# Supplementary material for: Placental DNA methylation marks are associated with maternal depressive symptoms during early pregnancy
Source: Neurobiol Stress. 2021 Jul 31;15:100374. doi: 10.1016/j.ynstr.2021.100374 (PMC8353413; doi:10.1016/j.ynstr.2021.100374)
Supplement: Multimedia component 1 [file mmc1.xlsx]

## Sheet: TableA
Table A. Sample characteristics
Characteristic		Value (total)	Value (EPDS ≤ 4)	Value (EPDS 5 - 9)	Value (EPDS ≥ 10)
Total
	Count	92	42	22	28
EPDS score
	Range	0 – 19	0 - 4	5 - 9	10 - 19
	Mean	6.04	1.66	6.18	12.5
	Standard deviation	5.06	1.44	1.62	2.82
Maternal age
	Range	19 – 41	21 - 41	21 - 37	19 - 38
	Mean	30.74	31	29.91	31
	Standard deviation	4.32	4.45	4.08	4.67
Maternal body mass index
	Range	17.22 – 43.63	17.22 - 36.42	19.38 - 39.44	19.49 - 43.63
	Mean	24.5	23.08	26.36	25.05
	Standard deviation	5.23	4.12	5.8	5.85
	NA	2	2	0	0
Gestational age at delivery (days)
	Range	251 – 294	251 - 294	262 - 293	255 - 292
	Mean	276.8	276.4	275.95	278.04
	Standard deviation	8.96	8.85	8.32	10.86
Maternal smoking
	No current	79	35	21	23
	Cessation in 1st trimester	8	3	1	4
	Smoking after 1st trimester	3	2	0	1
	NA	2	2	0	0
Maternal gestational diabetes
	No	83	36	22	25
	Yes	7	4	0	3
	NA	2	2	0	0
Labor type
	Vaginal	64	27	16	21
	Planned C-section	11	4	4	3
	Vacuum	10	6	1	3
	Breech presentation	3	2	1	0
	Unplanned C-section	2	4	0	1
	NA	2	2	0
Gender of offspring				0
	Boy	53	23	12	18
	Girl	39	19	10	10
Time to freezing (hours)
	Range	0.05 - 1.15	5 - 75	8 - 65	5 - 75
	Median	0.44	39.07	38.45	40.64
	Standard deviation	0.27	18.99	14.48	17.28
