# Supplementary material for: Placental DNA methylation marks are associated with maternal depressive symptoms during early pregnancy
Source: Neurobiol Stress. 2021 Jul 31;15:100374. doi: 10.1016/j.ynstr.2021.100374 (PMC8353413; doi:10.1016/j.ynstr.2021.100374)
Supplement: Multimedia component 2 [file mmc2.xlsx]

## Sheet: TableB.1
	Supplemental Table B.1. Placental DNA methylation marks associated with maternal EPDS measured during first trimester of pregancy (output from PQLseq with annotations).
1	PQLseq output
2	Genomics coordinates of CpG site (hg38)	sigma2	beta	se	pval	adj.pval	FDR	coef_.Intercept.	coef_smokingTest2	coef_smokingTest3	coef_gender	coef_gestational diabetes	coef_mLabourType2	coef_mLabourType3	coef_mLabourType4	coef_mLabourType5	coef_Age	coef_gestAgeNumber	coef_BMI	coef_timeForFreezing2	coef_Phenotypes	se_.Intercept.	se_smokingTest2	se_smokingTest3	se_gender	se_gestational diabetes	se_mLabourType2	se_mLabourType3	se_mLabourType4	se_mLabourType5	se_Age	se_gestAgeNumber	se_BMI	se_timeForFreezing2	se_Phenotypes	pvalue_.Intercept.	adj.pval_intercept	FDR_intercept	pval_smokingTest2	adj.pval_smokingTest2	FDR_smokingTest2	pval_smokingTest3	adj.pval_smokingTest3	FDR_smokingTest3	pval_gender	adj.pval_gender	FDR_gender	pval_gestDiab	adj.pval_gestDiab
3	chr1:1555058-1555059	0.0747019	-0.0274959	0.00808928	0.000676203	0.000121367	0.0437971	-1.05714	0.0225878	0.0269483	-0.138411	-0.135047	0.00286399	0.0724406	-0.0115138	0.0113579	0.00415145	-0.00487548	0.0112233	0.00298384	-0.0274959	1.27356	0.153667	0.23109	0.0839297	0.157142	0.130338	0.259487	0.218329	0.128682	0.0100511	0.0318455	0.00804185	0.00253424	0.00808928	0.406498	0.0721493	0.368049	0.883139	0.792724	0.988751	0.907166	0.133125	0.985866	0.0991206	0.011589	0.229655	0.390122	0.935693
4	chr1:1564341-1564342	0.0435996	-0.0325769	0.00959009	0.000681445	5.32601e-05	0.0262569	2.38579	0.302163	0.343511	-0.0797923	-0.195479	0.0969924	0.715128	0.113663	-0.127465	0.00808499	-0.0420608	-0.00194145	-0.000376157	-0.0325769	1.57958	0.20014	0.289719	0.103842	0.191924	0.167011	0.393051	0.332694	0.152495	0.0124105	0.0389213	0.00969009	0.00313717	0.00959009	0.130943	0.265963	0.611581	0.131106	0.128307	0.988751	0.235753	0.536802	0.985866	0.442247	0.415527	0.860151	0.308429	0.284316
5	chr1:2452211-2452212	0.178233	0.0447682	0.0122573	0.000259834	2.65617e-05	0.0168407	-1.54098	0.247778	-0.355833	-0.229715	0.145955	0.2355	-0.0250568	-1.12931	-0.255269	0.000533032	-0.0218148	0.00604198	-7.4313e-05	0.0447682	1.99431	0.233906	0.363708	0.134724	0.242512	0.204979	0.448468	0.472594	0.198572	0.0158717	0.0493811	0.0124063	0.00395177	0.0122573	0.439709	0.291573	0.631643	0.289461	0.470325	0.988751	0.327903	0.499879	0.985866	0.0881805	0.306454	0.830607	0.547275	0.852113
6	chr1:2452215-2452216	0.130049	0.049766	0.0138402	0.000323458	2.65617e-05	0.0168407	-2.72153	0.251045	0.397229	-0.0593375	-0.0200704	0.108375	-0.559039	-1.42252	0.0131083	0.0042232	-0.00753657	-0.0139901	-0.0032508	0.049766	2.33182	0.26492	0.372683	0.156099	0.291017	0.240922	0.659797	0.757576	0.220911	0.0181	0.0571959	0.0144351	0.00460165	0.0138402	0.243159	0.291573	0.631643	0.34332	0.470325	0.988751	0.286486	0.499879	0.985866	0.703852	0.306454	0.830607	0.945016	0.852113
7	chr1:2452248-2452249	0.503844	0.0356303	0.0197187	0.0707741	2.65617e-05	0.0168407	2.89574	0.101016	-0.11249	-0.186551	0.161219	0.423134	-0.275778	-0.625348	-0.229098	-0.0144994	-0.120083	-0.0112574	0.0061304	0.0356303	3.17846	0.381076	0.569669	0.215262	0.391017	0.325543	0.759646	0.694502	0.315635	0.025141	0.0795965	0.0200769	0.00621715	0.0197187	0.362268	0.291573	0.631643	0.790947	0.470325	0.988751	0.843463	0.499879	0.985866	0.386149	0.306454	0.830607	0.680116	0.852113
8	chr1:3073642-3073643	0.585977	0.0356634	0.0211052	0.0910676	0.000139678	0.0481875	-2.41369	-0.00259748	0.204439	0.110305	-0.355741	-0.293666	0.401823	-0.466715	0.208584	-0.00122794	-0.0324096	0.0187395	-0.003015	0.0356634	3.35969	0.412685	0.618038	0.224727	0.429532	0.364083	0.668735	0.645359	0.329874	0.0264536	0.0833982	0.0209075	0.00684225	0.0211052	0.472495	0.444134	0.724659	0.994978	0.953863	0.989103	0.740805	0.657515	0.985866	0.62354	0.475427	0.869862	0.407554	0.191022
9	chr1:3073645-3073646	0.349482	0.0264884	0.0191398	0.166376	0.000139678	0.0481875	-0.85929	0.114581	-0.00372091	0.13287	-0.277604	-0.477199	-0.188986	-0.354706	0.0425135	-0.0407383	-0.0491696	0.0167388	0.00147236	0.0264884	3.01817	0.364325	0.559322	0.202876	0.373513	0.334221	0.627852	0.599006	0.300659	0.0236795	0.0752309	0.0183275	0.0062269	0.0191398	0.77587	0.444134	0.724659	0.753139	0.953863	0.989103	0.994692	0.657515	0.985866	0.512512	0.475427	0.869862	0.457346	0.191022
10	chr1:3073652-3073653	0.453389	0.0591718	0.0252059	0.018898	0.000139678	0.0481875	-3.60728	-1.42767	-1.03764	-0.531246	-0.662244	-0.383354	-1.24483	1.10869	0.231697	-0.0206183	0.00213738	0.036041	-0.00324819	0.0591718	3.86729	0.700116	0.879929	0.272831	0.482414	0.455832	1.14527	0.605819	0.390846	0.0324759	0.0956763	0.0219347	0.00783716	0.0252059	0.35094	0.444134	0.724659	0.0414304	0.953863	0.989103	0.238306	0.657515	0.985866	0.0515156	0.475427	0.869862	0.169823	0.191022
11	chr1:3541977-3541978	0.185616	-0.0214715	0.0121306	0.0767237	4.74005e-05	0.0241463	-2.80001	0.00618981	-0.383704	-0.521938	-0.325029	0.0889472	-0.16256	-0.233061	-0.0706842	-0.0120686	0.0644162	-0.00482103	-0.00229095	-0.0214715	1.97102	0.235101	0.35784	0.128633	0.240215	0.20132	0.417118	0.350882	0.193206	0.0153444	0.0487838	0.0121882	0.00377324	0.0121306	0.155436	0.328381	0.657135	0.978995	0.289057	0.988751	0.283595	0.649457	0.985866	4.95859e-05	1.27192e-08	1.62361e-05	0.176031	0.096682
12	chr1:3541979-3541980	0.162889	-0.0203778	0.0111683	0.0680599	4.74005e-05	0.0241463	0.296882	0.14102	-0.0453252	-0.416426	-0.359317	0.142286	-0.267671	-0.144467	0.15448	-0.0150071	-0.0122006	0.00574725	0.000739256	-0.0203778	1.82424	0.215957	0.322049	0.118644	0.222195	0.186564	0.391339	0.320179	0.174976	0.0141076	0.0452263	0.0111761	0.00349219	0.0111683	0.870721	0.328381	0.657135	0.513756	0.289057	0.988751	0.888075	0.649457	0.985866	0.000448288	1.27192e-08	1.62361e-05	0.105852	0.096682
13	chr1:6280004-6280005	0.217236	-0.0328086	0.0176684	0.0633239	1.78337e-05	0.0129997	2.45099	0.179931	1.40191	0.0860452	-0.348403	-0.0508302	0.289182	-0.0247627	-0.149036	0.019862	-0.00985656	-0.000733372	0.000844664	-0.0328086	2.8653	0.349184	0.827484	0.192566	0.342932	0.314632	0.640838	0.579026	0.281155	0.0241514	0.0707305	0.0177679	0.0057667	0.0176684	0.392329	0.160061	0.509549	0.606351	0.202553	0.988751	0.0902299	0.240478	0.985866	0.654994	0.938871	0.96103	0.309652	0.43985
14	chr1:6280029-6280030	0.217455	-0.0441753	0.0164518	0.00725024	1.78337e-05	0.0129997	5.4022	0.0256898	1.42261	0.00250511	-0.124487	0.0868665	0.937638	0.377662	0.295364	0.0100296	-0.0879432	0.0197268	0.00790583	-0.0441753	2.69341	0.310933	0.811687	0.178683	0.341024	0.28743	0.699635	0.557092	0.287134	0.0227146	0.0653638	0.0170186	0.00532169	0.0164518	0.0448872	0.160061	0.509549	0.934152	0.202553	0.988751	0.0796599	0.240478	0.985866	0.988814	0.938871	0.96103	0.715083	0.43985
15	chr1:6280037-6280038	0.297467	-0.0506428	0.0170585	0.00298997	1.78337e-05	0.0129997	3.80706	0.290337	0.292102	-0.0469444	-0.405207	0.0666043	1.39157	1.4662	0.119555	0.0148694	-0.0470798	0.01283	0.00684638	-0.0506428	2.8135	0.341795	0.553012	0.189531	0.337138	0.302614	0.831816	0.805821	0.282409	0.0229371	0.0687263	0.0177741	0.00564215	0.0170585	0.176011	0.160061	0.509549	0.395632	0.202553	0.988751	0.597359	0.240478	0.985866	0.804377	0.938871	0.96103	0.229401	0.43985
16	chr1:6280050-6280051	0.254647	-0.0387941	0.0173303	0.0251874	1.78337e-05	0.0129997	2.39408	0.548233	0.57703	-0.140752	-0.332307	0.142873	0.788985	0.364783	0.0393038	0.0246537	-0.015692	0.0144959	0.00596254	-0.0387941	2.84502	0.362823	0.608214	0.189029	0.3424	0.311735	0.710986	0.570207	0.283243	0.0228836	0.0692179	0.0175991	0.00559796	0.0173303	0.40007	0.160061	0.509549	0.130783	0.202553	0.988751	0.342758	0.240478	0.985866	0.45651	0.938871	0.96103	0.331786	0.43985
17	chr1:6280053-6280054	0.403535	-0.0454785	0.0245803	0.0642846	1.78337e-05	0.0129997	3.75434	0.718248	-0.23276	-0.0973863	-0.32962	-0.392513	-0.0163266	0.592025	0.141037	0.0488762	-0.0616377	0.0244614	0.0145836	-0.0454785	3.99424	0.492776	0.747615	0.264279	0.488872	0.396568	0.78267	0.850479	0.42394	0.0330762	0.0981696	0.0253921	0.00796099	0.0245803	0.34725	0.160061	0.509549	0.144963	0.202553	0.988751	0.755545	0.240478	0.985866	0.712502	0.938871	0.96103	0.500156	0.43985
18	chr1:6280159-6280160	0.207918	-0.0338526	0.0161594	0.0361785	1.78337e-05	0.0129997	3.89406	0.256117	1.13764	0.0136406	-0.0772378	0.0734771	1.30939	0.744438	0.283589	-0.00108256	-0.0346952	0.0100687	0.00404188	-0.0338526	2.65661	0.32504	0.700267	0.17568	0.329208	0.285004	0.805847	0.602825	0.276943	0.0225206	0.0645837	0.0165251	0.00520673	0.0161594	0.142702	0.160061	0.509549	0.430723	0.202553	0.988751	0.104253	0.240478	0.985866	0.938111	0.938871	0.96103	0.814506	0.43985
19	chr1:6280167-6280168	0.30275	-0.0403379	0.0180727	0.0256159	1.78337e-05	0.0129997	4.08422	0.638262	0.908648	0.0330695	-0.340353	0.220261	0.983156	0.626215	0.228536	0.029945	-0.0711831	0.0198063	0.00782276	-0.0403379	2.92504	0.380326	0.662949	0.196828	0.350945	0.324811	0.734553	0.626843	0.304179	0.0241594	0.0715713	0.0184465	0.0058148	0.0180727	0.162626	0.160061	0.509549	0.0933087	0.202553	0.988751	0.170495	0.240478	0.985866	0.866574	0.938871	0.96103	0.332137	0.43985
20	chr1:6280192-6280193	0.355343	-0.0439659	0.0189195	0.0201339	1.78337e-05	0.0129997	2.28935	0.470282	0.0358232	-0.117083	-0.13936	0.0964845	0.701306	0.0116756	0.233437	-0.00711617	0.0128818	0.0100514	0.00818299	-0.0439659	3.10987	0.391415	0.600205	0.204013	0.376998	0.337942	0.760768	0.549214	0.31092	0.0245013	0.0756826	0.0191351	0.00610336	0.0189195	0.461635	0.160061	0.509549	0.229561	0.202553	0.988751	0.952407	0.240478	0.985866	0.566035	0.938871	0.96103	0.711638	0.43985
21	chr1:6280200-6280201	0.375438	-0.0559459	0.0198201	0.00476224	1.78337e-05	0.0129997	1.05785	0.451331	0.563175	0.0433516	-0.432223	0.324689	-0.352325	-0.226865	0.347324	0.0134025	0.0207808	0.0307385	0.00833226	-0.0559459	3.25424	0.413507	0.702215	0.219645	0.387789	0.377018	0.628511	0.570529	0.341552	0.0271168	0.0793662	0.020562	0.00649473	0.0198201	0.745129	0.160061	0.509549	0.275066	0.202553	0.988751	0.422554	0.240478	0.985866	0.843537	0.938871	0.96103	0.26503	0.43985
22	chr1:6435304-6435305	0.142709	-0.0443894	0.0155917	0.00441344	2.75158e-05	0.0172825	4.06103	0.205319	0.435329	-0.325036	-0.343975	0.0206324	0.895115	0.516174	-0.104029	-0.022918	-0.00302773	-0.00868531	-0.000692012	-0.0443894	2.55303	0.312646	0.549976	0.169366	0.323488	0.286854	0.667723	0.657491	0.251324	0.0207346	0.0627705	0.0156083	0.00532459	0.0155917	0.111683	0.378948	0.688701	0.511365	0.0895942	0.988751	0.428628	0.63712	0.985866	0.0549676	0.267619	0.812773	0.287631	0.542175
23	chr1:6435412-6435413	0.346956	-0.0772503	0.0214189	0.000310185	1.86417e-06	0.00295935	0.977662	1.01714	-0.192125	-0.0760405	0.123307	-0.281409	0.471387	1.17436	-0.00595483	0.00523643	0.051083	-0.00326864	0.00184852	-0.0772503	3.3595	0.44395	0.621558	0.230087	0.411736	0.360815	0.758862	1.0974	0.332482	0.0267307	0.0852723	0.0208774	0.00691169	0.0214189	0.771041	0.506654	0.75466	0.0219568	0.113289	0.988751	0.757243	0.866525	0.985866	0.741033	0.527022	0.878174	0.764573	0.722211
24	chr1:6435527-6435528	0.213597	-0.0635183	0.0200806	0.00156063	3.34156e-05	0.0197923	-2.61894	0.549036	0.139085	0.135417	-0.0311595	-0.408642	1.26407	0.390276	0.584024	0.0194433	0.107247	0.021181	0.0127376	-0.0635183	3.08175	0.379122	0.704755	0.223841	0.380516	0.320984	1.0826	0.695401	0.360065	0.0264413	0.0775218	0.0196889	0.00657945	0.0200806	0.395423	0.724187	0.847987	0.147567	0.0813076	0.988751	0.843551	0.913601	0.985947	0.5452	0.796926	0.91426	0.934736	0.828065
25	chr1:6435535-6435536	0.507704	-0.0486596	0.0251981	0.0534732	3.34156e-05	0.0197923	1.12461	0.235236	-0.171813	0.0549322	0.459418	-0.344514	-0.637552	-0.669537	0.0344079	0.000506216	0.0736357	-0.0161704	-0.00371683	-0.0486596	4.07497	0.477558	0.792243	0.275482	0.531578	0.410903	0.747373	0.697523	0.39983	0.0319857	0.103197	0.0242298	0.00832877	0.0251981	0.782564	0.724187	0.847987	0.622309	0.0813076	0.988751	0.82831	0.913601	0.985947	0.841947	0.796926	0.91426	0.387449	0.828065
26	chr1:8217083-8217084	0.642509	-0.0205376	0.0208566	0.324769	7.10939e-05	0.0313827	-4.67194	-0.484251	0.232067	0.0976879	-0.382368	-0.224996	-0.515947	0.180626	0.255868	-0.0484118	0.143055	0.018276	-4.34365e-05	-0.0205376	3.34469	0.399865	0.592778	0.218642	0.406691	0.340489	0.691747	0.578566	0.328972	0.0261626	0.0831178	0.0207667	0.0065526	0.0208566	0.162468	0.974914	0.979838	0.225881	0.696356	0.988751	0.695435	0.935102	0.986796	0.655025	0.489418	0.87335	0.347119	0.926226
27	chr1:8217100-8217101	0.637079	-0.0273208	0.0205859	0.184454	0.000100366	0.0389006	-2.47012	-0.210069	-0.00741384	0.132547	-0.269483	-0.549323	-0.563475	0.442236	0.198233	-0.0226648	0.0716835	0.0230319	0.0040384	-0.0273208	3.35207	0.395263	0.5757	0.217909	0.407158	0.342293	0.668456	0.567976	0.325953	0.0259251	0.0829264	0.0205555	0.00655165	0.0205859	0.461187	0.982094	0.985315	0.595095	0.762928	0.988751	0.989725	0.920593	0.986207	0.543009	0.409512	0.859175	0.508058	0.94255
28	chr1:8217157-8217158	1.49944	-0.0902685	0.0314069	0.004051	8.26616e-05	0.0348998	-0.304632	-0.548156	-1.04812	0.0713314	-0.632014	-0.78078	-0.595188	-0.622249	0.0568207	-0.0953397	0.064732	-0.0192273	0.00148891	-0.0902685	4.89764	0.584846	0.940817	0.318176	0.642039	0.509297	0.989008	0.884689	0.501886	0.0393814	0.12386	0.0315746	0.00955894	0.0314069	0.950404	0.983555	0.986399	0.348622	0.875057	0.988751	0.265254	0.916903	0.98607	0.822611	0.348427	0.844547	0.324926	0.947002
29	chr1:8217177-8217178	0.962366	-0.0617637	0.0238014	0.00946011	8.26616e-05	0.0348998	-1.18825	-0.159663	-0.391958	0.0570671	-0.226009	-0.505939	-0.367784	-0.098879	0.0280945	-0.0534346	0.0495979	-1.55716e-05	0.0032599	-0.0617637	3.74237	0.447767	0.668135	0.246	0.474033	0.389755	0.77111	0.671551	0.380309	0.0296747	0.0940236	0.0238737	0.00739402	0.0238014	0.750855	0.983555	0.986399	0.721409	0.875057	0.988751	0.557442	0.916903	0.98607	0.816554	0.348427	0.844547	0.633519	0.947002
30	chr1:8217185-8217186	1.52869	-0.0677275	0.0299447	0.0237127	8.26616e-05	0.0348998	0.298585	-0.0590075	-0.419849	0.0996414	0.0118279	-0.634796	-0.468393	0.0517917	-0.0684577	-0.0804297	0.0186923	0.00169508	0.00579752	-0.0677275	4.70924	0.561761	0.830609	0.309057	0.588775	0.494971	0.972615	0.835556	0.4797	0.0373241	0.118957	0.0299379	0.00937245	0.0299447	0.949445	0.983555	0.986399	0.916344	0.875057	0.988751	0.613228	0.916903	0.98607	0.747146	0.348427	0.844547	0.983972	0.947002
31	chr1:8217207-8217208	0.81521	-0.0533631	0.0215656	0.0133441	8.26616e-05	0.0348998	-0.631577	-0.242566	-0.138564	0.183694	-0.0274478	-0.40366	-0.647434	0.344729	0.185872	-0.0512235	0.0371083	0.00663987	0.00284571	-0.0533631	3.41493	0.408194	0.604016	0.2235	0.427084	0.352728	0.710506	0.588853	0.33828	0.0268087	0.0854269	0.0215275	0.00671983	0.0215656	0.853272	0.983555	0.986399	0.55235	0.875057	0.988751	0.818554	0.916903	0.98607	0.411135	0.348427	0.844547	0.948757	0.947002
32	chr1:8217210-8217211	0.851783	-0.0581925	0.0220037	0.00817709	8.26616e-05	0.0348998	-0.982701	-0.226831	-0.223896	0.101676	-0.142931	-0.547125	-0.510908	0.285795	0.1055	-0.0483503	0.0492187	0.00436183	0.00111692	-0.0581925	3.49061	0.416056	0.61587	0.228153	0.436637	0.361069	0.721183	0.600908	0.345021	0.0273923	0.0873239	0.0219902	0.00684354	0.0220037	0.778306	0.983555	0.986399	0.58562	0.875057	0.988751	0.716198	0.916903	0.98607	0.655852	0.348427	0.844547	0.743407	0.947002
33	chr1:8217216-8217217	0.881212	-0.0543624	0.0223455	0.0149821	8.26616e-05	0.0348998	-1.19916	-0.254976	-0.182477	0.177463	-0.14368	-0.456658	-0.434744	0.402533	0.2368	-0.0550992	0.0546897	0.0076768	0.00191094	-0.0543624	3.55015	0.423366	0.625617	0.231692	0.444023	0.366539	0.73199	0.610076	0.349777	0.0277911	0.0888451	0.0223152	0.00695229	0.0223455	0.735531	0.983555	0.986399	0.547002	0.875057	0.988751	0.770535	0.916903	0.98607	0.443709	0.348427	0.844547	0.746251	0.947002
34	chr1:8217220-8217221	0.902493	-0.0621975	0.0226545	0.00604231	6.65619e-05	0.0306248	0.17368	-0.22739	-0.196353	0.181485	-0.00996315	-0.581366	-0.664041	0.300119	0.193833	-0.0540757	0.0185006	0.00619109	0.00356217	-0.0621975	3.59718	0.42837	0.631036	0.234521	0.448358	0.372702	0.746089	0.617403	0.354096	0.0281765	0.0899976	0.0226005	0.00704674	0.0226545	0.961491	0.984054	0.986785	0.595539	0.864866	0.988751	0.755679	0.892355	0.985866	0.439017	0.326965	0.83745	0.982271	0.947744
35	chr1:8217225-8217226	1.1192	-0.0574698	0.0251206	0.0221516	4.14851e-05	0.0222927	-1.29665	-0.298162	-0.127915	0.194245	-0.223682	-0.473423	-0.633584	0.460448	0.127336	-0.0559964	0.0522071	0.0117533	0.000423937	-0.0574698	3.99626	0.476507	0.69942	0.259715	0.498006	0.412732	0.827222	0.681409	0.392686	0.0311825	0.100061	0.0250427	0.0078023	0.0251206	0.745586	0.98572	0.988109	0.531496	0.867216	0.988751	0.854887	0.884712	0.985866	0.454511	0.308984	0.831844	0.653319	0.950687
36	chr1:8217230-8217231	1.0614	-0.0517496	0.0244433	0.0342488	3.26623e-05	0.0195114	-0.114466	-0.286551	-0.0381648	0.201196	-0.234423	-0.491255	-0.470486	0.49989	0.171347	-0.0516377	0.0170767	0.0144793	0.000720334	-0.0517496	3.89164	0.463434	0.681808	0.253353	0.48659	0.402723	0.803365	0.665744	0.381955	0.0303341	0.0973366	0.0243894	0.0076097	0.0244433	0.976535	0.985192	0.987703	0.536365	0.888207	0.988751	0.955361	0.875642	0.985866	0.427118	0.280892	0.81928	0.629971	0.957388
37	chr1:8217241-8217242	1.06718	-0.0570851	0.0245106	0.0198591	1.35396e-05	0.0108127	-0.413181	-0.326791	-0.184266	0.215568	-0.160052	-0.556024	-0.589394	0.394026	0.197541	-0.0630675	0.0366986	0.0114056	0.000591515	-0.0570851	3.90789	0.464527	0.683603	0.25376	0.486451	0.403878	0.806802	0.667028	0.383253	0.030515	0.0978129	0.0244568	0.00762091	0.0245106	0.915797	0.989692	0.991218	0.481749	0.91578	0.988751	0.787506	0.854693	0.985866	0.395604	0.254707	0.805638	0.74214	0.966437
38	chr1:8217245-8217246	0.936688	-0.0535429	0.0230605	0.0202413	7.73333e-06	0.00753676	-0.276433	-0.432545	-0.189181	0.194638	-0.173757	-0.492603	-0.696048	0.359603	0.128935	-0.0603739	0.0329365	0.00698741	0.00164317	-0.0535429	3.66501	0.439291	0.644407	0.239193	0.457848	0.378476	0.760766	0.628025	0.361543	0.028659	0.0917123	0.0230291	0.00717391	0.0230605	0.939877	0.990066	0.991541	0.324799	0.928956	0.988751	0.769083	0.844272	0.985866	0.415802	0.243595	0.797909	0.70431	0.970762
39	chr1:8217250-8217251	1.10835	-0.0503555	0.025018	0.0441387	3.59935e-06	0.00454133	-1.20037	-0.356913	-0.199035	0.228985	-0.122152	-0.46672	-0.748805	0.521597	0.0505348	-0.0692842	0.056218	0.00918756	0.00282666	-0.0503555	3.98501	0.475403	0.695838	0.258884	0.495654	0.409922	0.824345	0.67874	0.392961	0.0311112	0.099844	0.0249725	0.00777461	0.025018	0.763245	0.990742	0.992083	0.452798	0.9402	0.988842	0.77485	0.842279	0.985866	0.376423	0.202707	0.767256	0.805338	0.978812
40	chr1:8217255-8217256	1.10184	-0.037657	0.0257655	0.14387	3.59935e-06	0.00454133	0.793916	-0.170173	-0.294759	0.247519	0.20893	-0.619139	-0.335497	0.740037	0.0942876	-0.0550754	-0.00154752	-0.000840567	0.00425128	-0.037657	4.08484	0.48711	0.713815	0.266258	0.503561	0.426713	0.849525	0.68942	0.403145	0.031882	0.102351	0.0255725	0.00801248	0.0257655	0.845896	0.990742	0.992083	0.726825	0.9402	0.988842	0.679655	0.842279	0.985866	0.352566	0.202707	0.767256	0.678212	0.978812
41	chr1:8217260-8217261	1.13643	-0.0474233	0.0255654	0.063599	3.59935e-06	0.00454133	-0.720551	-0.188216	-0.482658	0.251157	0.0873106	-0.468055	-0.166182	0.287815	-0.0435994	-0.0363126	0.0168495	0.0182465	0.00374282	-0.0474233	4.05021	0.494986	0.739119	0.266297	0.504971	0.421833	0.830141	0.6987	0.403748	0.0319451	0.101205	0.0256805	0.00794706	0.0255654	0.858798	0.990742	0.992083	0.703763	0.9402	0.988842	0.513745	0.842279	0.985866	0.345607	0.202707	0.767256	0.862728	0.978812
42	chr1:8217270-8217271	0.845303	-0.0311302	0.0222064	0.160958	2.1414e-06	0.00323551	-0.173433	-0.0872123	-0.394396	0.269779	0.117901	-0.341224	0.143073	0.22509	-0.0178239	-0.0164317	-0.00611909	0.0135695	0.00429449	-0.0311302	3.51728	0.42674	0.643206	0.231938	0.439329	0.365235	0.719272	0.612815	0.352012	0.0277584	0.0878036	0.0223361	0.00691738	0.0222064	0.960673	0.990496	0.991893	0.838065	0.932418	0.988751	0.539762	0.816232	0.985866	0.244768	0.194444	0.759147	0.788418	0.98077
43	chr1:8217274-8217275	0.925121	-0.0355154	0.0231448	0.12491	2.1414e-06	0.00323551	0.114562	-0.169656	-0.317277	0.260857	0.0847583	-0.377592	-0.0913048	0.258746	0.0180245	-0.0346285	-0.00245503	0.0156804	0.0050824	-0.0355154	3.66643	0.447433	0.667636	0.241505	0.457313	0.380425	0.750767	0.636864	0.365155	0.0289755	0.0916213	0.0232567	0.00719599	0.0231448	0.975073	0.990496	0.991893	0.704557	0.932418	0.988751	0.634627	0.816232	0.985866	0.280084	0.194444	0.759147	0.852963	0.98077
44	chr1:8217292-8217293	1.21585	-0.0411366	0.0264271	0.119563	1.84988e-06	0.00295462	-0.550603	-0.284237	-0.498332	0.347918	0.0389797	-0.415882	-0.287549	0.370077	0.118866	-0.0486105	0.0166059	0.0169457	0.0050947	-0.0411366	4.19889	0.515513	0.766329	0.275442	0.521567	0.436522	0.859472	0.71916	0.415383	0.0330058	0.10497	0.0264942	0.00820426	0.0264271	0.895672	0.992712	0.993708	0.581383	0.942538	0.988842	0.515508	0.807793	0.985866	0.206543	0.184027	0.748744	0.940425	0.983352
45	chr1:8217295-8217296	0.832313	-0.0335845	0.0220413	0.127581	1.84988e-06	0.00295462	0.931353	-0.0462907	-0.22963	0.258294	0.113513	-0.384846	-0.205003	0.256269	0.0105817	-0.029969	-0.0269474	0.0183515	0.0054139	-0.0335845	3.49447	0.426436	0.635106	0.23053	0.43598	0.363186	0.716647	0.608296	0.348292	0.0275696	0.0871787	0.0221545	0.00686992	0.0220413	0.789837	0.992712	0.993708	0.913557	0.942538	0.988842	0.717679	0.807793	0.985866	0.262529	0.184027	0.748744	0.794584	0.983352
46	chr1:8217298-8217299	1.15403	-0.0358117	0.0257377	0.164101	1.84988e-06	0.00295462	-0.0880181	-0.155177	-0.54728	0.337556	0.173785	-0.451833	-0.256639	0.306277	0.0487354	-0.0365637	-0.000644637	0.0152363	0.00369073	-0.0358117	4.07667	0.495578	0.748904	0.267919	0.508856	0.424583	0.838925	0.70369	0.40541	0.0321862	0.101832	0.025844	0.00799967	0.0257377	0.982774	0.992712	0.993708	0.754187	0.942538	0.988842	0.464917	0.807793	0.985866	0.207699	0.184027	0.748744	0.732711	0.983352
47	chr1:8217330-8217331	0.927731	-0.0335625	0.0234527	0.152409	2.98424e-07	0.000851843	-0.947197	-0.0811524	-0.41211	0.248768	0.203587	-0.406241	0.0968743	0.267433	-0.106173	-0.0304051	0.0205356	0.00921639	0.0048119	-0.0335625	3.696	0.45088	0.678888	0.244677	0.461173	0.384275	0.753771	0.653901	0.377165	0.0292928	0.0923747	0.0235407	0.00730624	0.0234527	0.797738	0.992995	0.993947	0.857163	0.955554	0.989238	0.543826	0.728602	0.985866	0.309286	0.116442	0.653353	0.658884	0.982575
48	chr1:8217334-8217335	0.977472	-0.0449612	0.0240584	0.0616462	2.98424e-07	0.000851843	-1.51784	-0.077476	-0.371788	0.250724	0.222767	-0.397564	-0.142983	0.15418	-0.140332	-0.034077	0.0394436	0.0072916	0.00459779	-0.0449612	3.79499	0.4637	0.695548	0.25102	0.472553	0.393281	0.77367	0.669335	0.388136	0.0300095	0.0948967	0.0241863	0.00748706	0.0240584	0.689186	0.992995	0.993947	0.867305	0.955554	0.989238	0.592978	0.728602	0.985866	0.317882	0.116442	0.653353	0.637347	0.982575
49	chr1:8217338-8217339	1.29313	-0.0436144	0.0274156	0.111641	2.98424e-07	0.000851843	-1.23514	-0.00858443	-0.103487	0.322121	0.332548	-0.596403	-0.191135	0.0642803	-0.209413	-0.0343003	0.0240771	0.0129402	0.00378325	-0.0436144	4.32902	0.525743	0.778783	0.285877	0.536952	0.453501	0.885391	0.758432	0.442592	0.0341552	0.108325	0.0275429	0.0085576	0.0274156	0.775402	0.992995	0.993947	0.986973	0.955554	0.989238	0.894286	0.728602	0.985866	0.259835	0.116442	0.653353	0.535702	0.982575
50	chr1:8217340-8217341	1.17188	-0.0441213	0.0261128	0.0910966	2.98424e-07	0.000851843	-0.692843	-0.141856	-0.29578	0.331802	0.215262	-0.433207	-0.161461	0.282883	-0.0580717	-0.0440825	0.0208006	0.0128237	0.00385844	-0.0441213	4.12242	0.501669	0.752151	0.271931	0.512926	0.42779	0.842001	0.718044	0.418539	0.0325818	0.103098	0.0261507	0.00811507	0.0261128	0.866531	0.992995	0.993947	0.777354	0.955554	0.989238	0.694138	0.728602	0.985866	0.2224	0.116442	0.653353	0.674723	0.982575
51	chr1:8217344-8217345	1.22815	-0.0543059	0.0268585	0.0431842	2.28458e-07	0.000705613	0.259404	-0.247168	-0.718297	0.22573	0.011887	-0.554397	0.000738467	0.201073	-0.147254	-0.0534928	0.00344663	0.0117494	0.00496108	-0.0543059	4.2345	0.520579	0.802152	0.279423	0.528507	0.441905	0.860598	0.734008	0.430364	0.0336443	0.105789	0.026838	0.00831064	0.0268585	0.951152	0.992854	0.993824	0.634933	0.956205	0.989316	0.37054	0.729727	0.985866	0.419181	0.101006	0.622189	0.982056	0.986544
52	chr1:8217419-8217420	0.977385	-0.0456669	0.0252198	0.0701788	2.21822e-06	0.00324793	1.11419	-0.418764	-1.31322	0.34494	-0.201658	-0.752904	0.0128343	0.453909	-0.132777	-0.0568789	-0.0239107	0.0161613	0.00742273	-0.0456669	4.00721	0.486182	0.823728	0.260301	0.503484	0.419459	0.803785	0.670482	0.404387	0.0314897	0.100236	0.0249121	0.00783296	0.0252198	0.780976	0.990526	0.991917	0.389056	0.959909	0.989593	0.110882	0.693296	0.985866	0.185119	0.0513507	0.47729	0.688769	0.983519
53	chr1:8217422-8217423	0.759562	-0.0530765	0.0211727	0.0121817	3.58151e-06	0.00453636	0.448465	-0.191594	-0.475257	0.277204	0.11594	-0.722096	-0.332947	0.356629	0.0486563	-0.04932	-0.00569702	0.0158982	0.0079586	-0.0530765	3.33605	0.40435	0.605884	0.218892	0.416416	0.350858	0.688669	0.582029	0.331687	0.0261539	0.0835149	0.0210975	0.00660106	0.0211727	0.893063	0.988614	0.990365	0.63562	0.961446	0.989605	0.432804	0.674254	0.985866	0.205372	0.0484293	0.465154	0.780688	0.978173
54	chr1:8217430-8217431	1.04633	-0.0492504	0.0249113	0.0480378	4.87131e-06	0.00565987	-1.675	-0.051427	-0.595039	0.422407	0.0567292	-0.572056	-0.262277	0.405253	0.0890588	-0.0597216	0.0331834	0.0270309	0.00767695	-0.0492504	3.94102	0.475261	0.716895	0.256375	0.488266	0.412593	0.804068	0.675499	0.390649	0.0307545	0.0988997	0.02469	0.00772927	0.0249113	0.670823	0.988826	0.990533	0.913831	0.964212	0.989872	0.406527	0.640617	0.985866	0.0994317	0.045281	0.451719	0.907506	0.97907
55	chr1:8217432-8217433	0.89715	-0.0507967	0.0228703	0.0263459	6.15155e-06	0.00646232	-0.31435	-0.099148	-0.783082	0.250061	0.101048	-0.725006	-0.47867	0.533911	0.0440075	-0.0504088	0.00351187	0.0208111	0.0109479	-0.0507967	3.62545	0.437564	0.670755	0.23682	0.450542	0.378878	0.747169	0.626464	0.359048	0.0283472	0.0907943	0.0228399	0.00711405	0.0228703	0.930905	0.985894	0.988257	0.820742	0.966878	0.990192	0.243024	0.579455	0.985866	0.291007	0.0425209	0.439332	0.822539	0.980235
56	chr1:8217435-8217436	0.397673	-0.0455639	0.0157576	0.00383335	6.15155e-06	0.00646232	0.0810422	0.0273116	-0.268458	0.2281	0.025673	-0.595155	-0.0507996	0.390697	-0.0838058	-0.0253434	-0.00347672	0.018755	0.00771332	-0.0455639	2.48505	0.297623	0.45979	0.163956	0.310906	0.257836	0.512338	0.445732	0.250117	0.0195673	0.0621286	0.015735	0.00493463	0.0157576	0.973984	0.985894	0.988257	0.926884	0.966878	0.990192	0.559307	0.579455	0.985866	0.164157	0.0425209	0.439332	0.93419	0.980235
57	chr1:8217445-8217446	0.566238	-0.0536884	0.0184657	0.00364371	8.17344e-06	0.00781493	-0.660348	-0.0384528	-0.45673	0.228657	-0.0413477	-0.605055	-0.100473	0.261817	-0.0148116	-0.0323817	0.0104426	0.0210168	0.00930879	-0.0536884	2.9217	0.350706	0.536159	0.191722	0.365732	0.303974	0.599728	0.515933	0.291302	0.022945	0.0731282	0.0184722	0.00576481	0.0184657	0.82119	0.98434	0.987019	0.912692	0.970768	0.99063	0.394294	0.549652	0.985866	0.233006	0.0398817	0.425856	0.909987	0.980411
58	chr1:8217447-8217448	0.613718	-0.0531887	0.0192623	0.00575736	1.10304e-05	0.0094568	-0.215307	-0.0502772	-0.21438	0.276998	0.0112915	-0.587861	-0.239854	0.0809335	0.00333552	-0.0441593	0.00817375	0.0206479	0.00696899	-0.0531887	3.03057	0.363356	0.55094	0.199252	0.378736	0.315169	0.624348	0.540927	0.303575	0.0237911	0.0758914	0.0191869	0.00600884	0.0192623	0.943362	0.981893	0.985163	0.889949	0.97677	0.991647	0.69719	0.520456	0.985866	0.164471	0.036872	0.41047	0.976216	0.981058
59	chr1:8217449-8217450	0.902292	-0.0533366	0.0230806	0.0208393	1.10304e-05	0.0094568	1.75015	-0.16435	-0.501861	0.459072	-0.0812406	-0.790976	-0.0664488	0.066527	0.0533434	-0.047465	-0.0518338	0.0238183	0.00819769	-0.0533366	3.66056	0.439994	0.664236	0.238449	0.45794	0.385848	0.744893	0.639145	0.361343	0.0284391	0.0916822	0.0230106	0.00721442	0.0230806	0.632572	0.981893	0.985163	0.708755	0.97677	0.991647	0.449922	0.520456	0.985866	0.0541994	0.036872	0.41047	0.859191	0.981058
60	chr1:8217467-8217468	0.335173	-0.0399814	0.014728	0.00663451	1.27844e-05	0.010457	0.924402	0.272037	-0.623272	0.17949	0.0514016	-0.707987	0.225788	0.421815	-0.17145	-0.0190876	-0.0253977	0.0121676	0.0106276	-0.0399814	2.31365	0.277215	0.43478	0.153576	0.290696	0.241716	0.479784	0.428419	0.235167	0.0183031	0.0578771	0.0147595	0.00464462	0.014728	0.689494	0.980329	0.983945	0.326435	0.980484	0.99233	0.151705	0.46514	0.985866	0.24251	0.0305556	0.374669	0.859648	0.979722
61	chr1:8217501-8217502	0.266135	-0.0280824	0.0133221	0.0350346	7.75165e-06	0.00753676	1.1694	-0.0373428	-0.540941	0.336669	0.174636	-0.376904	0.204284	0.321657	-0.116327	-0.0196417	-0.0201353	0.00542202	0.00622897	-0.0280824	2.09811	0.251512	0.397921	0.139419	0.263045	0.216346	0.440149	0.385435	0.212184	0.0166093	0.0523632	0.0133114	0.00418069	0.0133221	0.577283	0.948939	0.96181	0.881969	0.972949	0.990993	0.174014	0.408053	0.985866	0.0157438	0.0310734	0.377561	0.506752	0.96991
62	chr1:8217508-8217509	0.231641	-0.038386	0.012647	0.00240391	7.75165e-06	0.00753676	1.27512	0.0948196	-0.271141	0.242155	0.111042	-0.405935	0.000162755	0.288869	-0.039826	-0.00673555	-0.0333416	0.0108127	0.00965409	-0.038386	1.99493	0.238859	0.379454	0.132608	0.249971	0.205325	0.412144	0.368288	0.202133	0.0158045	0.0497549	0.0126243	0.00398283	0.012647	0.522705	0.948939	0.96181	0.69139	0.972949	0.990993	0.474884	0.408053	0.985866	0.0678359	0.0310734	0.377561	0.656885	0.96991
63	chr1:8217510-8217511	0.217278	-0.0393275	0.012484	0.00163143	7.75165e-06	0.00753676	0.391682	-0.0746454	-0.159085	0.225029	0.134125	-0.403561	0.321174	0.171898	-0.157195	-0.0105579	0.00888127	0.0054355	0.00900596	-0.0393275	1.97262	0.234756	0.376711	0.132084	0.247187	0.202902	0.417731	0.369586	0.199394	0.0156985	0.0491857	0.0124624	0.00394961	0.012484	0.842608	0.948939	0.96181	0.750507	0.972949	0.990993	0.672806	0.408053	0.985866	0.088442	0.0310734	0.377561	0.587403	0.96991
64	chr1:8217544-8217545	0.555682	-0.0362695	0.0196585	0.0650412	4.1144e-06	0.00501038	-1.45211	0.179323	-0.341426	0.387093	0.0142209	-0.64901	-0.743875	0.524823	0.0899808	-0.0317528	0.030544	0.0176905	0.00341087	-0.0362695	3.09886	0.372263	0.571725	0.203301	0.381759	0.327578	0.647659	0.555329	0.306442	0.0241829	0.0774758	0.0193262	0.00614359	0.0196585	0.63936	0.943366	0.958366	0.630011	0.931272	0.988751	0.550383	0.270255	0.985866	0.0569047	0.0247163	0.33773	0.970285	0.982021
65	chr1:8373638-8373639	0.416649	-0.0567069	0.0178435	0.00148285	0.000133371	0.0468469	3.87873	0.0339078	0.971327	-0.361549	-0.316493	-0.125987	-0.043578	0.734748	0.00172092	-0.0288757	-0.0205348	-0.00886514	0.00454329	-0.0567069	2.84072	0.335307	0.695057	0.188681	0.349157	0.296863	0.601099	0.617589	0.279423	0.0229587	0.0703796	0.0177327	0.00551506	0.0178435	0.172126	0.173603	0.525137	0.919452	0.953121	0.989103	0.16227	0.112786	0.985866	0.0553403	0.029721	0.369916	0.364699	0.341406
66	chr1:8373641-8373642	0.426188	-0.0487053	0.0178966	0.00649889	0.000133371	0.0468469	2.83693	-0.00787749	0.308692	-0.255585	0.0170811	-0.0836376	0.28628	1.52402	0.0998634	-0.0213616	0.0038999	-0.0192369	0.00316346	-0.0487053	2.83603	0.334753	0.615575	0.189435	0.350272	0.29893	0.624453	0.744928	0.280966	0.0228165	0.0705054	0.0178759	0.00555579	0.0178966	0.317157	0.173603	0.525137	0.981226	0.953121	0.989103	0.616041	0.112786	0.985866	0.177275	0.029721	0.369916	0.961106	0.341406
67	chr1:8373809-8373810	0.328822	-0.0374975	0.0177033	0.0341667	0.000133371	0.0468469	2.97266	0.280495	1.48656	-0.338402	-0.832198	-0.0396292	1.50429	1.64158	0.223948	0.00489371	-0.0255496	0.00543151	-0.00031712	-0.0374975	2.77512	0.34416	0.757458	0.188246	0.331006	0.29839	0.87335	0.823106	0.286283	0.0229931	0.0681018	0.017586	0.00552789	0.0177033	0.284088	0.173603	0.525137	0.415065	0.953121	0.989103	0.0496969	0.112786	0.985866	0.0722315	0.029721	0.369916	0.0119321	0.341406
68	chr1:10680657-10680658	0.23678	-0.0325436	0.0158473	0.0400168	7.05358e-05	0.0312377	-0.0966182	-0.215542	0.469137	-0.223007	-0.0933671	-0.167888	-0.241517	0.81806	-0.126567	0.00901971	0.0355008	0.0202749	0.0100414	-0.0325436	2.6176	0.289832	0.520094	0.171537	0.320001	0.270511	0.545685	0.609165	0.247726	0.0202072	0.0648788	0.0164411	0.00507441	0.0158473	0.970556	0.485167	0.744615	0.45707	0.739968	0.988751	0.367044	0.210089	0.985866	0.193581	0.522412	0.877728	0.770462	0.449324
69	chr1:10680682-10680683	0.0720345	-0.0316576	0.0120464	0.00858926	7.05358e-05	0.0312377	1.70227	-0.0856136	0.705636	-0.0932653	-0.294162	0.0242812	0.168389	1.2883	-0.328268	0.0195125	-0.0219548	0.0146611	0.0112329	-0.0316576	1.99804	0.226588	0.41136	0.132302	0.236467	0.220176	0.46474	0.622091	0.183311	0.0158226	0.0494659	0.0125125	0.00396244	0.0120464	0.394231	0.485167	0.744615	0.70555	0.739968	0.988751	0.0862772	0.210089	0.985866	0.480847	0.522412	0.877728	0.213504	0.449324
70	chr1:10680798-10680799	0.24255	-0.0463889	0.0193356	0.0164337	7.05358e-05	0.0312377	3.52725	0.0526029	0.561026	-0.371828	-0.424748	-0.295872	-0.561736	1.44978	-0.140597	0.012354	-0.0124837	-0.019451	0.0153703	-0.0463889	3.27913	0.374807	0.668952	0.217628	0.372809	0.346195	0.635636	1.07026	0.306151	0.0252621	0.0806471	0.019253	0.00640367	0.0193356	0.282077	0.485167	0.744615	0.888386	0.739968	0.988751	0.401658	0.210089	0.985866	0.0875352	0.522412	0.877728	0.25457	0.449324
71	chr1:10680810-10680811	0.131912	-0.0399465	0.0142661	0.00510873	7.05358e-05	0.0312377	2.49821	-0.245087	0.501433	-0.0242342	-0.266922	-0.13278	0.282554	1.39486	-0.178154	0.0307813	-0.0421774	0.0101494	0.0132088	-0.0399465	2.31622	0.260641	0.45877	0.155959	0.276769	0.248782	0.556542	0.761856	0.222097	0.0186579	0.057422	0.0147	0.00467523	0.0142661	0.280778	0.485167	0.744615	0.347053	0.739968	0.988751	0.274397	0.210089	0.985866	0.876515	0.522412	0.877728	0.334835	0.449324
72	chr1:10680846-10680847	0.0682479	-0.0294624	0.0140206	0.0356094	7.05358e-05	0.0312377	2.52831	-0.110091	0.191807	-0.0194923	0.0771485	0.196189	-0.126714	0.129597	-0.0828234	0.00695942	-0.0120695	-0.00421865	0.006984	-0.0294624	2.35003	0.269397	0.434898	0.155172	0.275504	0.273239	0.503196	0.515451	0.223117	0.0183766	0.0578274	0.0138318	0.00461273	0.0140206	0.281989	0.485167	0.744615	0.68279	0.739968	0.988751	0.659185	0.210089	0.985866	0.900035	0.522412	0.877728	0.779457	0.449324
73	chr1:10685676-10685677	0.112726	-0.0409318	0.0116804	0.000457762	4.28323e-06	0.00517733	-0.621208	0.1593	-0.702032	-0.138571	-0.226941	0.047471	0.444473	0.0724847	-0.131868	-0.00864097	0.040428	0.0120006	0.0143185	-0.0409318	1.98525	0.228473	0.341188	0.130049	0.233278	0.221194	0.429043	0.382249	0.18365	0.0150551	0.0494379	0.0119072	0.00390789	0.0116804	0.754348	0.43583	0.720429	0.485654	0.834156	0.988751	0.0396273	0.489285	0.985866	0.286638	0.678419	0.894747	0.330634	0.243267
74	chr1:10685688-10685689	0.116666	-0.033509	0.0117055	0.00420087	7.63407e-07	0.0016348	-3.00577	-0.157781	-0.0720454	-0.0348968	-0.20575	-0.0120783	0.0939533	-0.426608	-0.120731	-0.0170699	0.118089	0.00878591	0.00264282	-0.033509	1.96708	0.223761	0.364493	0.128852	0.235995	0.216448	0.404439	0.363801	0.184104	0.0149829	0.0492787	0.0118444	0.00388111	0.0117055	0.126503	0.412172	0.70805	0.480727	0.896347	0.988751	0.843311	0.567284	0.985866	0.786522	0.803094	0.915581	0.383297	0.198139
75	chr1:10685708-10685709	0.131187	-0.0348153	0.0119052	0.00345141	7.63407e-07	0.0016348	-2.11735	-0.0730429	-0.426755	-0.166645	-0.259673	-0.067377	0.334661	-0.268319	-0.185133	-0.00513497	0.0802593	0.00941077	0.00770285	-0.0348153	2.01478	0.227009	0.354014	0.131321	0.239012	0.215774	0.42055	0.370443	0.186379	0.0151878	0.050342	0.0120719	0.00394615	0.0119052	0.2933	0.412172	0.70805	0.747633	0.896347	0.988751	0.22802	0.567284	0.985866	0.204446	0.803094	0.915581	0.277282	0.198139
76	chr1:10685865-10685866	0.247451	-0.0371089	0.0150454	0.0136454	7.63407e-07	0.0016348	0.914091	0.016071	-0.0431662	0.00748005	-0.283087	-0.255575	-0.158073	-0.324328	-0.304902	-0.0135268	0.0282083	-0.00380427	0.011356	-0.0371089	2.53266	0.288892	0.450029	0.166175	0.295512	0.266926	0.50015	0.451732	0.232362	0.019292	0.0631406	0.0150529	0.0049292	0.0150454	0.718159	0.412172	0.70805	0.955637	0.896347	0.988751	0.923585	0.567284	0.985866	0.964097	0.803094	0.915581	0.338086	0.198139
77	chr1:10685881-10685882	0.219813	-0.0405699	0.0144826	0.00509011	1.23883e-05	0.0102443	2.04112	-0.0477454	0.176216	0.0177052	-0.334616	-0.0845692	0.196862	0.226007	-0.173502	-0.018185	0.00168226	0.00135336	0.0087225	-0.0405699	2.43848	0.278218	0.45192	0.160684	0.285064	0.260972	0.503832	0.489444	0.227113	0.0187887	0.0606631	0.0146171	0.00477137	0.0144826	0.402567	0.297725	0.63579	0.863743	0.930877	0.988751	0.696591	0.831476	0.985866	0.912262	0.889721	0.940205	0.240464	0.208086
78	chr1:20211139-20211140	0.116226	-0.0436223	0.0142826	0.00225651	7.17038e-05	0.0315382	2.54405	0.372079	0.243609	-0.213844	0.440078	-0.124404	1.10439	0.763395	-0.029965	-0.0363601	0.0125582	-0.000782882	0.00745417	-0.0436223	2.28411	0.273874	0.516638	0.14722	0.314098	0.243268	0.664425	0.533531	0.225045	0.0189045	0.0569108	0.0140104	0.00456628	0.0142826	0.265363	0.0449775	0.300923	0.17428	0.588534	0.988751	0.637264	0.322181	0.985866	0.146349	0.00131554	0.0652662	0.161189	0.298134
79	chr1:20211188-20211189	0.121656	-0.0292377	0.0144925	0.0436497	7.17038e-05	0.0315382	5.24034	-0.0901606	1.45828	-0.17729	0.239992	0.404065	-0.220407	0.569676	-0.237939	-0.0125469	-0.0558065	0.00666397	0.00228439	-0.0292377	2.35092	0.269096	0.783722	0.15012	0.327106	0.269111	0.448947	0.525226	0.227577	0.0195731	0.0588136	0.0148627	0.00475104	0.0144925	0.0258098	0.0449775	0.300923	0.737587	0.588534	0.988751	0.0627843	0.322181	0.985866	0.237608	0.00131554	0.0652662	0.463142	0.298134
80	chr1:20211217-20211218	0.124331	-0.0401583	0.0115436	0.000503583	7.17038e-05	0.0315382	3.60687	-0.136195	0.330351	-0.353812	0.0767914	0.0386964	0.308076	0.263821	-0.0577449	-0.0121232	-0.0321468	-0.000729594	0.00468761	-0.0401583	1.84369	0.210555	0.395526	0.120897	0.236621	0.197791	0.399834	0.364257	0.187285	0.0148291	0.0462006	0.0115841	0.00370855	0.0115436	0.0504263	0.0449775	0.300923	0.517738	0.588534	0.988751	0.403595	0.322181	0.985866	0.00342753	0.00131554	0.0652662	0.745535	0.298134
81	chr1:20211253-20211254	0.242964	-0.0342379	0.0149353	0.021882	7.17038e-05	0.0315382	3.11394	0.301537	0.437506	-0.320267	-0.522245	-0.239059	0.40748	-0.295414	-0.364576	0.037159	-0.0443988	0.000601422	0.00298891	-0.0342379	2.37498	0.281496	0.47639	0.158346	0.285786	0.248595	0.517876	0.434788	0.23918	0.0192109	0.0597813	0.0148285	0.00480903	0.0149353	0.18981	0.0449775	0.300923	0.284082	0.588534	0.988751	0.358421	0.322181	0.985866	0.0431172	0.00131554	0.0652662	0.0676401	0.298134
82	chr1:20211264-20211265	0.284072	-0.0282746	0.0156171	0.0702198	7.17038e-05	0.0315382	2.25134	-0.0319753	-0.0789587	-0.392008	-0.217212	-0.381044	0.0840153	0.578544	-0.0575881	-0.0278396	0.0219007	0.00310388	0.00490226	-0.0282746	2.55939	0.291388	0.475362	0.168228	0.310633	0.260377	0.560242	0.530816	0.251483	0.0198934	0.0639035	0.0159516	0.00501133	0.0156171	0.379056	0.0449775	0.300923	0.91262	0.588534	0.988751	0.868077	0.322181	0.985866	0.0197946	0.00131554	0.0652662	0.484392	0.298134
83	chr1:20211271-20211272	0.240731	-0.0248711	0.0152128	0.102073	7.17038e-05	0.0315382	3.17463	0.16069	0.657573	-0.478295	0.185966	-0.352028	1.70901	0.644556	-0.0259604	-0.00568266	-0.0332768	0.00615132	0.00818122	-0.0248711	2.55937	0.28323	0.537407	0.163886	0.316394	0.249183	0.828607	0.512964	0.241395	0.019521	0.063603	0.0158395	0.00488295	0.0152128	0.214829	0.0449775	0.300923	0.570477	0.588534	0.988751	0.221102	0.322181	0.985866	0.00351768	0.00131554	0.0652662	0.556688	0.298134
84	chr1:21822579-21822580	0.117544	-0.053619	0.0128665	3.08194e-05	3.08194e-05	0.0187888	-2.83813	0.31272	0.222474	-0.0634754	-0.279665	-0.138984	-0.185292	-0.88943	-0.251127	-0.00761054	0.0527405	0.0252803	-0.00571984	-0.053619	2.07379	0.243444	0.374065	0.134295	0.251917	0.228269	0.462632	0.447799	0.209903	0.0162241	0.0511244	0.0132025	0.00414655	0.0128665	0.171133	0.171133	0.522249	0.198943	0.198943	0.988751	0.552013	0.552013	0.985866	0.636458	0.636458	0.889238	0.266934	0.266934
85	chr1:21831670-21831671	0.209292	-0.051447	0.0133668	0.000118662	1.93062e-06	0.00298615	-5.91882	0.35755	-0.859089	-0.219607	-0.331451	-0.0681865	-0.0942906	-0.268901	0.234197	-0.000320621	0.151057	-0.00596611	-0.00182275	-0.051447	2.15287	0.25114	0.424413	0.137536	0.268553	0.215466	0.435911	0.379296	0.214943	0.0170261	0.0534782	0.0134454	0.0041763	0.0133668	0.00597287	0.0104001	0.150722	0.15453	0.236769	0.988751	0.0429517	0.000520058	0.165755	0.110328	0.0340761	0.395258	0.217125	0.491049
86	chr1:21831713-21831714	0.111783	-0.0297536	0.0103842	0.00416648	1.93062e-06	0.00298615	-0.342009	0.170061	-0.642954	-0.156676	0.0411363	-0.15927	0.393522	0.561765	0.0315828	0.0134983	0.0253715	0.00706154	0.00108146	-0.0297536	1.68037	0.19822	0.308905	0.110104	0.211463	0.170809	0.357668	0.327284	0.1707	0.0130876	0.0416694	0.010462	0.00331344	0.0103842	0.838719	0.0104001	0.150722	0.390924	0.236769	0.988751	0.0373973	0.000520058	0.165755	0.154741	0.0340761	0.395258	0.84576	0.491049
87	chr1:21831792-21831793	0.106314	-0.0250633	0.00992083	0.0115261	1.93062e-06	0.00298615	-4.44381	0.178395	-0.669681	-0.19448	-0.152624	-0.0510461	-0.0642892	0.297219	0.04122	0.00784747	0.0900845	0.0123579	0.00508636	-0.0250633	1.57861	0.187418	0.307461	0.103199	0.197191	0.162139	0.324475	0.278882	0.16033	0.0124345	0.0392212	0.00981699	0.00310678	0.00992083	0.0048776	0.0104001	0.150722	0.34117	0.236769	0.988751	0.0293986	0.000520058	0.165755	0.0594942	0.0340761	0.395258	0.438937	0.491049
88	chr1:21831803-21831804	0.153886	-0.0309341	0.011019	0.00499503	1.93062e-06	0.00298615	-3.82784	-0.136828	-0.826597	-0.15476	-0.167401	-0.0180329	-0.0889765	-0.139521	0.242618	-0.0108335	0.0986373	0.00892565	0.00472412	-0.0309341	1.75449	0.208976	0.33549	0.115031	0.219132	0.180623	0.35984	0.311391	0.177179	0.0138253	0.0436421	0.0109811	0.00345193	0.011019	0.0291283	0.0104001	0.150722	0.512626	0.236769	0.988751	0.0137453	0.000520058	0.165755	0.178505	0.0340761	0.395258	0.444911	0.491049
89	chr1:26411327-26411328	1.03709	-0.0737147	0.0381444	0.0532956	4.86962e-08	0.000193811	-2.96804	-0.957798	-0.500184	-0.255335	-2.49609	-0.731303	0.216732	-0.467007	0.749646	-0.0526458	-0.00162198	0.0172487	0.00736495	-0.0737147	5.93426	0.810845	1.07791	0.355053	1.19853	0.625405	1.01956	0.98699	0.513359	0.0434797	0.149297	0.0345162	0.0107713	0.0381444	0.616967	0.796388	0.880106	0.23751	0.000733958	0.199962	0.642625	0.691003	0.985866	0.472051	0.873121	0.934555	0.0372851	0.231435
90	chr1:26411340-26411341	0.728676	-0.0826206	0.0295451	0.00516718	1.52284e-07	0.000498658	-3.47496	-0.417012	-1.03006	-0.0265611	-0.849537	-0.803737	0.379991	-1.80626	-0.185529	-0.0321754	-0.00632213	0.0397158	0.00800428	-0.0826206	4.50313	0.611227	0.966325	0.288064	0.585167	0.512109	0.810033	1.15087	0.467245	0.0354796	0.113409	0.027555	0.00874799	0.0295451	0.440306	0.773106	0.869586	0.495079	0.00165099	0.295513	0.286443	0.633149	0.985866	0.926535	0.880567	0.936937	0.146561	0.31787
91	chr1:26411346-26411347	0.537391	-0.0772175	0.0268869	0.00407958	1.52284e-07	0.000498658	-0.688705	0.170772	0.162881	0.119407	-0.618995	-0.202044	1.19119	-0.545247	0.0345986	0.0102723	-0.126027	0.0493788	0.0122223	-0.0772175	4.07359	0.493441	0.697789	0.260314	0.524951	0.424901	0.699188	0.761961	0.402244	0.0304022	0.10299	0.0242505	0.00796748	0.0268869	0.865745	0.773106	0.869586	0.729279	0.00165099	0.295513	0.815432	0.633149	0.985866	0.646449	0.880567	0.936937	0.238339	0.31787
92	chr1:26411367-26411368	0.834956	-0.0462594	0.0308466	0.133702	1.52284e-07	0.000498658	-0.0160981	-1.34815	0.00527959	-0.283475	-1.0465	-0.268092	0.465718	-1.20779	0.111718	-0.114617	-0.0160057	0.0081781	0.0224071	-0.0462594	4.67203	0.695692	0.828081	0.307979	0.659003	0.488835	0.804122	1.18464	0.492351	0.0373569	0.119304	0.0293566	0.00947954	0.0308466	0.997251	0.773106	0.869586	0.05264	0.00165099	0.295513	0.994913	0.633149	0.985866	0.357346	0.880567	0.936937	0.112284	0.31787
93	chr1:26411442-26411443	0.529498	-0.0651224	0.0248199	0.00869563	6.72321e-07	0.00155546	-0.27189	-1.22764	0.204457	0.0585575	-1.1062	-0.290407	0.868544	-1.69256	-0.408184	-0.0185622	-0.0444549	0.0239134	0.00312667	-0.0651224	3.90978	0.569077	0.729315	0.246477	0.529616	0.390486	0.694647	0.867635	0.401466	0.0297487	0.0969212	0.0238656	0.00749805	0.0248199	0.944559	0.804133	0.883723	0.0309865	0.00481219	0.490326	0.779216	0.673268	0.985866	0.812208	0.852046	0.927936	0.0367362	0.308204
94	chr1:26411446-26411447	0.686398	-0.0607599	0.0226046	0.00718936	6.72321e-07	0.00155546	0.46458	-0.905976	0.75109	0.0329331	-0.381657	-0.0787254	1.18688	-1.65643	-0.304823	-0.0233746	-0.034805	-8.94295e-05	-0.00508424	-0.0607599	3.5776	0.463114	0.606632	0.234075	0.444185	0.363018	0.671644	0.70909	0.368441	0.0276601	0.0895281	0.0226833	0.00689413	0.0226046	0.896679	0.804133	0.883723	0.0504334	0.00481219	0.490326	0.215667	0.673268	0.985866	0.888111	0.852046	0.927936	0.390213	0.308204
95	chr1:26411449-26411450	0.520105	-0.0485882	0.018645	0.00916149	7.61943e-07	0.0016348	2.20543	-0.287003	0.379459	-0.155376	-0.0909138	-0.139683	1.00705	-1.48044	-0.12516	-0.00640436	-0.0751792	-0.00627958	-0.00113738	-0.0485882	2.95803	0.360022	0.524137	0.195306	0.368677	0.303285	0.585927	0.576179	0.296368	0.0231336	0.0739084	0.0188951	0.00579384	0.018645	0.455926	0.826007	0.893626	0.425345	0.00738384	0.584308	0.469085	0.543722	0.985866	0.426293	0.842946	0.925505	0.805222	0.290423
96	chr1:26411453-26411454	0.739055	-0.0709911	0.0251313	0.0047309	7.61943e-07	0.0016348	3.60072	-1.2338	0.863414	0.0408534	-0.31638	-0.186783	1.3779	-1.50558	-0.111184	-0.025413	-0.121065	-0.00488938	-0.00263254	-0.0709911	3.84897	0.543982	0.639883	0.253362	0.475361	0.399545	0.705655	0.762149	0.390763	0.0296012	0.0962804	0.0243439	0.00755024	0.0251313	0.34953	0.826007	0.893626	0.0233239	0.00738384	0.584308	0.17723	0.543722	0.985866	0.8719	0.842946	0.925505	0.505694	0.290423
97	chr1:26411471-26411472	0.541393	-0.0761054	0.02433	0.00175971	1.15365e-06	0.00217215	1.791	-0.855634	-0.235294	-0.112087	-0.529477	-0.459378	1.43733	-1.64505	-0.241378	0.00572624	-0.121366	0.0243692	-0.00422845	-0.0761054	3.78671	0.540985	0.740908	0.244528	0.469279	0.405311	0.64825	0.793948	0.382117	0.0292663	0.0940977	0.0228999	0.00729556	0.02433	0.636234	0.836824	0.899007	0.113736	0.0128164	0.715289	0.750807	0.470182	0.985866	0.64668	0.839754	0.924666	0.259203	0.314338
98	chr1:26411476-26411477	0.358883	-0.051584	0.0173479	0.00294415	9.67725e-07	0.00195506	-0.835029	-1.12724	0.472992	-0.129224	-0.103613	-0.289639	0.843564	-1.197	0.233144	-0.02883	0.00522471	-0.00504539	0.00294383	-0.051584	2.73671	0.377973	0.462541	0.179384	0.331164	0.282304	0.51247	0.535806	0.269424	0.0211099	0.068302	0.0171754	0.00529735	0.0173479	0.760273	0.830608	0.895944	0.0028607	0.0132192	0.72488	0.3065	0.461893	0.985866	0.471292	0.869827	0.933381	0.754377	0.359139
99	chr1:26411498-26411499	0.679183	-0.0604588	0.0255112	0.0177933	9.67725e-07	0.00195506	-3.74075	-1.00308	0.327348	-0.138725	-0.254388	-0.756251	0.578578	-0.744258	-0.0464916	-0.0320126	0.0445368	0.0130804	0.00461331	-0.0604588	4.01315	0.581934	0.658785	0.259311	0.476449	0.438626	0.721788	0.723894	0.40874	0.0301043	0.100282	0.0247461	0.00772775	0.0255112	0.351274	0.830608	0.895944	0.0847619	0.0132192	0.72488	0.619262	0.461893	0.985866	0.592667	0.869827	0.933381	0.593394	0.359139
100	chr1:26411502-26411503	0.464235	-0.0563967	0.0180529	0.00178434	9.67725e-07	0.00195506	2.62036	-0.856045	0.0125929	-0.0913063	-0.169497	-0.258199	1.06547	-0.784746	-0.11711	-0.0305161	-0.0830569	0.0151844	0.00533135	-0.0563967	2.83516	0.363212	0.506018	0.187249	0.349422	0.294554	0.555918	0.504201	0.28514	0.0221768	0.0707324	0.0177019	0.00554506	0.0180529	0.355363	0.830608	0.895944	0.0184294	0.0132192	0.72488	0.980146	0.461893	0.985866	0.625819	0.869827	0.933381	0.62762	0.359139
101	chr1:26411513-26411514	0.691012	-0.0676303	0.0219003	0.00201439	9.67725e-07	0.00195506	-1.82769	-0.689703	0.896074	0.0140212	-0.232324	-0.161331	1.18831	-0.694772	0.0924504	-0.0244188	0.0141794	0.0204714	-0.000633725	-0.0676303	3.45603	0.440143	0.584091	0.226892	0.422675	0.354726	0.668818	0.600639	0.343697	0.0266011	0.0866126	0.021732	0.00672662	0.0219003	0.596916	0.830608	0.895944	0.117116	0.0132192	0.72488	0.124997	0.461893	0.985866	0.950725	0.869827	0.933381	0.582558	0.359139
102	chr1:26411531-26411532	0.474094	-0.0430203	0.0182427	0.018363	1.21588e-06	0.00223381	4.26681	-0.939899	0.576031	0.007565	-0.209424	-0.0947737	0.875941	-0.564671	-0.0518162	-0.0243627	-0.12156	0.00600781	-0.00510863	-0.0430203	2.91674	0.370855	0.505682	0.191059	0.360293	0.299865	0.568091	0.497036	0.289821	0.0226138	0.0725973	0.0179929	0.00568443	0.0182427	0.143504	0.83064	0.895964	0.0112636	0.0141873	0.747538	0.254654	0.440844	0.985866	0.968416	0.879284	0.936448	0.561065	0.434519
103	chr1:26411535-26411536	0.924185	-0.055151	0.0269399	0.0406395	1.21588e-06	0.00223381	1.80097	-0.419166	-0.249736	0.0671305	-0.372591	-0.329415	0.151683	-1.49221	0.00536811	-0.0208243	-0.105902	0.0255778	-0.000833549	-0.055151	4.20714	0.531941	0.792441	0.277923	0.53171	0.443308	0.847614	0.855473	0.418193	0.0321876	0.105426	0.0266134	0.00819303	0.0269399	0.668596	0.83064	0.895964	0.4307	0.0141873	0.747538	0.752649	0.440844	0.985866	0.809134	0.879284	0.936448	0.483465	0.434519
104	chr1:26411537-26411538	0.865225	-0.0618972	0.0263169	0.0186729	1.21588e-06	0.00223381	2.67226	-0.154309	-0.707138	0.253827	-0.297968	-0.782643	1.05509	-1.59325	-0.127769	-0.0043028	-0.161048	0.0512618	0.00464121	-0.0618972	4.11058	0.520168	0.845903	0.273819	0.508411	0.45483	0.78196	0.839184	0.410167	0.0315566	0.103115	0.0249468	0.00817656	0.0263169	0.515633	0.83064	0.895964	0.766731	0.0141873	0.747538	0.403179	0.440844	0.985866	0.353932	0.879284	0.936448	0.557823	0.434519
105	chr1:26411540-26411541	1.00699	-0.0207691	0.0298738	0.486914	1.21588e-06	0.00223381	-0.572288	-0.733414	0.70203	0.222653	-0.154656	-1.02733	-0.215865	-0.918456	-0.221786	-0.00145825	-0.0419131	-0.0210449	0.00530936	-0.0207691	4.82837	0.674174	0.806137	0.317194	0.566428	0.555958	0.93244	0.889648	0.474768	0.0362021	0.119999	0.0301358	0.00951394	0.0298738	0.905651	0.83064	0.895964	0.276652	0.0141873	0.747538	0.383832	0.440844	0.985866	0.482712	0.879284	0.936448	0.784825	0.434519
106	chr1:26411650-26411651	0.243348	-0.0168567	0.0134128	0.208838	4.15068e-06	0.00503955	0.452775	0.0885608	1.05125	0.103062	-0.287271	-0.0160105	0.614576	-0.0547124	-0.201332	0.0112727	-0.00660481	0.00455679	-0.00263015	-0.0168567	2.16225	0.258042	0.407527	0.141244	0.273282	0.224814	0.465724	0.390884	0.212361	0.0169523	0.0536807	0.0135438	0.00423258	0.0134128	0.834136	0.488373	0.746114	0.731445	0.0138649	0.739743	0.00989162	0.399399	0.985866	0.465589	0.851455	0.927816	0.293171	0.61684
107	chr1:26411656-26411657	0.265346	-0.0122298	0.0130467	0.348559	2.00625e-05	0.0142237	0.681012	-0.0457052	0.641252	0.0809437	-0.107248	-0.116923	0.697799	0.322824	-0.365123	0.00376111	0.0100512	0.00390157	-0.00522135	-0.0122298	2.07854	0.248491	0.380394	0.13767	0.257568	0.214664	0.451201	0.385234	0.204781	0.0163282	0.0519102	0.0131696	0.00408645	0.0130467	0.743184	0.513734	0.757804	0.854068	0.0206431	0.842285	0.0918426	0.456023	0.985866	0.556562	0.845306	0.926177	0.677126	0.578615
108	chr1:26411677-26411678	0.512305	-0.027795	0.0170115	0.102281	5.6808e-05	0.0271846	-1.8358	0.28609	0.374532	0.0146442	0.0698112	-0.0704157	0.708027	0.188707	0.0933918	0.010539	0.022998	0.0129352	-0.00112347	-0.027795	2.7124	0.323781	0.477333	0.178478	0.339228	0.280885	0.562003	0.473088	0.266815	0.0211793	0.0677275	0.0172127	0.00530392	0.0170115	0.498522	0.494899	0.748893	0.376918	0.0264254	0.90507	0.432668	0.407582	0.985866	0.934606	0.846091	0.926481	0.836951	0.620829
109	chr1:27562134-27562135	0.37022	-0.0553863	0.0193385	0.00418267	3.83055e-05	0.0214188	4.04806	0.229995	0.612876	-0.198542	-0.0941447	-0.569557	0.152852	-0.174501	-0.204302	-0.0265382	-0.018444	-0.00871659	0.0122223	-0.0553863	3.11061	0.368142	0.701677	0.20491	0.387071	0.319007	0.668343	0.578848	0.295529	0.0253176	0.0766167	0.0188325	0.00617617	0.0193385	0.193131	0.244281	0.594198	0.532137	0.334866	0.988751	0.382421	0.246265	0.985866	0.332585	0.127881	0.673258	0.807832	0.569188
110	chr1:27562282-27562283	0.12628	-0.0383661	0.0135651	0.0046798	3.83055e-05	0.0214188	2.34463	0.335517	-0.367828	-0.192345	0.147108	-0.497658	-0.0941041	0.60109	0.104912	-0.0285256	0.00852106	-0.00266449	0.00933566	-0.0383661	2.17947	0.262887	0.419217	0.144273	0.277552	0.228243	0.451168	0.502391	0.216333	0.0179159	0.0542033	0.0134684	0.00438024	0.0135651	0.282027	0.244281	0.594198	0.201859	0.334866	0.988751	0.38026	0.246265	0.985866	0.182465	0.127881	0.673258	0.596099	0.569188
111	chr1:27562299-27562300	0.346377	-0.0520829	0.0188332	0.00568379	3.83055e-05	0.0214188	2.03335	0.26571	0.827778	-0.28804	-0.447617	-0.452663	-0.20026	0.354523	-0.374872	-0.0304209	0.0409945	-0.00542393	0.00509775	-0.0520829	3.01977	0.370182	0.700316	0.202371	0.367217	0.319329	0.618481	0.659028	0.283293	0.0248322	0.0749264	0.0183303	0.00604021	0.0188332	0.500727	0.244281	0.594198	0.472892	0.334866	0.988751	0.237203	0.246265	0.985866	0.154641	0.127881	0.673258	0.222866	0.569188
112	chr1:28775419-28775420	0.609667	-0.0976277	0.0303155	0.00128016	5.26479e-07	0.00131497	-13.9519	0.433441	0.0639469	-0.650773	-2.20683	-1.03555	-1.50066	-0.381847	0.51496	-0.0334518	0.293888	-0.00216491	0.00710225	-0.0976277	5.00176	0.524509	0.800397	0.280848	0.863893	0.515213	1.19759	0.806118	0.42363	0.035916	0.125232	0.0302766	0.00870798	0.0303155	0.00528053	0.00247481	0.0718088	0.408592	0.828328	0.988751	0.936322	0.993743	0.99682	0.0204942	0.00136567	0.0668818	0.0106336	0.404953
113	chr1:28775478-28775479	0.897049	-0.0721968	0.0253784	0.00444373	1.07495e-05	0.00926288	-6.44978	0.340109	0.280323	-0.556732	-0.347287	-0.818291	0.387755	-0.660064	0.0624238	-0.0388705	0.146572	0.00839497	0.00670579	-0.0721968	3.99336	0.474402	0.661095	0.258147	0.474768	0.42184	0.776288	0.722767	0.385071	0.030463	0.10043	0.0243935	0.00782701	0.0253784	0.106283	0.0209371	0.211179	0.473422	0.777933	0.988751	0.671546	0.994233	0.997007	0.0310336	0.00398542	0.127623	0.464481	0.350875
114	chr1:28775495-28775496	0.570815	-0.0472175	0.0186445	0.0113246	1.07495e-05	0.00926288	-3.96975	0.305981	0.257338	-0.343139	-0.158406	-0.463206	0.0966103	-0.628838	0.0928936	-0.0486012	0.107153	0.00398289	-0.000202355	-0.0472175	2.96497	0.350097	0.519118	0.192923	0.364206	0.305588	0.606279	0.526207	0.289251	0.0231048	0.0740951	0.0185756	0.00579402	0.0186445	0.180609	0.0209371	0.211179	0.382123	0.777933	0.988751	0.620091	0.994233	0.997007	0.0753	0.00398542	0.127623	0.663609	0.350875
115	chr1:28775509-28775510	0.59378	-0.0519179	0.0194373	0.00756145	1.07495e-05	0.00926288	-4.64296	0.159253	0.0679216	-0.38609	-0.215605	-0.40236	0.12831	0.116514	0.126923	-0.0461229	0.112217	0.00315314	0.00364392	-0.0519179	3.05954	0.364928	0.537031	0.199613	0.377238	0.317232	0.620365	0.52031	0.300266	0.0238561	0.0765457	0.0191837	0.00601262	0.0194373	0.129131	0.0209371	0.211179	0.66255	0.777933	0.988751	0.899355	0.994233	0.997007	0.0530896	0.00398542	0.127623	0.567637	0.350875
116	chr1:28775517-28775518	0.52292	-0.0415979	0.01789	0.020061	1.07495e-05	0.00926288	-5.25102	0.11798	0.069612	-0.378659	-0.347531	-0.346361	0.201287	-0.463944	0.038106	-0.0433476	0.130245	0.00840486	0.00410403	-0.0415979	2.82562	0.338194	0.503785	0.18487	0.351175	0.291665	0.579965	0.503906	0.279229	0.0221636	0.0706843	0.0178059	0.00555361	0.01789	0.0631176	0.0209371	0.211179	0.7272	0.777933	0.988751	0.8901	0.994233	0.997007	0.0405362	0.00398542	0.127623	0.322359	0.350875
117	chr1:28775523-28775524	0.533875	-0.0452818	0.0180205	0.0119779	1.07495e-05	0.00926288	-4.09076	-0.038579	0.0102623	-0.279699	-0.211426	-0.506189	0.0121285	-0.377091	0.0244009	-0.0535009	0.116801	0.00298161	0.00010116	-0.0452818	2.85296	0.341929	0.508194	0.186391	0.352802	0.296189	0.584085	0.49796	0.281436	0.0223401	0.0712156	0.0179663	0.00558842	0.0180205	0.15161	0.0209371	0.211179	0.910167	0.777933	0.988751	0.983889	0.994233	0.997007	0.133458	0.00398542	0.127623	0.54899	0.350875
118	chr1:28775527-28775528	1.09276	-0.059495	0.0283198	0.035656	1.07495e-05	0.00926288	-4.0009	-0.0977159	0.0116466	-0.53315	0.184362	-0.379505	0.844928	-0.697027	0.0898012	-0.0582309	0.104005	-0.014098	0.00430119	-0.059495	4.3527	0.529941	0.757506	0.287324	0.526132	0.454527	0.848303	0.847292	0.43876	0.0351339	0.110061	0.0280753	0.00878049	0.0283198	0.358004	0.0209371	0.211179	0.853707	0.777933	0.988751	0.987733	0.994233	0.997007	0.0635141	0.00398542	0.127623	0.726031	0.350875
119	chr1:36322626-36322627	0.226092	-0.0201167	0.0138637	0.146769	0.000119412	0.0432535	-0.754953	0.394228	0.419549	-0.112904	0.108684	0.0418253	-0.108693	-0.412302	0.0827766	0.0288048	0.0259006	0.0102643	0.00442968	-0.0201167	2.20583	0.277187	0.435979	0.146478	0.27547	0.234717	0.453969	0.36506	0.223737	0.0172375	0.0543947	0.0137314	0.00437076	0.0138637	0.73216	0.0252903	0.231239	0.154954	0.0227099	0.867065	0.335892	0.835859	0.985866	0.440832	0.0191229	0.298098	0.693181	0.526202
120	chr1:36322631-36322632	0.114463	-0.0327785	0.0115179	0.00442895	4.30419e-05	0.0226446	-0.797766	0.0741073	0.0947896	-0.0396414	-0.164502	0.115509	0.141191	-0.0348664	0.0684207	0.0288854	0.0345761	0.0155636	-0.00345287	-0.0327785	1.82637	0.22608	0.347499	0.122905	0.22527	0.197673	0.393526	0.326329	0.190111	0.01434	0.0449652	0.0114711	0.00368576	0.0115179	0.662253	0.0186591	0.200484	0.743069	0.0167775	0.789627	0.785025	0.848708	0.985866	0.747046	0.0236844	0.330936	0.465242	0.542984
121	chr1:36322637-36322638	0.0578961	-0.0172271	0.011141	0.122036	4.30419e-05	0.0226446	-4.04532	0.0557081	0.431722	-0.154684	-0.416716	0.0235928	0.140972	-0.228172	0.0394511	0.00290263	0.0418427	0.0183144	0.00589667	-0.0172271	1.79803	0.21821	0.305482	0.11698	0.22205	0.181187	0.362706	0.323802	0.180492	0.0136214	0.0440848	0.0106512	0.00349203	0.011141	0.0244577	0.0186591	0.200484	0.798495	0.0167775	0.789627	0.157582	0.848708	0.985866	0.186063	0.0236844	0.330936	0.060562	0.542984
122	chr1:36322651-36322652	0.0741279	-0.00146358	0.0105433	0.889596	4.30419e-05	0.0226446	-1.78662	0.403521	0.202226	-0.175587	-0.0651099	-0.0597296	-0.0362154	0.191969	0.184859	-0.00104557	-0.00342184	0.00837776	0.00816998	-0.00146358	1.68863	0.199584	0.30357	0.112694	0.205782	0.178123	0.364188	0.294601	0.168655	0.013023	0.0415298	0.0103112	0.00337966	0.0105433	0.290041	0.0186591	0.200484	0.0431958	0.0167775	0.789627	0.505309	0.848708	0.985866	0.119215	0.0236844	0.330936	0.751697	0.542984
123	chr1:36322717-36322718	0.228617	-0.0284399	0.0156455	0.0690998	5.93721e-05	0.028246	-2.18773	0.249141	0.0546934	-0.353774	0.172982	0.121068	-0.0818423	0.435171	0.121706	-0.00620733	0.00336335	0.00972918	0.00480842	-0.0284399	2.42722	0.293138	0.43539	0.164402	0.290136	0.250602	0.534745	0.402129	0.246892	0.0191565	0.0599643	0.0149816	0.00486566	0.0156455	0.367412	0.00992563	0.147214	0.395374	0.0275202	0.91453	0.900033	0.779582	0.985866	0.0314059	0.0232256	0.327683	0.551036	0.606111
124	chr1:36322729-36322730	0.114077	-0.0247158	0.0108838	0.0231538	0.000129893	0.0458126	-0.932682	0.209251	-0.0214833	-0.260588	-0.0283315	0.142764	0.431115	0.0958404	0.114696	0.00334492	0.00145028	-0.00158893	0.00220733	-0.0247158	1.72683	0.207533	0.321339	0.113822	0.210345	0.177866	0.353248	0.29591	0.173411	0.0133386	0.0425508	0.0106522	0.00340906	0.0108838	0.589119	0.00833059	0.134962	0.313321	0.0239967	0.878901	0.946697	0.646485	0.985866	0.0220544	0.0176744	0.286648	0.892856	0.603908
125	chr1:36322786-36322787	0.086171	-0.0146289	0.00887094	0.0991314	5.97653e-05	0.0283779	-1.96133	0.330638	0.015342	-0.318811	-0.20482	-0.144415	-0.386128	0.13022	0.240246	-0.00517324	0.0312644	0.000451121	0.00288309	-0.0146289	1.44833	0.167827	0.253186	0.0943366	0.175099	0.149415	0.315417	0.244673	0.138027	0.0111735	0.0356683	0.00882054	0.00279724	0.00887094	0.175671	0.0162692	0.187278	0.048826	0.00465323	0.479569	0.951681	0.556209	0.985866	0.000726161	0.000373324	0.0295557	0.242106	0.69666
126	chr1:39073960-39073961	0.39462	-0.0525923	0.016174	0.00114735	6.85915e-07	0.00155816	-2.49131	0.123261	0.0101328	0.0851868	0.0444026	-0.449761	-0.348222	-0.590311	0.0945984	0.0198237	0.0653427	0.014487	0.000301954	-0.0525923	2.55414	0.302502	0.467489	0.170418	0.320036	0.260428	0.531021	0.441805	0.267947	0.0204565	0.0641203	0.0162837	0.00512092	0.016174	0.32936	0.0142992	0.176044	0.683661	0.416409	0.988751	0.982707	0.813624	0.985866	0.617168	0.947105	0.965242	0.889654	0.951545
127	chr1:39073962-39073963	0.495835	-0.0480958	0.0176305	0.00637223	6.85915e-07	0.00155816	-2.26532	0.0396555	-0.287996	0.0786445	0.0928526	-0.526208	-0.0974164	-0.894709	0.39463	0.0172182	0.0442711	0.00543146	0.00150267	-0.0480958	2.78521	0.332465	0.501131	0.184013	0.345633	0.287275	0.579029	0.490402	0.286351	0.0221827	0.0697909	0.0176616	0.00556669	0.0176305	0.416023	0.0142992	0.176044	0.905056	0.416409	0.988751	0.5655	0.813624	0.985866	0.669098	0.947105	0.965242	0.788203	0.951545
128	chr1:39073972-39073973	0.438659	-0.0546458	0.0168033	0.00114565	6.85915e-07	0.00155816	-5.80318	0.305847	0.027019	0.00336202	-0.0875043	-0.434814	0.0539444	-0.59197	0.405023	0.0339551	0.123057	0.00839023	0.000826401	-0.0546458	2.65404	0.314641	0.478482	0.174816	0.32961	0.270346	0.550427	0.462623	0.273674	0.021054	0.0664748	0.0168126	0.00528047	0.0168033	0.0287759	0.0142992	0.176044	0.331025	0.416409	0.988751	0.954969	0.813624	0.985866	0.984656	0.947105	0.965242	0.790641	0.951545
129	chr1:39073999-39074000	0.4926	-0.0604951	0.0176458	0.000607358	6.85915e-07	0.00155816	-6.36542	0.348295	-0.331679	0.0638918	-0.0897866	-0.382231	-0.062134	-0.867282	0.333225	0.0427302	0.127767	0.0163679	-0.00118395	-0.0604951	2.79034	0.330423	0.499336	0.183799	0.3459	0.284194	0.581195	0.486597	0.286751	0.022205	0.069798	0.0176011	0.00555224	0.0176458	0.0225343	0.0142992	0.176044	0.291843	0.416409	0.988751	0.506537	0.813624	0.985866	0.728126	0.947105	0.965242	0.795193	0.951545
130	chr1:39074005-39074006	0.608365	-0.0651095	0.0201294	0.00121837	6.85915e-07	0.00155816	-4.01267	0.407547	-0.693988	0.0692218	-0.143907	-0.534362	0.226333	-0.616827	0.462186	0.0318477	0.0906912	0.0289339	0.00339244	-0.0651095	3.21101	0.378762	0.564007	0.212866	0.396335	0.324658	0.668954	0.548721	0.337128	0.0254955	0.0802925	0.020379	0.00639241	0.0201294	0.211423	0.0142992	0.176044	0.281928	0.416409	0.988751	0.218525	0.813624	0.985866	0.745037	0.947105	0.965242	0.716534	0.951545
131	chr1:39074061-39074062	0.422757	-0.0392844	0.0211133	0.0627945	6.85915e-07	0.00155816	-10.2261	0.49469	-0.599631	-0.00803241	-0.0258516	0.0291918	-1.18424	-0.404722	0.426098	0.0358812	0.175247	-0.000947692	-0.00440004	-0.0392844	3.24805	0.369111	0.661477	0.209043	0.402696	0.319239	0.903759	0.588625	0.332231	0.0266945	0.0816469	0.0205785	0.00634091	0.0211133	0.00164177	0.0142992	0.176044	0.180173	0.416409	0.988751	0.36467	0.813624	0.985866	0.969349	0.947105	0.965242	0.948814	0.951545
132	chr1:47417103-47417104	0.63662	0.0906945	0.0254231	0.00036053	1.02368e-05	0.0090051	-12.2308	-0.810573	-0.399633	-0.211342	-1.19831	-0.128332	-1.94041	1.33572	-0.619559	-0.0117059	0.182294	0.0498511	0.0116403	0.0906945	4.20399	0.551585	0.824103	0.270223	0.597082	0.421083	1.19436	0.651331	0.451155	0.0320236	0.103032	0.0244709	0.00817978	0.0254231	0.00362206	0.345477	0.667724	0.141688	0.0281616	0.920503	0.627726	0.561084	0.985866	0.434154	0.399262	0.856842	0.044755	0.0041581
133	chr1:47417113-47417114	0.7637	0.0437753	0.0233474	0.0607995	1.02368e-05	0.0090051	-4.81798	-0.533517	0.121589	-0.297039	-0.702512	0.0596961	-1.11774	0.858248	-0.520705	0.00406546	0.0330044	0.0287065	0.00314918	0.0437753	3.72608	0.457318	0.670959	0.247556	0.47739	0.386341	0.880691	0.622253	0.384124	0.029458	0.0924878	0.0231787	0.00745188	0.0233474	0.195996	0.345477	0.667724	0.243363	0.0281616	0.920503	0.856198	0.561084	0.985866	0.230182	0.399262	0.856842	0.141138	0.0041581
134	chr1:47417117-47417118	0.435644	0.0433209	0.0177817	0.0148396	8.70725e-06	0.00815021	-2.13323	-0.278062	-0.0160764	-0.133037	-0.19218	0.188164	-1.03573	1.22947	-0.571356	0.0201496	-0.0191597	0.00754241	-0.00114206	0.0433209	2.81493	0.342105	0.529394	0.186573	0.354301	0.292369	0.681925	0.464837	0.296484	0.0224609	0.0698948	0.017869	0.00556251	0.0177817	0.448555	0.363208	0.678851	0.416334	0.0216933	0.855744	0.975774	0.537285	0.985866	0.475811	0.374286	0.85155	0.587529	0.0041189
135	chr1:47417131-47417132	0.90773	0.0539562	0.0259385	0.0375112	8.70725e-06	0.00815021	-3.39003	-0.45366	-0.535718	-0.356159	-0.216867	0.307394	0.0367173	1.64183	-0.69187	0.0247308	-0.029182	0.0252254	0.0051627	0.0539562	4.04799	0.514399	0.810984	0.273385	0.510202	0.421085	0.838542	0.65948	0.439825	0.032669	0.10081	0.025602	0.00820591	0.0259385	0.402335	0.363208	0.678851	0.377818	0.0216933	0.855744	0.508883	0.537285	0.985866	0.192652	0.374286	0.85155	0.670793	0.0041189
136	chr1:47417133-47417134	0.972528	0.0830031	0.0260235	0.00142499	8.70725e-06	0.00815021	-2.82145	-0.137585	-0.554068	-0.136822	0.0466155	-0.136356	-0.546125	1.54152	-0.821959	0.0248238	-0.0359945	0.0148888	0.00320328	0.0830031	4.12809	0.498425	0.853495	0.276908	0.516946	0.436514	0.894565	0.665548	0.442681	0.0328699	0.102681	0.0257796	0.00817122	0.0260235	0.494306	0.363208	0.678851	0.782517	0.0216933	0.855744	0.516225	0.537285	0.985866	0.621232	0.374286	0.85155	0.928148	0.0041189
137	chr1:47417136-47417137	1.3049	0.0755082	0.0294514	0.0103527	8.70725e-06	0.00815021	3.11085	-0.346167	1.59401	-0.168278	-0.354888	0.173615	-0.291521	1.2705	-0.827998	0.029887	-0.18274	0.0118054	-0.00484168	0.0755082	4.68188	0.569948	0.785648	0.313125	0.59986	0.498511	1.02117	0.774921	0.489171	0.0360642	0.116837	0.0297989	0.00925508	0.0294514	0.506407	0.363208	0.678851	0.543609	0.0216933	0.855744	0.0424678	0.537285	0.985866	0.59098	0.374286	0.85155	0.554107	0.0041189
138	chr1:47417138-47417139	1.15453	0.059707	0.0268281	0.0260453	8.70725e-06	0.00815021	1.14659	-0.246504	1.32593	-0.286038	-0.902369	0.263853	0.200761	1.21932	-0.542963	0.0539311	-0.142426	0.0269306	-0.00809325	0.059707	4.30516	0.519238	0.744286	0.282759	0.566982	0.450585	0.897738	0.7244	0.428497	0.0336571	0.107277	0.0271254	0.00839879	0.0268281	0.789985	0.363208	0.678851	0.634972	0.0216933	0.855744	0.0748346	0.537285	0.985866	0.311731	0.374286	0.85155	0.11149	0.0041189
139	chr1:47417248-47417249	0.710525	0.0347777	0.023693	0.142147	5.96504e-06	0.00636275	0.53147	-0.793772	0.803823	-0.170606	-1.35825	0.14599	-1.14909	0.418457	0.00560507	-0.00377474	-0.0675165	0.0178856	0.00412446	0.0347777	3.81233	0.475125	0.645404	0.244541	0.521938	0.383511	0.884577	0.627815	0.356467	0.0289837	0.0948092	0.0232188	0.00730283	0.023693	0.889128	0.546862	0.772868	0.0947892	0.0290764	0.930471	0.212964	0.446772	0.985866	0.485392	0.292798	0.824841	0.00925941	0.0471814
140	chr1:47417253-47417254	0.750111	0.0556957	0.0297936	0.0615698	5.96504e-06	0.00636275	-10.1452	-1.14701	1.02508	-0.130072	-1.32492	-0.32197	-0.856417	1.64964	-0.00303205	-0.0322456	0.179496	0.0406878	-0.000738056	0.0556957	5.0183	0.72556	0.732909	0.310904	0.668881	0.519459	1.03038	0.680984	0.451465	0.0357022	0.122923	0.0277913	0.0093871	0.0297936	0.0432128	0.546862	0.772868	0.113908	0.0290764	0.930471	0.161918	0.446772	0.985866	0.67568	0.292798	0.824841	0.0476139	0.0471814
141	chr1:47417264-47417265	0.452689	0.0629044	0.0199017	0.00157356	5.96504e-06	0.00636275	-0.317059	-0.844684	0.000142769	-0.310779	-0.519818	-0.0170231	-0.250248	1.37608	-0.0144796	-0.0196582	-0.0320211	0.0110845	0.00597295	0.0629044	3.16632	0.411696	0.56183	0.209487	0.396635	0.334953	0.651025	0.527375	0.303388	0.0245422	0.0784222	0.019253	0.0062249	0.0199017	0.920237	0.546862	0.772868	0.0401972	0.0290764	0.930471	0.999797	0.446772	0.985866	0.137935	0.292798	0.824841	0.190003	0.0471814
142	chr1:47417281-47417282	0.469191	0.0707425	0.0191886	0.000227189	5.96504e-06	0.00636275	0.100689	-0.744962	1.01176	-0.277095	-0.562082	0.386967	-0.0136604	1.23224	-0.180329	0.00112561	-0.0440706	0.00818406	-0.00129687	0.0707425	3.03213	0.386542	0.521883	0.201765	0.381481	0.314177	0.628687	0.518612	0.296145	0.0239085	0.0753449	0.018793	0.00599858	0.0191886	0.973509	0.546862	0.772868	0.0539487	0.0290764	0.930471	0.0525412	0.446772	0.985866	0.169642	0.292798	0.824841	0.140637	0.0471814
143	chr1:47417284-47417285	0.86439	0.0567384	0.0246246	0.0212149	5.96504e-06	0.00636275	-0.988815	-0.465926	0.533943	-0.145157	-0.64938	0.516757	0.0258582	1.02962	-0.207852	0.0284367	-0.0462152	0.00661337	-0.00106327	0.0567384	3.92803	0.48361	0.696275	0.259269	0.502972	0.400998	0.810861	0.68184	0.384097	0.0313009	0.0976504	0.0244675	0.00764521	0.0246246	0.801247	0.546862	0.772868	0.33533	0.0290764	0.930471	0.443167	0.446772	0.985866	0.575568	0.292798	0.824841	0.196674	0.0471814
144	chr1:47417286-47417287	0.967578	0.0675214	0.0269339	0.0121786	5.96504e-06	0.00636275	-3.66101	-1.26565	0.35291	-0.209901	-0.89928	0.280492	0.441977	1.19109	0.0906076	0.00518564	0.0256116	0.0181596	-0.00385895	0.0675214	4.35725	0.582171	0.762772	0.282903	0.559195	0.45166	0.837799	0.713194	0.409884	0.0340875	0.108081	0.0263074	0.00832044	0.0269339	0.40079	0.546862	0.772868	0.0297041	0.0290764	0.930471	0.643603	0.446772	0.985866	0.458114	0.292798	0.824841	0.107798	0.0471814
145	chr1:47417288-47417289	0.837941	0.0431189	0.0247039	0.0809103	5.96504e-06	0.00636275	-2.92868	-1.03427	0.17927	-0.134536	-0.8002	0.264159	0.0121112	0.775656	-0.141134	0.00133333	0.0148221	0.0232182	-0.000205505	0.0431189	3.908	0.517476	0.711851	0.258201	0.506036	0.408095	0.798449	0.655721	0.383213	0.030742	0.0972394	0.0241589	0.00767747	0.0247039	0.453612	0.546862	0.772868	0.0456422	0.0290764	0.930471	0.801168	0.446772	0.985866	0.602329	0.292798	0.824841	0.113808	0.0471814
146	chr1:47417304-47417305	1.22923	0.020742	0.0306424	0.498465	5.96504e-06	0.00636275	-2.27416	-0.715346	1.68664	-0.383881	-1.044	-0.559387	-0.688827	0.440136	-0.234142	0.0561145	-0.0560532	0.0302842	0.000976789	0.020742	4.89633	0.647384	0.782117	0.319175	0.618513	0.553776	1.10711	0.816296	0.463478	0.0382854	0.121068	0.0299345	0.00941422	0.0306424	0.642316	0.546862	0.772868	0.269169	0.0290764	0.930471	0.0310443	0.446772	0.985866	0.229082	0.292798	0.824841	0.0914274	0.0471814
147	chr1:47417316-47417317	1.25284	0.0575186	0.0325236	0.0769747	2.03634e-05	0.0143642	2.23914	-1.3518	0.84856	-0.430295	-0.79668	-0.127335	-1.26047	0.944776	-0.124612	0.00483825	-0.146309	0.00770682	0.0145808	0.0575186	5.14382	0.762097	0.834713	0.341288	0.661833	0.579676	1.3719	0.844157	0.500238	0.0391885	0.12838	0.0315088	0.0102047	0.0325236	0.66334	0.723251	0.847585	0.0760981	0.036178	0.980448	0.309349	0.353907	0.985866	0.207382	0.312956	0.833333	0.228688	0.0722582
148	chr1:53276632-53276633	0.626964	-0.0608591	0.0204531	0.0029247	1.12679e-05	0.00951874	-4.75731	0.42158	0.434142	-0.127199	-0.434082	-0.472535	0.323475	0.305635	0.596267	-0.0395759	0.153122	0.0311711	0.00214302	-0.0608591	3.31942	0.392302	0.609651	0.218157	0.405401	0.336438	0.715682	0.58809	0.333075	0.0260097	0.0819007	0.0211184	0.00644179	0.0204531	0.151807	0.0390357	0.282386	0.282541	0.0564237	0.988751	0.476393	0.130176	0.985866	0.559852	0.491132	0.873545	0.284282	0.00396875
149	chr1:53276637-53276638	0.568737	-0.0440905	0.0187549	0.0187288	1.12679e-05	0.00951874	-5.32787	0.431234	0.747144	-0.209311	-0.770955	-0.252687	0.1421	0.673911	0.382955	-0.0463451	0.169386	0.0325903	0.00607915	-0.0440905	3.05757	0.36289	0.558397	0.199782	0.375274	0.311485	0.657283	0.553962	0.296707	0.0240072	0.0754674	0.0193637	0.00592942	0.0187549	0.0814177	0.0390357	0.282386	0.234702	0.0564237	0.988751	0.180891	0.130176	0.985866	0.294777	0.491132	0.873545	0.0399391	0.00396875
150	chr1:53276644-53276645	0.829153	-0.0470461	0.0224329	0.0359768	1.12679e-05	0.00951874	-3.51833	0.362899	0.594117	-0.234196	-0.834844	-0.431378	-0.292459	0.876176	0.567545	-0.0648008	0.156166	0.0387826	0.00203115	-0.0470461	3.67746	0.439254	0.682616	0.240825	0.448411	0.372285	0.76298	0.701143	0.36494	0.0291426	0.0907474	0.0235965	0.00711994	0.0224329	0.338705	0.0390357	0.282386	0.408707	0.0564237	0.988751	0.384108	0.130176	0.985866	0.330815	0.491132	0.873545	0.0626338	0.00396875
151	chr1:53276650-53276651	0.727284	-0.0456356	0.0211546	0.0309868	1.12679e-05	0.00951874	-4.1691	0.600339	0.83667	-0.128962	-0.787793	-0.309387	-0.151448	0.227389	0.342754	-0.0330208	0.146291	0.0321113	0.00398389	-0.0456356	3.46329	0.413859	0.644909	0.22668	0.42125	0.352641	0.725202	0.619361	0.34004	0.027128	0.0853531	0.021949	0.00673492	0.0211546	0.228668	0.0390357	0.282386	0.146894	0.0564237	0.988751	0.194512	0.130176	0.985866	0.569412	0.491132	0.873545	0.0614654	0.00396875
152	chr1:53276663-53276664	0.792428	-0.0395666	0.0222292	0.0750861	1.12679e-05	0.00951874	-5.44226	0.606291	0.750474	-0.167379	-0.724713	-0.346565	0.618537	0.559286	0.386092	-0.0468179	0.190295	0.0344265	0.00611584	-0.0395666	3.62963	0.43787	0.689578	0.238569	0.445205	0.372206	0.836808	0.669367	0.357039	0.0285937	0.0892944	0.0231347	0.00704855	0.0222292	0.13377	0.0390357	0.282386	0.166163	0.0564237	0.988751	0.276459	0.130176	0.985866	0.482931	0.491132	0.873545	0.103563	0.00396875
153	chr1:53276673-53276674	0.802206	-0.0592944	0.0217752	0.00646875	1.12679e-05	0.00951874	-4.70057	0.537172	0.379192	-0.235271	-0.900911	-0.292489	-0.230539	0.969786	0.42717	-0.0437424	0.149637	0.0451883	0.00680348	-0.0592944	3.54803	0.420692	0.627913	0.231778	0.433733	0.36223	0.745142	0.663474	0.344864	0.027736	0.0876791	0.0226344	0.00689808	0.0217752	0.185224	0.0390357	0.282386	0.201646	0.0564237	0.988751	0.545915	0.130176	0.985866	0.310073	0.491132	0.873545	0.0377913	0.00396875
154	chr1:53276779-53276780	0.894068	-0.0537793	0.0229115	0.0189121	5.78052e-07	0.00140089	-4.76973	0.333731	0.655133	-0.125045	-0.783468	-0.209574	0.35675	0.601576	0.530476	-0.0450304	0.162112	0.035714	0.00260455	-0.0537793	3.71639	0.442369	0.666505	0.243421	0.456358	0.380072	0.807797	0.684025	0.363584	0.0291787	0.0920742	0.0236901	0.00722752	0.0229115	0.199341	0.025516	0.232288	0.450598	0.0601188	0.988751	0.325638	0.189675	0.985866	0.607464	0.394949	0.855884	0.0860185	0.000838074
155	chr1:53276791-53276792	0.808287	-0.0550378	0.0218573	0.0118007	1.2513e-07	0.000415296	-4.82168	0.339798	0.639051	-0.189878	-0.767057	-0.409264	-0.147328	0.77388	0.52429	-0.0412588	0.161349	0.0334987	0.00514137	-0.0550378	3.55482	0.421499	0.645096	0.23282	0.436344	0.361179	0.75296	0.656872	0.348933	0.0279191	0.0879398	0.0225896	0.00691647	0.0218573	0.174979	0.0236812	0.224065	0.420148	0.0566787	0.988751	0.321866	0.256399	0.985866	0.414754	0.375957	0.85186	0.0787619	0.000435501
156	chr1:53276797-53276798	0.867599	-0.0430012	0.0225855	0.0569197	1.2513e-07	0.000415296	-5.50937	0.431053	0.692435	-0.193468	-0.615269	-0.134635	0.0100302	0.719387	0.666069	-0.0446256	0.187292	0.030687	0.000128536	-0.0430012	3.68187	0.440831	0.665164	0.241338	0.451344	0.376578	0.783098	0.676151	0.362876	0.0289616	0.0909273	0.023422	0.00717365	0.0225855	0.134562	0.0236812	0.224065	0.328163	0.0566787	0.988751	0.297876	0.256399	0.985866	0.422755	0.375957	0.85186	0.172821	0.000435501
157	chr1:53276803-53276804	0.797666	-0.0463512	0.0216884	0.0325864	4.33248e-08	0.000177484	-6.42684	0.624344	0.484001	-0.109626	-0.681991	-0.250193	-0.085099	0.753319	0.517789	-0.0349996	0.194397	0.032708	0.00324101	-0.0463512	3.52801	0.423265	0.621841	0.23096	0.432776	0.360416	0.741086	0.639693	0.345027	0.0276825	0.0872099	0.0224387	0.00686762	0.0216884	0.0685062	0.0215807	0.214006	0.140194	0.0474592	0.988751	0.436371	0.249592	0.985866	0.635032	0.354972	0.846573	0.11506	0.00026551
158	chr1:53276806-53276807	0.764027	-0.05291	0.0213649	0.013268	2.06882e-08	9.50961e-05	-4.40325	0.580899	0.514964	-0.165623	-0.74679	-0.219385	0.0122527	1.09097	0.510892	-0.0526852	0.155741	0.0417347	0.00409738	-0.05291	3.49322	0.417706	0.629919	0.22842	0.426792	0.35683	0.739306	0.66221	0.341188	0.0276631	0.0861929	0.0222297	0.00679066	0.0213649	0.207484	0.0178628	0.196122	0.164319	0.0468665	0.988751	0.413638	0.283828	0.985866	0.468402	0.344902	0.843254	0.0801569	0.000164781
159	chr1:53276810-53276811	0.813829	-0.0494568	0.0219488	0.0242414	1.07703e-08	6.62137e-05	-3.66226	0.753065	0.497176	-0.170526	-0.731702	-0.288598	0.114651	0.922269	0.489758	-0.0455961	0.130421	0.0393223	0.00468648	-0.0494568	3.58462	0.429515	0.636324	0.233795	0.437482	0.364865	0.757199	0.663777	0.349236	0.0280156	0.0884652	0.022793	0.00696915	0.0219488	0.306941	0.0171405	0.192243	0.079552	0.0460961	0.988751	0.434612	0.347868	0.985866	0.465767	0.353667	0.845948	0.0944198	0.000114837
160	chr1:53276812-53276813	0.714669	-0.0508083	0.020801	0.0145822	4.69068e-09	3.73379e-05	-6.20643	0.530649	1.01973	-0.104326	-0.784276	-0.164536	0.046113	0.833883	0.579971	-0.0532167	0.203951	0.0402942	0.00141471	-0.0508083	3.39887	0.407383	0.642966	0.222185	0.415333	0.346842	0.735509	0.633067	0.333763	0.0268419	0.083838	0.0215565	0.00659467	0.020801	0.0678457	0.0174979	0.194209	0.192718	0.0700356	0.988751	0.112746	0.339623	0.985866	0.638681	0.341419	0.84184	0.0589849	4.62402e-05
161	chr1:53276816-53276817	0.825614	-0.0505933	0.0220878	0.0219889	4.69068e-09	3.73379e-05	-4.59929	0.422094	0.989846	-0.0803399	-0.697354	-0.195146	0.184973	0.72086	0.606494	-0.0401458	0.159638	0.0311568	-0.000290574	-0.0505933	3.59306	0.428951	0.670418	0.235555	0.441104	0.36754	0.764528	0.665748	0.354758	0.0283141	0.0888343	0.0228427	0.00698985	0.0220878	0.200529	0.0174979	0.194209	0.325108	0.0700356	0.988751	0.13982	0.339623	0.985866	0.733053	0.341419	0.84184	0.113895	4.62402e-05
162	chr1:53276963-53276964	0.921812	-0.0555417	0.0235733	0.0184665	5.26315e-10	8.73401e-06	-6.42443	0.227685	0.609915	-0.339171	-0.97918	-0.643123	-0.424168	0.84628	0.31323	-0.0868527	0.204325	0.0471441	0.0125403	-0.0555417	3.76726	0.447568	0.772253	0.247464	0.469946	0.391646	0.767338	0.720571	0.375862	0.0301916	0.0938089	0.0242103	0.00743765	0.0235733	0.0881327	0.0172263	0.192754	0.610951	0.0854906	0.988751	0.429653	0.542963	0.985866	0.170504	0.240226	0.795563	0.0371962	9.74622e-06
163	chr1:53276977-53276978	0.851641	-0.0617702	0.0217521	0.00451511	5.26315e-10	8.73401e-06	-3.74452	0.41435	0.155217	-0.224917	-0.9669	-0.38229	-0.283231	0.792722	0.0281636	-0.0551786	0.122343	0.0522863	0.00861867	-0.0617702	3.48677	0.415874	0.654072	0.228917	0.434778	0.361116	0.718534	0.665045	0.344808	0.0275334	0.0866268	0.0225955	0.00687445	0.0217521	0.282858	0.0172263	0.192754	0.319088	0.0854906	0.988751	0.812418	0.542963	0.985866	0.325841	0.240226	0.795563	0.0261557	9.74622e-06
164	chr1:53276979-53276980	0.854271	-0.0660005	0.0218412	0.00251254	5.26315e-10	8.73401e-06	-5.35969	0.445916	0.347136	-0.268182	-1.0513	-0.389965	-0.370776	0.890415	0.133464	-0.0535084	0.162633	0.0587205	0.0103074	-0.0660005	3.51535	0.417438	0.669046	0.230809	0.436559	0.364025	0.72083	0.681765	0.347588	0.0277161	0.0872267	0.0227615	0.00691275	0.0218412	0.127346	0.0172263	0.192754	0.285421	0.0854906	0.988751	0.603863	0.542963	0.985866	0.245268	0.240226	0.795563	0.0160332	9.74622e-06
165	chr1:53276986-53276987	0.870054	-0.0552533	0.0219893	0.01198	8.20404e-10	1.29555e-05	-3.97008	0.313229	0.150097	-0.14929	-0.809487	-0.351775	-0.239367	0.844188	0.253689	-0.057275	0.134314	0.0440339	0.0101343	-0.0552533	3.52337	0.420361	0.661321	0.231755	0.438764	0.366303	0.726968	0.677459	0.349879	0.0278104	0.0876291	0.0227722	0.00692906	0.0219893	0.259834	0.0182918	0.198533	0.456185	0.0826205	0.988751	0.820451	0.565196	0.985866	0.519466	0.22682	0.787134	0.0650483	1.11949e-05
166	chr1:53276992-53276993	0.726861	-0.0585362	0.0203672	0.00405255	8.20404e-10	1.29555e-05	-4.27669	0.503567	0.32235	-0.247455	-0.871632	-0.445096	-0.414008	0.881618	0.366049	-0.0535082	0.151585	0.0359511	0.0113907	-0.0585362	3.27919	0.390506	0.635346	0.216116	0.40691	0.339366	0.672349	0.624323	0.32855	0.0259089	0.0812826	0.0212488	0.00645858	0.0203672	0.192168	0.0182918	0.198533	0.197216	0.0826205	0.988751	0.611901	0.565196	0.985866	0.252206	0.22682	0.787134	0.0321872	1.11949e-05
167	chr1:53277004-53277005	0.734238	-0.0614804	0.0203618	0.00253276	1.40063e-09	1.98744e-05	-4.39873	0.546521	0.543817	-0.236344	-0.935033	-0.275641	-0.376423	0.827952	0.158491	-0.045991	0.138211	0.0393638	0.00955781	-0.0614804	3.25733	0.388744	0.623964	0.214305	0.406545	0.338757	0.67092	0.61999	0.324004	0.0257191	0.0809601	0.0210585	0.00641959	0.0203618	0.176884	0.022068	0.216305	0.159765	0.082223	0.988751	0.383453	0.617317	0.985866	0.270097	0.225828	0.786439	0.0214511	1.15531e-05
168	chr1:53277007-53277008	0.846738	-0.0583658	0.0216972	0.00714484	1.85338e-09	2.29941e-05	-5.91372	0.399292	0.214567	-0.210742	-0.998763	-0.361466	-0.581666	0.471183	0.196779	-0.0568111	0.174081	0.0540941	0.00891633	-0.0583658	3.46982	0.414283	0.648492	0.228073	0.433304	0.360759	0.715815	0.642843	0.34432	0.0273505	0.0863039	0.0224637	0.0068386	0.0216972	0.0883193	0.0274062	0.240474	0.335138	0.0979448	0.988751	0.740743	0.628496	0.985866	0.35548	0.209218	0.773504	0.0211669	1.20307e-05
169	chr1:53277010-53277011	0.732209	-0.0545501	0.020314	0.0072455	3.41656e-09	3.13977e-05	-4.12769	0.385554	0.0758979	-0.129307	-0.882012	-0.397106	-0.329838	0.455053	0.116282	-0.0487086	0.124693	0.0516974	0.00863035	-0.0545501	3.24757	0.38753	0.608115	0.213611	0.40557	0.337483	0.670148	0.604834	0.322768	0.0256016	0.0807127	0.0210374	0.0064093	0.020314	0.203726	0.0294575	0.248853	0.319785	0.114627	0.988751	0.900675	0.642784	0.985866	0.544953	0.205115	0.769825	0.0296492	1.43237e-05
170	chr1:53277013-53277014	0.578834	-0.0590617	0.0197799	0.00282697	5.29921e-09	4.1507e-05	-3.42122	0.0448299	0.618835	-0.207778	-1.33755	-0.491503	-0.105336	0.928402	0.297987	-0.0744379	0.126938	0.0563462	0.0160502	-0.0590617	3.19083	0.375888	0.722469	0.211012	0.398124	0.332765	0.663107	0.645946	0.326843	0.025937	0.0786995	0.0210818	0.00630951	0.0197799	0.283628	0.0292465	0.247897	0.905066	0.147046	0.988751	0.39169	0.655007	0.985866	0.324785	0.200626	0.765294	0.000780469	1.58376e-05
171	chr1:53277052-53277053	0.826645	-0.0714555	0.0215414	0.000909481	2.37404e-08	0.000103767	-3.85779	0.535275	0.393105	-0.297401	-1.14797	-0.376311	-0.298906	0.72916	0.116386	-0.0473093	0.122799	0.0529996	0.00908798	-0.0714555	3.44588	0.412563	0.653287	0.226547	0.429885	0.359475	0.709372	0.653376	0.341566	0.0272191	0.0855658	0.0222938	0.00680006	0.0215414	0.262911	0.0418858	0.291465	0.19448	0.18064	0.988751	0.547351	0.772562	0.985866	0.189265	0.159727	0.719707	0.00757586	2.65872e-05
172	chr1:53277064-53277065	0.744145	-0.0509813	0.020544	0.0130805	2.37404e-08	0.000103767	-5.39218	0.640777	0.47256	-0.271845	-0.710893	-0.328916	-0.456427	0.746526	0.221516	-0.0519591	0.145588	0.0425983	0.0136095	-0.0509813	3.26061	0.389716	0.617305	0.214465	0.40878	0.341065	0.674816	0.602163	0.323792	0.0257891	0.0812793	0.021008	0.00645122	0.020544	0.098181	0.0418858	0.291465	0.100131	0.18064	0.988751	0.443961	0.772562	0.985866	0.204958	0.159727	0.719707	0.0820244	2.65872e-05
173	chr1:53277068-53277069	0.605161	-0.0614915	0.0187431	0.0010353	2.37404e-08	0.000103767	-4.77408	0.535164	0.145578	-0.259868	-1.02244	-0.473045	-0.399035	0.57908	0.00539839	-0.0379474	0.146648	0.0384954	0.0106431	-0.0614915	3.00396	0.358127	0.569511	0.197781	0.3734	0.313342	0.617407	0.570525	0.298048	0.0236669	0.0745114	0.0194054	0.00591168	0.0187431	0.112001	0.0418858	0.291465	0.135086	0.18064	0.988751	0.798245	0.772562	0.985866	0.188875	0.159727	0.719707	0.00617789	2.65872e-05
174	chr1:53277073-53277074	0.381926	-0.0529709	0.0160325	0.000953239	2.37404e-08	0.000103767	-2.75641	0.215945	0.374393	-0.154229	-0.847331	-0.215549	0.032868	0.539059	0.193267	-0.0384352	0.123732	0.0355004	0.00579206	-0.0529709	2.58375	0.311082	0.538683	0.172571	0.317327	0.275776	0.546211	0.527183	0.265283	0.0207939	0.063556	0.0169063	0.00513187	0.0160325	0.28605	0.0418858	0.291465	0.487574	0.18064	0.988751	0.487046	0.772562	0.985866	0.371477	0.159727	0.719707	0.00758021	2.65872e-05
175	chr1:53277082-53277083	0.570898	-0.0503174	0.0184089	0.00626993	2.37404e-08	0.000103767	-3.53991	0.19437	-0.149206	-0.290884	-0.959641	-0.270252	-0.223946	0.779597	-0.0673487	-0.0424757	0.127298	0.048141	0.00729765	-0.0503174	2.96491	0.352775	0.562846	0.195527	0.36691	0.309921	0.60933	0.584911	0.295348	0.0233746	0.0733752	0.0193153	0.00583225	0.0184089	0.232503	0.0418858	0.291465	0.581652	0.18064	0.988751	0.790938	0.772562	0.985866	0.136832	0.159727	0.719707	0.00891057	2.65872e-05
176	chr1:53277084-53277085	0.495374	-0.0561647	0.0172372	0.00112068	2.37404e-08	0.000103767	-4.79413	0.366645	0.662891	-0.207779	-0.843809	-0.189495	-0.253818	0.665277	0.230421	-0.0324371	0.159767	0.0338704	0.00184558	-0.0561647	2.76883	0.332563	0.565691	0.183123	0.344387	0.291596	0.568491	0.545783	0.280796	0.0219558	0.0685725	0.0179457	0.00548178	0.0172372	0.0833694	0.0418858	0.291465	0.270252	0.18064	0.988751	0.241267	0.772562	0.985866	0.256525	0.159727	0.719707	0.0142788	2.65872e-05
177	chr1:53277097-53277098	0.849178	-0.0518787	0.0225571	0.021455	2.37404e-08	0.000103767	-6.06199	0.447467	0.188679	-0.168256	-0.66596	-0.427688	-0.573382	0.579239	0.408508	-0.0520472	0.201517	0.0234256	0.00391644	-0.0518787	3.60417	0.432596	0.691563	0.238447	0.450109	0.376869	0.740636	0.695486	0.362953	0.0286759	0.0894118	0.0233215	0.00712368	0.0225571	0.0925808	0.0418858	0.291465	0.30096	0.18064	0.988751	0.784984	0.772562	0.985866	0.480418	0.159727	0.719707	0.138992	2.65872e-05
178	chr1:70706577-70706578	0.861292	0.0391091	0.0235558	0.0968595	2.97489e-05	0.0182156	-0.337907	-0.596705	0.612708	-0.00308229	-0.406672	0.0658329	-0.863526	0.447808	-0.0153356	-0.0403518	-0.0365805	0.0461131	0.000904429	0.0391091	3.71452	0.477998	0.633908	0.246826	0.464046	0.384085	0.807468	0.657208	0.366817	0.0290685	0.0928021	0.023406	0.00738007	0.0235558	0.927517	0.754191	0.860906	0.211906	0.718717	0.988751	0.333766	0.54282	0.985866	0.990037	0.666014	0.89279	0.380834	0.843173
179	chr1:70706586-70706587	1.27677	0.0573616	0.0276939	0.0383335	2.97489e-05	0.0182156	-7.03377	-0.179637	1.1536	-0.215886	-0.428896	0.362775	-0.998622	1.35452	-0.727169	-0.0281739	0.100392	0.0657444	-0.00161307	0.0573616	4.39463	0.555482	0.744521	0.293595	0.545633	0.449498	0.952931	0.765415	0.45946	0.0348191	0.109802	0.0277841	0.00875392	0.0276939	0.109479	0.754191	0.860906	0.7464	0.718717	0.988751	0.121274	0.54282	0.985866	0.462145	0.666014	0.89279	0.431837	0.843173
180	chr1:70706591-70706592	0.850564	0.0390521	0.0224833	0.0823981	2.97489e-05	0.0182156	-1.8352	0.101185	0.489302	-0.227798	-0.170335	0.175742	-1.53276	1.33964	-0.109955	-0.0209029	-0.0131457	0.042836	0.00529991	0.0390521	3.54303	0.43881	0.617232	0.236666	0.442081	0.366748	0.833328	0.619679	0.355696	0.027959	0.0882191	0.0226166	0.00706943	0.0224833	0.604476	0.754191	0.860906	0.817634	0.718717	0.988751	0.427932	0.54282	0.985866	0.335784	0.666014	0.89279	0.700013	0.843173
181	chr1:70706617-70706618	0.863666	0.0519752	0.0223667	0.0201377	2.97489e-05	0.0182156	-0.643574	-0.376032	0.517358	-0.0276588	0.109198	0.267332	-1.3769	1.26938	0.0782581	-0.0350243	-0.0205965	0.0373332	0.00286355	0.0519752	3.5362	0.442792	0.612714	0.234349	0.438075	0.365649	0.777864	0.628712	0.347888	0.0279509	0.0884163	0.0224255	0.00699999	0.0223667	0.855586	0.754191	0.860906	0.395754	0.718717	0.988751	0.398462	0.54282	0.985866	0.906049	0.666014	0.89279	0.803154	0.843173
182	chr1:70706652-70706653	0.560938	0.0653467	0.0189838	0.000576923	2.97489e-05	0.0182156	-2.19037	-0.264931	0.188544	-0.150112	-0.0643448	0.384845	-1.03077	0.199101	0.0144375	-0.0182031	0.00764076	0.00843129	0.00538788	0.0653467	2.99863	0.375141	0.525231	0.200825	0.372009	0.307633	0.663049	0.542872	0.300612	0.0240344	0.0748987	0.0190194	0.00602699	0.0189838	0.465112	0.754191	0.860906	0.480053	0.718717	0.988751	0.719614	0.54282	0.985866	0.454777	0.666014	0.89279	0.862678	0.843173
183	chr1:70706743-70706744	0.956277	0.0689891	0.0258938	0.00771473	2.97489e-05	0.0182156	0.986116	0.144	-0.332271	-0.331971	-0.0321611	0.609317	-0.488607	1.11054	-0.296868	0.00730123	-0.130065	0.0285926	0.00460995	0.0689891	4.26503	0.520384	0.802501	0.290478	0.515691	0.429672	1.06667	0.693584	0.422949	0.033518	0.106766	0.0261316	0.0083818	0.0258938	0.817152	0.754191	0.860906	0.781996	0.718717	0.988751	0.678841	0.54282	0.985866	0.253104	0.666014	0.89279	0.950272	0.843173
184	chr1:70706752-70706753	0.668598	0.0607558	0.0202619	0.00271289	2.97489e-05	0.0182156	1.38738	-0.108476	0.062243	-0.237888	-0.213094	0.657914	-0.510035	0.899783	-0.114173	-0.0326978	-0.0663681	0.028146	-0.000333004	0.0607558	3.34428	0.401769	0.574793	0.219247	0.406048	0.334857	0.733099	0.551855	0.316741	0.0254965	0.0835284	0.02052	0.00641953	0.0202619	0.678251	0.754191	0.860906	0.787164	0.718717	0.988751	0.913767	0.54282	0.985866	0.277911	0.666014	0.89279	0.599722	0.843173
185	chr1:85047409-85047410	0.324649	-0.0382226	0.0138542	0.00579908	1.44265e-05	0.0114278	-1.87758	-0.217691	-0.290399	-0.454694	-0.0355524	-0.238888	-0.976652	-0.154277	0.450262	-0.0308803	0.0514748	0.0131209	0.00271792	-0.0382226	2.19974	0.265471	0.38698	0.144503	0.273841	0.227313	0.481412	0.376859	0.215032	0.0171438	0.0547617	0.0138768	0.00429949	0.0138542	0.393356	0.0067859	0.121303	0.412208	0.417768	0.988751	0.453	0.494416	0.985866	0.00165182	2.0099e-06	0.000782137	0.896702	0.416352
186	chr1:85047436-85047437	0.414527	-0.0418668	0.0167899	0.0126464	3.65315e-05	0.0206868	-1.28641	-0.224028	-0.315851	-0.54659	0.128874	-0.193947	-1.17331	-0.222145	0.390967	-0.0354619	0.0407609	-3.68317e-05	-0.00398205	-0.0418668	2.67238	0.323433	0.465884	0.175843	0.327407	0.27471	0.661829	0.454969	0.257381	0.0208518	0.0663774	0.0167464	0.00516139	0.0167899	0.630253	0.0026528	0.0743301	0.488526	0.522104	0.988751	0.497797	0.510491	0.985866	0.00188103	3.75544e-06	0.00122142	0.693862	0.347388
187	chr1:85047508-85047509	0.376191	-0.0472761	0.0160389	0.00320252	1.46456e-05	0.0115546	-6.59069	-0.143531	-0.319682	-0.593829	-0.152802	-0.510259	-1.50537	-0.423989	0.463541	-0.0415619	0.160333	0.0185975	0.00248644	-0.0472761	2.48753	0.308506	0.432053	0.164386	0.306426	0.260748	0.575178	0.439292	0.246882	0.0196728	0.0622915	0.0158197	0.00488779	0.0160389	0.00806127	0.0010059	0.0435296	0.641755	0.535003	0.988751	0.459353	0.469454	0.985866	0.00030338	1.31162e-05	0.0029326	0.618019	0.249589
188	chr1:85047520-85047521	0.52598	-0.0448367	0.0190365	0.0185079	1.46456e-05	0.0115546	-5.80468	-0.291111	-0.693229	-0.517145	-0.449958	-0.236201	-1.11582	-0.582222	0.43972	-0.0518872	0.120841	0.0273739	-0.00112634	-0.0448367	2.93695	0.366626	0.529413	0.197201	0.368268	0.305442	0.669845	0.524634	0.290533	0.0236034	0.0736703	0.0186893	0.00585184	0.0190365	0.048106	0.0010059	0.0435296	0.42718	0.535003	0.988751	0.190389	0.469454	0.985866	0.00873058	1.31162e-05	0.0029326	0.221775	0.249589
189	chr1:85047557-85047558	0.294263	-0.0408373	0.0198261	0.0394202	1.46456e-05	0.0115546	-7.93921	0.421998	0.252666	-0.226091	-0.774513	-0.371446	-1.21111	-0.441123	0.348506	-0.0054597	0.123746	0.0200809	-0.00453423	-0.0408373	3.19945	0.36279	0.514997	0.199261	0.420612	0.323404	0.842859	0.550605	0.292977	0.0238946	0.0793874	0.0193162	0.00599748	0.0198261	0.0130858	0.0010059	0.0435296	0.244748	0.535003	0.988751	0.623697	0.469454	0.985866	0.256523	1.31162e-05	0.0029326	0.065564	0.249589
190	chr1:85047585-85047586	0.316133	-0.0541639	0.0167151	0.00119358	1.46456e-05	0.0115546	-10.3561	0.183845	-0.197701	-0.571721	-0.607033	-0.778364	-1.19104	-0.219134	0.397611	-0.0184155	0.199695	0.0271711	0.00276199	-0.0541639	2.66789	0.324866	0.440155	0.172678	0.328556	0.284462	0.624067	0.443379	0.251014	0.020416	0.0662168	0.0162017	0.00507859	0.0167151	0.000103704	0.0010059	0.0435296	0.571455	0.535003	0.988751	0.653315	0.469454	0.985866	0.000929921	1.31162e-05	0.0029326	0.0646633	0.249589
191	chr1:85047632-85047633	0.848157	-0.0375334	0.0366607	0.305928	6.53242e-05	0.0301688	-15.9923	0.167929	-0.711621	-0.571173	-0.992242	-0.261678	0.642174	-0.706658	0.480837	0.0147256	0.29055	0.0128098	-0.000484995	-0.0375334	6.41464	0.696718	1.20483	0.371493	0.805934	0.569054	0.981072	1.19111	0.558296	0.0470221	0.158712	0.0350584	0.0108663	0.0366607	0.0126637	0.000378705	0.0248798	0.809533	0.567552	0.988751	0.554761	0.481961	0.985866	0.12417	6.08211e-05	0.00871503	0.218259	0.129064
192	chr1:121052242-121052243	0.153007	-0.0355336	0.0140206	0.0112643	7.05585e-06	0.0070109	-3.40642	0.324068	0.331391	-0.404136	-0.556708	0.0227619	0.171867	0.188518	-0.132648	0.0289436	0.0192996	0.0206074	0.00700851	-0.0355336	2.15757	0.260564	0.400883	0.143577	0.269825	0.2151	0.413573	0.375026	0.223294	0.0170738	0.0539709	0.0132148	0.00429663	0.0140206	0.114376	0.00490993	0.102769	0.213603	0.628784	0.988751	0.408435	0.848425	0.985866	0.00488136	7.3096e-06	0.00195432	0.0390915	4.28609e-05
193	chr1:121052255-121052256	0.245082	-0.044491	0.0136353	0.00110268	7.05585e-06	0.0070109	-4.26596	0.105084	0.17734	-0.366939	-0.663633	0.102651	0.339357	0.327971	-0.128053	0.0127553	0.0531988	0.025399	0.00760056	-0.044491	2.14662	0.25626	0.394311	0.140058	0.270196	0.214398	0.419687	0.356	0.217219	0.0165488	0.0535542	0.0132911	0.00421912	0.0136353	0.0468905	0.00490993	0.102769	0.681755	0.628784	0.988751	0.652894	0.848425	0.985866	0.00879548	7.3096e-06	0.00195432	0.0140446	4.28609e-05
194	chr1:121052266-121052267	0.433558	-0.0446706	0.0177834	0.0120075	7.05585e-06	0.0070109	-5.17501	0.151781	0.390311	-0.489057	-1.26803	-0.0337408	0.633972	0.111552	-0.116929	0.00603503	0.0684292	0.0202495	0.0127252	-0.0446706	2.80037	0.330077	0.49589	0.181303	0.366241	0.277098	0.534728	0.472473	0.28007	0.0215431	0.0699818	0.0174125	0.00552153	0.0177834	0.0646067	0.00490993	0.102769	0.645635	0.628784	0.988751	0.431228	0.848425	0.985866	0.00698705	7.3096e-06	0.00195432	0.000535631	4.28609e-05
195	chr1:121052269-121052270	0.544249	-0.0574814	0.0215981	0.00778144	7.05585e-06	0.0070109	-6.18513	0.0642002	0.549841	-0.515071	-1.28109	0.246323	0.763673	0.428279	-0.412687	-0.00395291	0.0731324	0.0401925	0.0117191	-0.0574814	3.31139	0.392929	0.579623	0.215919	0.448267	0.319676	0.611733	0.538831	0.351758	0.0255228	0.0830032	0.0205427	0.0065193	0.0215981	0.061785	0.00490993	0.102769	0.870212	0.628784	0.988751	0.342815	0.848425	0.985866	0.0170565	7.3096e-06	0.00195432	0.00426487	4.28609e-05
196	chr1:121052290-121052291	0.427189	-0.0430021	0.0185142	0.020198	7.05585e-06	0.0070109	-5.80586	-0.412441	0.135607	-0.431432	-0.639117	0.0171006	0.532533	-0.000541355	-0.201868	0.0199099	0.0678362	0.02226	0.00762342	-0.0430021	2.8924	0.364165	0.526353	0.188084	0.358761	0.288191	0.5459	0.488162	0.296839	0.0224314	0.0720906	0.0178706	0.00568385	0.0185142	0.0447199	0.00490993	0.102769	0.257396	0.628784	0.988751	0.796688	0.848425	0.985866	0.0218007	7.3096e-06	0.00195432	0.0748377	4.28609e-05
197	chr1:121052292-121052293	0.390624	-0.034005	0.0178348	0.0565639	7.05585e-06	0.0070109	-7.91385	0.19036	0.161785	-0.392489	-0.761774	-0.128605	0.489564	0.291457	0.00441605	0.0277149	0.115924	0.0168725	0.00981101	-0.034005	2.77271	0.332642	0.509522	0.180825	0.354262	0.281306	0.523237	0.474027	0.279488	0.0214137	0.069344	0.017241	0.00549593	0.0178348	0.00431458	0.00490993	0.102769	0.567141	0.628784	0.988751	0.750846	0.848425	0.985866	0.0299652	7.3096e-06	0.00195432	0.0315304	4.28609e-05
198	chr1:121052298-121052299	0.415059	-0.0485516	0.0179752	0.00691243	7.05585e-06	0.0070109	-5.8766	0.203951	0.067156	-0.547153	-0.693258	0.00532053	0.657365	0.128031	-0.176013	0.00658117	0.0836844	0.0192335	0.012695	-0.0485516	2.77125	0.332687	0.5098	0.182476	0.34956	0.278388	0.529147	0.489545	0.287105	0.0217002	0.0697856	0.0174908	0.00555859	0.0179752	0.0339587	0.00490993	0.102769	0.539848	0.628784	0.988751	0.895198	0.848425	0.985866	0.00271322	7.3096e-06	0.00195432	0.0473416	4.28609e-05
199	chr1:121052311-121052312	0.2684	-0.0424746	0.0144068	0.00319593	7.05585e-06	0.0070109	-3.86987	-0.0475328	0.0019805	-0.523006	-0.780028	0.0612304	0.568546	0.4389	-0.185062	0.0105239	0.0386448	0.0313281	0.00848506	-0.0424746	2.23033	0.272649	0.418206	0.147794	0.282473	0.22647	0.435367	0.375567	0.230344	0.0175628	0.0557975	0.0139021	0.00442949	0.0144068	0.082721	0.00490993	0.102769	0.861601	0.628784	0.988751	0.996221	0.848425	0.985866	0.000402026	7.3096e-06	0.00195432	0.00575503	4.28609e-05
200	chr1:121052324-121052325	0.639187	-0.0591946	0.0224894	0.00848571	7.05585e-06	0.0070109	-6.35676	0.291936	0.580026	-0.629895	-1.10623	-0.0431	0.777569	-0.168468	-0.293001	0.0261193	0.0587166	0.0395069	0.00810857	-0.0591946	3.57294	0.419236	0.614961	0.229727	0.458827	0.349806	0.65898	0.602084	0.358942	0.0267627	0.0888006	0.021736	0.0069546	0.0224894	0.0752167	0.00490993	0.102769	0.486209	0.628784	0.988751	0.345582	0.848425	0.985866	0.00610786	7.3096e-06	0.00195432	0.0159092	4.28609e-05
201	chr1:121052337-121052338	0.447695	-0.039146	0.0177748	0.0276414	7.05585e-06	0.0070109	-4.85778	0.230714	-0.113786	-0.559157	-0.571274	0.115011	0.745735	0.644292	-0.0768944	0.0148014	0.0541416	0.022481	0.0109073	-0.039146	2.75916	0.330771	0.520388	0.18298	0.347806	0.278261	0.540833	0.459983	0.280557	0.0215892	0.0689336	0.0173204	0.00550298	0.0177748	0.0783058	0.00490993	0.102769	0.485489	0.628784	0.988751	0.826917	0.848425	0.985866	0.00224438	7.3096e-06	0.00195432	0.100485	4.28609e-05
202	chr1:121052341-121052342	0.511938	-0.0301463	0.0201368	0.134373	7.05585e-06	0.0070109	-2.52943	0.274335	0.483257	-0.579938	-1.02278	0.14267	0.770969	0.572416	-0.261983	0.0128136	0.00652655	0.0219161	0.00254536	-0.0301463	3.21588	0.373754	0.574543	0.211289	0.417689	0.317531	0.611458	0.506287	0.324884	0.0243658	0.079864	0.0197525	0.00624872	0.0201368	0.43155	0.00490993	0.102769	0.46295	0.628784	0.988751	0.400283	0.848425	0.985866	0.0060554	7.3096e-06	0.00195432	0.014339	4.28609e-05
203	chr1:150282113-150282114	0.333484	-0.0186273	0.0143745	0.195025	9.14512e-05	0.0369667	-3.10596	-0.227015	-0.407698	0.00525911	0.162187	0.385565	0.450688	0.241711	0.0989656	-0.0235993	0.0741753	0.0276041	0.00574323	-0.0186273	2.3232	0.275272	0.409968	0.151979	0.284859	0.240128	0.481553	0.408502	0.226427	0.0179543	0.0577715	0.0146059	0.00450807	0.0143745	0.181245	0.528673	0.764774	0.409545	0.928124	0.988751	0.319998	0.577878	0.985866	0.972395	0.955912	0.969894	0.569113	0.29386
204	chr1:150282118-150282119	0.511821	-0.0419074	0.0174988	0.016626	9.14512e-05	0.0369667	-1.5608	0.112353	-0.113455	-0.103606	0.113365	0.129544	1.27027	0.343154	0.145789	-0.0312255	0.0551218	0.046897	0.0081881	-0.0419074	2.83062	0.335574	0.504381	0.185077	0.349906	0.292233	0.631355	0.498607	0.275568	0.022114	0.0702211	0.0180263	0.00548418	0.0174988	0.58136	0.528673	0.764774	0.737769	0.928124	0.988751	0.822026	0.577878	0.985866	0.575618	0.955912	0.969894	0.745948	0.29386
205	chr1:150282124-150282125	0.461084	-0.00433225	0.0174802	0.80426	5.49368e-05	0.0268001	-5.38253	0.0607458	0.286215	0.0805689	0.132831	0.335345	0.966159	0.904076	-0.0945802	-0.00496226	0.0850887	0.03831	0.00490854	-0.00433225	2.86631	0.334377	0.492723	0.184314	0.349191	0.28847	0.578841	0.484644	0.276808	0.0217032	0.0711132	0.0176089	0.0054965	0.0174802	0.0604004	0.507888	0.755231	0.855843	0.924901	0.988751	0.561318	0.51824	0.985866	0.662018	0.954685	0.969294	0.703652	0.221843
206	chr1:150282135-150282136	0.548845	-0.0390337	0.0184567	0.0344402	5.49368e-05	0.0268001	1.12932	-0.225742	-0.289441	-0.00686063	0.139158	0.539802	0.67783	0.0639026	0.0786209	-0.0229248	-0.0278998	0.0361122	0.0053548	-0.0390337	2.94409	0.357084	0.531794	0.193121	0.371052	0.308412	0.627006	0.510505	0.287536	0.0231031	0.0729834	0.0185378	0.00573326	0.0184567	0.701282	0.507888	0.755231	0.527267	0.924901	0.988751	0.586254	0.51824	0.985866	0.971661	0.954685	0.969294	0.707633	0.221843
207	chr1:150282139-150282140	0.685583	-0.0487474	0.0205179	0.0175089	5.49368e-05	0.0268001	2.73129	0.111732	-0.696102	-0.116602	0.272128	0.229531	0.912753	0.228433	-0.172797	-0.0189742	-0.0570596	0.0368565	0.00741538	-0.0487474	3.28581	0.402617	0.583848	0.215248	0.416739	0.341685	0.712212	0.572096	0.317883	0.0258421	0.0813906	0.020644	0.00638902	0.0205179	0.405838	0.507888	0.755231	0.781384	0.924901	0.988751	0.233157	0.51824	0.985866	0.588019	0.954685	0.969294	0.513761	0.221843
208	chr1:150282142-150282143	0.589273	-0.0457322	0.0191668	0.0170321	5.49368e-05	0.0268001	1.54132	0.0980697	-0.32292	-0.11655	0.348443	0.424059	0.856177	0.269533	0.159431	-0.0205887	-0.0259605	0.0286803	0.00672539	-0.0457322	3.0509	0.376801	0.554226	0.201088	0.389156	0.320922	0.671543	0.531174	0.298154	0.0240692	0.0755819	0.019285	0.00595324	0.0191668	0.613417	0.507888	0.755231	0.794656	0.924901	0.988751	0.560129	0.51824	0.985866	0.562187	0.954685	0.969294	0.370584	0.221843
209	chr1:151014104-151014105	0.00278009	-0.0387486	0.0112569	0.00057697	4.11063e-06	0.00501038	3.62252	0.0979701	0.524094	-0.155248	-0.208784	0.274052	0.136279	-0.175156	-0.0367728	-0.0144469	-0.0210429	-0.00932911	0.00138793	-0.0387486	1.95094	0.238025	0.441829	0.124861	0.227365	0.223258	0.494122	0.3615	0.172388	0.0151365	0.04701	0.0109978	0.00375496	0.0112569	0.0633383	0.187074	0.539302	0.680636	0.313141	0.988751	0.235547	0.616843	0.985866	0.21373	0.268599	0.81307	0.358473	0.410374
210	chr1:151014274-151014275	0.312312	-0.0567128	0.0157619	0.000320572	4.11063e-06	0.00501038	-1.40073	0.453817	-0.0718969	-0.125693	-0.200725	-0.47617	0.469178	0.395699	0.13458	-0.0264894	0.0623216	0.00621839	0.0128318	-0.0567128	2.4395	0.290861	0.461928	0.163307	0.304186	0.254486	0.498677	0.478244	0.247198	0.0194902	0.0615935	0.0155471	0.00494258	0.0157619	0.565841	0.187074	0.539302	0.1187	0.313141	0.988751	0.876313	0.616843	0.985866	0.441495	0.268599	0.81307	0.509334	0.410374
211	chr1:151838920-151838921	0.38969	-0.033172	0.0175807	0.0591817	0.000101665	0.0391577	-2.44644	-0.0126462	-0.12465	-0.164606	-0.0382044	-0.329833	0.757579	0.61116	0.269421	-0.019254	0.106571	0.00160826	0.00864627	-0.033172	2.85287	0.337836	0.532804	0.187348	0.34755	0.290855	0.778326	0.537759	0.272962	0.0221503	0.0707043	0.0176583	0.00555337	0.0175807	0.391149	0.846744	0.90392	0.97014	0.807092	0.988751	0.815024	0.968062	0.989641	0.379612	0.15481	0.713445	0.912469	0.958699
212	chr1:151838927-151838928	0.377078	-0.0380998	0.016422	0.0203382	0.000101665	0.0391577	-1.27511	-0.183203	0.0127096	-0.193843	0.0152094	-0.0661635	0.89657	0.630355	0.0212665	-0.0188757	0.0707105	0.00160959	0.00891656	-0.0380998	2.65384	0.31029	0.491822	0.173828	0.323971	0.273846	0.686134	0.503657	0.251364	0.0206097	0.0659748	0.0164678	0.00514439	0.016422	0.630887	0.846744	0.90392	0.554905	0.807092	0.988751	0.979383	0.968062	0.989641	0.26479	0.15481	0.713445	0.962556	0.958699
213	chr1:151838934-151838935	0.410709	-0.0243837	0.0165975	0.141799	0.000101665	0.0391577	-0.374867	-0.283473	0.114353	-0.222686	-0.0120691	-0.025451	-0.38638	0.919125	-0.0433466	-0.0132255	0.0342051	-0.00181475	0.00718009	-0.0243837	2.67033	0.314764	0.486689	0.174809	0.327163	0.276304	0.594824	0.50312	0.256101	0.0207297	0.0665023	0.0166937	0.00520625	0.0165975	0.888358	0.846744	0.90392	0.367806	0.807092	0.988751	0.814239	0.968062	0.989641	0.202707	0.15481	0.713445	0.970572	0.958699
214	chr1:151838939-151838940	0.427192	-0.0384872	0.0170116	0.0236721	0.000101665	0.0391577	1.00539	-0.178921	0.205291	-0.189829	-0.156972	-0.0395769	0.557768	0.755131	-0.0611314	-0.0152912	0.0110822	-0.0027486	0.00558214	-0.0384872	2.73962	0.322538	0.506426	0.179666	0.333665	0.283186	0.640688	0.521924	0.261458	0.0213304	0.0681888	0.0170862	0.00533563	0.0170116	0.713632	0.846744	0.90392	0.57908	0.807092	0.988751	0.685204	0.968062	0.989641	0.290708	0.15481	0.713445	0.638036	0.958699
215	chr1:151839083-151839084	0.30296	-0.0456034	0.0153831	0.00303157	0.000101665	0.0391577	-1.88829	-0.119783	-0.247635	-0.183367	0.170655	0.0699608	0.394586	0.812153	0.179157	-0.0235311	0.0993053	-0.00197994	0.00732396	-0.0456034	2.50843	0.292952	0.46503	0.163799	0.307458	0.261006	0.620348	0.501179	0.236458	0.0193711	0.0623181	0.0154003	0.00486511	0.0153831	0.451583	0.846744	0.90392	0.682625	0.807092	0.988751	0.59437	0.968062	0.989641	0.262941	0.15481	0.713445	0.578859	0.958699
216	chr1:151839090-151839091	0.37204	-0.0394868	0.0165966	0.0173501	0.000101665	0.0391577	-0.043382	-0.158375	0.0254711	-0.162056	0.0304221	-0.128132	0.981348	0.869782	0.0107454	-0.0170721	0.043098	0.00761096	0.00575943	-0.0394868	2.67516	0.31242	0.505544	0.175511	0.329433	0.274146	0.717625	0.539837	0.25404	0.020856	0.0664521	0.0167404	0.00519525	0.0165966	0.987062	0.846744	0.90392	0.612205	0.807092	0.988751	0.959817	0.968062	0.989641	0.35583	0.15481	0.713445	0.926422	0.958699
217	chr1:151839120-151839121	0.336956	-0.041543	0.015944	0.00917235	0.000101665	0.0391577	-1.29185	-0.130222	0.281732	-0.220318	-0.271409	-0.0137722	1.15376	0.942749	-0.0167039	-0.0209795	0.0763505	0.0112111	0.00596316	-0.041543	2.58741	0.302768	0.50758	0.169368	0.315012	0.266397	0.749898	0.529565	0.244299	0.0201591	0.0641385	0.0160963	0.00499025	0.015944	0.617581	0.846744	0.90392	0.66712	0.807092	0.988751	0.578862	0.968062	0.989641	0.193319	0.15481	0.713445	0.388917	0.958699
218	chr1:156749962-156749963	0.213544	-0.0261709	0.0142088	0.0654939	1.99601e-05	0.0141613	-3.87768	0.0654807	0.290754	-0.27636	-0.425427	-0.243912	-0.0836281	-0.270947	-0.0387413	0.00732568	0.0435873	0.0158208	0.010746	-0.0261709	2.37652	0.279261	0.39445	0.152677	0.286257	0.238101	0.494325	0.406567	0.22476	0.0175183	0.0591519	0.0142227	0.0045147	0.0142088	0.102751	0.222273	0.574394	0.814613	0.426968	0.988751	0.461054	0.647551	0.985866	0.0702815	0.0972753	0.614682	0.137235	0.432682
219	chr1:156749974-156749975	0.130494	-0.0425831	0.0114143	0.000190961	1.99601e-05	0.0141613	-2.63905	0.25353	-0.203382	-0.233795	-0.111279	-0.348351	-0.134782	-0.701818	0.0248112	-0.00649848	0.0482007	0.014871	0.00390665	-0.0425831	1.91467	0.221116	0.3316	0.123565	0.22444	0.19251	0.407439	0.334763	0.180447	0.0142495	0.0474996	0.011516	0.00364023	0.0114143	0.168102	0.222273	0.574394	0.251552	0.426968	0.988751	0.539655	0.647551	0.985866	0.0584809	0.0972753	0.614682	0.620031	0.432682
220	chr1:156750003-156750004	0.101503	-0.037585	0.0102333	0.000239895	1.99601e-05	0.0141613	0.319848	0.155229	0.102727	-0.132481	-0.233936	-0.339121	0.330782	-0.473151	0.146085	-0.0140336	-0.00491225	0.00607213	0.00636846	-0.037585	1.7262	0.199022	0.300288	0.111376	0.204689	0.172234	0.363957	0.288465	0.162658	0.0128012	0.0427705	0.0103538	0.003283	0.0102333	0.853002	0.222273	0.574394	0.435416	0.426968	0.988751	0.732279	0.647551	0.985866	0.234243	0.0972753	0.614682	0.253087	0.432682
221	chr1:156750010-156750011	0.305442	-0.0364292	0.017424	0.036551	1.99601e-05	0.0141613	-3.85537	0.333466	-0.245047	-0.0972225	0.0660182	-0.780768	-0.668469	-1.42436	0.0103098	-0.0337023	0.0760655	0.0125641	0.0108056	-0.0364292	2.90119	0.325011	0.486213	0.186906	0.336924	0.303345	0.636668	0.627658	0.274982	0.0214333	0.0723991	0.017909	0.00555436	0.017424	0.183883	0.222273	0.574394	0.304884	0.426968	0.988751	0.614268	0.647551	0.985866	0.602946	0.0972753	0.614682	0.844654	0.432682
222	chr1:156893903-156893904	0.130077	-0.0304978	0.0108717	0.00502772	6.59292e-05	0.0303909	0.253868	-0.0840553	-0.16172	0.0933123	-0.0425632	-0.295765	-0.17642	-0.216122	-0.0177525	-0.0155653	0.00831205	0.00199945	0.000930044	-0.0304978	1.76112	0.215993	0.327794	0.116555	0.21278	0.186763	0.384959	0.358947	0.17047	0.0138963	0.0436	0.0109399	0.00350529	0.0108717	0.88538	0.576775	0.785814	0.69716	0.967237	0.990278	0.62176	0.746698	0.985866	0.423372	0.309779	0.832219	0.841454	0.900605
223	chr1:156893918-156893919	0.134089	-0.0238294	0.0106279	0.0249508	0.000103126	0.0396424	-2.38267	-0.291184	0.288123	0.0236919	-0.284294	-0.082876	0.176037	0.411874	-0.113622	-0.00821959	0.082711	-0.0022301	0.00365228	-0.0238294	1.72838	0.210467	0.325565	0.114748	0.207063	0.182511	0.382794	0.355594	0.166747	0.0136606	0.042841	0.0107414	0.0034308	0.0106279	0.168033	0.444553	0.724864	0.166508	0.968476	0.990385	0.376159	0.739032	0.985866	0.836424	0.372817	0.851241	0.169757	0.90064
224	chr1:181413162-181413163	0.54934	0.032102	0.0182167	0.0780299	0.000118711	0.0430826	3.4153	-0.290215	0.519327	-0.353794	-0.240056	0.0717246	0.0329044	-0.213253	-0.228461	0.0100882	-0.0829149	0.000521932	-0.00278764	0.032102	2.91675	0.344444	0.515321	0.190125	0.359208	0.298914	0.640886	0.498605	0.280628	0.0227463	0.0724945	0.0184455	0.00569274	0.0182167	0.241628	0.664699	0.823061	0.399474	0.598372	0.988751	0.313564	0.8201	0.985866	0.0627661	0.0108088	0.221095	0.503948	0.351929
225	chr1:181413180-181413181	0.403963	0.0342733	0.016185	0.0342094	3.41765e-05	0.019923	1.80293	-0.135141	0.00559211	-0.20783	-0.395593	-0.0555082	-0.115066	0.607783	-0.0801045	-0.0102987	-0.0136344	-0.00597588	-0.00439789	0.0342733	2.58084	0.30792	0.453316	0.169493	0.31637	0.265133	0.560045	0.460786	0.248139	0.0200678	0.0640369	0.0163102	0.00507242	0.016185	0.484811	0.644387	0.814685	0.660745	0.640634	0.988751	0.990158	0.771264	0.985866	0.220127	0.00780442	0.185639	0.21115	0.315784
226	chr1:181413191-181413192	0.27698	0.0386869	0.0137523	0.00490641	3.41765e-05	0.019923	0.72993	-0.0275915	-0.367758	-0.193391	-0.375831	-0.378226	0.131166	0.0350814	0.179821	0.0105251	-0.0398926	0.00384562	0.0108801	0.0386869	2.20553	0.262276	0.390963	0.144375	0.271508	0.227356	0.481836	0.381049	0.212587	0.0171727	0.0546526	0.0139033	0.00430072	0.0137523	0.740679	0.644387	0.814685	0.916217	0.640634	0.988751	0.346885	0.771264	0.985866	0.180407	0.00780442	0.185639	0.166287	0.315784
227	chr1:181413197-181413198	0.245128	0.0419716	0.0132312	0.0015131	3.41765e-05	0.019923	1.88976	0.0683468	0.423397	-0.30603	-0.300083	-0.293664	-0.124053	0.000686406	0.154528	-0.0113474	-0.039179	0.00253552	0.00360001	0.0419716	2.12411	0.251812	0.381587	0.138124	0.260148	0.21659	0.473875	0.362173	0.203953	0.0165389	0.0525231	0.0133042	0.00412518	0.0132312	0.373641	0.644387	0.814685	0.786068	0.640634	0.988751	0.267184	0.771264	0.985866	0.0267172	0.00780442	0.185639	0.248701	0.315784
228	chr1:181413208-181413209	0.535638	0.027992	0.0180516	0.120983	3.41765e-05	0.019923	-1.09104	0.0424279	0.00945488	-0.191868	0.38558	-0.31844	-0.510442	-0.480257	0.402142	0.00206698	0.0128982	-0.0138359	0.00834752	0.027992	2.88305	0.345464	0.508388	0.18925	0.358362	0.298966	0.616068	0.506088	0.27796	0.0225291	0.0717933	0.0182434	0.00563159	0.0180516	0.705108	0.644387	0.814685	0.902254	0.640634	0.988751	0.985162	0.771264	0.985866	0.310663	0.00780442	0.185639	0.281948	0.315784
229	chr1:181413302-181413303	0.408913	-0.0117901	0.018043	0.51347	2.89677e-06	0.00391496	1.16091	0.600915	-0.0336593	-0.300158	-0.321976	-0.165694	-0.211768	0.002988	-0.362336	-0.012711	-0.00340768	0.00695256	0.00642323	-0.0117901	2.83227	0.360488	0.510217	0.18694	0.347918	0.288924	0.560213	0.482311	0.283212	0.0220795	0.0703556	0.0175686	0.00562196	0.018043	0.68189	0.794976	0.879508	0.0955244	0.777691	0.988751	0.947401	0.797722	0.985866	0.108354	0.000171622	0.0177062	0.354739	0.0364283
230	chr1:181413311-181413312	0.363302	0.0209812	0.0168839	0.213988	2.89677e-06	0.00391496	-1.85745	0.195488	-0.0236945	-0.23552	-0.153655	-0.274943	0.519721	0.0369856	0.473814	0.00208278	0.015844	0.0148659	0.0074434	0.0209812	2.67129	0.325258	0.479594	0.176187	0.330761	0.275769	0.529387	0.45822	0.268133	0.0207947	0.0664213	0.0165286	0.00527593	0.0168839	0.486844	0.794976	0.879508	0.547823	0.777691	0.988751	0.960596	0.797722	0.985866	0.1813	0.000171622	0.0177062	0.642253	0.0364283
231	chr1:181413317-181413318	0.696165	0.0411162	0.0228142	0.0715102	2.89677e-06	0.00391496	-0.0201489	0.188896	0.85339	-0.437762	-0.511351	-0.466953	0.827749	0.491262	0.0968613	0.00246579	0.0123061	0.0219015	0.00449858	0.0411162	3.53862	0.434094	0.706866	0.231973	0.438763	0.359231	0.767287	0.609912	0.366715	0.0278824	0.0881864	0.0227167	0.00707995	0.0228142	0.995457	0.794976	0.879508	0.663454	0.777691	0.988751	0.227322	0.797722	0.985866	0.059144	0.000171622	0.0177062	0.243842	0.0364283
232	chr1:181413320-181413321	0.364339	0.0525537	0.0171719	0.00220999	2.89677e-06	0.00391496	0.156329	0.427953	1.13125	-0.350348	-0.595278	-0.152002	0.818049	0.115773	-0.167608	0.0333481	-0.0327803	0.00262175	0.00127341	0.0525537	2.68567	0.329299	0.502515	0.176667	0.332192	0.273084	0.544451	0.455983	0.270557	0.0210554	0.0668969	0.0167384	0.0053132	0.0171719	0.953582	0.794976	0.879508	0.193742	0.777691	0.988751	0.0243742	0.797722	0.985866	0.0473562	0.000171622	0.0177062	0.0731376	0.0364283
233	chr1:181413346-181413347	0.478042	0.031371	0.0175666	0.0741261	1.10296e-06	0.00208473	2.68764	0.682281	-0.446547	-0.321378	-0.0452179	-0.626095	0.754279	-0.701896	-0.337105	0.0173581	-0.0857172	-0.0167686	0.0052054	0.031371	2.7645	0.334984	0.506029	0.182804	0.34347	0.290341	0.566532	0.513904	0.278021	0.0218341	0.0691702	0.0175225	0.00549554	0.0175666	0.330953	0.802692	0.882955	0.0416743	0.72007	0.988751	0.377532	0.768548	0.985866	0.078739	0.000184183	0.0186559	0.895261	0.0347326
234	chr1:181413355-181413356	0.475666	0.0381565	0.0171355	0.0259636	1.06761e-06	0.00203811	4.6286	-0.0500057	-0.14475	-0.187713	0.0282561	-0.253918	-0.45489	0.186173	-0.262561	-0.0121907	-0.0912878	-0.0106995	0.00535722	0.0381565	2.69454	0.322235	0.476108	0.17629	0.332254	0.275427	0.548932	0.479875	0.270078	0.0213713	0.0673159	0.0170409	0.00531902	0.0171355	0.0858378	0.766754	0.866685	0.876676	0.743776	0.988751	0.761106	0.815753	0.985866	0.286968	0.000137839	0.0153447	0.932227	0.0385968
235	chr1:181413357-181413358	0.916576	0.055469	0.02266	0.0143698	1.06761e-06	0.00203811	3.5228	0.213986	-0.595487	-0.429476	-0.305701	-0.433934	0.310275	0.145449	-0.36082	0.0320904	-0.121835	0.00288622	0.00444298	0.055469	3.58093	0.427489	0.63362	0.235145	0.445096	0.368236	0.741973	0.625952	0.35474	0.0280294	0.0897028	0.0228025	0.00705412	0.02266	0.325231	0.766754	0.866685	0.616678	0.743776	0.988751	0.347311	0.815753	0.985866	0.0677855	0.000137839	0.0153447	0.492196	0.0385968
236	chr1:181413359-181413360	0.517974	0.0376227	0.017726	0.0337997	1.06761e-06	0.00203811	0.570568	0.445126	-0.158139	-0.313401	-0.0416494	-0.260281	0.684869	0.352883	-0.398309	0.0224061	-0.0114339	-0.00658168	-0.00528765	0.0376227	2.77921	0.334649	0.490114	0.182515	0.344122	0.28446	0.587997	0.504839	0.276685	0.021754	0.0696365	0.0177014	0.00549936	0.017726	0.837339	0.766754	0.866685	0.183476	0.743776	0.988751	0.746955	0.815753	0.985866	0.0859566	0.000137839	0.0153447	0.903666	0.0385968
237	chr1:181413362-181413363	0.540412	0.0393105	0.0182812	0.0315294	1.06761e-06	0.00203811	2.57927	-0.105788	0.0774288	-0.348983	-0.650319	-0.201365	-0.152466	0.567507	0.0727745	-0.026429	-0.0331283	0.00953034	0.00630531	0.0393105	2.85674	0.344101	0.510684	0.188006	0.352127	0.294178	0.590141	0.517777	0.290735	0.0226671	0.0714388	0.0183477	0.00570461	0.0182812	0.366594	0.766754	0.866685	0.758514	0.743776	0.988751	0.879488	0.815753	0.985866	0.0634199	0.000137839	0.0153447	0.0647716	0.0385968
238	chr1:181413374-181413375	0.351588	0.0585391	0.0155593	0.000168344	1.22459e-06	0.00223381	2.01558	0.0787947	0.546687	-0.365797	-0.390642	0.163781	-0.342654	0.199988	-0.0175048	-0.0033499	-0.0154956	-0.0167735	-0.000753138	0.0585391	2.40941	0.294172	0.440245	0.158057	0.294771	0.248805	0.487303	0.431597	0.245671	0.0189866	0.0604429	0.0152715	0.00478531	0.0155593	0.40285	0.776923	0.871187	0.788813	0.739843	0.988751	0.214318	0.851624	0.985866	0.0206498	0.000100777	0.0124488	0.185092	0.0455676
239	chr1:181413422-181413423	0.147688	0.0205116	0.0107146	0.0555746	8.71805e-05	0.0359389	0.10071	-0.13781	0.102527	-0.300058	-0.319384	-0.165285	-0.100168	-0.423872	-0.164546	-0.00856463	0.00563674	-0.020326	-0.00161466	0.0205116	1.67793	0.205438	0.301704	0.111467	0.208051	0.173653	0.341977	0.316043	0.171311	0.0132847	0.0419513	0.0106451	0.00334084	0.0107146	0.952139	0.74591	0.857249	0.50234	0.50502	0.988751	0.733987	0.752132	0.985866	0.00710488	2.55125e-05	0.00473444	0.124754	0.0449721
240	chr1:181413439-181413440	0.187753	0.00920557	0.0118367	0.436737	8.71805e-05	0.0359389	1.64947	0.004122	-0.230466	-0.543116	-0.302631	-0.200577	-0.577118	-0.574883	-0.337003	-0.0176327	0.0094168	-0.0198693	0.000474911	0.00920557	1.84568	0.225181	0.329622	0.121935	0.225959	0.190444	0.37494	0.325174	0.185324	0.014497	0.0462347	0.0116143	0.00368665	0.0118367	0.371487	0.74591	0.857249	0.985395	0.50502	0.988751	0.484439	0.752132	0.985866	8.42276e-06	2.55125e-05	0.00473444	0.180467	0.0449721
241	chr1:181413460-181413461	0.29316	0.0290096	0.0140001	0.0382566	8.71805e-05	0.0359389	-0.0632335	0.0116317	-0.359293	-0.406107	-0.614768	-0.0904223	0.270202	-0.74062	-0.0200008	-0.0149408	0.0218503	-0.000993012	-0.00192996	0.0290096	2.19763	0.264721	0.392606	0.144534	0.272093	0.227428	0.451775	0.389053	0.221254	0.0173761	0.054991	0.013936	0.00438186	0.0140001	0.977045	0.74591	0.857249	0.964953	0.50502	0.988751	0.360113	0.752132	0.985866	0.00495771	2.55125e-05	0.00473444	0.0238581	0.0449721
242	chr1:181413470-181413471	0.364759	0.0513411	0.0155793	0.000982571	8.71805e-05	0.0359389	-1.62747	-0.0496179	-0.0407449	-0.289012	-0.835042	-0.0255497	-0.0408615	-0.790535	0.0887835	-0.00671988	0.0614575	-0.0236853	-0.00612058	0.0513411	2.43629	0.292201	0.437175	0.160277	0.306231	0.252382	0.507522	0.433864	0.244887	0.0194535	0.0610388	0.0155253	0.00485636	0.0155793	0.504126	0.74591	0.857249	0.865161	0.50502	0.988751	0.925744	0.752132	0.985866	0.0713562	2.55125e-05	0.00473444	0.00639449	0.0449721
243	chr1:181413483-181413484	0.318144	0.0500234	0.0158711	0.00162242	8.71805e-05	0.0359389	2.27207	-0.261641	0.0438769	-0.300554	-0.509418	0.387683	0.253147	-0.418201	-0.562001	0.0335725	-0.0465514	-0.00869676	-0.000107549	0.0500234	2.44557	0.289601	0.436204	0.160327	0.296709	0.257326	0.51848	0.408415	0.241362	0.0196017	0.0612556	0.0155644	0.00490959	0.0158711	0.352861	0.74591	0.857249	0.366286	0.50502	0.988751	0.919878	0.752132	0.985866	0.0608433	2.55125e-05	0.00473444	0.0859978	0.0449721
244	chr1:181413486-181413487	0.201191	0.00913127	0.012403	0.461601	8.71805e-05	0.0359389	-0.966885	-0.117021	-0.327477	-0.351378	-0.547511	0.132403	0.258683	-0.407122	-0.251712	0.00615451	0.0258769	-0.000322731	-0.000902171	0.00913127	1.93563	0.232085	0.353168	0.127825	0.240228	0.200718	0.405792	0.339569	0.196737	0.0154909	0.0484295	0.0123863	0.0038725	0.012403	0.617413	0.74591	0.857249	0.614111	0.50502	0.988751	0.353794	0.752132	0.985866	0.00597962	2.55125e-05	0.00473444	0.0226594	0.0449721
245	chr1:181413489-181413490	0.277908	0.0246944	0.0142343	0.082766	8.71805e-05	0.0359389	1.48046	-0.237639	-0.166906	-0.368774	-0.536457	-0.0277931	0.222809	-0.0983004	-0.484026	-0.00544382	-0.0133501	0.00132766	-0.000400806	0.0246944	2.21364	0.263274	0.398729	0.145687	0.272969	0.229414	0.47112	0.383477	0.222562	0.0176544	0.0554554	0.0141776	0.00443767	0.0142343	0.503629	0.74591	0.857249	0.366722	0.50502	0.988751	0.675512	0.752132	0.985866	0.0113651	2.55125e-05	0.00473444	0.0493837	0.0449721
246	chr1:181413491-181413492	0.281	0.0406477	0.0142408	0.00431287	8.71805e-05	0.0359389	0.138991	-0.290351	-0.294534	-0.347454	-0.611191	-0.156521	0.0821993	0.0477711	-0.537449	-0.0152481	0.0109955	0.0170541	-4.98356e-05	0.0406477	2.2201	0.263051	0.400852	0.145431	0.273527	0.228164	0.468569	0.3876	0.221759	0.0176742	0.0555724	0.0142364	0.00443847	0.0142408	0.95008	0.74591	0.857249	0.269688	0.50502	0.988751	0.462479	0.752132	0.985866	0.0168882	2.55125e-05	0.00473444	0.0254514	0.0449721
247	chr1:181413503-181413504	0.282658	0.0356864	0.0140389	0.011023	8.71805e-05	0.0359389	-0.212345	0.127015	-0.430258	-0.281111	-0.48912	0.0489693	0.483187	-0.654782	-0.12148	0.00495268	-0.00401712	-0.000738804	0.00172436	0.0356864	2.19664	0.263441	0.401489	0.144992	0.274431	0.227418	0.467857	0.390696	0.22206	0.0175747	0.054914	0.0140154	0.00437395	0.0140389	0.92299	0.74591	0.857249	0.629707	0.50502	0.988751	0.283874	0.752132	0.985866	0.0525243	2.55125e-05	0.00473444	0.0746999	0.0449721
248	chr1:181413530-181413531	0.179735	0.0428428	0.0122578	0.000473791	0.000136154	0.0474739	-0.823987	0.161679	-0.201883	-0.134091	-0.330985	-0.114262	0.0857277	0.0476757	-0.29531	0.00495263	-0.0134854	0.00876723	-0.00315916	0.0428428	1.92303	0.230149	0.363652	0.127742	0.242263	0.200023	0.399156	0.335394	0.198047	0.015488	0.0480394	0.0121788	0.00384282	0.0122578	0.6683	0.629137	0.808123	0.48237	0.576447	0.988751	0.578789	0.750621	0.985866	0.293855	2.66854e-05	0.00489732	0.171869	0.0467462
249	chr1:181413535-181413536	0.540417	0.0271072	0.018516	0.143199	0.000136154	0.0474739	1.26535	0.581846	-0.609012	-0.350179	-0.317424	-0.34637	-0.387513	-0.238701	-0.676479	-0.0135888	0.000556963	0.0157515	-0.00870562	0.0271072	2.89192	0.352012	0.508475	0.190543	0.360244	0.297587	0.601754	0.503896	0.287254	0.0228425	0.0723821	0.0185476	0.00576419	0.018516	0.661714	0.629137	0.808123	0.0983488	0.576447	0.988751	0.231026	0.750621	0.985866	0.0660925	2.66854e-05	0.00489732	0.378244	0.0467462
250	chr1:185367285-185367286	0.145218	-0.0508553	0.0140512	0.000295414	1.13979e-05	0.00958722	2.55501	0.00674981	0.565733	0.0843354	-0.40756	-0.0842962	0.126142	1.3828	-0.28758	0.00997003	-0.0422129	0.0265994	0.00464268	-0.0508553	2.17912	0.27123	0.509494	0.152111	0.270126	0.235421	0.480827	0.775048	0.23391	0.018764	0.0541006	0.0144856	0.00464694	0.0140512	0.240998	0.0913838	0.406785	0.980146	0.854146	0.988751	0.266834	0.100045	0.985866	0.579283	0.535655	0.879125	0.131355	0.191546
251	chr1:185367379-185367380	0.189472	-0.0433979	0.0141168	0.00211066	1.13979e-05	0.00958722	3.87489	0.286048	0.896579	-0.10883	-0.227953	-0.17867	0.968648	0.938429	-0.0885419	0.0036256	-0.0604095	0.00442696	0.00777774	-0.0433979	2.26478	0.28016	0.549514	0.152479	0.280869	0.233451	0.551085	0.60081	0.233544	0.0186676	0.0556442	0.0143596	0.00458376	0.0141168	0.0870931	0.0913838	0.406785	0.307247	0.854146	0.988751	0.102767	0.100045	0.985866	0.47539	0.535655	0.879125	0.417022	0.191546
252	chr1:226109591-226109592	0.169878	-0.0269535	0.0118307	0.0227101	6.49924e-06	0.00667713	-2.57103	0.422179	-0.269386	-0.274044	0.00919265	-0.299885	0.454563	-0.579546	0.136463	-0.0269085	0.0694994	0.0280141	0.00830852	-0.0269535	1.90715	0.226327	0.351889	0.1249	0.235763	0.19867	0.428037	0.360716	0.187035	0.01491	0.0472776	0.0120917	0.00375447	0.0118307	0.177625	0.00060922	0.0328457	0.0621319	0.0547015	0.988751	0.443949	0.801963	0.985866	0.0282279	0.0913791	0.601181	0.968898	0.562749
253	chr1:226109596-226109597	0.0685282	-0.030308	0.00809982	0.000182696	6.49924e-06	0.00667713	-1.78214	0.299995	-0.363166	-0.15993	-0.0871443	-0.508311	-0.122161	0.0249762	0.0761457	-0.0165221	0.0558689	0.0156569	0.00666719	-0.030308	1.31305	0.155829	0.241878	0.0859014	0.161903	0.136781	0.287782	0.245123	0.127171	0.0101979	0.0325502	0.00822765	0.00258993	0.00809982	0.174701	0.00060922	0.0328457	0.0542102	0.0547015	0.988751	0.133242	0.801963	0.985866	0.0626338	0.0913791	0.601181	0.590404	0.562749
254	chr1:226109612-226109613	0.085727	-0.01823	0.00872166	0.0365999	6.49924e-06	0.00667713	-3.04139	0.172321	-0.00052048	-0.0813857	0.0301061	-0.339947	-0.301351	-0.000279853	0.122942	-0.00813994	0.0642072	0.0120321	0.00485998	-0.01823	1.40866	0.166923	0.256463	0.0919389	0.172253	0.148187	0.309105	0.259778	0.135833	0.0109118	0.0349776	0.00879094	0.00277345	0.00872166	0.030845	0.00060922	0.0328457	0.301913	0.0547015	0.988751	0.998381	0.801963	0.985866	0.376041	0.0913791	0.601181	0.861254	0.562749
255	chr1:226109630-226109631	0.135881	-0.0373874	0.0117485	0.00146109	6.49924e-06	0.00667713	-5.06406	0.372714	-0.14382	-0.191669	-0.400078	-0.740944	-0.300084	-0.332155	-0.0521457	-0.00248516	0.092661	0.000326459	0.00125711	-0.0373874	1.9228	0.221339	0.348099	0.121819	0.235841	0.211649	0.417504	0.357448	0.181576	0.0145866	0.0475888	0.0118895	0.00370468	0.0117485	0.0084463	0.00060922	0.0328457	0.0921992	0.0547015	0.988751	0.679491	0.801963	0.985866	0.115629	0.0913791	0.601181	0.0898123	0.562749
256	chr1:226109634-226109635	0.186238	-0.0303228	0.0150611	0.0440805	6.49924e-06	0.00667713	-7.99695	0.447489	0.165243	-0.323239	-0.271779	-0.240704	0.206832	-0.131859	0.268201	-0.00917904	0.137998	0.0168148	0.00144176	-0.0303228	2.45988	0.278708	0.408753	0.155712	0.292072	0.254479	0.492754	0.471096	0.224547	0.0188424	0.0612537	0.0148036	0.00475365	0.0150611	0.0011502	0.00060922	0.0328457	0.108366	0.0547015	0.988751	0.68602	0.801963	0.985866	0.037906	0.0913791	0.601181	0.352101	0.562749
257	chr1:226109781-226109782	0.115158	-0.0513111	0.0182297	0.00488238	6.49924e-06	0.00667713	-8.97224	-0.0620712	0.288432	-0.00807192	0.431346	-0.454428	0.0253213	-1.68401	0.374582	-0.013693	0.172151	-0.0159401	-0.00460328	-0.0513111	2.99153	0.360178	0.443532	0.183878	0.322655	0.332756	0.572962	1.03784	0.266027	0.0222398	0.0748705	0.0192257	0.00565115	0.0182297	0.00270677	0.00060922	0.0328457	0.863175	0.0547015	0.988751	0.515493	0.801963	0.985866	0.964986	0.0913791	0.601181	0.181266	0.562749
258	chr1:228416751-228416752	1.04616	-0.0378509	0.031185	0.224842	1.12512e-05	0.00951874	-9.00733	0.339686	-0.386327	0.196268	-0.255438	-0.212514	-0.679388	-0.00586819	-1.12319	0.036039	0.140381	-0.0235047	-0.0015821	-0.0378509	5.12137	0.567794	1.0705	0.320798	0.646987	0.492646	1.07943	0.806494	0.610062	0.0410671	0.126924	0.0341472	0.00964303	0.031185	0.0786162	9.91934e-05	0.01145	0.54967	0.0794209	0.988751	0.718187	0.43948	0.985866	0.540664	0.564924	0.882476	0.692982	0.557798
259	chr1:228416762-228416763	0.115772	-0.0453007	0.0120857	0.00017805	4.60034e-06	0.00540711	-3.58006	0.379323	-0.223594	0.0519216	-0.254736	-0.0301368	0.321286	-0.0745438	-0.083721	0.0213657	0.0479375	0.0109553	-0.00289698	-0.0453007	1.89501	0.225368	0.357963	0.12466	0.232931	0.193329	0.366753	0.320886	0.189151	0.0150382	0.047112	0.0115697	0.00382846	0.0120857	0.0588638	0.000176554	0.0161278	0.0923501	0.0876069	0.988751	0.532214	0.408112	0.985866	0.677039	0.553162	0.88082	0.274126	0.361959
260	chr1:228416765-228416766	0.235412	-0.0449254	0.0145219	0.0019772	1.40306e-05	0.0111593	-2.77209	0.310374	-0.250695	0.123485	0.0329205	-0.0718209	0.258873	0.0893542	0.16684	0.0239079	0.0220707	0.00239168	0.00495452	-0.0449254	2.26142	0.27357	0.41591	0.149778	0.276201	0.233932	0.448558	0.384634	0.223936	0.0178897	0.0565568	0.0140824	0.00455653	0.0145219	0.220267	0.000279264	0.0209938	0.256571	0.141313	0.988751	0.546666	0.547566	0.985866	0.409679	0.57598	0.882902	0.905124	0.390894
261	chr1:228416806-228416807	0.16468	-0.0479851	0.0123033	9.61168e-05	5.06932e-07	0.00126938	-2.62037	0.145392	0.0233066	0.190231	-0.452091	0.139219	0.101363	-0.169906	-0.251726	0.0197452	0.0383054	0.0119831	-0.00184512	-0.0479851	1.9352	0.23288	0.351304	0.127379	0.241349	0.196397	0.387463	0.326106	0.193542	0.0151927	0.0482408	0.0119806	0.00387177	0.0123033	0.175718	0.0131651	0.1695	0.532416	0.21432	0.988751	0.947105	0.757806	0.985866	0.135325	0.315988	0.834362	0.0610429	0.434411
262	chr1:228416830-228416831	0.355447	-0.0651188	0.0175592	0.000208473	5.06932e-07	0.00126938	-7.65246	0.324198	-0.514326	0.217445	-0.271738	-0.211676	-0.00477893	-0.524042	0.0593921	0.0331588	0.139351	0.0017912	-0.00500336	-0.0651188	2.80095	0.325277	0.531886	0.177739	0.345104	0.281353	0.545836	0.466675	0.270105	0.0218383	0.0694185	0.0172642	0.00539765	0.0175592	0.00629327	0.0131651	0.1695	0.318919	0.21432	0.988751	0.333552	0.757806	0.985866	0.221182	0.315988	0.834362	0.431043	0.434411
263	chr1:228445780-228445781	0.418349	-0.0432271	0.0226422	0.0562444	3.83388e-05	0.0214252	-7.19616	-0.205518	1.0545	-0.244931	-0.361677	-0.65875	0.0403748	0.342432	0.232323	-0.0575914	0.154629	-0.00703664	0.00315207	-0.0432271	4.06738	0.477422	0.525123	0.247556	0.446322	0.418346	0.699701	0.561512	0.348085	0.0276274	0.0996153	0.0227514	0.00724769	0.0226422	0.0768545	0.0958271	0.414969	0.666851	0.867273	0.988751	0.0446324	0.0196616	0.836607	0.322469	0.138702	0.689897	0.417739	0.881525
264	chr1:228445791-228445792	0.493238	-0.0488035	0.0174354	0.00512439	1.3802e-06	0.00240879	-1.7818	-0.21687	0.381794	-0.203866	-0.0817669	-0.283871	-0.0995233	-0.13075	0.156273	-0.0324051	0.043724	-0.0224351	0.00169453	-0.0488035	2.81211	0.336879	0.475432	0.181908	0.345643	0.290548	0.581134	0.478391	0.268638	0.0214726	0.0697826	0.0176316	0.00539437	0.0174354	0.526331	0.0641051	0.350509	0.51973	0.87195	0.988751	0.421948	0.00830205	0.619924	0.262412	0.187816	0.752791	0.812995	0.84163
265	chr1:228445802-228445803	0.608745	-0.0546583	0.019693	0.00551133	1.50943e-06	0.00254365	-1.69647	-0.0469836	0.64147	-0.281682	-0.0774058	-0.481356	-0.257935	-0.267518	0.20612	-0.0374147	0.0473633	-0.0399729	4.17453e-05	-0.0546583	3.25284	0.379277	0.526861	0.20679	0.393429	0.333534	0.662637	0.542126	0.302739	0.024212	0.0807974	0.0202619	0.00611754	0.019693	0.601993	0.0538105	0.324931	0.901413	0.910865	0.988751	0.223402	0.0108554	0.693257	0.173146	0.194263	0.758992	0.844026	0.885257
266	chr1:228445814-228445815	0.749464	-0.0636713	0.0279067	0.0225143	5.98621e-07	0.00140889	-6.14935	-0.363673	0.876891	-0.172934	0.454516	-0.795345	-1.56657	0.0816223	-0.201875	-0.0554388	0.0959886	-0.00638801	0.0145935	-0.0636713	4.50911	0.588366	0.635062	0.292045	0.495211	0.504896	1.26017	0.73077	0.449877	0.0328168	0.112455	0.0277184	0.00864293	0.0279067	0.172642	0.0402094	0.286026	0.536505	0.908915	0.988751	0.167342	0.0318803	0.943633	0.553751	0.201999	0.766641	0.358711	0.925414
267	chr1:228445816-228445817	0.735961	-0.0635433	0.0220099	0.00388899	5.98621e-07	0.00140889	-4.95192	-0.104105	0.883908	-0.264443	-0.121168	-0.384849	-0.0440732	-0.269252	0.289122	-0.0560693	0.124451	-0.0239881	0.00278145	-0.0635433	3.66782	0.424039	0.574104	0.230203	0.44314	0.367895	0.71247	0.605924	0.335485	0.0266657	0.0909721	0.0224178	0.00678724	0.0220099	0.176984	0.0402094	0.286026	0.806063	0.908915	0.988751	0.12365	0.0318803	0.943633	0.250665	0.201999	0.766641	0.784523	0.925414
268	chr1:228445925-228445926	1.32911	-0.0611836	0.0301716	0.042575	5.98621e-07	0.00140889	-5.10772	-0.198285	0.84762	-0.3235	0.341162	-0.412268	-0.476261	0.115767	0.33454	-0.0666031	0.104598	-0.0209874	0.0113517	-0.0611836	4.9939	0.595899	0.769864	0.318376	0.582615	0.511945	1.05164	0.826692	0.463713	0.0371464	0.125167	0.031075	0.00938057	0.0301716	0.306407	0.0402094	0.286026	0.739323	0.908915	0.988751	0.270897	0.0318803	0.943633	0.309585	0.201999	0.766641	0.558165	0.925414
269	chr1:228445927-228445928	0.901561	-0.0765114	0.0265916	0.00401122	5.98621e-07	0.00140889	-4.91318	0.361702	0.929351	-0.507694	-0.0166523	-0.603244	-0.492623	-0.190386	0.100922	-0.0684496	0.106374	-0.013058	0.00473573	-0.0765114	4.35533	0.49859	0.651392	0.277945	0.503948	0.450067	0.927748	0.721806	0.403674	0.0322952	0.108758	0.0265431	0.00816813	0.0265916	0.259284	0.0402094	0.286026	0.468176	0.908915	0.988751	0.153662	0.0318803	0.943633	0.0677599	0.201999	0.766641	0.97364	0.925414
270	chr1:228445945-228445946	1.00135	-0.0738129	0.0278697	0.00808494	5.98621e-07	0.00140889	-4.21088	-0.0767721	0.742733	-0.573913	0.0363261	-0.198319	0.418625	-0.11316	0.0747638	-0.0656137	0.0837108	-0.0181147	0.0093525	-0.0738129	4.50011	0.540228	0.691592	0.292223	0.525535	0.456068	0.849445	0.761038	0.429664	0.0340208	0.112388	0.0278665	0.00847367	0.0278697	0.349412	0.0402094	0.286026	0.886993	0.908915	0.988751	0.282846	0.0318803	0.943633	0.0495354	0.201999	0.766641	0.944892	0.925414
271	chr1:228445963-228445964	0.868334	-0.0234951	0.0361553	0.515796	5.98621e-07	0.00140889	-16.704	-0.391878	1.58921	0.11943	-0.574026	-0.595129	-0.97257	-0.813907	-0.343444	-0.0652814	0.351675	0.00706299	0.000287132	-0.0234951	6.73843	0.779528	0.767623	0.372105	0.766902	0.634394	1.31626	1.20908	0.635867	0.0446147	0.164639	0.0387111	0.0110829	0.0361553	0.0131781	0.0402094	0.286026	0.615167	0.908915	0.988751	0.0384238	0.0318803	0.943633	0.748242	0.201999	0.766641	0.454159	0.925414
272	chr1:228445982-228445983	0.953656	-0.167554	0.0518381	0.00122813	1.17585e-08	6.85269e-05	-7.26426	1.08052	1.50386	-0.0243403	-0.515373	-0.551608	0.173166	0.256068	-0.0476754	-0.0411635	0.102221	0.0233774	-0.00209692	-0.167554	7.61852	0.782681	0.921877	0.446742	0.90695	0.774034	1.42615	1.0069	0.695994	0.054273	0.192477	0.0471007	0.0139285	0.0518381	0.340337	0.0405898	0.287175	0.16742	0.917918	0.988751	0.102827	0.126617	0.985866	0.95655	0.185516	0.750481	0.569866	0.930255
273	chr1:228445988-228445989	0.644982	-0.104806	0.0422782	0.013177	2.08901e-09	2.37827e-05	-10.8734	-0.27661	1.936	-0.622088	-1.25438	0.349092	-0.392822	-0.0478874	0.156757	-0.0613696	0.208784	0.00801451	0.014903	-0.104806	6.59773	0.845971	0.714062	0.387235	0.885217	0.523482	1.26686	1.17449	0.585072	0.0447178	0.165163	0.0389124	0.0115115	0.0422782	0.0993422	0.032185	0.258419	0.743688	0.905376	0.988751	0.00670295	0.23335	0.985866	0.108167	0.165525	0.726999	0.156474	0.927689
274	chr1:228445992-228445993	1.28736	-0.108552	0.0337903	0.00131576	2.08901e-09	2.37827e-05	-9.22823	0.0561977	0.480931	-0.363023	0.106665	-0.64341	-1.35777	-0.171155	0.534487	-0.0849196	0.258111	-0.0504915	0.00983431	-0.108552	5.39331	0.644599	0.797867	0.33525	0.634092	0.553826	1.21394	0.912661	0.4904	0.0398036	0.134994	0.034588	0.0101395	0.0337903	0.0870715	0.032185	0.258419	0.930527	0.905376	0.988751	0.546661	0.23335	0.985866	0.278879	0.165525	0.726999	0.866413	0.927689
275	chr1:228446003-228446004	1.18122	-0.0597205	0.0326379	0.0672808	3.82419e-10	7.06453e-06	-8.96627	-0.0490499	0.625331	-0.270898	0.0418932	-0.341058	-0.0233322	-0.473768	0.909373	-0.101435	0.244043	-0.0351373	0.00411868	-0.0597205	5.58524	0.640384	0.779399	0.336305	0.650049	0.549482	0.97971	1.0243	0.473472	0.0393148	0.139373	0.0339422	0.0101822	0.0326379	0.108417	0.0195467	0.204921	0.938946	0.898627	0.988751	0.422365	0.298188	0.985866	0.420525	0.158241	0.717616	0.948615	0.889692
276	chr1:228446007-228446008	1.00381	-0.077143	0.0253149	0.00230879	9.42092e-10	1.39756e-05	-8.19259	0.228447	0.0282076	-0.205822	0.0120702	-0.50145	-0.0720763	-0.349192	0.490329	-0.0390494	0.206835	-0.0237329	0.00953595	-0.077143	4.07441	0.489731	0.681512	0.264029	0.499183	0.426599	0.813183	0.727367	0.385036	0.0307283	0.101492	0.0258868	0.00780399	0.0253149	0.0443527	0.0144364	0.176813	0.640876	0.866909	0.988751	0.966985	0.335923	0.985866	0.435661	0.179237	0.743547	0.980709	0.870609
277	chr1:228446174-228446175	2.04068	-0.123288	0.0344839	0.000349921	3.11222e-11	1.08826e-06	-6.07509	0.12131	0.198938	-0.293192	-0.333265	-0.771797	-0.625172	-0.541103	0.320176	-0.0297376	0.207781	-0.0596059	0.00285982	-0.123288	5.42087	0.652193	0.923456	0.353801	0.679561	0.563434	1.10297	0.949167	0.521805	0.0413443	0.135301	0.0352558	0.0105249	0.0344839	0.262422	0.00610058	0.11467	0.852442	0.902962	0.988751	0.829434	0.988068	0.994673	0.407278	0.188237	0.753087	0.623842	0.968871
278	chr1:228446183-228446184	1.98933	-0.11193	0.0334579	0.00082168	3.11222e-11	1.08826e-06	-6.92277	0.511447	0.0952815	-0.414416	-0.520005	-0.740446	-0.741294	-0.854503	0.294387	-0.0294818	0.224454	-0.0436214	0.00366603	-0.11193	5.2987	0.645801	0.910751	0.347656	0.662616	0.559078	1.08653	0.946403	0.510209	0.0406561	0.131909	0.0338074	0.0102885	0.0334579	0.191381	0.00610058	0.11467	0.428386	0.902962	0.988751	0.916678	0.988068	0.994673	0.233249	0.188237	0.753087	0.432585	0.968871
279	chr1:228446187-228446188	1.78378	-0.108017	0.0319628	0.000726315	1.38126e-10	3.58119e-06	-8.12813	0.487804	-0.0120386	-0.418157	-0.34563	-0.720536	-0.811248	-0.782594	0.346799	-0.028219	0.250546	-0.0481792	0.0042553	-0.108017	5.05543	0.606785	0.865678	0.331647	0.630738	0.526792	1.03804	0.901299	0.486739	0.038758	0.125872	0.0325253	0.00980817	0.0319628	0.107878	0.00577397	0.111492	0.421446	0.929677	0.988751	0.988905	0.993967	0.996904	0.207363	0.133754	0.682709	0.583707	0.970754
280	chr1:228446198-228446199	1.86196	-0.0902826	0.0320286	0.00482014	1.52969e-09	2.07829e-05	-6.78138	0.514478	0.335183	-0.323916	-0.59457	-0.704477	-0.684264	-0.766175	0.140021	-0.0259848	0.222558	-0.0471002	0.00147589	-0.0902826	5.1148	0.615895	0.882475	0.334892	0.64211	0.533114	1.0496	0.903581	0.494219	0.0394515	0.127053	0.0325799	0.00994004	0.0320286	0.184894	0.00966738	0.145334	0.40353	0.891104	0.988751	0.704078	0.998731	0.999337	0.333432	0.172568	0.736046	0.354465	0.976324
281	chr1:228446203-228446204	1.91511	-0.104074	0.0330816	0.00165536	1.52969e-09	2.07829e-05	-7.54291	0.324053	0.41139	-0.377239	-0.513336	-0.793347	-0.441588	-0.721889	0.469009	-0.0313134	0.246331	-0.0645577	0.00500365	-0.104074	5.23808	0.629233	0.896152	0.342312	0.659069	0.549111	1.06503	0.933712	0.503633	0.0400856	0.13065	0.034185	0.0101384	0.0330816	0.149863	0.00966738	0.145334	0.606555	0.891104	0.988751	0.646189	0.998731	0.999337	0.270448	0.172568	0.736046	0.43605	0.976324
282	chr1:228446219-228446220	1.75659	-0.0959272	0.0317449	0.00251267	1.20701e-08	6.87074e-05	-9.30378	0.245416	-0.301602	-0.364987	-0.102704	-0.649197	-0.755927	-0.766372	0.310162	-0.0457505	0.29299	-0.0453451	-0.000348421	-0.0959272	5.02451	0.602072	0.873738	0.327761	0.626132	0.522086	1.02535	0.883159	0.487027	0.0386278	0.125495	0.0326084	0.00973486	0.0317449	0.0640718	0.0190553	0.202291	0.683553	0.83831	0.988751	0.729955	0.998101	0.999033	0.265461	0.172465	0.736012	0.869708	0.941158
283	chr1:228446250-228446251	2.43706	-0.0958382	0.0371912	0.00996902	1.20701e-08	6.87074e-05	-9.27341	0.355486	0.541054	-0.398168	0.042191	-0.781868	-0.428761	-0.448126	0.480891	-0.0333674	0.297323	-0.0652539	-0.000836321	-0.0958382	5.85937	0.69664	1.00759	0.382365	0.733344	0.609664	1.19149	1.01498	0.574782	0.0451268	0.146517	0.0380977	0.011381	0.0371912	0.113498	0.0190553	0.202291	0.609851	0.83831	0.988751	0.591281	0.998101	0.999033	0.297723	0.172465	0.736012	0.954121	0.941158
284	chr1:228446253-228446254	1.94091	-0.0965035	0.0337744	0.00427268	1.20701e-08	6.87074e-05	-8.33164	-0.0228162	0.0353017	-0.268345	0.104576	-0.794113	-0.567268	-0.769298	0.345114	-0.0336482	0.252458	-0.0523978	0.00459813	-0.0965035	5.28818	0.633047	0.903261	0.344917	0.660833	0.550563	1.08223	0.932556	0.520962	0.0406921	0.132436	0.0344377	0.0103077	0.0337744	0.115136	0.0190553	0.202291	0.971249	0.83831	0.988751	0.968825	0.998101	0.999033	0.43657	0.172465	0.736012	0.874261	0.941158
285	chr1:228446266-228446267	2.19368	-0.0928709	0.0350121	0.00798896	1.20701e-08	6.87074e-05	-8.6466	0.173741	0.175393	-0.357766	0.0329308	-0.796319	-0.440228	-0.962385	0.458541	-0.0176815	0.271054	-0.0528621	-0.00572447	-0.0928709	5.54735	0.661668	0.952591	0.362839	0.689234	0.57533	1.13251	0.982782	0.541576	0.0428089	0.138313	0.0354916	0.0107736	0.0350121	0.11907	0.0190553	0.202291	0.792875	0.83831	0.988751	0.853918	0.998101	0.999033	0.324124	0.172465	0.736012	0.961893	0.941158
286	chr1:228446273-228446274	2.11609	-0.0811925	0.0343359	0.0180471	1.94713e-09	2.29941e-05	-9.0289	0.174009	0.190209	-0.360076	-0.285249	-0.36879	-0.478512	-0.409209	0.400004	0.0129599	0.252855	-0.0443166	-0.0060365	-0.0811925	5.40597	0.648989	0.937433	0.355113	0.67859	0.556119	1.11368	0.945147	0.532157	0.041999	0.134739	0.0343556	0.0105413	0.0343359	0.0948851	0.0155124	0.183104	0.788605	0.847846	0.988751	0.83921	0.998175	0.999068	0.310594	0.157715	0.716766	0.674226	0.919704
287	chr1:228446281-228446282	2.2346	-0.0960647	0.0354339	0.00670609	1.94713e-09	2.29941e-05	-9.74456	0.447567	-0.054157	-0.393161	-0.0690546	-0.630816	-0.359232	-0.503471	0.323742	-0.0116442	0.283752	-0.0428838	-0.00251183	-0.0960647	5.59004	0.670083	0.961924	0.366354	0.694566	0.581276	1.14248	0.981414	0.548725	0.043092	0.139467	0.0356184	0.0108394	0.0354339	0.0812984	0.0155124	0.183104	0.50418	0.847846	0.988751	0.955102	0.998175	0.999068	0.283193	0.157715	0.716766	0.920804	0.919704
288	chr1:228446283-228446284	2.42147	-0.0937673	0.0370704	0.0114244	1.94713e-09	2.29941e-05	-8.79043	0.257544	-0.00223493	-0.392934	0.141739	-0.784289	-0.450158	-0.775052	0.416653	-0.0168373	0.265532	-0.0542717	-0.000896009	-0.0937673	5.82079	0.696981	0.999046	0.382287	0.723192	0.607499	1.18951	1.0278	0.571581	0.0448858	0.145278	0.0374031	0.0113256	0.0370704	0.130998	0.0155124	0.183104	0.711745	0.847846	0.988751	0.998215	0.998175	0.999068	0.30402	0.157715	0.716766	0.844617	0.919704
289	chr1:228446298-228446299	1.84177	-0.101712	0.0329961	0.0020525	1.94713e-09	2.29941e-05	-8.6438	0.131837	-0.0499959	-0.349663	-0.0803136	-0.644073	-0.605203	-0.983792	0.265178	-0.0384338	0.266475	-0.03926	-0.00378778	-0.101712	5.17119	0.61544	0.881645	0.337366	0.643059	0.532233	1.05724	0.913922	0.507905	0.0397528	0.129254	0.0334138	0.00999448	0.0329961	0.0946171	0.0155124	0.183104	0.830379	0.847846	0.988751	0.954778	0.998175	0.999068	0.299992	0.157715	0.716766	0.900608	0.919704
290	chr1:228446305-228446306	2.04592	-0.0962651	0.0352045	0.00624838	1.94713e-09	2.29941e-05	-8.7526	0.573605	0.136019	-0.386972	0.0708898	-0.682703	-0.704371	-0.53181	0.289134	-0.0148606	0.259768	-0.0509042	0.00161465	-0.0962651	5.51944	0.657692	0.934021	0.361435	0.685559	0.568776	1.14198	0.961428	0.542525	0.0425569	0.137948	0.0356781	0.0107183	0.0352045	0.11279	0.0155124	0.183104	0.383127	0.847846	0.988751	0.884216	0.998175	0.999068	0.284325	0.157715	0.716766	0.917642	0.919704
291	chr1:228446468-228446469	1.70011	-0.0978658	0.0306613	0.00141372	3.24804e-07	0.000911205	-7.0459	0.262525	0.342243	-0.361276	-0.822387	-0.562681	0.0850132	-0.522597	0.516444	-0.0207661	0.230029	-0.0234534	-0.00101407	-0.0978658	4.95215	0.581695	0.856717	0.324003	0.611001	0.505905	1.01076	0.837672	0.473067	0.0378308	0.123956	0.0308827	0.00946666	0.0306613	0.154796	0.0251934	0.230816	0.651765	0.843812	0.988751	0.689538	0.993266	0.996624	0.264834	0.231015	0.789746	0.178313	0.939876
292	chr1:228446634-228446635	1.62184	-0.0938891	0.0311733	0.00259671	5.52647e-05	0.026893	-4.65584	0.105449	-0.880032	-0.14318	-0.0950859	-1.00375	-0.649453	-0.774618	0.434192	-0.0449574	0.162263	-0.0230954	0.00695195	-0.0938891	5.02263	0.595709	0.866625	0.327901	0.61547	0.519978	1.03717	0.853862	0.476887	0.0381973	0.125622	0.0315634	0.00962119	0.0311733	0.35394	0.18255	0.53452	0.859497	0.840827	0.988751	0.309882	0.499552	0.985866	0.662361	0.445326	0.865491	0.877221	0.563054
293	chr2:1813958-1813959	3.62476	-0.138939	0.0453096	0.00216622	2.39774e-07	0.000729066	1.02116	-0.137047	-0.861973	0.681783	0.988009	0.135385	1.45099	-0.820952	-0.702777	-0.0516527	0.0863133	-0.006221	-0.0310855	-0.138939	7.1962	0.867891	1.2947	0.480205	0.919914	0.755256	1.55892	1.29643	0.712559	0.0575596	0.180076	0.0457289	0.0143312	0.0453096	0.887157	0.773978	0.869884	0.87453	0.966043	0.990124	0.505558	0.566483	0.985866	0.155673	0.354656	0.846384	0.282812	0.0517795
294	chr2:1813975-1813976	2.14032	-0.1069	0.0347119	0.00207262	2.39774e-07	0.000729066	-4.7745	-0.0355494	-0.393203	0.316473	1.00082	-0.0341716	0.926918	-0.68339	-0.0588707	-0.062034	0.18646	-0.0130449	-0.0186303	-0.1069	5.52721	0.659342	0.984482	0.363245	0.685579	0.573549	1.16192	0.953745	0.554412	0.0433031	0.138034	0.0350168	0.0109009	0.0347119	0.387688	0.773978	0.869884	0.957002	0.966043	0.990124	0.689598	0.566483	0.985866	0.383624	0.354656	0.846384	0.14434	0.0517795
295	chr2:1813981-1813982	2.97726	-0.13521	0.0405286	0.000849464	2.39774e-07	0.000729066	-1.2362	0.248225	-0.678184	0.570042	1.09712	0.124319	2.77923	-0.761061	-0.266967	-0.0646902	0.119093	-0.00642614	-0.0231224	-0.13521	6.45743	0.772592	1.15188	0.426002	0.807508	0.685062	1.48813	1.11949	0.639632	0.0508655	0.161062	0.0409587	0.0127518	0.0405286	0.848183	0.773978	0.869884	0.747992	0.966043	0.990124	0.556019	0.566483	0.985866	0.180858	0.354656	0.846384	0.174259	0.0517795
296	chr2:1813983-1813984	2.2884	-0.12236	0.0356786	0.000604694	2.39774e-07	0.000729066	0.145635	-0.0422953	-0.639488	0.45278	1.02067	0.216354	2.07516	-0.327093	-0.122511	-0.0743012	0.093155	-0.00838946	-0.0238742	-0.12236	5.69256	0.682872	1.00523	0.375525	0.714474	0.602053	1.267	1.00056	0.566037	0.0449375	0.142278	0.0362481	0.0112956	0.0356786	0.97959	0.773978	0.869884	0.950613	0.966043	0.990124	0.524673	0.566483	0.985866	0.227923	0.354656	0.846384	0.153131	0.0517795
297	chr2:1814070-1814071	1.27473	-0.0747504	0.0268102	0.00530125	2.39774e-07	0.000729066	3.16399	0.445118	0.423423	0.196823	0.788043	-0.148646	1.62443	-0.221215	-0.144975	-0.0351445	-0.0356726	-0.0114054	-0.0121177	-0.0747504	4.28347	0.509382	0.765682	0.28013	0.535341	0.439347	0.912899	0.733273	0.419172	0.0331624	0.107006	0.0269864	0.00841608	0.0268102	0.460118	0.773978	0.869884	0.382206	0.966043	0.990124	0.580263	0.566483	0.985866	0.482297	0.354656	0.846384	0.14101	0.0517795
298	chr2:1814098-1814099	1.60333	-0.0755273	0.0296046	0.0107352	5.90863e-08	0.000232331	7.15199	0.110714	-0.770504	0.0201737	0.864351	0.291639	2.07812	-0.185255	-0.353834	-0.0341186	-0.0909516	-0.0354576	-0.013306	-0.0755273	4.77845	0.568357	0.826869	0.310568	0.600556	0.493094	1.08077	0.828464	0.456195	0.0367165	0.118897	0.0301055	0.00924735	0.0296046	0.134466	0.814188	0.888159	0.845553	0.97338	0.991041	0.351423	0.524364	0.985866	0.948208	0.334388	0.839566	0.150079	0.203553
299	chr2:18345918-18345919	0.18577	0.0460789	0.0127472	0.000300559	4.33163e-06	0.00522294	-0.0884332	-0.0270903	-0.391716	-0.296126	-0.0372373	0.0954192	-0.0844923	-0.615577	-0.220985	0.00357982	-0.00831612	-0.00336191	0.00438056	0.0460789	1.99524	0.239008	0.388039	0.131101	0.249871	0.199256	0.397967	0.362037	0.204482	0.0158556	0.0499716	0.0125425	0.00394831	0.0127472	0.964648	0.84441	0.902693	0.909757	0.802416	0.988751	0.312746	0.118995	0.985866	0.0238983	0.033296	0.390639	0.881533	0.905294
300	chr2:18345976-18345977	0.167872	0.0383512	0.0111473	0.000580865	4.33163e-06	0.00522294	1.4325	0.150832	0.538932	-0.154031	0.0558479	0.169629	0.160639	-0.30041	-0.185462	0.0260119	-0.0524628	-0.0141264	0.00165772	0.0383512	1.76136	0.210002	0.329842	0.115601	0.220011	0.17796	0.352865	0.306935	0.178553	0.013857	0.0441485	0.0111117	0.00347164	0.0111473	0.41605	0.84441	0.902693	0.472611	0.802416	0.988751	0.102277	0.118995	0.985866	0.182716	0.033296	0.390639	0.799618	0.905294
301	chr2:24175093-24175094	0.780539	0.0468012	0.0237291	0.0485739	0.000142968	0.0487728	-15.3605	0.912909	-1.13545	0.0697036	-1.27596	-0.162453	0.763583	-0.424497	-0.677888	0.0318408	0.284377	0.00699613	0.000604573	0.0468012	4.05669	0.431527	0.897973	0.246851	0.559833	0.379043	0.719446	0.685872	0.411907	0.0311221	0.0998452	0.024399	0.00756601	0.0237291	0.000152803	1.91321e-07	0.000249095	0.0343846	0.0374163	0.988751	0.206066	0.194017	0.985866	0.777659	0.293678	0.8251	0.0226562	0.0351488
302	chr2:24175096-24175097	0.669033	0.0381314	0.0213973	0.0747387	0.000142968	0.0487728	-14.8994	0.519483	-0.791345	0.212779	-0.652762	-0.281709	0.0255506	-0.550007	-0.217307	0.0147705	0.304548	-0.0159086	0.00523846	0.0381314	3.59015	0.401831	0.691116	0.221816	0.458393	0.34631	0.675994	0.629064	0.352867	0.0273252	0.0891302	0.0220912	0.00679916	0.0213973	3.32374e-05	1.91321e-07	0.000249095	0.196084	0.0374163	0.988751	0.252199	0.194017	0.985866	0.337429	0.293678	0.8251	0.15444	0.0351488
303	chr2:29921508-29921509	1.13544	-0.0539725	0.0280791	0.0545854	0.000141976	0.0487398	1.68446	0.537305	-0.178268	0.249351	-0.0202378	0.228321	-1.30278	0.839487	0.0591968	-0.0375988	-0.0638921	-0.0138328	5.77598e-05	-0.0539725	4.47278	0.512629	0.816334	0.286248	0.558473	0.444009	1.09209	0.718438	0.443462	0.034021	0.111894	0.0283919	0.00877987	0.0280791	0.706469	0.0563686	0.331712	0.294575	0.00759455	0.587706	0.827136	0.799216	0.985866	0.383698	0.416527	0.860301	0.971093	0.837441
304	chr2:29921510-29921511	0.794163	-0.0861509	0.0247367	0.000496341	0.000141976	0.0487398	-1.48519	0.561615	0.32447	0.321356	0.098016	0.0998546	-2.50882	0.756798	0.210293	-0.034481	0.0148515	-0.0131736	0.00544185	-0.0861509	3.89328	0.442457	0.663132	0.24587	0.478184	0.379418	1.28361	0.618578	0.378809	0.0292965	0.0974092	0.0247223	0.00756373	0.0247367	0.702852	0.0563686	0.331712	0.204331	0.00759455	0.587706	0.62463	0.799216	0.985866	0.191208	0.416527	0.860301	0.837591	0.837441
305	chr2:29921518-29921519	0.604002	-0.0362934	0.0202546	0.0731557	0.00010374	0.0397758	-0.0326789	0.321076	0.0580564	0.0776039	-0.217321	0.13557	-0.441028	0.474967	-0.193232	-0.0235628	-0.0218216	-0.00394475	0.00257952	-0.0362934	3.25841	0.383196	0.584978	0.210187	0.406654	0.327899	0.690244	0.547773	0.322699	0.0248807	0.081016	0.0202332	0.00633079	0.0202546	0.991998	0.0525913	0.321761	0.402093	0.00822442	0.608805	0.920943	0.822175	0.985866	0.711969	0.486737	0.872744	0.593056	0.831674
306	chr2:29921528-29921529	0.864499	-0.0598357	0.0244616	0.0144407	5.67839e-05	0.0271846	-1.76345	0.622888	0.362474	0.174384	0.0299288	0.127285	-1.13673	0.652318	-0.135449	-0.00846128	0.00264545	-0.00429409	0.00274682	-0.0598357	3.88846	0.449249	0.679039	0.249836	0.477816	0.389628	0.925663	0.638561	0.387868	0.0295678	0.0967805	0.0246448	0.0076128	0.0244616	0.650182	0.0473181	0.307558	0.165592	0.0106521	0.666541	0.593476	0.816618	0.985866	0.485181	0.568395	0.882543	0.950056	0.856574
307	chr2:29921531-29921532	0.896498	-0.0708043	0.0255735	0.00562882	5.67839e-05	0.0271846	0.864757	0.494361	0.34565	0.211581	0.154999	-0.287563	-1.53499	0.698073	0.00919895	-0.007687	-0.058185	-0.0176287	-0.000879517	-0.0708043	4.06365	0.474364	0.702202	0.261005	0.496357	0.416392	1.0866	0.65182	0.400106	0.0308271	0.100993	0.0258081	0.00799055	0.0255735	0.831481	0.0473181	0.307558	0.297339	0.0106521	0.666541	0.622552	0.816618	0.985866	0.417574	0.568395	0.882543	0.754833	0.856574
308	chr2:37223170-37223171	0	-0.0542273	0.0204252	0.00793277	5.21173e-05	0.0257713	3.37973	0.526795	0.0641252	0.147106	-0.0563493	-0.230643	-0.531504	0.124987	0.462575	-0.00295391	-0.00680222	0.0165249	0.000700685	-0.0542273	3.26206	0.445601	0.686644	0.22776	0.414345	0.329169	0.64079	0.74877	0.410259	0.0278465	0.0799228	0.0203382	0.00677587	0.0204252	0.300168	0.0595205	0.339846	0.237121	0.288393	0.988751	0.925594	0.316348	0.985866	0.518356	0.328697	0.837702	0.891824	0.190303
309	chr2:37223306-37223307	0	-0.057463	0.016221	0.000396323	5.21173e-05	0.0257713	6.02415	0.300553	1.84453	0.224546	-0.823599	0.132868	0.340966	0.392058	-0.368329	-4.49014e-05	-0.0813168	0.01301	0.0028279	-0.057463	2.79352	0.40324	0.765519	0.188339	0.295062	0.314959	0.617451	0.738219	0.264424	0.0240922	0.0683869	0.016208	0.00543086	0.016221	0.0310472	0.0595205	0.339846	0.456062	0.288393	0.988751	0.0159736	0.316348	0.985866	0.233165	0.328697	0.837702	0.00525012	0.190303
310	chr2:86861833-86861834	1.09088	0.0382512	0.0258992	0.139696	0.000105348	0.0401342	1.88874	-0.899097	0.84801	0.439284	0.171455	0.30452	0.355108	0.557559	-0.0133545	-0.00954396	-0.0877466	0.00585824	-0.011912	0.0382512	4.08364	0.511688	0.746202	0.272038	0.515772	0.420118	0.831052	0.689747	0.408745	0.0327678	0.101431	0.0258627	0.00807633	0.0258992	0.643713	0.711208	0.842477	0.0788973	1.18815e-06	0.00297023	0.255775	0.809154	0.985866	0.106356	0.00546007	0.152413	0.739568	0.866233
311	chr2:86861835-86861836	1.01864	0.0506116	0.0250449	0.0432966	0.000105348	0.0401342	2.82982	-0.860864	0.573357	0.480056	0.235646	0.712459	0.518323	0.739451	-0.167143	0.00159297	-0.12994	0.0198258	-0.0142342	0.0506116	3.98242	0.488862	0.731777	0.264356	0.502851	0.403625	0.807008	0.668559	0.400542	0.0317706	0.099101	0.0248929	0.00784179	0.0250449	0.477346	0.711208	0.842477	0.0782461	1.18815e-06	0.00297023	0.433326	0.809154	0.985866	0.0693787	0.00546007	0.152413	0.639341	0.866233
312	chr2:86861855-86861856	1.46007	0.0468872	0.0317178	0.139337	6.73781e-05	0.0308176	1.73427	-1.0722	1.25914	0.684897	-0.0689382	0.872193	0.362031	0.425911	-0.367484	0.0443586	-0.171389	0.0331318	-0.0109233	0.0468872	5.08086	0.649992	0.887868	0.334915	0.639302	0.50492	1.01704	0.807076	0.514569	0.0399487	0.125653	0.0309341	0.00991646	0.0317178	0.732853	0.690896	0.834318	0.0990346	3.63144e-07	0.00131199	0.156144	0.807544	0.985866	0.0408562	0.00608076	0.161879	0.914128	0.879876
313	chr2:86861861-86861862	1.27548	0.0592994	0.0285143	0.0375586	6.73781e-05	0.0308176	0.714592	-1.42441	0.940463	0.699597	-0.0765993	0.691385	0.429745	0.613178	-0.384755	0.000482982	-0.07922	0.0184029	-0.0209798	0.0592994	4.56751	0.584525	0.800836	0.300736	0.57723	0.459079	0.906469	0.744321	0.461657	0.0360211	0.113288	0.0283883	0.00892815	0.0285143	0.875677	0.690896	0.834318	0.0148149	3.63144e-07	0.00131199	0.240254	0.807544	0.985866	0.0200034	0.00608076	0.161879	0.894429	0.879876
314	chr2:86861866-86861867	1.30658	0.0515623	0.0307197	0.0932544	6.73781e-05	0.0308176	0.0607237	-1.17313	0.896778	0.774048	-0.179258	1.02875	0.46215	0.202726	0.0808893	-0.00107161	-0.111892	0.0580455	-0.0148111	0.0515623	4.90881	0.621886	0.866567	0.324726	0.63098	0.483348	0.9833	0.813819	0.482497	0.0389499	0.121673	0.0296586	0.00951589	0.0307197	0.99013	0.690896	0.834318	0.0592409	3.63144e-07	0.00131199	0.300733	0.807544	0.985866	0.0171399	0.00608076	0.161879	0.776338	0.879876
315	chr2:86861871-86861872	1.35044	0.0485573	0.0287267	0.0909671	6.73781e-05	0.0308176	1.18464	-0.971633	0.607937	0.594292	0.237154	0.641945	0.716626	0.798971	-0.293283	0.00222258	-0.0956056	0.0244675	-0.0148018	0.0485573	4.56488	0.562478	0.830054	0.302673	0.572532	0.462173	0.914437	0.75452	0.461282	0.0362603	0.113429	0.028425	0.00889739	0.0287267	0.79524	0.690896	0.834318	0.0840935	3.63144e-07	0.00131199	0.463921	0.807544	0.985866	0.0495905	0.00608076	0.161879	0.678713	0.879876
316	chr2:86861873-86861874	1.11289	0.0525738	0.0263397	0.0459349	6.73781e-05	0.0308176	-0.369047	-1.39535	0.967881	0.623008	-0.183158	0.61937	0.770153	0.357718	-0.0169391	0.00435799	-0.0518649	0.0289701	-0.019934	0.0525738	4.22605	0.532436	0.752909	0.277139	0.531304	0.42562	0.831456	0.693263	0.410899	0.0331027	0.104557	0.0260279	0.00823404	0.0263397	0.930412	0.690896	0.834318	0.00877523	3.63144e-07	0.00131199	0.19861	0.807544	0.985866	0.0245761	0.00608076	0.161879	0.730294	0.879876
317	chr2:86861992-86861993	0.704562	0.0283863	0.0241319	0.239475	5.72705e-05	0.0273658	3.29716	-1.08726	1.36763	0.176162	-0.726847	-0.538254	0.321293	-0.246896	-0.466116	0.0132947	-0.151571	0.0153207	-0.00691521	0.0283863	3.90479	0.542674	0.663648	0.257783	0.507845	0.43704	0.745059	0.639777	0.392368	0.0304165	0.0963479	0.0235876	0.00769696	0.0241319	0.398452	0.684713	0.831607	0.045121	6.63544e-07	0.00200514	0.0393239	0.541756	0.985866	0.494371	0.00390948	0.126335	0.152363	0.801671
318	chr2:86861996-86861997	0.825691	0.0405584	0.0230511	0.0784918	5.72705e-05	0.0273658	1.3366	-1.07893	0.483768	0.370156	-0.0952992	0.265753	0.54034	0.708781	-0.289827	0.0144712	-0.101351	0.0307891	-0.0174833	0.0405584	3.65978	0.477056	0.693274	0.245653	0.46135	0.382374	0.737487	0.601358	0.366847	0.0290349	0.0908131	0.0227801	0.0071793	0.0230511	0.714952	0.684713	0.831607	0.0237197	6.63544e-07	0.00200514	0.4853	0.541756	0.985866	0.131856	0.00390948	0.126335	0.836349	0.801671
319	chr2:86862004-86862005	0.679405	0.0345095	0.0206011	0.0939089	7.51202e-05	0.0326594	1.71997	-0.78648	-0.344571	0.36155	0.337286	0.067323	0.158907	0.136562	-0.260939	0.00556996	-0.092741	0.0208318	-0.011271	0.0345095	3.30534	0.414652	0.665108	0.219107	0.410887	0.34372	0.673255	0.553451	0.329286	0.0261705	0.0819958	0.0206105	0.0064771	0.0206011	0.602812	0.703781	0.839361	0.0578648	1.44131e-06	0.00330962	0.604411	0.566103	0.985866	0.0989204	0.0036767	0.12192	0.411718	0.772933
320	chr2:86862007-86862008	1.01796	0.0374633	0.0254448	0.14093	0.000117439	0.0427605	1.68394	-0.824948	0.00198319	0.508502	0.382352	0.0698108	0.0329595	0.62984	-0.321875	-0.0115169	-0.0938535	0.0206342	-0.0134278	0.0374633	4.05602	0.513659	0.787063	0.271838	0.502517	0.426395	0.829577	0.66694	0.409225	0.0323101	0.100294	0.0252613	0.00802174	0.0254448	0.678017	0.740991	0.855103	0.108269	2.88624e-06	0.00543437	0.99799	0.437885	0.985866	0.0613993	0.00527083	0.149811	0.446733	0.789258
321	chr2:90360236-90360237	1.21806	0.0242451	0.026614	0.362302	2.58741e-05	0.0165815	1.39139	0.000858715	0.437693	-0.288245	-0.126386	0.100353	-0.600564	-1.33266	-0.513102	-0.0170893	-0.0690921	-0.0106823	0.00732818	0.0242451	4.22056	0.508403	0.736221	0.281333	0.526667	0.435573	0.919452	0.813695	0.42527	0.0333962	0.105352	0.0267384	0.00836177	0.026614	0.74165	0.59774	0.794985	0.998652	0.463967	0.988751	0.552169	0.666787	0.985866	0.305566	0.644453	0.890213	0.810352	0.551558
322	chr2:90360241-90360242	1.17302	0.0212529	0.025429	0.403282	2.58741e-05	0.0165815	-2.54847	0.364441	-1.19444	-0.277007	0.0518715	-0.229973	-0.429765	-0.216013	-0.251414	0.00361186	0.0140641	-0.010933	0.010309	0.0212529	4.03443	0.483967	0.741681	0.267047	0.504341	0.419873	0.853703	0.703886	0.396322	0.0318641	0.10055	0.0256553	0.00789624	0.025429	0.527596	0.59774	0.794985	0.451433	0.463967	0.988751	0.107299	0.666787	0.985866	0.299598	0.644453	0.890213	0.918082	0.551558
323	chr2:90360262-90360263	1.34932	0.0530315	0.0287856	0.0654324	1.25497e-05	0.0102908	-4.86237	-0.918385	-0.360077	-0.20341	-0.505434	0.00492809	-0.376634	0.0811175	-0.282795	0.00453209	0.0726273	-0.0392865	-0.00733921	0.0530315	4.65357	0.592117	0.846465	0.304909	0.588873	0.480077	0.979254	0.778099	0.453488	0.0368341	0.115394	0.0295969	0.00891334	0.0287856	0.296083	0.605964	0.798295	0.120897	0.388015	0.988751	0.670553	0.669262	0.985866	0.504698	0.66502	0.892631	0.390723	0.405306
324	chr2:90360265-90360266	1.36829	0.0833507	0.0283517	0.00328333	1.25497e-05	0.0102908	-0.587937	-0.950465	-0.459563	-0.025839	-0.380231	0.496781	-0.558235	-0.485393	-0.222987	-0.0225649	-0.00728973	-0.0589734	-0.00421152	0.0833507	4.55529	0.559563	0.841429	0.303285	0.582048	0.463177	0.966561	0.80825	0.446709	0.0363595	0.113416	0.0295901	0.00891575	0.0283517	0.897305	0.605964	0.798295	0.0893974	0.388015	0.988751	0.584949	0.669262	0.985866	0.932105	0.66502	0.892631	0.513586	0.405306
325	chr2:90360284-90360285	1.07588	0.0792223	0.0246862	0.00133117	1.25497e-05	0.0102908	0.420923	-0.401777	0.21435	-0.245232	-0.343927	0.551807	0.242514	-0.00476332	0.187631	0.0258989	-0.0476252	-0.0595434	-0.012339	0.0792223	3.97795	0.474981	0.713174	0.261349	0.509668	0.403933	0.844315	0.681959	0.382372	0.0311334	0.0990663	0.0256448	0.00773887	0.0246862	0.91573	0.605964	0.798295	0.39762	0.388015	0.988751	0.763752	0.669262	0.985866	0.348075	0.66502	0.892631	0.499799	0.405306
326	chr2:90360377-90360378	1.20541	0.0568851	0.0270215	0.0352758	2.48838e-06	0.00354822	-6.69654	-0.874389	-0.39555	-0.0165104	-0.394276	0.40157	-0.399947	-1.29519	-0.403059	0.0315751	0.109917	-0.0526983	-0.0108466	0.0568851	4.34902	0.540205	0.809109	0.287786	0.550096	0.44302	0.914715	0.845343	0.43706	0.0350132	0.107983	0.0283664	0.00848321	0.0270215	0.123613	0.588571	0.791041	0.105528	0.408546	0.988751	0.624933	0.710063	0.985866	0.95425	0.714835	0.899822	0.473535	0.484635
327	chr2:90360399-90360400	1.8316	0.131023	0.0371553	0.000421327	2.48838e-06	0.00354822	10.0992	-0.564285	-0.38101	0.346253	-0.816051	0.953807	0.991777	-0.35082	-1.23472	0.110006	-0.418445	-0.0453258	-0.0212471	0.131023	5.94633	0.724251	1.49587	0.395408	0.877384	0.592574	1.19732	1.00372	0.623349	0.0489999	0.14759	0.0380035	0.0115971	0.0371553	0.0894339	0.588571	0.791041	0.435904	0.408546	0.988751	0.798948	0.710063	0.985866	0.381201	0.714835	0.899822	0.352321	0.484635
328	chr2:90360404-90360405	1.89433	0.100977	0.034568	0.00348794	2.48838e-06	0.00354822	-1.40705	-0.608502	-0.413819	-0.112725	-0.463931	0.833343	-1.98267	-0.148109	-0.544481	0.0241103	-0.0656582	-0.0206023	-0.000451131	0.100977	5.46794	0.658295	1.02628	0.362568	0.69833	0.547029	1.5064	0.955303	0.545656	0.0435168	0.136354	0.0348325	0.010768	0.034568	0.796926	0.588571	0.791041	0.355299	0.408546	0.988751	0.686784	0.710063	0.985866	0.755872	0.714835	0.899822	0.506471	0.484635
329	chr2:90360407-90360408	1.52057	0.0905463	0.0313443	0.00386752	2.48838e-06	0.00354822	-3.04492	-0.0737569	-0.749058	-0.284258	-0.914156	0.763851	-0.965677	-0.92012	-0.592617	0.0488795	-0.062174	0.0136269	-0.00280779	0.0905463	5.02922	0.598248	1.02299	0.33324	0.656174	0.505545	1.22288	0.972901	0.499579	0.0400587	0.124255	0.0315744	0.00985708	0.0313443	0.544884	0.588571	0.791041	0.901879	0.408546	0.988751	0.464033	0.710063	0.985866	0.393652	0.714835	0.899822	0.163571	0.484635
330	chr2:90360443-90360444	1.40331	0.077898	0.0337838	0.0211228	2.0507e-07	0.000649777	-3.03076	-0.942093	-0.76943	-0.15141	-2.00005	0.372292	-0.884346	-0.13176	-0.460394	0.0197867	0.00432408	-0.0230022	-0.00344184	0.077898	5.51924	0.705909	1.30838	0.355387	0.93712	0.529456	1.16357	0.889865	0.563927	0.0446771	0.135616	0.0337227	0.0105316	0.0337838	0.582919	0.548047	0.773446	0.182014	0.179534	0.988751	0.55648	0.811625	0.985866	0.670077	0.802021	0.915314	0.032822	0.306219
331	chr2:90360486-90360487	1.1025	0.0721748	0.0285721	0.0115351	5.35272e-06	0.00598944	-4.45592	-0.168378	-0.31818	-0.107789	0.105666	0.589333	-0.522634	-0.667368	-0.128807	0.012574	0.0536019	-0.0720269	0.00513462	0.0721748	4.47388	0.55471	0.897098	0.306657	0.602224	0.450478	0.960876	0.913421	0.484886	0.0366204	0.111419	0.0310009	0.00899391	0.0285721	0.319258	0.362119	0.678262	0.761476	0.361123	0.988751	0.722832	0.758392	0.985866	0.725215	0.790547	0.913027	0.860719	0.282127
332	chr2:90360529-90360530	2.74821	0.0935132	0.0487162	0.0549148	5.35272e-06	0.00598944	-3.69818	-1.0999	0.815102	0.204777	-0.852413	0.839441	-0.814441	-0.916195	0.1662	0.0157553	0.0175397	-0.0679828	-0.0089473	0.0935132	7.81354	1.02773	1.42289	0.507853	1.17769	0.75263	1.72706	1.51028	0.742499	0.0629627	0.194824	0.0518049	0.0146643	0.0487162	0.635997	0.362119	0.678262	0.284519	0.361123	0.988751	0.566747	0.758392	0.985866	0.686786	0.790547	0.913027	0.46919	0.282127
333	chr2:104843241-104843242	1.10131	0.0656865	0.034099	0.0540612	4.27636e-05	0.0225831	-7.6578	-0.00665043	1.03947	0.335888	-1.54203	0.73329	-0.208886	-0.0541638	-0.945675	-0.0256912	0.0682074	0.0570982	0.0149512	0.0656865	5.55574	0.641906	0.991066	0.361873	0.941149	0.504637	1.13546	1.05588	0.628962	0.0446763	0.137213	0.034044	0.0109643	0.034099	0.168093	0.00256955	0.0732062	0.991734	0.915479	0.988751	0.29425	0.609313	0.985866	0.353308	0.381378	0.852932	0.101326	0.00147727
334	chr2:104843247-104843248	1.29848	0.0797818	0.0355079	0.0246481	2.97726e-05	0.0182187	-4.87341	-0.175314	-0.559478	0.338601	-1.29573	0.561439	-0.638758	0.444786	-0.259447	0.0312243	-0.015279	0.0182347	0.00653556	0.0797818	5.92794	0.672984	1.46054	0.37621	1.02108	0.559119	1.38408	0.968335	0.559093	0.0471184	0.143578	0.0346881	0.0110545	0.0355079	0.411015	0.00260398	0.0736753	0.794476	0.912208	0.988751	0.701673	0.548371	0.985866	0.368104	0.423074	0.861785	0.204448	0.000981474
335	chr2:104843282-104843283	0.90937	0.0243193	0.0309815	0.432477	4.28671e-05	0.0226134	-12.3122	-0.769091	-0.129416	-0.101945	-0.897346	-0.0894504	-0.84478	-0.376827	-0.121475	0.0301951	0.173692	0.0642899	0.00336305	0.0243193	5.06905	0.68425	0.914961	0.316241	0.670863	0.530454	1.12167	0.893933	0.480996	0.037437	0.123107	0.0293354	0.00961678	0.0309815	0.0151446	0.000974599	0.0427649	0.261016	0.936171	0.988813	0.887519	0.43407	0.985866	0.747177	0.526045	0.877964	0.181027	0.000470992
336	chr2:104843299-104843300	1.39166	0.0572224	0.0313963	0.0683664	0.000135162	0.0472624	-11.5222	0.0566991	-0.0754954	-0.0428469	-1.8529	0.594389	-0.888495	1.14052	0.215942	0.00974657	0.153288	0.093098	0.00953242	0.0572224	5.41095	0.611898	0.954451	0.332578	0.77103	0.516836	1.1494	0.884761	0.489486	0.0401446	0.132416	0.0315256	0.0101624	0.0313963	0.0332193	0.000663028	0.0345041	0.926173	0.921812	0.988751	0.936954	0.531547	0.985866	0.89749	0.626776	0.888249	0.0162546	0.000339634
337	chr2:104843301-104843302	1.48302	0.0509123	0.034025	0.13457	0.000135162	0.0472624	-5.72777	-0.269138	-0.393119	-0.0963583	-2.42677	-0.104971	-0.926047	0.673374	-0.0774368	-0.011301	0.0446241	0.0486443	0.0133662	0.0509123	5.52579	0.685578	1.11786	0.356205	0.974157	0.578224	1.19493	0.919305	0.527247	0.0430848	0.136274	0.0330778	0.01081	0.034025	0.299945	0.000663028	0.0345041	0.694636	0.921812	0.988751	0.725084	0.531547	0.985866	0.786765	0.626776	0.888249	0.012733	0.000339634
338	chr2:135284632-135284633	0.620774	-0.0531085	0.0203529	0.00907061	5.96551e-06	0.00636275	3.1903	0.393141	-0.00647625	-0.204377	0.0377634	0.0632298	0.498492	-1.5679	-0.440895	0.00514404	-0.0728808	0.00106249	-0.00894052	-0.0531085	3.20062	0.387561	0.595755	0.212499	0.396471	0.340352	0.648629	0.610526	0.324906	0.0256255	0.0801518	0.0205931	0.00643715	0.0203529	0.318874	0.0269478	0.238708	0.310393	0.0825043	0.988751	0.991327	0.998786	0.999356	0.336162	0.585417	0.883944	0.924117	0.874331
339	chr2:135284661-135284662	0.279183	-0.0445763	0.0154423	0.00389373	5.96551e-06	0.00636275	1.97873	0.267887	0.0296557	-0.0584583	-0.143261	-0.0227322	0.157963	-0.69105	-0.282429	-0.00205978	-0.0568099	-0.00608315	-0.00390366	-0.0445763	2.40721	0.29205	0.451354	0.159823	0.298495	0.260372	0.487143	0.443732	0.24783	0.0192777	0.0603444	0.0154535	0.00488781	0.0154423	0.411075	0.0269478	0.238708	0.359005	0.0825043	0.988751	0.947614	0.998786	0.999356	0.714538	0.585417	0.883944	0.631267	0.874331
340	chr2:135284720-135284721	1.01293	-0.0674513	0.0246715	0.00625748	5.96551e-06	0.00636275	6.74724	0.809504	0.104592	-0.18053	-0.223642	-0.0380074	0.680357	-1.50645	-0.475342	0.0272391	-0.135148	-0.0099437	-0.0185548	-0.0674513	3.91989	0.47712	0.690471	0.25844	0.485532	0.412314	0.802291	0.681852	0.387028	0.0308355	0.0976675	0.0249108	0.00777241	0.0246715	0.0851993	0.0269478	0.238708	0.0897632	0.0825043	0.988751	0.879597	0.998786	0.999356	0.484841	0.585417	0.883944	0.645076	0.874331
341	chr2:135284722-135284723	1.36097	-0.0737334	0.02837	0.00934975	5.96551e-06	0.00636275	7.05796	0.902151	-0.0435544	-0.130435	-0.300254	-0.175064	1.0353	-1.70972	-0.450148	0.0341454	-0.144572	-0.00315451	-0.0167093	-0.0737334	4.52024	0.56036	0.788677	0.298984	0.55913	0.470238	0.94384	0.781748	0.445259	0.0355372	0.11271	0.0287055	0.00889521	0.02837	0.118426	0.0269478	0.238708	0.107409	0.0825043	0.988751	0.95596	0.998786	0.999356	0.662649	0.585417	0.883944	0.591267	0.874331
342	chr2:135284750-135284751	1.14574	-0.0700336	0.0265759	0.00840814	5.96551e-06	0.00636275	8.46578	0.605613	0.22724	-0.109404	-0.200745	0.202231	1.41833	-1.54107	-0.634664	0.0309715	-0.173137	-0.0102855	-0.014816	-0.0700336	4.20364	0.518654	0.737316	0.278932	0.517335	0.44366	0.905594	0.724005	0.413895	0.033415	0.104845	0.0265879	0.00832347	0.0265759	0.0440183	0.0269478	0.238708	0.242943	0.0825043	0.988751	0.757931	0.998786	0.999356	0.694892	0.585417	0.883944	0.697988	0.874331
343	chr2:135284757-135284758	0.974146	-0.0561036	0.0246593	0.0228972	5.96551e-06	0.00636275	7.86933	0.426279	0.0261824	-0.157859	0.0354211	0.0889757	1.42627	-1.36405	-0.393721	0.0157214	-0.160175	0.000295935	-0.00970807	-0.0561036	3.91607	0.474914	0.695436	0.258725	0.489412	0.410359	0.872752	0.66664	0.389538	0.0309289	0.0974553	0.0250167	0.00775182	0.0246593	0.0444848	0.0269478	0.238708	0.369403	0.0825043	0.988751	0.969968	0.998786	0.999356	0.541767	0.585417	0.883944	0.942304	0.874331
344	chr2:135284760-135284761	1.16688	-0.0680891	0.026834	0.0111672	5.96551e-06	0.00636275	7.80005	0.553182	-0.0877913	-0.235035	-0.336686	0.244865	1.36377	-1.68186	-0.527614	0.00870234	-0.141951	0.000224257	-0.0133636	-0.0680891	4.26593	0.528215	0.749612	0.282852	0.523673	0.455993	0.923974	0.72996	0.420401	0.0337922	0.106177	0.0273179	0.00836934	0.026834	0.0674819	0.0269478	0.238708	0.294976	0.0825043	0.988751	0.906768	0.998786	0.999356	0.406003	0.585417	0.883944	0.520268	0.874331
345	chr2:160484221-160484222	0.488956	-0.020156	0.0181799	0.267561	4.39793e-05	0.0229528	-1.42903	0.265669	-0.181897	-0.202997	0.156702	-0.0353218	0.138504	-1.14367	-0.323507	0.0011646	-0.00848792	0.0264971	0.00295093	-0.020156	2.88982	0.342472	0.534506	0.190128	0.354997	0.296333	0.604322	0.539328	0.297906	0.022801	0.0718807	0.0181913	0.00568934	0.0181799	0.62095	0.0132581	0.170068	0.437903	0.163272	0.988751	0.733624	0.9489	0.987361	0.285662	0.00761707	0.183589	0.658912	0.440636
346	chr2:160484223-160484224	0.344171	-0.0234686	0.017465	0.17903	4.39793e-05	0.0229528	-3.40685	0.0851428	-0.0586377	-0.390867	-0.0912942	0.131382	-0.0596498	-0.917698	0.110512	-0.00618907	0.0386321	0.0178176	0.00105444	-0.0234686	2.74041	0.326355	0.493434	0.180689	0.335127	0.275387	0.587828	0.527746	0.279209	0.0218549	0.0681802	0.0170813	0.00536915	0.017465	0.213798	0.0132581	0.170068	0.794177	0.163272	0.988751	0.905405	0.9489	0.987361	0.0305251	0.00761707	0.183589	0.785301	0.440636
347	chr2:160484261-160484262	0.533016	-0.0814552	0.0246928	0.000971201	5.47559e-07	0.00135039	-8.65906	0.53272	-0.0736489	-0.476221	-0.240436	0.0356666	-0.695392	-0.308721	0.188191	-0.0247109	0.166358	0.0100294	0.0112352	-0.0814552	3.73436	0.41975	0.651483	0.240235	0.453134	0.358447	0.848734	0.646629	0.388876	0.0297838	0.0946676	0.0241861	0.00716763	0.0246928	0.0204085	0.0117491	0.160147	0.204392	0.00443649	0.46944	0.909992	0.958566	0.988212	0.0474441	0.0327426	0.387386	0.595691	0.702382
348	chr2:160484266-160484267	0.46927	-0.0435595	0.0222109	0.0498585	5.47559e-07	0.00135039	-7.15236	0.329838	0.464498	-0.444365	-0.126194	0.217909	-0.474257	-0.483064	-0.14069	0.0171645	0.0988136	0.0180882	0.00186393	-0.0435595	3.50691	0.402029	0.582126	0.226743	0.41681	0.33814	0.805831	0.61679	0.366536	0.0278845	0.087429	0.0219661	0.00669696	0.0222109	0.0413994	0.0117491	0.160147	0.411969	0.00443649	0.46944	0.424909	0.958566	0.988212	0.0500228	0.0327426	0.387386	0.762071	0.702382
349	chr2:160484311-160484312	0.569911	-0.0753018	0.0269248	0.00516204	5.47559e-07	0.00135039	-8.87423	0.762325	0.0752358	-0.316185	-0.51653	0.127428	-1.09502	-0.52716	-0.134481	-0.00412752	0.142797	0.0101705	0.0145375	-0.0753018	4.02653	0.435468	0.726761	0.256427	0.53106	0.37512	1.01774	0.749119	0.44673	0.0323274	0.102511	0.0270683	0.0078346	0.0269248	0.0275285	0.0117491	0.160147	0.0800173	0.00443649	0.46944	0.917549	0.958566	0.988212	0.21756	0.0327426	0.387386	0.330732	0.702382
350	chr2:160484322-160484323	0.568741	-0.0831353	0.0257416	0.00123961	5.47559e-07	0.00135039	-7.0196	0.595865	-0.202521	-0.431872	-0.707103	-0.0146723	-0.543226	-0.844995	0.00940883	-0.011222	0.105053	0.021142	0.0125004	-0.0831353	3.92139	0.43386	0.722137	0.248544	0.505143	0.373069	0.870171	0.747833	0.4067	0.0309128	0.0992046	0.0248822	0.00750065	0.0257416	0.0734408	0.0117491	0.160147	0.169627	0.00443649	0.46944	0.779134	0.958566	0.988212	0.0822793	0.0327426	0.387386	0.161572	0.702382
351	chr2:160484351-160484352	0.464	-0.0657442	0.0226848	0.00375362	5.47559e-07	0.00135039	-6.81402	0.47686	0.244237	-0.533536	-0.78002	0.179934	0.214249	-0.736164	0.112341	-0.00435509	0.101984	0.00489562	0.0148743	-0.0657442	3.53321	0.396385	0.597007	0.224651	0.467633	0.329951	0.671627	0.692807	0.361	0.0283484	0.0894205	0.0226523	0.00678458	0.0226848	0.0537849	0.0117491	0.160147	0.228968	0.00443649	0.46944	0.682464	0.958566	0.988212	0.0175511	0.0327426	0.387386	0.0953123	0.702382
352	chr2:160484426-160484427	0.424629	-0.051391	0.0185556	0.00561302	1.16578e-08	6.83474e-05	-3.44916	0.906116	-0.24576	-0.257899	-0.0893364	-0.424187	-0.38983	-0.608613	0.0811455	-0.0120414	0.0363356	-0.00302949	0.0108841	-0.051391	3.01619	0.341809	0.506403	0.194364	0.367039	0.316319	0.668525	0.560522	0.284271	0.0229904	0.0751021	0.018879	0.0057657	0.0185556	0.252812	0.00272583	0.0752903	0.00802667	0.000416276	0.142159	0.627459	0.896403	0.985866	0.184546	0.0651791	0.527656	0.807698	0.645851
353	chr2:160484443-160484444	0.747465	-0.0838486	0.0254646	0.000992133	1.16578e-08	6.83474e-05	-7.26793	1.32041	0.134875	-0.200116	-0.0598535	-0.545065	-0.337219	-0.469917	0.225662	-0.0289416	0.140286	-0.0258724	0.0182288	-0.0838486	4.13476	0.441953	0.640718	0.255592	0.509863	0.414531	0.850262	0.737244	0.385865	0.0304118	0.104641	0.0273369	0.00777756	0.0254646	0.0787877	0.00272583	0.0752903	0.00281123	0.000416276	0.142159	0.833273	0.896403	0.985866	0.433657	0.0651791	0.527656	0.90655	0.645851
354	chr2:160484449-160484450	1.02466	-0.0728577	0.0280705	0.00944456	1.16578e-08	6.83474e-05	-7.09593	1.12037	-0.144375	-0.148616	0.294422	-0.321877	0.00522574	-0.43653	0.145807	-0.0307419	0.140279	-0.0249789	0.0120514	-0.0728577	4.47543	0.505921	0.735907	0.286474	0.546916	0.457497	0.911561	0.801621	0.434139	0.0339845	0.113576	0.0300658	0.00862641	0.0280705	0.112846	0.00272583	0.0752903	0.0267938	0.000416276	0.142159	0.844464	0.896403	0.985866	0.603917	0.0651791	0.527656	0.590348	0.645851
355	chr2:160484451-160484452	1.29188	-0.0763484	0.0321975	0.0177278	1.16578e-08	6.83474e-05	-5.11809	1.24377	0.520522	-0.158336	0.131158	-0.454029	-0.194869	-0.606971	-1.02804	0.000208556	0.052801	-0.0264469	0.0189418	-0.0763484	5.18984	0.583336	0.83246	0.337007	0.63808	0.535919	1.10539	0.960426	0.577565	0.0403432	0.131062	0.0353677	0.0100726	0.0321975	0.324047	0.00272583	0.0752903	0.0329927	0.000416276	0.142159	0.531786	0.896403	0.985866	0.638477	0.0651791	0.527656	0.837142	0.645851
356	chr2:160484580-160484581	0.653501	-0.0662953	0.0229188	0.00382047	6.93213e-06	0.00697547	-6.32084	0.839406	-0.407406	-0.318551	-0.197554	-0.518374	-0.488478	-0.761425	0.0821926	-0.0210754	0.119284	-0.012341	0.00870786	-0.0662953	3.73939	0.421486	0.628078	0.236297	0.456875	0.386654	0.803486	0.687632	0.350761	0.027933	0.0933118	0.023744	0.00704747	0.0229188	0.0909631	0.0335383	0.26309	0.0464215	0.000213638	0.0932129	0.516561	0.733576	0.985866	0.177627	0.413428	0.859998	0.665449	0.856141
357	chr2:160484592-160484593	0.632199	-0.0534557	0.024228	0.0273586	6.93213e-06	0.00697547	-8.25993	0.533594	-0.692308	-0.0913681	-0.372764	-0.321399	-0.964515	-0.826618	0.0639809	-0.037314	0.172741	-0.00923795	0.00795966	-0.0534557	4.09235	0.448462	0.709583	0.249894	0.504107	0.399717	0.922627	0.790682	0.376806	0.0302975	0.101726	0.0252744	0.00747058	0.024228	0.0435517	0.0335383	0.26309	0.234112	0.000213638	0.0932129	0.329235	0.733576	0.985866	0.714643	0.413428	0.859998	0.459631	0.856141
358	chr2:176178301-176178302	2.97891	-0.102758	0.0427826	0.0163112	0.000121783	0.043885	-0.197064	0.886528	0.683876	-0.266321	0.999483	-0.470915	-0.662957	0.13661	-0.258616	-0.0689161	-0.0172901	0.00809821	0.0198935	-0.102758	6.57936	0.779614	1.12105	0.441735	0.801009	0.6795	1.49619	1.14168	0.67916	0.053544	0.165297	0.0420266	0.0130377	0.0427826	0.976105	0.956079	0.966611	0.255481	0.102021	0.988751	0.541843	0.418666	0.985866	0.546577	0.810295	0.917238	0.212111	0.141507
359	chr2:176178401-176178402	2.65014	-0.15473	0.0432907	0.000351295	1.97121e-06	0.00304413	-2.12485	1.20049	-1.12084	0.058357	1.01839	0.0998289	-0.293262	0.121757	0.301092	-0.0923762	0.035594	0.00909394	0.0219162	-0.15473	6.53462	0.754551	1.18012	0.433603	0.805944	0.654978	1.45236	1.1064	0.668312	0.0532158	0.166682	0.0433997	0.0132351	0.0432907	0.745054	0.93792	0.954875	0.111609	0.0501108	0.988751	0.342232	0.881005	0.985866	0.892939	0.923052	0.953588	0.206372	0.0959626
360	chr2:176178512-176178513	3.77018	-0.124688	0.0468743	0.00781295	1.23592e-05	0.0102288	2.34734	0.985478	-0.324345	0.0899997	0.937351	-0.00751886	-0.690658	0.0446615	0.154941	-0.0863806	-0.0751353	0.00722345	0.023656	-0.124688	7.36262	0.867062	1.24818	0.48483	0.903409	0.748676	1.63334	1.26685	0.722583	0.0583344	0.185634	0.0467116	0.014521	0.0468743	0.749864	0.848956	0.905133	0.255717	0.0631797	0.988751	0.794976	0.889493	0.985866	0.852734	0.930602	0.957041	0.29947	0.129082
361	chr2:176178525-176178526	3.33508	-0.114757	0.0444966	0.00990832	1.23592e-05	0.0102288	2.51502	0.877048	0.386174	0.107039	1.11081	0.196117	-0.681469	0.466905	0.0558455	-0.0835264	-0.0957321	0.0225989	0.0276603	-0.114757	6.91584	0.818339	1.16507	0.456724	0.842589	0.699543	1.54096	1.17036	0.684744	0.0543396	0.174216	0.0435908	0.01373	0.0444966	0.716111	0.848956	0.905133	0.283836	0.0631797	0.988751	0.740297	0.889493	0.985866	0.814703	0.930602	0.957041	0.187392	0.129082
362	chr2:176178527-176178528	3.70724	-0.112537	0.0466566	0.0158638	1.23592e-05	0.0102288	2.58335	1.01393	0.0210757	-0.147957	0.965312	0.0101699	-0.154304	0.473991	0.0566732	-0.105987	-0.0709674	0.00440265	0.0276085	-0.112537	7.27025	0.854067	1.23579	0.483959	0.897782	0.744309	1.51558	1.25726	0.734247	0.0588582	0.183999	0.0466502	0.0145635	0.0466566	0.722342	0.848956	0.905133	0.235157	0.0631797	0.988751	0.986393	0.889493	0.985866	0.759817	0.930602	0.957041	0.282277	0.129082
363	chr2:176178538-176178539	3.31799	-0.126372	0.0466151	0.00670887	1.23592e-05	0.0102288	1.64768	1.3572	-0.65997	-0.104361	1.01891	-0.34261	-0.142138	0.964129	-0.00960714	-0.0782197	-0.0639766	-0.00222939	0.0328853	-0.126372	7.11719	0.839518	1.22531	0.476554	0.873907	0.734778	1.55984	1.18357	0.728573	0.0578758	0.181593	0.046639	0.0144723	0.0466151	0.816921	0.848956	0.905133	0.105955	0.0631797	0.988751	0.590153	0.889493	0.985866	0.826657	0.930602	0.957041	0.243643	0.129082
364	chr2:201139886-201139887	0.0565595	-0.028325	0.00884637	0.00136536	1.03412e-07	0.000356236	-1.24926	0.105262	-0.243988	-0.340244	-0.276059	-0.00522033	-0.298322	-0.508461	0.158472	-0.010196	0.0300813	0.00523289	0.00401661	-0.028325	1.42653	0.170747	0.280703	0.0935658	0.181965	0.147403	0.330948	0.23403	0.142843	0.0110366	0.0352035	0.00878964	0.002787	0.00884637	0.381172	0.0669192	0.356778	0.53758	0.605604	0.988751	0.384736	0.444365	0.985866	0.000276465	1.63779e-08	1.94603e-05	0.129242	0.138732
365	chr2:201139969-201139970	0.250864	-0.0410164	0.0140305	0.00346247	7.24335e-08	0.000267617	-4.48547	0.318654	-0.332136	-0.335286	-0.00284894	0.0650524	-0.38683	-0.151723	-0.118283	-0.00248063	0.0898622	0.00625919	0.00398994	-0.0410164	2.21722	0.265033	0.411684	0.146156	0.277984	0.22673	0.502751	0.367338	0.224306	0.0173458	0.0550776	0.0139949	0.00436033	0.0140305	0.0430718	0.0704975	0.36462	0.229241	0.579463	0.988751	0.419797	0.562407	0.985866	0.0217891	5.94456e-09	8.66105e-06	0.991823	0.084383
366	chr2:201139980-201139981	0.242823	-0.0463965	0.0132274	0.000452185	7.24335e-08	0.000267617	-3.24256	0.303816	-0.235745	-0.360432	-0.19051	-0.0293134	-0.786133	-1.06313	0.0120964	0.00288967	0.07543	0.0098743	0.00244116	-0.0463965	2.10559	0.253623	0.384546	0.139187	0.264891	0.218401	0.478985	0.362739	0.208972	0.0164636	0.0522683	0.0133118	0.00415061	0.0132274	0.123565	0.0704975	0.36462	0.230954	0.579463	0.988751	0.539846	0.562407	0.985866	0.00961013	5.94456e-09	8.66105e-06	0.472017	0.084383
367	chr2:201139986-201139987	0.344057	-0.0526719	0.015386	0.000618492	7.24335e-08	0.000267617	-8.64513	-0.0113678	-0.257226	-0.492507	-0.124289	0.172506	-0.400931	-0.707973	0.172582	0.00841626	0.1909	0.0153546	0.00663195	-0.0526719	2.44447	0.298362	0.438578	0.160394	0.304747	0.250369	0.532766	0.422989	0.242046	0.019212	0.0607792	0.015374	0.00478563	0.015386	0.000405307	0.0704975	0.36462	0.969607	0.579463	0.988751	0.55754	0.562407	0.985866	0.00213617	5.94456e-09	8.66105e-06	0.683389	0.084383
368	chr2:201139992-201139993	0.286152	-0.0315165	0.0139907	0.0242792	7.24335e-08	0.000267617	-2.5693	0.230394	-0.209747	-0.426027	-0.0518676	-0.0344001	-0.46299	-0.729344	0.0807141	-0.00855144	0.0707732	0.00614933	0.00305062	-0.0315165	2.22838	0.268439	0.404663	0.147206	0.280762	0.231645	0.484629	0.378048	0.22079	0.0174141	0.0553538	0.0140379	0.00439883	0.0139907	0.248914	0.0704975	0.36462	0.39074	0.579463	0.988751	0.604232	0.562407	0.985866	0.00380265	5.94456e-09	8.66105e-06	0.853434	0.084383
369	chr2:201139998-201139999	0.379354	-0.0462153	0.0159605	0.00378431	7.24335e-08	0.000267617	-1.73067	0.25515	-0.210809	-0.525445	-0.393174	-0.169036	-0.624472	-1.22416	-0.0955708	-0.0125957	0.0405831	0.00557755	0.00399171	-0.0462153	2.51423	0.303122	0.464295	0.166815	0.316502	0.261627	0.556293	0.459025	0.252465	0.019837	0.062659	0.0159991	0.00499662	0.0159605	0.491233	0.0704975	0.36462	0.399933	0.579463	0.988751	0.649799	0.562407	0.985866	0.00163346	5.94456e-09	8.66105e-06	0.214146	0.084383
370	chr2:201140033-201140034	0.127239	-0.0363891	0.0117779	0.00200424	7.24335e-08	0.000267617	-2.01081	0.22736	-0.362528	-0.442466	-0.417076	0.250777	-0.260248	-0.395642	0.16771	-0.00161521	0.058997	-0.000738588	0.00218913	-0.0363891	1.83136	0.226687	0.372578	0.125115	0.224167	0.194122	0.397883	0.299386	0.202455	0.0144524	0.045543	0.0116169	0.00381358	0.0117779	0.272209	0.0704975	0.36462	0.315875	0.579463	0.988751	0.33054	0.562407	0.985866	0.000405515	5.94456e-09	8.66105e-06	0.0628065	0.084383
371	chr2:201140035-201140036	0.177333	-0.0387858	0.0129279	0.00269839	7.24335e-08	0.000267617	-2.3333	0.100676	0.214504	-0.444022	-0.207811	0.131891	0.340037	-0.218299	-0.0970802	-0.0115429	0.0856497	0.00205794	0.000101666	-0.0387858	2.02416	0.247969	0.411085	0.137566	0.247329	0.214763	0.44153	0.328359	0.219293	0.0159035	0.0503168	0.0127816	0.0041855	0.0129279	0.249023	0.0704975	0.36462	0.684742	0.579463	0.988751	0.601809	0.562407	0.985866	0.00124794	5.94456e-09	8.66105e-06	0.400784	0.084383
372	chr2:201140043-201140044	0.0883913	-0.016715	0.0111078	0.132376	7.24335e-08	0.000267617	-1.65461	0.0881414	0.145936	-0.466386	-0.48359	-0.159906	-0.247569	-0.35559	0.278861	-0.00712433	0.0740666	-0.00526952	0.00234785	-0.016715	1.72855	0.212681	0.370276	0.118624	0.208162	0.182607	0.37703	0.271087	0.201467	0.0137141	0.0428202	0.0108801	0.00365085	0.0111078	0.338456	0.0704975	0.36462	0.678559	0.579463	0.988751	0.693486	0.562407	0.985866	8.43707e-05	5.94456e-09	8.66105e-06	0.0201716	0.084383
373	chr2:201140045-201140046	0.103958	-0.0178601	0.0116104	0.12398	7.24335e-08	0.000267617	-2.99934	-0.165346	0.333501	-0.364888	-0.24564	-0.207765	-0.57422	-0.60066	-0.00821607	-0.0214558	0.0849932	-0.000717971	-0.00153299	-0.0178601	1.80168	0.226182	0.35665	0.123322	0.219208	0.191551	0.411565	0.304902	0.20438	0.0142862	0.0448943	0.0114521	0.00376327	0.0116104	0.0959627	0.0704975	0.36462	0.464761	0.579463	0.988751	0.34974	0.562407	0.985866	0.00308809	5.94456e-09	8.66105e-06	0.262467	0.084383
374	chr2:201140073-201140074	0.158448	-0.0215582	0.0121107	0.0750609	7.24335e-08	0.000267617	-0.689268	-0.181302	0.283532	-0.390311	-0.407161	0.102762	-0.133917	-0.427373	0.0544394	-0.00669816	0.037724	0.00192956	-0.000864557	-0.0215582	1.91348	0.233876	0.389799	0.12889	0.234154	0.202387	0.405417	0.306633	0.204917	0.0149565	0.0473739	0.0120427	0.00387538	0.0121107	0.718684	0.0704975	0.36462	0.438217	0.579463	0.988751	0.466993	0.562407	0.985866	0.00245965	5.94456e-09	8.66105e-06	0.0820597	0.084383
375	chr2:201140076-201140077	0.166487	-0.0436282	0.0126206	0.000546449	7.24335e-08	0.000267617	-1.28576	-0.072865	0.115686	-0.465337	-0.252894	-0.111602	0.0412012	-0.500013	0.0925371	-0.00880683	0.0689106	0.00999051	-0.00329005	-0.0436282	1.99683	0.241131	0.414964	0.134741	0.244885	0.209838	0.426129	0.315591	0.216505	0.0155514	0.0494332	0.0125403	0.00403776	0.0126206	0.519639	0.0704975	0.36462	0.762514	0.579463	0.988751	0.78041	0.562407	0.985866	0.000553248	5.94456e-09	8.66105e-06	0.301743	0.084383
376	chr2:201140078-201140079	0.164335	-0.0302532	0.0131808	0.0217191	7.24335e-08	0.000267617	-3.10278	-0.252943	0.392297	-0.291356	-0.402589	-0.195177	-0.350915	-0.241032	-0.23066	-0.00160493	0.114784	0.0191501	-0.00362918	-0.0302532	2.09688	0.249261	0.462343	0.141931	0.256345	0.220122	0.438857	0.332282	0.22299	0.0164164	0.0519261	0.0132193	0.00431172	0.0131808	0.138949	0.0704975	0.36462	0.310215	0.579463	0.988751	0.39616	0.562407	0.985866	0.0400925	5.94456e-09	8.66105e-06	0.1163	0.084383
377	chr2:201140084-201140085	0.1068	-0.0384099	0.0111962	0.000602229	7.24335e-08	0.000267617	-2.78281	-0.0431736	0.573145	-0.612479	-0.440854	-0.00213816	0.0649653	-0.0179722	0.0473951	-0.0312937	0.117579	0.0135636	-0.000616145	-0.0384099	1.76558	0.215725	0.4082	0.119906	0.217598	0.187947	0.388275	0.278372	0.192756	0.0139895	0.0435345	0.0110809	0.0035939	0.0111962	0.114992	0.0704975	0.36462	0.841377	0.579463	0.988751	0.160296	0.562407	0.985866	3.25628e-07	5.94456e-09	8.66105e-06	0.0427642	0.084383
378	chr2:201140086-201140087	0.155814	-0.0308837	0.0121836	0.0112491	7.24335e-08	0.000267617	-2.00345	-0.10643	-0.441193	-0.483229	-0.302964	-0.225206	-0.170269	-0.308422	0.177931	-0.0137412	0.0787928	0.0142137	-0.000798251	-0.0308837	1.92712	0.233399	0.381163	0.130149	0.235653	0.201834	0.409023	0.307139	0.209394	0.0149755	0.0477912	0.0122003	0.00389829	0.0121836	0.29852	0.0704975	0.36462	0.648391	0.579463	0.988751	0.247072	0.562407	0.985866	0.000204914	5.94456e-09	8.66105e-06	0.19857	0.084383
379	chr2:201140089-201140090	0.189169	-0.0390452	0.012764	0.0022207	2.1976e-07	0.000687423	-1.627	0.140521	-0.40084	-0.334782	-0.289746	-0.202812	-0.293689	-0.301895	0.00303957	-0.00935789	0.0478807	0.0246816	0.00238276	-0.0390452	2.02324	0.246519	0.39575	0.135846	0.247952	0.212551	0.430091	0.324309	0.214288	0.0156968	0.0501486	0.0127084	0.00407149	0.012764	0.421308	0.0682771	0.359735	0.568665	0.576794	0.988751	0.311126	0.579836	0.985866	0.0137233	1.65272e-08	1.95576e-05	0.242582	0.0986784
380	chr2:201140097-201140098	0.156454	-0.0323549	0.0121403	0.00769699	2.1976e-07	0.000687423	-3.66841	0.155026	0.00126657	-0.552283	-0.43336	-0.470277	-0.42883	-0.234636	-0.0920517	-0.0207568	0.113427	0.00175333	-3.12568e-05	-0.0323549	1.91995	0.23495	0.378077	0.129222	0.234187	0.202996	0.409126	0.308526	0.205299	0.0149521	0.0476158	0.0120707	0.0038692	0.0121403	0.0560462	0.0682771	0.359735	0.509364	0.576794	0.988751	0.997327	0.579836	0.985866	1.92076e-05	1.65272e-08	1.95576e-05	0.0642434	0.0986784
381	chr2:201140110-201140111	0.127931	-0.0216928	0.0114917	0.0590678	2.1976e-07	0.000687423	-1.32105	-0.218397	-0.292936	-0.417352	-0.453013	-0.0460007	-0.314799	-0.522236	0.280294	-0.0125667	0.0350574	0.00814248	0.00309437	-0.0216928	1.81331	0.225416	0.365737	0.122177	0.222725	0.190328	0.391173	0.295858	0.193955	0.0141474	0.0449028	0.0113634	0.00366195	0.0114917	0.466291	0.0682771	0.359735	0.332613	0.576794	0.988751	0.423163	0.579836	0.985866	0.000635604	1.65272e-08	1.95576e-05	0.0419562	0.0986784
382	chr2:218262333-218262334	0.181041	-0.0429735	0.0149044	0.00393561	0.000114634	0.041926	4.51165	0.282824	0.363711	-0.181356	-0.377938	-0.117865	1.24116	-0.16145	-0.305933	0.00219949	-0.0639318	0.0121416	0.0066951	-0.0429735	2.39752	0.283435	0.45686	0.158472	0.288119	0.249338	0.678097	0.477096	0.229433	0.0189924	0.0597707	0.0147437	0.00480884	0.0149044	0.0598634	0.137656	0.480019	0.318354	0.153261	0.988751	0.425968	0.341378	0.985866	0.252456	0.235204	0.791873	0.189607	0.166209
383	chr2:218262423-218262424	0.0430187	-0.0250174	0.00967944	0.00974951	0.000114634	0.041926	2.55367	0.289826	0.391335	-0.149043	-0.441377	-0.0855295	0.260884	0.105029	-0.131811	0.0125868	-0.0446605	0.0154752	0.00413886	-0.0250174	1.55211	0.181489	0.302865	0.102498	0.186756	0.162164	0.334891	0.343961	0.153769	0.0125103	0.0390377	0.00975446	0.00315598	0.00967944	0.0999109	0.137656	0.480019	0.110279	0.153261	0.988751	0.196318	0.341378	0.985866	0.145918	0.235204	0.791873	0.0181086	0.166209
384	chr2:218262447-218262448	0.22673	-0.0383078	0.0154025	0.0128781	0.000114634	0.041926	2.163	0.26376	0.355181	-0.0207344	-0.174161	-0.114988	0.559158	-0.0631892	-0.00162896	-0.00244576	-0.0329707	0.0215453	0.0111829	-0.0383078	2.4721	0.290947	0.515791	0.163619	0.299499	0.253777	0.575935	0.510087	0.249751	0.0197505	0.0617389	0.0156072	0.00497235	0.0154025	0.381593	0.137656	0.480019	0.364642	0.153261	0.988751	0.491067	0.341378	0.985866	0.899159	0.235204	0.791873	0.560898	0.166209
385	chr2:223881961-223881962	0.303191	-0.0338204	0.0174875	0.0531165	1.887e-05	0.013627	-1.21672	0.447275	-0.69082	-0.326365	-0.418473	-0.0569824	-0.477574	-0.416011	0.256561	-0.0110296	0.0797348	-0.000609562	0.0120403	-0.0338204	2.901	0.357133	0.476226	0.193352	0.335589	0.318413	0.609342	0.501523	0.277083	0.0220466	0.0714885	0.0175032	0.0056594	0.0174875	0.674912	0.861658	0.911654	0.210423	0.135197	0.988751	0.146887	0.00294775	0.40068	0.0914243	0.280339	0.819075	0.212405	0.918035
386	chr2:223881981-223881982	0.187367	-0.028956	0.0119832	0.0156755	8.81124e-06	0.00818496	-0.598756	0.232453	-0.599726	0.00252675	0.0575264	-0.254111	-0.826083	-0.388482	0.258249	-0.00552389	0.0412696	-0.0113994	0.00944725	-0.028956	1.92903	0.230358	0.330955	0.127464	0.233617	0.200702	0.389649	0.336368	0.191561	0.0149409	0.0480713	0.0120035	0.00378971	0.0119832	0.756263	0.879311	0.921146	0.312929	0.0931304	0.988751	0.0699694	0.00160836	0.307788	0.984184	0.234347	0.791313	0.805495	0.924778
387	chr2:223881994-223881995	0.293248	-0.0378674	0.0141222	0.00733128	5.9535e-06	0.00636275	0.736102	0.135107	-0.542653	-0.100613	-0.0656942	-0.194362	-0.751606	-0.689109	0.245806	-0.0145012	0.0128077	-0.00764235	0.0112815	-0.0378674	2.23052	0.266098	0.399869	0.147587	0.276798	0.229535	0.453614	0.384264	0.226984	0.0175641	0.0558274	0.0141247	0.00441236	0.0141222	0.74139	0.907433	0.936661	0.611641	0.0634016	0.988751	0.174757	0.000828093	0.216594	0.495415	0.230115	0.789077	0.812396	0.939737
388	chr2:223882020-223882021	0.467708	-0.0492045	0.0176998	0.00543672	5.77525e-07	0.00140089	1.12961	0.410776	-0.698103	-0.195733	-0.0584951	-0.531815	-0.429555	-1.03202	-0.054276	-0.00401212	0.0158117	-0.00341403	0.00965129	-0.0492045	2.80318	0.336504	0.488703	0.184652	0.347776	0.284049	0.565075	0.469528	0.279163	0.0219535	0.0701271	0.0175479	0.00549587	0.0176998	0.686967	0.934811	0.952861	0.222194	0.0461342	0.988751	0.153153	0.000399933	0.142285	0.289141	0.286448	0.821627	0.866428	0.931473
389	chr2:223882039-223882040	0.597894	-0.0416095	0.0193897	0.0318763	5.77525e-07	0.00140089	1.95224	0.331916	-0.778932	-0.212532	0.0647184	-0.184127	-0.531995	-0.775988	0.272239	-0.0118036	-0.00809679	-0.0185657	0.0136214	-0.0416095	3.06454	0.365407	0.540973	0.201842	0.379522	0.313764	0.621062	0.519984	0.309772	0.0241087	0.07663	0.0193361	0.0060147	0.0193897	0.524099	0.934811	0.952861	0.363695	0.0461342	0.988751	0.149903	0.000399933	0.142285	0.292358	0.286448	0.821627	0.864596	0.931473
390	chr2:223882054-223882055	0.502832	-0.0475871	0.0183201	0.00938947	5.77525e-07	0.00140089	0.493802	0.39482	-0.915043	-0.266074	0.166513	-0.385948	-0.530802	-0.753202	0.035848	-0.0122228	0.040733	-0.0189948	0.0112879	-0.0475871	2.88968	0.347408	0.505568	0.190493	0.36095	0.294583	0.582573	0.485961	0.289989	0.0226958	0.0723644	0.0181775	0.00567947	0.0183201	0.864314	0.934811	0.952861	0.255758	0.0461342	0.988751	0.0703065	0.000399933	0.142285	0.162484	0.286448	0.821627	0.644569	0.931473
391	chr2:223882086-223882087	0.332362	-0.0360851	0.0146422	0.0137218	5.77525e-07	0.00140089	-0.301888	0.357428	-0.887453	-0.293193	0.0648216	-0.327925	-0.141281	-0.551255	0.0315217	-0.0255632	0.0416844	0.00275425	0.00819915	-0.0360851	2.31819	0.277248	0.41609	0.152101	0.289754	0.236731	0.479401	0.399062	0.231977	0.0182012	0.0578733	0.0146222	0.00453602	0.0146422	0.896388	0.934811	0.952861	0.19733	0.0461342	0.988751	0.0329378	0.000399933	0.142285	0.0539019	0.286448	0.821627	0.822981	0.931473
392	chr2:223882115-223882116	0.436128	-0.0335585	0.0168731	0.0467149	5.77525e-07	0.00140089	1.31414	0.362149	-0.934352	-0.0953412	0.0285431	-0.374437	-0.796796	-1.02676	0.0300289	-0.0233892	0.013172	0.00474065	0.0101638	-0.0335585	2.67074	0.3222	0.475152	0.176158	0.335371	0.271267	0.537305	0.454692	0.269166	0.0210373	0.066561	0.0167565	0.00524664	0.0168731	0.622683	0.934811	0.952861	0.261019	0.0461342	0.988751	0.0492494	0.000399933	0.142285	0.588351	0.286448	0.821627	0.932175	0.931473
393	chr2:223882175-223882176	0.397084	-0.0378299	0.0164892	0.0217776	6.69132e-07	0.00155546	-0.677358	0.508489	-0.850424	-0.233824	-0.104317	-0.330441	-0.53083	-0.84042	0.0259039	-0.0188191	0.0727545	-0.00128709	0.0133244	-0.0378299	2.63279	0.31906	0.457495	0.173092	0.325148	0.268487	0.52992	0.438062	0.260672	0.0204815	0.0652759	0.0162279	0.0051244	0.0164892	0.796964	0.936456	0.95392	0.111	0.0536314	0.988751	0.0630457	0.000454728	0.15289	0.176738	0.357397	0.847551	0.748339	0.957789
394	chr2:223882183-223882184	0.352547	-0.0317527	0.0153547	0.0386454	1.32116e-06	0.00235615	0.3104	0.493186	-0.866282	-0.14675	0.0548276	-0.353132	-0.683014	-0.774791	-0.00110031	-0.0105978	0.0277678	0.00751248	0.0120968	-0.0317527	2.45476	0.296269	0.428099	0.161149	0.306774	0.248551	0.490692	0.414082	0.243878	0.0191551	0.0610395	0.0152691	0.00479	0.0153547	0.899377	0.933396	0.951987	0.0959816	0.0545012	0.988751	0.0430157	0.000715751	0.200338	0.362483	0.214611	0.778425	0.858155	0.952626
395	chr2:223882203-223882204	0.435809	-0.0495916	0.0172324	0.00400432	3.75217e-06	0.0046927	0.262841	0.488192	-0.829692	-0.167266	0.0739951	-0.176684	-0.64255	-0.82721	0.102737	-0.0033109	0.0242191	0.0216838	0.0157112	-0.0495916	2.7465	0.333547	0.481025	0.182137	0.346992	0.281355	0.546002	0.458309	0.276948	0.0214738	0.0681511	0.0171817	0.00539812	0.0172324	0.923759	0.931238	0.950619	0.143293	0.0375598	0.988751	0.0845562	0.000752244	0.207289	0.358435	0.19849	0.76305	0.831134	0.945075
396	chr2:223882207-223882208	0.611533	-0.0617172	0.0214464	0.00400538	3.75217e-06	0.0046927	1.04799	0.450993	-1.03056	-0.0551843	-0.360927	-0.282748	-0.674462	-1.12022	0.00693688	-0.0139615	0.00371725	0.0199665	0.021331	-0.0617172	3.40741	0.420111	0.595834	0.2286	0.419858	0.350233	0.679772	0.57748	0.3413	0.0269696	0.084479	0.0212672	0.00672178	0.0214464	0.758415	0.931238	0.950619	0.283043	0.0375598	0.988751	0.0837	0.000752244	0.207289	0.809244	0.19849	0.76305	0.389988	0.945075
397	chr2:226798279-226798280	0.192452	-0.0327994	0.012577	0.00911028	1.38384e-05	0.0110333	-2.25185	0.437192	-0.241033	-0.384852	-0.611639	-0.393111	0.0800154	0.269568	-0.0379497	-0.013039	0.0723725	-0.00845134	0.000789073	-0.0327994	2.04787	0.238863	0.374784	0.133203	0.253991	0.214029	0.421228	0.359933	0.199466	0.0159893	0.0508151	0.0128169	0.00396482	0.012577	0.271502	0.570149	0.782799	0.0672047	0.465563	0.988751	0.520142	0.376837	0.985866	0.00386216	1.37395e-05	0.00302704	0.0160351	0.00261849
398	chr2:226798285-226798286	0.397665	-0.0397582	0.0181583	0.0285585	1.38384e-05	0.0110333	1.07813	0.281702	-0.249779	-0.234744	-0.914023	-0.24051	0.890825	-0.458449	-0.109109	-0.00793939	-0.0423201	-0.0204648	-0.000327089	-0.0397582	2.89677	0.336471	0.566798	0.188167	0.40191	0.30278	0.558407	0.535788	0.285855	0.0229556	0.0723783	0.0189936	0.00563518	0.0181583	0.709757	0.570149	0.782799	0.402467	0.465563	0.988751	0.659442	0.376837	0.985866	0.212203	1.37395e-05	0.00302704	0.022954	0.00261849
399	chr2:226798318-226798319	0.768729	-0.0666616	0.0227626	0.00340534	1.24695e-05	0.0102508	-3.3721	0.106983	-0.520907	-0.397662	-0.477391	-0.381654	0.170543	-0.966698	0.0787367	-0.0478155	0.0792191	0.00951548	-0.00110923	-0.0666616	3.5551	0.430255	0.642038	0.234732	0.450979	0.376134	0.730619	0.675389	0.354503	0.0282738	0.0892788	0.0228649	0.00703396	0.0227626	0.342863	0.438248	0.721635	0.803631	0.409949	0.988751	0.417174	0.415732	0.985866	0.0902439	5.95163e-06	0.00169801	0.289797	0.00149744
400	chr2:226798327-226798328	0.50476	-0.0470892	0.0184663	0.010772	1.24695e-05	0.0102508	-3.24658	0.189627	-0.547436	-0.618422	-0.803741	-0.0747032	-0.127033	-0.883222	0.0543877	-0.0253129	0.0653616	0.00815126	-0.00739619	-0.0470892	2.88996	0.345414	0.534927	0.189468	0.375358	0.295394	0.603027	0.550807	0.287467	0.0229759	0.0723928	0.0184651	0.00568518	0.0184663	0.261268	0.438248	0.721635	0.583015	0.409949	0.988751	0.306127	0.415732	0.985866	0.00109855	5.95163e-06	0.00169801	0.032253	0.00149744
401	chr2:226798352-226798353	0.245747	-0.0339467	0.0123138	0.00583694	1.24695e-05	0.0102508	-2.25333	0.114429	-0.298495	-0.486914	-0.375226	-0.127215	-0.111642	0.0306075	0.024117	-0.0155149	0.0722594	0.00740295	-0.001294	-0.0339467	1.98263	0.235341	0.349037	0.128917	0.245201	0.201869	0.409778	0.339006	0.195049	0.0153869	0.0493317	0.0124151	0.00385763	0.0123138	0.255732	0.438248	0.721635	0.626806	0.409949	0.988751	0.392443	0.415732	0.985866	0.000158764	5.95163e-06	0.00169801	0.125948	0.00149744
402	chr2:226798357-226798358	0.570091	-0.0170035	0.0198188	0.39092	1.24695e-05	0.0102508	-4.02289	-0.0918346	-1.14108	-0.585173	-0.41606	-0.338629	-0.367521	-0.630075	0.188274	-0.0506486	0.0884859	0.00222841	-0.000758988	-0.0170035	3.12301	0.382045	0.617367	0.206629	0.39972	0.328569	0.66211	0.58935	0.310855	0.0249388	0.0782386	0.0198975	0.00612999	0.0198188	0.197695	0.438248	0.721635	0.810038	0.409949	0.988751	0.0645592	0.415732	0.985866	0.00462581	5.95163e-06	0.00169801	0.297932	0.00149744
403	chr2:226798364-226798365	0.492041	-0.0431859	0.0179718	0.0162621	1.24695e-05	0.0102508	-3.69351	0.241252	-0.483896	-0.422997	-0.58285	-0.285488	0.230505	-0.173629	0.0200715	-0.0251987	0.0632236	0.0163682	0.00149886	-0.0431859	2.82088	0.340105	0.522876	0.185393	0.358533	0.292832	0.57936	0.49334	0.282512	0.0221812	0.070594	0.0178454	0.0055671	0.0179718	0.190418	0.438248	0.721635	0.478109	0.409949	0.988751	0.354731	0.415732	0.985866	0.0225113	5.95163e-06	0.00169801	0.104023	0.00149744
404	chr2:226798435-226798436	0.344319	-0.0383791	0.0143016	0.00728446	2.93833e-05	0.0181618	-0.466661	0.128577	0.128269	-0.284144	-0.454306	-0.264964	-0.271751	-0.324325	0.0884489	-0.024537	0.0182411	0.00829457	-1.01291e-05	-0.0383791	2.29345	0.272653	0.402088	0.149142	0.285802	0.235165	0.481267	0.395573	0.223548	0.0177986	0.0570636	0.0144379	0.00446427	0.0143016	0.838764	0.0570623	0.333519	0.637227	0.438081	0.988751	0.749721	0.235913	0.985866	0.0567551	1.33562e-06	0.000582465	0.111929	6.63632e-05
405	chr2:226798441-226798442	0.313025	-0.034782	0.013682	0.0110168	2.02726e-05	0.0143622	0.0842732	0.227459	-0.326982	-0.384322	-0.48764	-0.244061	-0.231286	-0.227811	0.0574119	-0.0115607	0.00208299	0.00144587	-0.000723572	-0.034782	2.19084	0.260662	0.389873	0.142902	0.273077	0.22496	0.457573	0.38026	0.214786	0.0170691	0.0545406	0.0138149	0.00428118	0.013682	0.969316	0.0361278	0.272417	0.38287	0.550938	0.988751	0.401644	0.264448	0.985866	0.00715799	2.19779e-06	0.000830178	0.0741444	1.94792e-05
406	chr2:226798448-226798449	0.221877	-0.0346604	0.0117406	0.00315531	1.73494e-05	0.0128952	0.474848	0.298735	0.132899	-0.356877	-0.45952	-0.240044	-0.0622383	-0.0383911	0.0777708	-0.0121544	0.00366469	0.00896963	0.0031368	-0.0346604	1.89214	0.225377	0.337101	0.123145	0.233795	0.192707	0.389762	0.326468	0.186176	0.0147003	0.0470559	0.0118384	0.00368612	0.0117406	0.801847	0.03142	0.255587	0.185009	0.540797	0.988751	0.693404	0.277222	0.985866	0.00375518	1.95458e-06	0.000763293	0.0493587	1.52968e-05
407	chr2:226798451-226798452	0.349013	-0.0397933	0.0147244	0.00688111	1.73494e-05	0.0128952	-1.64788	0.275887	-0.0750495	-0.396259	-0.766116	-0.465357	-0.251902	-0.232203	-0.0640587	-0.0251111	0.03531	0.00619883	0.00382387	-0.0397933	2.346	0.278706	0.414186	0.153072	0.296233	0.242498	0.494085	0.408893	0.230532	0.0182423	0.0585022	0.0148046	0.00459157	0.0147244	0.482416	0.03142	0.255587	0.32223	0.540797	0.988751	0.856213	0.277222	0.985866	0.00963387	1.95458e-06	0.000763293	0.00970411	1.52968e-05
408	chr2:226798453-226798454	0.374473	-0.0231524	0.0151432	0.126291	1.73494e-05	0.0128952	-0.319001	0.209822	-0.112717	-0.3327	-0.404646	-0.216285	-0.114064	-0.0543581	-0.092276	-0.0194016	-0.00444225	0.00192594	0.00250619	-0.0231524	2.401	0.287494	0.42808	0.157691	0.301876	0.248519	0.504953	0.41856	0.237985	0.0188498	0.0598735	0.0152452	0.00471914	0.0151432	0.894303	0.03142	0.255587	0.465494	0.540797	0.988751	0.792313	0.277222	0.985866	0.0348731	1.95458e-06	0.000763293	0.180103	1.52968e-05
409	chr2:226798468-226798469	0.529409	-0.0335474	0.0176523	0.0573734	2.10775e-05	0.0146049	-2.62114	0.319664	-0.406258	-0.449712	-0.454533	-0.391317	-0.202549	-0.227251	0.274937	-0.0245756	0.0597163	0.00318938	0.00033354	-0.0335474	2.80841	0.334733	0.498485	0.183714	0.35234	0.291327	0.588481	0.489872	0.272664	0.0218934	0.0699888	0.0177834	0.00548857	0.0176523	0.350657	0.0259438	0.234341	0.339586	0.527872	0.988751	0.415081	0.285506	0.985866	0.0143696	2.06213e-06	0.000798655	0.197037	1.88146e-05
410	chr2:226798473-226798474	0.447763	-0.0289675	0.0168698	0.0859566	2.10775e-05	0.0146049	-5.72309	0.199376	-0.632795	-0.522448	-0.656551	-0.431886	-0.787196	-0.504526	-0.00524285	-0.035312	0.127962	0.013003	0.000693187	-0.0289675	2.70571	0.321886	0.493455	0.176811	0.341947	0.281575	0.587391	0.483831	0.265822	0.0210186	0.0672317	0.0170603	0.00527478	0.0168698	0.0344135	0.0259438	0.234341	0.535654	0.527872	0.988751	0.19971	0.285506	0.985866	0.00312828	2.06213e-06	0.000798655	0.0548533	1.88146e-05
411	chr2:226798515-226798516	0.224803	-0.0142375	0.0119627	0.233984	7.87967e-05	0.0336013	-1.90293	-0.185024	-0.393533	-0.364779	-0.580361	-0.188669	-0.356588	-0.401761	0.0765856	-0.0233473	0.0606573	0.00448688	-0.00252368	-0.0142375	1.91191	0.22907	0.344441	0.125203	0.239702	0.19619	0.401856	0.33227	0.188212	0.0149214	0.0475314	0.0119763	0.00374579	0.0119627	0.319588	0.0137104	0.172594	0.419254	0.589976	0.988751	0.253235	0.222097	0.985866	0.00357403	2.8938e-06	0.000999392	0.0154704	1.71498e-05
412	chr2:231615145-231615146	0.0325217	-0.0264843	0.0178985	0.138955	0.000104281	0.0397895	-14.0439	0.359969	-0.951499	-0.212261	-0.879961	-0.140524	-1.78627	0.333141	-0.494935	-0.0315184	0.262378	0.0659457	0.0138736	-0.0264843	3.16315	0.333979	0.751421	0.184044	0.389363	0.264212	1.04525	0.428324	0.342165	0.0229939	0.076882	0.0173077	0.00553056	0.0178985	9.00243e-06	1.98748e-09	1.48995e-05	0.281115	0.065035	0.988751	0.205417	0.00381517	0.450914	0.24878	0.428405	0.862966	0.0238212	2.23464e-05
413	chr2:231615149-231615150	0.0984741	-0.0207547	0.0122583	0.0904323	0.000104281	0.0397895	-5.4207	0.407419	-0.216769	-0.0828989	-0.181813	-0.328735	-0.87686	0.0897734	-0.202968	-0.024061	0.102878	0.029381	0.00548601	-0.0207547	2.11565	0.236082	0.371659	0.130615	0.24803	0.207483	0.524834	0.323157	0.197353	0.0152042	0.0517154	0.0123422	0.00388062	0.0122583	0.0104013	1.98748e-09	1.48995e-05	0.0843927	0.065035	0.988751	0.559727	0.00381517	0.450914	0.525636	0.428405	0.862966	0.46354	2.23464e-05
414	chr2:231615165-231615166	0.166301	-0.056443	0.0187051	0.00254858	2.17477e-05	0.0149631	-11.3926	0.611057	-1.93485	0.0320058	-0.843528	-0.491706	-2.17199	-0.271232	0.11344	-0.0324723	0.211386	0.0551572	0.0148482	-0.056443	3.21967	0.330019	1.05273	0.185243	0.413797	0.299237	1.10137	0.499774	0.284167	0.0228619	0.0784066	0.0181846	0.00565808	0.0187051	0.00040251	5.67944e-08	0.000118817	0.0640855	0.0461217	0.988751	0.0660703	0.00549732	0.533433	0.862826	0.506463	0.875631	0.0414993	2.28623e-05
415	chr2:231615167-231615168	0.136843	-0.0433319	0.0150174	0.00390852	4.83077e-06	0.00562394	-11.7404	0.511538	-0.346507	-0.215828	-0.858456	-0.62562	-2.49799	-0.0237357	0.0100878	0.00352715	0.218686	0.0515893	0.00723744	-0.0433319	2.63828	0.286289	0.463931	0.154224	0.318263	0.259715	1.07908	0.386592	0.228738	0.0184717	0.0638957	0.0147546	0.00462313	0.0150174	8.58616e-06	6.52984e-08	0.000128121	0.0739714	0.0296662	0.933357	0.455128	0.00495486	0.510175	0.161679	0.477305	0.870475	0.0069901	2.6991e-05
416	chr2:231615170-231615171	0.579915	-0.0813865	0.0267574	0.00235291	4.83077e-06	0.00562394	-12.9308	0.471154	-1.02364	-0.240715	-1.07551	-0.502321	0.290125	-0.0155232	0.037989	-0.0445448	0.241099	0.0576795	0.0167261	-0.0813865	4.3153	0.469234	0.881704	0.258373	0.571656	0.421259	0.771844	0.705658	0.414896	0.0330379	0.10779	0.0250917	0.0079476	0.0267574	0.00273098	6.52984e-08	0.000128121	0.315334	0.0296662	0.933357	0.245652	0.00495486	0.510175	0.351514	0.477305	0.870475	0.0599193	2.6991e-05
417	chr2:231615194-231615195	0.195159	-0.0378792	0.0135026	0.00502648	2.95057e-06	0.00394115	-7.00064	0.494763	-1.3155	-0.163816	-1.07179	-0.651099	0.167094	-0.0846794	-0.19369	-0.0169411	0.109659	0.0390354	0.0101688	-0.0378792	2.24278	0.251075	0.517585	0.139819	0.306137	0.230124	0.429058	0.381763	0.2143	0.0172211	0.0553573	0.0133702	0.00424424	0.0135026	0.00179988	2.97438e-08	8.1119e-05	0.0487717	0.0264306	0.90507	0.0110342	0.00664612	0.566011	0.241347	0.542221	0.879698	0.000463511	2.23572e-05
418	chr2:231615196-231615197	0.182364	-0.0317411	0.0137566	0.0210365	2.95057e-06	0.00394115	-9.57824	0.456145	-2.06363	-0.0590018	-0.401643	-0.641947	-0.0266025	0.0875545	0.00698237	-0.0260642	0.173345	0.0373105	0.0110614	-0.0317411	2.28999	0.25696	0.656042	0.143006	0.291054	0.237801	0.439572	0.386972	0.219159	0.0178136	0.0565336	0.0135699	0.00433946	0.0137566	2.88119e-05	2.97438e-08	8.1119e-05	0.0758717	0.0264306	0.90507	0.00165763	0.00664612	0.566011	0.679912	0.542221	0.879698	0.167599	2.23572e-05
419	chr2:231615198-231615199	0.204	-0.0349226	0.0143337	0.0148342	2.95057e-06	0.00394115	-8.47412	0.326379	-1.48841	-0.108868	-1.2567	-0.552187	0.0089798	-0.237402	-0.226859	-0.0336153	0.148025	0.0473692	0.00979237	-0.0349226	2.39964	0.26698	0.602802	0.147956	0.344008	0.241433	0.454087	0.419131	0.232424	0.018364	0.0592373	0.0142568	0.00449724	0.0143337	0.000413349	2.97438e-08	8.1119e-05	0.221523	0.0264306	0.90507	0.0135432	0.00664612	0.566011	0.461845	0.542221	0.879698	0.00025908	2.23572e-05
420	chr2:231615203-231615204	0.335055	-0.0394573	0.0176553	0.0254257	2.95057e-06	0.00394115	-11.5844	0.329273	-1.44633	0.0385482	-1.10841	-0.584262	-0.0454643	-0.0296499	-0.111072	-0.0229661	0.206065	0.0538245	0.00844325	-0.0394573	3.00319	0.331277	0.711127	0.181079	0.407878	0.29742	0.563128	0.488902	0.281635	0.0225031	0.07404	0.0173878	0.0054926	0.0176553	0.000114625	2.97438e-08	8.1119e-05	0.320247	0.0264306	0.90507	0.0419668	0.00664612	0.566011	0.83142	0.542221	0.879698	0.00657745	2.23572e-05
421	chr2:231615211-231615212	0.152183	-0.0350655	0.0122404	0.00417362	2.95057e-06	0.00394115	-7.07303	0.352864	-0.71735	-0.109476	-0.70771	-0.963761	-0.0392304	-0.231699	-0.0335687	-0.0304165	0.127404	0.0368948	0.00808045	-0.0350655	2.06839	0.235513	0.387049	0.128584	0.261867	0.225142	0.399609	0.357584	0.191357	0.0153944	0.051082	0.0122072	0.00389329	0.0122404	0.000627173	2.97438e-08	8.1119e-05	0.134062	0.0264306	0.90507	0.0638273	0.00664612	0.566011	0.394547	0.542221	0.879698	0.00688079	2.23572e-05
422	chr2:231615213-231615214	0.166903	-0.0301349	0.0127229	0.0178574	2.95057e-06	0.00394115	-6.04092	0.101177	-0.782334	-0.0661162	-0.977349	-0.562899	0.0424225	-0.155734	-0.112909	-0.0216703	0.0930942	0.0348676	0.00688397	-0.0301349	2.1574	0.246943	0.43202	0.133104	0.290551	0.220261	0.415682	0.366823	0.202409	0.0161571	0.0532294	0.0127713	0.00403092	0.0127229	0.00510871	2.97438e-08	8.1119e-05	0.682013	0.0264306	0.90507	0.0701605	0.00664612	0.566011	0.619382	0.542221	0.879698	0.000768815	2.23572e-05
423	chr2:231615364-231615365	0.206054	-0.0326002	0.0115039	0.00459918	6.43781e-07	0.00150075	-0.93572	0.195368	-0.0878593	0.094945	-0.511731	-0.239187	-0.0767876	-0.0461847	-0.238886	0.00678807	0.00242353	0.0353319	0.00339264	-0.0326002	1.85694	0.220108	0.325801	0.12141	0.231415	0.190355	0.392869	0.324611	0.179609	0.0143793	0.0461343	0.0117516	0.00360911	0.0115039	0.614328	1.04415e-06	0.000756148	0.374756	0.0334507	0.962063	0.787413	0.00716523	0.584269	0.434205	0.64075	0.889873	0.0270141	4.93831e-06
424	chr2:231615380-231615381	0.372114	-0.0367494	0.0190981	0.0543244	1.28088e-05	0.0104682	-8.3206	0.395571	-0.361002	-0.0311022	-0.683222	-0.198273	-0.476621	-1.59504	-0.199499	-0.0283819	0.155942	0.0130581	0.0128241	-0.0367494	3.14794	0.343815	0.589679	0.195536	0.418068	0.300926	0.624272	0.836164	0.318106	0.0244389	0.0779314	0.0194817	0.00614801	0.0190981	0.00821284	3.92217e-05	0.00653862	0.249924	0.0716315	0.988751	0.540405	0.00714741	0.583305	0.873621	0.691629	0.89662	0.102209	9.12239e-06
425	chr2:232388337-232388338	0.884725	-0.0531814	0.0234202	0.0231619	4.04808e-06	0.00494808	-9.20092	0.922411	0.88849	0.294599	-0.0763024	-0.435106	-0.766681	0.976514	0.0399737	0.0103036	0.239024	-0.0021328	0.0113165	-0.0531814	3.71947	0.460381	0.699619	0.249806	0.462651	0.397505	0.761199	0.707696	0.363331	0.02934	0.0928096	0.0236277	0.00752688	0.0234202	0.0133715	0.000113103	0.0123614	0.045115	0.008099	0.604068	0.204098	0.00944167	0.654992	0.238275	0.0372622	0.41258	0.869004	0.686623
426	chr2:232388347-232388348	1.02893	-0.0753213	0.0246476	0.00224362	1.87399e-06	0.00295935	-9.25667	0.79756	1.09938	0.426417	-0.269575	-0.241834	-0.720006	0.230937	0.159453	0.0153568	0.232286	0.0181415	0.00699298	-0.0753213	3.8918	0.476925	0.747775	0.259865	0.488495	0.410509	0.809336	0.696153	0.382	0.0306912	0.0971417	0.0248075	0.00775077	0.0246476	0.0173831	8.11036e-05	0.0101505	0.0944655	0.00678395	0.561982	0.141506	0.00739568	0.592504	0.100815	0.0278955	0.3597	0.581053	0.676486
427	chr2:232388349-232388350	0.908657	-0.0540597	0.0233467	0.0205846	1.87399e-06	0.00295935	-8.02718	0.518187	1.21086	0.339874	-0.13186	-0.0822113	0.0278983	0.451315	0.170884	0.0198698	0.196187	0.0156431	0.00504229	-0.0540597	3.70823	0.449153	0.71473	0.245845	0.46429	0.389661	0.789029	0.666663	0.362255	0.0291733	0.0924279	0.0235639	0.00733592	0.0233467	0.030411	8.11036e-05	0.0101505	0.248623	0.00678395	0.561982	0.0902369	0.00739568	0.592504	0.166828	0.0278955	0.3597	0.776408	0.676486
428	chr2:232388354-232388355	1.06979	-0.0684436	0.0250228	0.00623334	1.87399e-06	0.00295935	-10.5927	0.839294	1.3583	0.400594	-0.356984	-0.207308	-0.740629	0.591866	0.144897	0.0161974	0.25733	0.0237239	0.00840601	-0.0684436	3.96364	0.483616	0.767169	0.263466	0.497269	0.416775	0.824297	0.715693	0.387983	0.0312464	0.0988905	0.0252323	0.00782496	0.0250228	0.00752959	8.11036e-05	0.0101505	0.0826603	0.00678395	0.561982	0.0766384	0.00739568	0.592504	0.128392	0.0278955	0.3597	0.472826	0.676486
429	chr2:232388358-232388359	1.04904	-0.0725603	0.0247622	0.00338656	1.87399e-06	0.00295935	-10.738	0.693656	1.1623	0.472848	-0.393828	-0.226695	-0.827468	0.2603	0.0397092	0.0104298	0.265756	0.0261695	0.0066238	-0.0725603	3.93047	0.476403	0.749528	0.261047	0.492215	0.412781	0.818818	0.699401	0.383451	0.0308687	0.0980729	0.0249705	0.00777199	0.0247622	0.00629548	8.11036e-05	0.0101505	0.145385	0.00678395	0.561982	0.120972	0.00739568	0.592504	0.0700864	0.0278955	0.3597	0.423645	0.676486
430	chr2:232388360-232388361	1.0606	-0.0679834	0.0248547	0.00623348	1.87399e-06	0.00295935	-11.0767	0.714233	1.51402	0.458235	-0.256051	-0.165827	-0.808212	0.185891	0.104021	0.0123718	0.273415	0.0189475	0.00678396	-0.0679834	3.95035	0.478896	0.766429	0.261508	0.495107	0.413803	0.820432	0.695493	0.385161	0.0310886	0.0985711	0.0250682	0.00779469	0.0248547	0.00504774	8.11036e-05	0.0101505	0.135852	0.00678395	0.561982	0.0482207	0.00739568	0.592504	0.0797254	0.0278955	0.3597	0.605042	0.676486
431	chr2:232388366-232388367	1.03818	-0.0661417	0.0247406	0.00750847	1.87399e-06	0.00295935	-10.1976	0.886084	1.08373	0.35057	-0.303096	-0.246113	-0.751017	0.337033	0.147136	0.0180314	0.255735	0.0153177	0.00656289	-0.0661417	3.92026	0.481037	0.749686	0.261111	0.490747	0.413531	0.816214	0.703557	0.383698	0.0308648	0.0978281	0.0249144	0.00775722	0.0247406	0.00928818	8.11036e-05	0.0101505	0.065471	0.00678395	0.561982	0.148296	0.00739568	0.592504	0.1794	0.0278955	0.3597	0.536825	0.676486
432	chr2:232388372-232388373	0.971251	-0.0643949	0.0239316	0.00712838	6.0909e-07	0.00142924	-11.0503	0.819314	1.23366	0.344181	-0.335515	-0.181189	-0.690984	0.460083	0.0522837	0.0153966	0.269859	0.0234524	0.00672232	-0.0643949	3.79701	0.462963	0.727952	0.251858	0.476483	0.398259	0.789854	0.678997	0.369867	0.0298641	0.0947254	0.0241269	0.00748836	0.0239316	0.00361109	3.42407e-05	0.006047	0.0767743	0.00514339	0.504085	0.0901334	0.00503826	0.512723	0.171761	0.0202183	0.306057	0.481341	0.655425
433	chr2:232388386-232388387	1.04923	-0.0647916	0.0257282	0.011792	1.97194e-07	0.000630947	-7.03726	0.736022	0.930026	0.331999	-0.237365	-0.163114	-0.397485	0.674386	0.162292	0.0067587	0.195627	0.00969317	0.01166	-0.0647916	4.054	0.502953	0.795186	0.273371	0.507795	0.42931	0.853749	0.759894	0.400536	0.0322337	0.100974	0.0257986	0.0081691	0.0257282	0.0825848	7.13445e-06	0.00234031	0.143357	0.00433035	0.46412	0.242174	0.00338656	0.427229	0.22457	0.0186725	0.294447	0.640184	0.607125
434	chr2:232388533-232388534	0.973448	-0.0633027	0.0240238	0.00841365	1.97194e-07	0.000630947	-9.58965	0.651785	1.12498	0.389065	-0.253382	-0.0705642	-0.897933	0.25379	0.128549	0.0173707	0.244687	0.011709	0.00526949	-0.0633027	3.80145	0.466762	0.732348	0.253867	0.475678	0.40436	0.791238	0.680184	0.371409	0.0299597	0.0947595	0.0241553	0.00753591	0.0240238	0.0116481	7.13445e-06	0.00234031	0.162595	0.00433035	0.46412	0.124508	0.00338656	0.427229	0.125386	0.0186725	0.294447	0.594259	0.607125
435	chr2:232388546-232388547	1.05102	-0.0605495	0.0248705	0.0149084	2.02263e-07	0.000645056	-8.2532	0.651034	1.0796	0.470328	-0.3379	0.121574	-0.703349	0.487873	0.104602	0.022361	0.199663	0.0202283	0.00545496	-0.0605495	3.91685	0.480964	0.744939	0.262375	0.493081	0.418268	0.820668	0.710603	0.383662	0.0310282	0.0978541	0.0250447	0.00779492	0.0248705	0.0351088	8.42025e-06	0.00257629	0.175863	0.00663954	0.557149	0.147268	0.00322197	0.41786	0.07304	0.0170909	0.281196	0.493166	0.540338
436	chr2:232388571-232388572	0.917277	-0.0578519	0.0235425	0.0139971	9.75379e-06	0.00873253	-8.95016	0.622646	1.09219	0.413786	-0.394789	-0.268789	-1.06619	0.395201	0.162503	0.0247973	0.225706	0.0115035	0.00595469	-0.0578519	3.7032	0.454342	0.709868	0.249187	0.463819	0.391515	0.763176	0.676537	0.364056	0.0293872	0.0924833	0.0236427	0.00736068	0.0235425	0.0156544	5.34122e-05	0.00783835	0.170552	0.0214776	0.853008	0.123905	0.0150415	0.778417	0.0968047	0.0372884	0.412651	0.394675	0.444824
437	chr2:232388581-232388582	0.864541	-0.0610775	0.0241057	0.0112852	4.19633e-05	0.0224267	-13.4043	0.582207	1.21672	0.290078	-0.573818	-0.499118	-1.33735	-0.103452	0.16066	0.0124409	0.339743	0.0241838	0.00190818	-0.0610775	3.79883	0.463603	0.759893	0.252778	0.481148	0.400705	0.772186	0.684718	0.37047	0.0300909	0.0947187	0.0239574	0.00748568	0.0241057	0.000417859	0.000220824	0.018358	0.209177	0.0420108	0.988751	0.10934	0.026639	0.911408	0.251151	0.0436536	0.444331	0.233026	0.444125
438	chr2:232419463-232419464	0.341151	-0.0396854	0.014584	0.00650537	0.000133657	0.0468533	-3.69896	0.15516	-0.574232	-0.332257	-0.445921	-0.437946	0.816799	-0.531199	0.0697353	0.0143844	0.0656535	0.0239444	0.00147678	-0.0396854	2.32106	0.279701	0.4156	0.152468	0.288615	0.240399	0.510643	0.402218	0.226629	0.018071	0.0577202	0.0146079	0.00453596	0.014584	0.111015	0.000171421	0.0159123	0.579077	0.573432	0.988751	0.167066	0.457348	0.985866	0.0293176	0.0449571	0.450254	0.122337	0.835952
439	chr2:232419598-232419599	0.522335	-0.0459696	0.0178099	0.00984773	9.36168e-05	0.0375594	-2.84765	0.390247	-0.79624	-0.32141	-0.338665	-0.509627	-0.140513	-0.811808	0.084645	0.0184231	0.0568608	0.0215037	0.000879766	-0.0459696	2.86825	0.344069	0.498367	0.186815	0.353504	0.295945	0.594916	0.499124	0.275492	0.0223483	0.0712025	0.018002	0.00555382	0.0178099	0.320798	0.355841	0.674321	0.256707	0.452275	0.988751	0.11011	0.000329659	0.126327	0.0853459	0.00895251	0.199833	0.338052	0.534283
440	chr2:232419609-232419610	0.365336	-0.0382031	0.0153713	0.0129422	5.99478e-05	0.028437	-1.39928	0.313996	-0.921237	-0.286942	-0.0170438	-0.688425	-0.381141	-0.805683	0.0106303	0.00331053	0.043872	0.0196868	8.87418e-05	-0.0382031	2.51846	0.300886	0.428615	0.162546	0.308514	0.255586	0.516332	0.4318	0.240791	0.0195097	0.0623416	0.0157309	0.0048016	0.0153713	0.578478	0.338119	0.663454	0.296685	0.355664	0.988751	0.031608	0.00010661	0.0666964	0.0775139	0.00599655	0.160756	0.955943	0.419437
441	chr2:232419779-232419780	0.452638	-0.0223438	0.016773	0.182817	1.60506e-05	0.0122122	-1.33372	0.251234	-0.810874	-0.326218	-0.180127	-0.506022	-0.0698785	-0.738562	0.108838	0.00934137	0.0293854	0.00716166	-0.00413979	-0.0223438	2.70251	0.325774	0.473322	0.175958	0.333859	0.279054	0.563031	0.474834	0.260423	0.0210796	0.0670323	0.0169634	0.00522755	0.016773	0.621651	0.304928	0.641033	0.440594	0.0707228	0.988751	0.0866843	0.000595822	0.178343	0.0637457	0.000389483	0.030235	0.589523	0.0497423
442	chr2:232419781-232419782	0.559497	-0.0317586	0.0183057	0.0827586	1.60506e-05	0.0122122	-0.472461	0.140277	-1.36704	-0.299786	-0.121196	-0.453951	-0.144556	-1.04885	0.10605	-0.00169076	0.022162	0.0113693	0.000343808	-0.0317586	2.96857	0.353951	0.518211	0.192355	0.365667	0.303405	0.611895	0.514018	0.285565	0.0231669	0.0735778	0.0186424	0.00570752	0.0183057	0.873547	0.304928	0.641033	0.691871	0.0707228	0.988751	0.00833966	0.000595822	0.178343	0.119113	0.000389483	0.030235	0.740314	0.0497423
443	chr2:232419784-232419785	0.53832	-0.036594	0.0180252	0.0423405	1.60506e-05	0.0122122	-1.12856	0.35361	-0.93377	-0.33541	-0.444734	-0.573875	0.14101	-1.03302	0.00613016	0.00740036	0.0218862	0.0244888	-0.00315865	-0.036594	2.90573	0.348503	0.50697	0.189146	0.360586	0.299103	0.602911	0.507558	0.280063	0.0226438	0.0721259	0.0183356	0.00561189	0.0180252	0.697725	0.304928	0.641033	0.31027	0.0707228	0.988751	0.0654949	0.000595822	0.178343	0.0761814	0.000389483	0.030235	0.21744	0.0497423
444	chr2:232419791-232419792	0.445712	-0.0306955	0.0167753	0.0672796	3.82507e-05	0.0214188	0.593174	0.226532	-0.829618	-0.201496	-0.378889	-0.4133	-0.481106	-0.895799	0.0803331	-0.000589817	-0.00158381	0.0240091	-0.000365113	-0.0306955	2.73571	0.325729	0.462136	0.177026	0.334582	0.277732	0.558673	0.468733	0.263664	0.0214049	0.0676805	0.0172583	0.00523347	0.0167753	0.828344	0.327682	0.656722	0.486767	0.0749463	0.988751	0.072625	0.00112263	0.256508	0.255025	0.000574077	0.0388398	0.257455	0.0639296
445	chr2:232419794-232419795	0.457781	-0.0284783	0.0168157	0.0903496	3.82507e-05	0.0214188	-2.05917	0.189278	-1.04915	-0.319235	-0.2066	-0.509982	-0.0248689	-0.809155	0.00508887	0.00420695	0.0529517	0.0147365	0.000839729	-0.0284783	2.72366	0.325546	0.474805	0.176764	0.33558	0.279852	0.564284	0.470861	0.261627	0.0211867	0.0675809	0.0170776	0.00524313	0.0168157	0.449632	0.327682	0.656722	0.560958	0.0749463	0.988751	0.0271302	0.00112263	0.256508	0.0709186	0.000574077	0.0388398	0.538126	0.0639296
446	chr2:232419800-232419801	0.478651	-0.0357546	0.0171668	0.0372714	9.14838e-05	0.0369667	1.24335	0.324561	-0.955851	-0.210026	-0.275755	-0.485902	0.194841	-1.04013	0.125753	0.00468346	-0.0244154	0.0100567	-0.00472644	-0.0357546	2.77222	0.332722	0.481451	0.180107	0.342104	0.285923	0.57479	0.482085	0.267101	0.0216163	0.0687009	0.0174191	0.00535048	0.0171668	0.653791	0.342946	0.666198	0.329327	0.0838384	0.988751	0.0471049	0.00160314	0.307526	0.243566	0.000772613	0.0467552	0.420211	0.0661924
447	chr2:232419807-232419808	0.351238	-0.0262812	0.0149631	0.0790209	9.14838e-05	0.0369667	-3.42269	0.412534	-1.00695	-0.373094	-0.552014	-0.60896	0.379438	-0.752795	0.0289692	0.0395079	0.0601829	0.00847312	-0.00321087	-0.0262812	2.42168	0.289486	0.43457	0.15685	0.298915	0.248711	0.490911	0.416449	0.235284	0.0188281	0.0602275	0.0150675	0.00468754	0.0149631	0.157553	0.342946	0.666198	0.154141	0.0838384	0.988751	0.0204968	0.00160314	0.307526	0.0173755	0.000772613	0.0467552	0.0647867	0.0661924
448	chr2:233243980-233243981	0.390696	-0.0433522	0.0156941	0.00573932	2.09642e-05	0.0145836	-3.24076	0.195713	-0.539583	-0.300475	0.089574	0.104222	1.03034	-0.377647	-0.0691289	-0.00315339	0.0803693	0.0292464	0.0106894	-0.0433522	2.54472	0.300803	0.460693	0.166356	0.316317	0.263748	0.569963	0.422077	0.24656	0.0196328	0.0631822	0.0159178	0.00493472	0.0156941	0.202834	0.0864998	0.397715	0.515283	0.415402	0.988751	0.241501	0.0650091	0.985866	0.0708839	0.000786956	0.0473428	0.777041	0.764768
449	chr2:233244111-233244112	0.184112	-0.0396245	0.0116926	0.000701881	2.09642e-05	0.0145836	-1.91318	0.253521	-0.351174	-0.304746	-0.0483319	-0.0340518	0.941668	0.109328	-0.0610596	0.0162893	0.0368762	0.00326297	0.00211442	-0.0396245	1.90791	0.226069	0.355416	0.123888	0.234224	0.196405	0.409246	0.315461	0.185108	0.0146208	0.0472467	0.0117933	0.00367913	0.0116926	0.315975	0.0864998	0.397715	0.262102	0.415402	0.988751	0.323122	0.0650091	0.985866	0.0138997	0.000786956	0.0473428	0.836518	0.764768
450	chr2:233244125-233244126	0.472029	-0.0369114	0.0169974	0.0298872	2.09642e-05	0.0145836	-3.18991	0.0574839	-0.882345	-0.380005	0.280059	-0.303806	1.25116	-0.0221967	-0.0154385	-0.0145632	0.104778	0.00716306	0.0100007	-0.0369114	2.76281	0.324604	0.500559	0.180488	0.346117	0.282734	0.638884	0.459918	0.266769	0.0211002	0.0686691	0.0172746	0.00535244	0.0169974	0.248259	0.0864998	0.397715	0.859438	0.415402	0.988751	0.077948	0.0650091	0.985866	0.035254	0.000786956	0.0473428	0.418432	0.764768
451	chr2:233244135-233244136	0.410936	-0.0473754	0.0173668	0.0063733	2.09642e-05	0.0145836	-5.50187	0.473612	-0.748094	-0.56835	-0.181023	-0.362277	0.834298	-0.0237494	-0.227809	-0.00102521	0.146589	0.00985452	0.0150525	-0.0473754	2.83687	0.338692	0.529199	0.185184	0.35636	0.299637	0.6311	0.472802	0.273076	0.021637	0.0701631	0.0175266	0.00550895	0.0173668	0.0524508	0.0864998	0.397715	0.162006	0.415402	0.988751	0.157469	0.0650091	0.985866	0.00214693	0.000786956	0.0473428	0.611469	0.764768
452	chr3:22372622-22372623	0.793542	0.0567145	0.0211893	0.00743824	0.000107067	0.0407278	4.96773	-0.220009	-0.662034	0.324405	0.197287	0.306954	0.510059	-0.20236	-0.822262	0.0192724	-0.219704	0.0385448	0.00569792	0.0567145	3.3562	0.404203	0.655518	0.221641	0.421314	0.34705	0.69875	0.586841	0.340462	0.0265784	0.0836486	0.0213275	0.00660957	0.0211893	0.138829	0.179374	0.531243	0.586233	0.695999	0.988751	0.312524	0.834258	0.985866	0.143289	0.387158	0.85407	0.639595	0.663443
453	chr3:22372625-22372626	1.04623	0.030448	0.0245394	0.214686	8.66159e-05	0.035858	4.80217	0.285224	-0.0527926	0.350907	-0.134111	0.0774523	0.236595	0.050037	-1.14564	0.0171409	-0.230655	0.052778	0.00611047	0.030448	3.87256	0.460881	0.734978	0.255634	0.488336	0.400064	0.821362	0.675071	0.395988	0.0304942	0.0965529	0.0246296	0.00763411	0.0245394	0.214957	0.178483	0.530301	0.536004	0.697619	0.988751	0.942738	0.828685	0.985866	0.169848	0.395517	0.856035	0.783601	0.657582
454	chr3:22372632-22372633	0.711109	0.0616716	0.021531	0.00417898	0.00013907	0.0480455	-0.576293	0.0403902	-0.746086	-0.0264111	-0.148204	0.184451	0.912239	-0.706362	-0.976588	0.0244584	-0.0943742	0.0184736	0.00448206	0.0616716	3.36117	0.419174	0.737469	0.228166	0.434771	0.348713	0.683098	0.654512	0.369056	0.0277946	0.0836086	0.0216542	0.00676777	0.021531	0.863865	0.17359	0.525126	0.923237	0.699062	0.988751	0.311689	0.8047	0.985866	0.907847	0.39757	0.856615	0.733196	0.619082
455	chr3:39428687-39428688	0.254072	-0.0477792	0.0166501	0.00410982	4.08374e-05	0.0221986	-0.711014	-0.274502	-0.50723	-0.155389	0.242552	0.120792	-0.247326	0.0198616	0.215332	-0.0231674	0.0815421	0.00333064	0.00761801	-0.0477792	2.75827	0.317576	0.536847	0.180495	0.357911	0.30126	0.596609	0.488352	0.25807	0.0213679	0.067263	0.0167648	0.00539729	0.0166501	0.79658	0.767143	0.866819	0.387388	0.243321	0.988751	0.344745	0.126312	0.985866	0.389289	0.0839722	0.583174	0.49797	0.788426
456	chr3:39428880-39428881	0.270186	-0.0396356	0.0150584	0.00848506	6.11643e-07	0.00142924	-0.829062	0.0515287	-0.44238	-0.236074	-0.0200718	-0.438773	-0.407367	0.742086	-0.123478	-0.0133043	0.0682417	-0.00224318	0.00928933	-0.0396356	2.44371	0.288305	0.457599	0.162326	0.303093	0.257166	0.504221	0.532838	0.231073	0.0190645	0.0605763	0.0153087	0.00483053	0.0150584	0.734411	0.317962	0.650461	0.85815	0.620321	0.988751	0.333673	0.880486	0.985866	0.145858	0.428153	0.862852	0.9472	0.943822
457	chr3:39428882-39428883	0.0861842	-0.0322878	0.0101756	0.00150838	6.11643e-07	0.00142924	1.00309	0.478377	-0.562859	-0.207319	0.12793	-0.238826	-0.221352	0.279209	-0.382089	-0.000577849	-0.0264992	0.00664999	0.00736592	-0.0322878	1.64701	0.19663	0.316671	0.10831	0.200205	0.178514	0.350296	0.326095	0.157352	0.0128954	0.0408437	0.0102383	0.00328018	0.0101756	0.542499	0.317962	0.650461	0.0149791	0.620321	0.988751	0.075498	0.880486	0.985866	0.0556046	0.428153	0.862852	0.522825	0.943822
458	chr3:39428918-39428919	0.227815	-0.0384897	0.0135459	0.00449117	3.77685e-06	0.0046927	-1.60426	0.387916	-0.282309	-0.260098	0.374998	-0.389107	0.0221037	-0.469267	0.163471	-0.0141747	0.0655786	-0.00370375	0.0147676	-0.0384897	2.12229	0.252182	0.385484	0.140497	0.26581	0.221269	0.434286	0.395863	0.210813	0.0167682	0.0532534	0.0135512	0.00425373	0.0135459	0.449702	0.268012	0.613316	0.123991	0.644568	0.988751	0.463955	0.901274	0.985866	0.0641297	0.444729	0.865451	0.158312	0.948115
459	chr3:39428982-39428983	0.217533	-0.0349015	0.0137676	0.0112432	3.77685e-06	0.0046927	0.902294	-0.0674774	-0.122085	-0.0607702	0.0984132	-0.0100111	-0.088342	0.478962	0.323701	-0.00111131	0.0191249	0.00345799	0.00896489	-0.0349015	2.18498	0.256255	0.407102	0.145425	0.273374	0.223978	0.442061	0.439507	0.227053	0.0171337	0.0545699	0.0139892	0.00437144	0.0137676	0.679642	0.268012	0.613316	0.792303	0.644568	0.988751	0.764262	0.901274	0.985866	0.676034	0.444729	0.865451	0.718851	0.948115
460	chr3:39428987-39428988	0.247524	-0.0283574	0.014456	0.0498052	3.77685e-06	0.0046927	2.11445	-0.0830613	-0.0193594	-0.0781334	0.0119921	-0.108742	0.180686	0.757219	0.184639	-0.000943911	-0.00971413	0.00483727	0.00686322	-0.0283574	2.2764	0.267066	0.427192	0.151905	0.285681	0.230891	0.477664	0.490258	0.234719	0.0179592	0.0569796	0.014744	0.0045518	0.014456	0.352963	0.268012	0.613316	0.75579	0.644568	0.988751	0.963854	0.901274	0.985866	0.607002	0.444729	0.865451	0.966517	0.948115
461	chr3:39428992-39428993	0.211426	-0.0354725	0.0133359	0.00781603	3.77685e-06	0.0046927	2.14619	-0.0699777	0.0437395	-0.0764918	0.169773	-0.0108005	0.186735	0.403975	0.286077	-0.00484795	-0.00620594	-0.0025782	0.00429233	-0.0354725	2.1021	0.247886	0.398879	0.139696	0.26523	0.214824	0.437789	0.419783	0.217897	0.0165044	0.0525906	0.0134634	0.00421506	0.0133359	0.307266	0.268012	0.613316	0.777715	0.644568	0.988751	0.912682	0.901274	0.985866	0.583996	0.444729	0.865451	0.522109	0.948115
462	chr3:39428995-39428996	0.2105	-0.0312659	0.0132524	0.0183118	3.77685e-06	0.0046927	2.57328	0.115398	0.00831009	-0.021215	0.00307615	-0.0749221	0.465017	0.658756	0.296133	0.00628287	-0.0310544	0.0013458	0.004897	-0.0312659	2.06616	0.249112	0.389589	0.139143	0.259235	0.2125	0.445745	0.436845	0.217948	0.0165176	0.0517389	0.0134513	0.00417095	0.0132524	0.21297	0.268012	0.613316	0.643194	0.644568	0.988751	0.982982	0.901274	0.985866	0.878817	0.444729	0.865451	0.990532	0.948115
463	chr3:39429025-39429026	0.195926	-0.0206923	0.0127887	0.105659	3.77685e-06	0.0046927	-0.030128	-0.0159992	0.0985037	-0.146855	0.0369932	-0.162332	-0.384352	0.0829353	0.0903206	-0.0147726	0.0479467	0.00161842	0.00565467	-0.0206923	2.00096	0.236226	0.385674	0.132986	0.252744	0.203897	0.404441	0.373543	0.204397	0.0158153	0.050149	0.0127446	0.00401905	0.0127887	0.987987	0.268012	0.613316	0.946002	0.644568	0.988751	0.798409	0.901274	0.985866	0.269466	0.444729	0.865451	0.883632	0.948115
464	chr3:39429030-39429031	0.21413	-0.0428496	0.0135138	0.00152017	3.77685e-06	0.0046927	3.37207	0.199106	-0.104264	0.0218065	-0.065159	-0.290396	0.0304073	-0.408175	0.222666	-0.0165992	-0.0526518	0.0136635	0.00806561	-0.0428496	2.12667	0.258282	0.40319	0.142672	0.261278	0.216527	0.456597	0.39117	0.219918	0.0166841	0.0529911	0.0135099	0.00420235	0.0135138	0.112828	0.268012	0.613316	0.440775	0.644568	0.988751	0.795946	0.901274	0.985866	0.878522	0.444729	0.865451	0.803063	0.948115
465	chr3:39429055-39429056	0.067728	-0.0142517	0.011626	0.220257	3.77685e-06	0.0046927	3.82411	-0.044157	-0.0115883	0.0214034	0.105808	-0.141796	0.224592	-0.428689	0.0790738	-0.0119844	-0.0536065	-0.00455376	0.00465415	-0.0142517	1.91964	0.235521	0.364863	0.124326	0.220001	0.189033	0.50117	0.344486	0.174243	0.0137699	0.0474661	0.01106	0.00362907	0.011626	0.0463605	0.268012	0.613316	0.851279	0.644568	0.988751	0.974663	0.901274	0.985866	0.863315	0.444729	0.865451	0.630557	0.948115
466	chr3:39429057-39429058	0.220617	-0.0475458	0.01611	0.0031642	3.77685e-06	0.0046927	7.28628	0.481623	0.894172	0.166077	0.0337633	-0.101246	1.43549	-0.232406	-0.291894	0.0197136	-0.151876	0.00430994	-0.00142474	-0.0475458	2.61259	0.338795	0.54876	0.170689	0.303412	0.265361	0.818299	0.495361	0.238728	0.0192067	0.0648226	0.0153816	0.0049565	0.01611	0.00528863	0.268012	0.613316	0.15515	0.644568	0.988751	0.10322	0.901274	0.985866	0.330563	0.444729	0.865451	0.911395	0.948115
467	chr3:58536962-58536963	0.681453	-0.0556839	0.0214523	0.00943978	2.99802e-06	0.00396467	-0.195538	0.441649	-0.0744093	-0.438614	-0.332536	-0.176604	-0.446727	-0.254637	-0.341962	-0.00653296	0.0437624	0.0130728	0.0109076	-0.0556839	3.4544	0.40775	0.619643	0.226387	0.418141	0.357927	0.692875	0.63471	0.326294	0.0267653	0.0858663	0.0214895	0.00684502	0.0214523	0.95486	0.945128	0.959423	0.278748	0.204654	0.988751	0.904417	0.891523	0.985866	0.0526906	0.137114	0.687743	0.426455	0.611016
468	chr3:58537142-58537143	0.32794	-0.0403588	0.0157877	0.0105776	5.97458e-05	0.0283779	-1.06239	0.17022	0.129073	-0.126533	-0.202356	-0.146428	-0.201673	-0.259152	-0.234501	0.00211075	0.0499013	0.0184539	0.0105147	-0.0403588	2.55297	0.297731	0.466776	0.167405	0.309838	0.265462	0.526897	0.46168	0.241926	0.0198575	0.0632501	0.0158407	0.0050314	0.0157877	0.67731	0.893843	0.92888	0.567508	0.152261	0.988751	0.782148	0.924885	0.986207	0.449741	0.174165	0.737836	0.513691	0.496935
469	chr3:58537154-58537155	0.168966	-0.0427144	0.0134539	0.00149907	5.97458e-05	0.0283779	-0.90951	0.500466	-0.122665	-0.117194	-0.153969	-0.237812	0.284222	-0.28651	-0.0641241	-0.00963452	0.0521017	0.00970688	0.00944103	-0.0427144	2.17123	0.265154	0.386605	0.14306	0.260141	0.230559	0.522337	0.401313	0.205663	0.016698	0.0535827	0.0133926	0.00428145	0.0134539	0.675295	0.893843	0.92888	0.0590987	0.152261	0.988751	0.751026	0.924885	0.986207	0.412676	0.174165	0.737836	0.553939	0.496935
470	chr3:59234272-59234273	0.5048	-0.0586171	0.0187038	0.00172464	9.70341e-05	0.0381544	0.0361138	0.520926	-0.501482	-0.0163641	-0.513323	0.245799	0.569661	-1.57866	0.562426	-0.0301144	-0.0111343	0.0231385	0.00394884	-0.0586171	3.04097	0.353465	0.585182	0.198332	0.379058	0.30609	0.629066	0.617183	0.286364	0.0235519	0.0761478	0.0188691	0.00580678	0.0187038	0.990525	0.946259	0.960092	0.140543	0.0892706	0.988751	0.391463	0.450869	0.985866	0.934242	0.754427	0.905575	0.17567	0.0906957
471	chr3:59234282-59234283	1.01543	-0.0773458	0.0241042	0.00133285	9.70341e-05	0.0381544	-1.90356	0.663431	-0.430131	-0.23727	-0.769422	0.476432	0.245974	-1.9215	0.338678	-0.0114954	0.0313154	0.0448148	0.00337102	-0.0773458	3.89779	0.463459	0.69009	0.255435	0.484908	0.396612	0.806715	0.706404	0.372404	0.0300637	0.0973412	0.0245064	0.00752099	0.0241042	0.625289	0.946259	0.960092	0.152293	0.0892706	0.988751	0.53309	0.450869	0.985866	0.352949	0.754427	0.905575	0.112572	0.0906957
472	chr3:80050955-80050956	0.680121	-0.046143	0.0223262	0.0387565	7.54229e-05	0.0326901	3.70509	0.057038	0.156392	-0.264072	-0.217642	-0.0722413	-0.703529	0.35798	-0.0150628	-0.0236097	-0.015257	0.00399449	0.0105664	-0.046143	3.67548	0.43677	0.692437	0.240912	0.447296	0.395465	0.730378	0.686984	0.363197	0.0286643	0.0908819	0.0229834	0.0072684	0.0223262	0.313427	0.374319	0.685832	0.896099	0.920715	0.988751	0.821313	0.890569	0.985866	0.27302	0.365317	0.849974	0.626561	0.054476
473	chr3:80050978-80050979	0.325735	-0.0336899	0.0166955	0.0436017	5.60389e-05	0.0269202	1.69154	0.646949	-0.386576	-0.0970082	-0.326683	0.0159534	-0.36259	-0.453405	-0.247467	0.0115899	-0.016855	0.0197312	0.00199945	-0.0336899	2.67611	0.346434	0.473526	0.178966	0.322578	0.287863	0.53169	0.446105	0.265866	0.0209394	0.0664829	0.016792	0.00535393	0.0166955	0.527329	0.334914	0.661466	0.0618382	0.932866	0.988751	0.414284	0.876844	0.985866	0.587785	0.347754	0.844361	0.311191	0.0347133
474	chr3:80051016-80051017	0.92004	-0.0569726	0.0256158	0.0261405	5.60389e-05	0.0269202	2.23268	-0.204066	0.552229	-0.257266	-0.649015	-0.0147944	-0.54544	0.855853	0.0271323	-0.0303524	0.0103358	0.0451515	0.00298769	-0.0569726	4.05023	0.484886	0.823231	0.273	0.506167	0.422921	0.816238	0.839813	0.424211	0.0324135	0.102121	0.0272884	0.00811337	0.0256158	0.581464	0.334914	0.661466	0.673861	0.932866	0.988751	0.502344	0.876844	0.985866	0.346004	0.347754	0.844361	0.199767	0.0347133
475	chr3:80051022-80051023	0.693928	-0.0547716	0.0224352	0.0146333	5.60389e-05	0.0269202	-1.20822	0.295554	0.189319	-0.465259	-0.360397	-0.266016	-0.631773	0.870133	0.154051	-0.0153106	0.099489	0.00919149	0.00731895	-0.0547716	3.59267	0.439272	0.692337	0.240485	0.445232	0.367695	0.722762	0.705736	0.371191	0.0280697	0.0901388	0.0230289	0.00715053	0.0224352	0.736644	0.334914	0.661466	0.501058	0.932866	0.988751	0.784508	0.876844	0.985866	0.0530307	0.347754	0.844361	0.418252	0.0347133
476	chr3:80051048-80051049	0.767508	-0.0469042	0.0235956	0.0468296	4.99273e-05	0.0250169	-1.77963	0.0176781	-0.0873296	-0.357068	-0.701419	-0.0298361	-0.606613	0.532352	0.200263	-0.0116521	0.0986946	0.0349966	0.00500693	-0.0469042	3.77758	0.451798	0.680054	0.253241	0.457572	0.39286	0.756271	0.723888	0.394486	0.0293089	0.0948699	0.0249199	0.00755656	0.0235956	0.637567	0.333115	0.660251	0.968788	0.930291	0.988751	0.89782	0.88393	0.985866	0.158541	0.319455	0.835055	0.125297	0.0330408
477	chr3:80051120-80051121	0.450454	-0.041438	0.0169578	0.014542	1.5792e-05	0.0121268	-2.05648	0.047263	0.385331	-0.137849	-0.843446	-0.235876	-0.646694	-0.00302667	-0.12855	-0.0284049	0.0831299	0.0304276	0.00952677	-0.041438	2.71261	0.327051	0.500827	0.178529	0.336857	0.283396	0.575813	0.462166	0.263769	0.0213399	0.0674103	0.0170439	0.00530093	0.0169578	0.448381	0.271182	0.615649	0.885096	0.907047	0.988751	0.441662	0.83789	0.985866	0.440031	0.264422	0.811403	0.0122843	0.00550536
478	chr3:80051130-80051131	0.603754	-0.041836	0.0194357	0.0313552	1.5792e-05	0.0121268	3.1662	-0.160858	0.167771	-0.152798	-0.716843	-0.294422	-0.911329	0.269453	-0.155936	-0.0140163	-0.0320705	0.0195491	0.0125995	-0.041836	3.12445	0.370883	0.560721	0.206153	0.379234	0.321936	0.644268	0.557755	0.305822	0.024533	0.0776495	0.0197081	0.00610349	0.0194357	0.310888	0.271182	0.615649	0.664495	0.907047	0.988751	0.764784	0.83789	0.985866	0.45858	0.264422	0.811403	0.0587259	0.00550536
479	chr3:80051137-80051138	0.591357	-0.0463951	0.0191293	0.0152938	1.5792e-05	0.0121268	2.28381	-0.177324	-0.297267	-0.0195406	-0.788928	-0.399406	-0.782818	-0.135092	-0.577719	-0.0245402	-0.00879665	0.0232894	0.0062581	-0.0463951	3.04712	0.363875	0.528279	0.20279	0.372258	0.323313	0.632469	0.558301	0.296432	0.0241909	0.0761021	0.0194817	0.00605609	0.0191293	0.453556	0.271182	0.615649	0.62603	0.907047	0.988751	0.573633	0.83789	0.985866	0.923235	0.264422	0.811403	0.0340649	0.00550536
480	chr3:80051154-80051155	0.705864	-0.0530626	0.0213353	0.0128796	2.19432e-05	0.0150126	4.74433	0.216038	0.182031	-0.32326	-0.77433	-0.0909868	-0.775457	-0.36185	-0.368725	-0.0199081	-0.0523655	0.00659516	0.00850034	-0.0530626	3.40245	0.414139	0.608514	0.227219	0.410291	0.364834	0.703389	0.601164	0.330832	0.0267133	0.0847073	0.0215282	0.00670609	0.0213353	0.163201	0.314665	0.648078	0.601911	0.857545	0.988751	0.764833	0.820839	0.985866	0.154828	0.289863	0.823107	0.059124	0.00452315
481	chr3:80051157-80051158	0.686764	-0.0403435	0.0208618	0.0531323	3.30284e-05	0.0196104	4.34647	0.0940314	0.446259	-0.217624	-0.881626	-0.374548	-0.813203	0.347647	-0.0591084	-0.0357373	-0.0539687	0.0259919	0.0141366	-0.0403435	3.3409	0.401052	0.622426	0.221392	0.403967	0.34826	0.693107	0.633453	0.331509	0.0265566	0.083021	0.0215226	0.00653257	0.0208618	0.193264	0.334959	0.661474	0.814626	0.803583	0.988751	0.473395	0.778379	0.985866	0.325616	0.315552	0.834173	0.0290783	0.00209825
482	chr3:97641565-97641566	0.934644	-0.0768854	0.0237436	0.00120306	3.42256e-10	6.47254e-06	-5.16887	1.02183	-0.213136	-0.327419	0.665047	-0.29371	1.20381	-0.163166	0.219535	0.0118217	0.109445	0.0256201	-0.00107392	-0.0768854	3.75945	0.447352	0.664567	0.246805	0.470522	0.387468	0.848493	0.645405	0.367368	0.0291636	0.0935172	0.0237619	0.00730194	0.0237436	0.169162	0.0324154	0.259202	0.0223613	8.30424e-05	0.0514266	0.748427	0.877862	0.985866	0.184632	0.108843	0.638793	0.157531	0.187524
483	chr3:97641682-97641683	1.01119	-0.103539	0.026565	9.7158e-05	3.42256e-10	6.47254e-06	-7.46925	1.26551	0.0530204	-0.40601	0.417153	0.00404837	1.15259	-0.63466	-0.00107999	0.0349851	0.118181	0.0319299	-0.0027495	-0.103539	4.05265	0.481543	0.714932	0.271203	0.49883	0.422165	0.865898	0.728284	0.409904	0.0321436	0.100807	0.0261358	0.00804275	0.026565	0.0653212	0.0324154	0.259202	0.0085879	8.30424e-05	0.0514266	0.940882	0.877862	0.985866	0.134375	0.108843	0.638793	0.403007	0.187524
484	chr3:97641696-97641697	0.835411	-0.0918811	0.0239751	0.000126926	3.42256e-10	6.47254e-06	-7.07433	1.33263	0.475221	-0.435774	0.475588	0.0100431	1.54441	-0.200924	0.258406	0.0160339	0.117028	0.0311021	0.00261667	-0.0918811	3.71334	0.43827	0.641992	0.247226	0.455796	0.38322	0.786646	0.660819	0.367158	0.028937	0.0927869	0.0238812	0.00731416	0.0239751	0.0567656	0.0324154	0.259202	0.00236053	8.30424e-05	0.0514266	0.459161	0.877862	0.985866	0.0779585	0.108843	0.638793	0.296753	0.187524
485	chr3:97641711-97641712	0.986131	-0.0937777	0.0251934	0.000197412	3.42256e-10	6.47254e-06	-5.43926	0.92636	0.0405309	-0.228988	0.625295	-0.111745	1.21008	-0.311124	-0.0333113	0.00780153	0.0970779	0.0233601	0.00086213	-0.0937777	3.90959	0.465835	0.686742	0.258447	0.481447	0.403997	0.837468	0.68007	0.391628	0.0307782	0.0977709	0.0249982	0.00766005	0.0251934	0.164146	0.0324154	0.259202	0.0467455	8.30424e-05	0.0514266	0.952937	0.877862	0.985866	0.37561	0.108843	0.638793	0.194018	0.187524
486	chr3:97641720-97641721	0.923396	-0.0926678	0.0243857	0.000144643	3.42256e-10	6.47254e-06	-5.36538	0.858208	-0.714271	-0.284654	0.541758	-0.362467	0.360279	-0.232429	-0.400791	0.0113653	0.0877857	0.0389505	0.000392522	-0.0926678	3.79859	0.452962	0.68614	0.251324	0.47159	0.395227	0.834711	0.656279	0.382627	0.0298105	0.094681	0.0242399	0.00746919	0.0243857	0.157812	0.0324154	0.259202	0.0581376	8.30424e-05	0.0514266	0.297875	0.877862	0.985866	0.257376	0.108843	0.638793	0.250643	0.187524
487	chr3:97641732-97641733	1.11131	-0.0874238	0.0263657	0.000913752	3.42256e-10	6.47254e-06	-5.19536	0.92312	0.32003	-0.210983	0.273703	-0.135697	1.88767	-1.48639	-0.300165	0.0108866	0.0807587	0.039353	0.00156715	-0.0874238	4.11716	0.488638	0.725576	0.272805	0.510847	0.42538	0.911755	0.789124	0.415998	0.0322603	0.102784	0.0263593	0.00812602	0.0263657	0.206992	0.0324154	0.259202	0.0588694	8.30424e-05	0.0514266	0.659163	0.877862	0.985866	0.439294	0.108843	0.638793	0.592109	0.187524
488	chr3:126300025-126300026	0.164141	-0.0435372	0.0139946	0.00186449	1.33216e-05	0.0107438	0.631892	-0.164757	0.0219988	0.0820252	-0.255703	-0.177941	0.0534862	-0.288263	0.0551337	-0.0116612	0.0474061	0.00920527	-0.00533678	-0.0435372	2.20054	0.255458	0.405276	0.150069	0.270309	0.229255	0.469438	0.38705	0.233106	0.0180416	0.0546393	0.0139728	0.00448205	0.0139946	0.773995	0.88116	0.922131	0.518962	0.827039	0.988751	0.956711	0.834611	0.985866	0.584665	0.78566	0.912011	0.344166	0.0900461
489	chr3:126300114-126300115	0.163543	-0.0359311	0.0116351	0.00201391	1.33216e-05	0.0107438	-0.427757	-0.00776253	0.328388	-0.0415909	-0.285001	-0.0695968	-0.379245	-0.402622	0.0287441	0.00434075	0.0475421	-0.00191543	-0.00353368	-0.0359311	1.82954	0.217061	0.342287	0.122437	0.225947	0.187812	0.367277	0.317491	0.187433	0.0147127	0.0456157	0.0113895	0.00365923	0.0116351	0.815136	0.88116	0.922131	0.971472	0.827039	0.988751	0.337361	0.834611	0.985866	0.734088	0.78566	0.912011	0.207178	0.0900461
490	chr3:126300131-126300132	0.0854006	-0.0267246	0.0096162	0.00545058	1.33216e-05	0.0107438	-0.393323	-0.137669	-0.104427	-0.0269359	-0.342752	-0.307594	-0.474961	0.411342	-0.0310881	-0.0270717	0.0353808	0.0169721	0.00191686	-0.0267246	1.54337	0.183797	0.289304	0.102354	0.187401	0.154902	0.317669	0.301081	0.152646	0.0122198	0.0382246	0.00967245	0.00303443	0.0096162	0.798842	0.88116	0.922131	0.453838	0.827039	0.988751	0.718128	0.834611	0.985866	0.792425	0.78566	0.912011	0.0674038	0.0900461
491	chr3:126542424-126542425	0.337662	0.0351053	0.0153327	0.022046	3.49613e-05	0.0201709	-4.29541	0.416072	-0.406783	-0.281581	-0.300283	-0.219669	-0.709258	-0.160333	0.109829	0.0599347	-0.00314142	0.0293719	0.011387	0.0351053	2.49369	0.298397	0.486089	0.162239	0.309009	0.259063	0.582349	0.45047	0.23554	0.0194064	0.0611069	0.0153689	0.00480894	0.0153327	0.0849769	0.21314	0.565748	0.16321	0.308247	0.988751	0.402678	0.776695	0.985866	0.0826349	0.0220189	0.318593	0.331168	0.275754
492	chr3:126542427-126542428	0.643749	0.0455207	0.0197533	0.0211967	3.49613e-05	0.0201709	-3.83128	0.559704	0.0525419	-0.377234	-0.426626	-0.122748	-0.116687	-0.475779	-0.162813	0.0702022	-0.0244448	0.0398373	0.00785544	0.0455207	3.18561	0.38038	0.598253	0.208189	0.399164	0.330743	0.681362	0.574417	0.306559	0.024882	0.0786623	0.0200084	0.00620004	0.0197533	0.229098	0.21314	0.565748	0.141174	0.308247	0.988751	0.930015	0.776695	0.985866	0.0699897	0.0220189	0.318593	0.285161	0.275754
493	chr3:126542429-126542430	0.536461	0.0435379	0.0186119	0.0193223	4.47824e-05	0.0232727	-0.716489	0.477669	-0.0466676	-0.265776	-0.309428	-0.0677745	0.0208354	-0.825201	0.000292563	0.0448588	-0.0798716	0.0242512	0.004427	0.0435379	2.99334	0.356748	0.568954	0.196673	0.377144	0.311908	0.647705	0.581856	0.287447	0.0234315	0.073843	0.0188099	0.00584778	0.0186119	0.810825	0.212552	0.565165	0.180586	0.36267	0.988751	0.934628	0.724119	0.985866	0.176581	0.0146168	0.259333	0.41196	0.279846
494	chr3:126542477-126542478	0.196059	0.0344947	0.0140846	0.0143211	3.28828e-05	0.0195472	-3.22365	0.335571	-0.013372	-0.229243	-0.486091	-0.318415	0.441661	-0.577162	-0.402299	0.0371772	-0.00757026	0.0293647	-0.000353292	0.0344947	2.42282	0.267475	0.426135	0.156168	0.287742	0.248358	0.501347	0.451604	0.232026	0.0180258	0.0590026	0.0141657	0.00458714	0.0140846	0.183341	0.269421	0.614447	0.209628	0.435529	0.988751	0.974967	0.794092	0.985866	0.142125	0.00999179	0.212125	0.0911565	0.319562
495	chr3:126542501-126542502	1.1299	0.01225	0.0258508	0.635591	3.28828e-05	0.0195472	0.528817	0.0466007	0.82508	0.142657	0.758067	-0.0572058	0.707078	-1.77811	-0.629984	0.0268698	-0.0755126	-0.0302551	-0.00476127	0.01225	4.13397	0.490264	0.712589	0.273582	0.50509	0.42902	0.83543	0.832512	0.416266	0.0324931	0.102503	0.026815	0.00812487	0.0258508	0.898212	0.269421	0.614447	0.924273	0.435529	0.988751	0.24692	0.794092	0.985866	0.602059	0.00999179	0.212125	0.133393	0.319562
496	chr3:126542504-126542505	0.508595	0.0236215	0.0173871	0.174286	3.28828e-05	0.0195472	-5.03989	0.358819	-0.185383	-0.457885	-0.477707	-0.231074	-0.125535	-0.923542	-0.105424	0.0192992	0.0418377	0.0540148	0.00382162	0.0236215	2.78663	0.329416	0.496059	0.182311	0.344894	0.287509	0.580105	0.507551	0.269964	0.0216442	0.0692053	0.0173849	0.00543229	0.0173871	0.070514	0.269421	0.614447	0.27604	0.435529	0.988751	0.708619	0.794092	0.985866	0.0120198	0.00999179	0.212125	0.166027	0.319562
497	chr3:126542512-126542513	0.506915	0.0317376	0.0177701	0.0740967	5.36828e-05	0.0264121	-4.16825	0.102419	0.178034	-0.445983	-0.341629	-0.0825664	-0.238036	-0.450842	-0.136178	0.0224298	0.0128351	0.0406395	0.00465834	0.0317376	2.83151	0.337741	0.498626	0.186648	0.350396	0.293203	0.600039	0.509062	0.276702	0.0221416	0.0703422	0.0176312	0.00557001	0.0177701	0.140995	0.304797	0.640975	0.761701	0.493179	0.988751	0.721055	0.727324	0.985866	0.0168744	0.00675915	0.171596	0.32957	0.408235
498	chr3:126703422-126703423	0.197067	-0.011208	0.0142861	0.432725	2.22877e-05	0.0151433	1.6552	0.283127	0.0846985	0.0377924	-0.182761	0.230399	0.0782476	-0.0363918	0.00703537	0.041095	-0.0235341	-0.00713805	-0.00785781	-0.011208	2.36279	0.289198	0.426503	0.155345	0.283856	0.246287	0.493788	0.412348	0.231004	0.0181996	0.0584025	0.0144099	0.00470902	0.0142861	0.483597	0.129895	0.468731	0.327576	0.26913	0.988751	0.842585	0.843474	0.985866	0.807788	0.12738	0.672217	0.519672	0.5534
499	chr3:126703465-126703466	0.150538	-0.0302158	0.0129703	0.0198265	2.22877e-05	0.0151433	-2.70276	0.226921	0.598449	-0.291938	-0.0966754	-0.0976136	-0.0752169	0.0737453	-0.252398	-0.00134463	0.0960448	0.0167096	-0.00440841	-0.0302158	2.08997	0.252496	0.434484	0.137324	0.267499	0.216053	0.447376	0.37093	0.200016	0.0165919	0.05159	0.0129062	0.00412772	0.0129703	0.19594	0.129895	0.468731	0.368808	0.26913	0.988751	0.168395	0.843474	0.985866	0.0335108	0.12738	0.672217	0.717797	0.5534
500	chr3:126703603-126703604	0.0353121	-0.0412237	0.00930116	9.33192e-06	2.22877e-05	0.0151433	-1.75225	0.353259	0.0870668	-0.177921	0.363144	0.0802191	-0.264876	-0.257701	0.049577	-0.000104566	0.0679769	0.00699687	-0.00460491	-0.0412237	1.55104	0.186054	0.306086	0.0997909	0.205251	0.15909	0.333934	0.264387	0.148554	0.0122032	0.038103	0.00936798	0.00306281	0.00930116	0.25859	0.129895	0.468731	0.057605	0.26913	0.988751	0.776064	0.843474	0.985866	0.0745954	0.12738	0.672217	0.0768494	0.5534
501	chr3:126703606-126703607	0.265243	-0.0531568	0.0154067	0.000560108	2.22877e-05	0.0151433	-4.24317	0.0659403	-0.0352981	-0.165422	-0.0491856	-0.235118	-0.462041	-0.239847	-0.0536747	-0.029211	0.10421	-0.000908932	0.00260721	-0.0531568	2.46119	0.294785	0.432228	0.159543	0.303552	0.253111	0.537288	0.436968	0.242615	0.019191	0.061445	0.0155585	0.00477937	0.0154067	0.0847025	0.129895	0.468731	0.822999	0.26913	0.988751	0.934913	0.843474	0.985866	0.299807	0.12738	0.672217	0.871279	0.5534
502	chr3:128076189-128076190	0.442268	-0.0395888	0.0180327	0.0281354	9.0439e-05	0.036742	-8.89149	0.799859	0.0286173	-0.49934	0.0739294	-0.230508	-0.00526401	-0.302345	-0.421123	0.0132777	0.208087	-0.0324146	-0.00299321	-0.0395888	2.90195	0.332841	0.516496	0.190024	0.355195	0.293762	0.564145	0.50636	0.305187	0.0230691	0.0722665	0.0187785	0.00566264	0.0180327	0.00218424	0.0673419	0.357688	0.0162556	0.0651354	0.988751	0.955814	0.91093	0.985924	0.00859458	0.000267235	0.0237203	0.835122	0.89159
503	chr3:128076205-128076206	0.514612	-0.0307567	0.018262	0.0921449	7.37757e-05	0.0322036	-5.43688	0.626805	-0.13973	-0.516982	0.248368	-0.380827	-0.242514	0.0994557	-0.378237	0.0130188	0.140032	-0.0390273	-0.00260687	-0.0307567	2.90674	0.343936	0.521741	0.192246	0.356338	0.302695	0.589588	0.499399	0.296418	0.022943	0.0725507	0.0184691	0.00570142	0.018262	0.0614234	0.0891585	0.402576	0.0683867	0.0780602	0.988751	0.788841	0.877331	0.985866	0.00716308	0.000256513	0.0231273	0.485802	0.906025
504	chr3:128076213-128076214	0.329954	-0.035543	0.0153301	0.0204215	7.37757e-05	0.0322036	-7.16362	0.556819	0.0282655	-0.552603	0.0964081	-0.20292	0.0568088	0.20552	-0.387679	0.0153098	0.178387	-0.0347653	-0.0031197	-0.035543	2.4653	0.288954	0.442043	0.16219	0.302671	0.252147	0.484436	0.409334	0.25613	0.0193946	0.0615209	0.0158661	0.00478915	0.0153301	0.00366335	0.0891585	0.402576	0.0539776	0.0780602	0.988751	0.949016	0.877331	0.985866	0.000656487	0.000256513	0.0231273	0.750087	0.906025
505	chr3:128076215-128076216	0.35578	-0.0280404	0.0154085	0.0687904	7.37757e-05	0.0322036	-3.54926	0.477332	0.163933	-0.459899	0.0822242	0.0571799	0.0899854	0.346591	-0.54881	0.0175721	0.0923289	-0.0242928	-0.0067691	-0.0280404	2.46647	0.292801	0.445676	0.163114	0.304196	0.252743	0.495585	0.414796	0.25361	0.0195624	0.0614009	0.0155318	0.00481747	0.0154085	0.15015	0.0891585	0.402576	0.103054	0.0780602	0.988751	0.713	0.877331	0.985866	0.00481006	0.000256513	0.0231273	0.786929	0.906025
506	chr3:128076266-128076267	0.446443	-0.039549	0.0167804	0.0184301	6.165e-05	0.0290474	-0.575473	0.0593475	0.353793	-0.324309	0.0307306	0.114868	0.185027	-0.155694	-0.217888	-0.00528323	0.0316496	-0.0285374	-0.0055987	-0.039549	2.68381	0.320905	0.49308	0.17548	0.336948	0.276755	0.550564	0.46091	0.264628	0.0209844	0.0668871	0.0168844	0.00523446	0.0167804	0.830217	0.109272	0.438274	0.853278	0.116946	0.988751	0.473056	0.826391	0.985866	0.0645841	0.000253853	0.0229808	0.927331	0.87457
507	chr3:128076279-128076280	0.648768	-0.0446035	0.0209919	0.0336032	9.97619e-05	0.0388371	-2.06383	0.299615	0.390683	-0.265395	0.0998836	-0.0555059	-0.709095	0.0520168	-0.248229	-0.0129345	0.0390515	-0.0252979	0.000438632	-0.0446035	3.34556	0.39178	0.602761	0.218081	0.419502	0.338879	0.739605	0.566905	0.334345	0.0260641	0.0835417	0.0212285	0.0065324	0.0209919	0.53731	0.107512	0.435047	0.444419	0.129717	0.988751	0.516884	0.820342	0.985866	0.223622	0.000273437	0.0240884	0.811803	0.879858
508	chr3:128076284-128076285	0.483977	-0.0412714	0.0174312	0.0179001	9.97619e-05	0.0388371	0.73393	-0.0979504	0.670368	-0.356469	-0.030083	0.150357	0.0047887	0.0323931	-0.446998	-0.00359886	-0.00970573	-0.0243427	-0.00274638	-0.0412714	2.78119	0.334389	0.503205	0.182212	0.349386	0.285467	0.573905	0.476118	0.278837	0.0218466	0.0693256	0.0175606	0.0054136	0.0174312	0.791864	0.107512	0.435047	0.769581	0.129717	0.988751	0.182796	0.820342	0.985866	0.0504253	0.000273437	0.0240884	0.931385	0.879858
509	chr3:128076293-128076294	0.410706	-0.0303072	0.016012	0.058387	9.97619e-05	0.0388371	0.29122	-0.0434756	0.429769	-0.343359	0.235785	0.108891	-0.13682	0.0831522	-0.341358	0.00150669	0.0149119	-0.031906	-0.00428467	-0.0303072	2.56663	0.308342	0.475241	0.168124	0.322071	0.265549	0.530684	0.440347	0.253776	0.0200704	0.0638285	0.0161243	0.00499204	0.016012	0.909663	0.107512	0.435047	0.887871	0.129717	0.988751	0.365827	0.820342	0.985866	0.0411215	0.000273437	0.0240884	0.464112	0.879858
510	chr3:128076302-128076303	0.477516	-0.0423363	0.017267	0.0142118	0.000106295	0.0404779	0.310222	-0.18198	0.567447	-0.21412	0.391671	0.0674428	-0.0423502	0.147775	-0.310586	-0.0184352	0.0232854	-0.0343931	-0.00528611	-0.0423363	2.75981	0.330567	0.500505	0.180322	0.343508	0.284945	0.57031	0.470013	0.274187	0.0216179	0.0688125	0.0173596	0.00536606	0.017267	0.910501	0.126215	0.463744	0.58197	0.151092	0.988751	0.256899	0.835037	0.985866	0.235056	0.000319092	0.0266933	0.2542	0.869165
511	chr3:128076347-128076348	0.440828	-0.0286578	0.0170007	0.0918573	5.45684e-05	0.0266762	1.44238	-0.225113	-0.0403142	-0.199258	0.323901	0.301178	0.0854178	-0.175358	-0.472902	0.00392307	-0.0317086	-0.0229988	-0.00144494	-0.0286578	2.69569	0.328315	0.507104	0.177813	0.338857	0.280467	0.560761	0.472153	0.272353	0.0212316	0.067149	0.0169932	0.00530461	0.0170007	0.592601	0.229676	0.581208	0.492925	0.232829	0.988751	0.936636	0.841975	0.985866	0.262457	0.000357596	0.0288043	0.339142	0.816358
512	chr3:128076359-128076360	0.347935	-0.0345604	0.0154244	0.0250504	5.4574e-05	0.0266762	0.883279	0.103807	-0.11331	-0.23808	0.2746	0.237359	-0.117758	0.334574	-0.200866	-0.00339122	-0.00288682	-0.025601	-0.00407715	-0.0345604	2.44699	0.296185	0.462362	0.161477	0.308328	0.255962	0.510622	0.427588	0.243771	0.0192339	0.0608874	0.0153896	0.00481853	0.0154244	0.718125	0.356618	0.674864	0.725977	0.315478	0.988751	0.806404	0.838231	0.985866	0.140376	0.000648599	0.0419385	0.373139	0.782088
513	chr3:128076387-128076388	0.373316	-0.0369245	0.0153651	0.0162549	6.1086e-05	0.0288233	2.38462	0.12252	0.386776	-0.242289	0.118102	0.268045	-0.27137	-0.101206	-0.579166	-0.00123741	-0.0313234	-0.0308241	-0.00448587	-0.0369245	2.45979	0.296183	0.460927	0.161465	0.309799	0.254595	0.512267	0.423225	0.243488	0.019256	0.0611683	0.0154703	0.00480292	0.0153651	0.332324	0.402568	0.702582	0.679121	0.421309	0.988751	0.401398	0.696962	0.985866	0.133468	0.000941926	0.0531578	0.703039	0.822463
514	chr3:128076391-128076392	0.244092	-0.0249498	0.0151252	0.0990359	9.32152e-05	0.0374499	0.31384	0.111551	0.79382	-0.228664	0.0520935	-0.0592069	0.0389436	0.214133	-0.571384	-0.0165891	0.0114981	-0.0369423	-0.00218514	-0.0249498	2.44854	0.288444	0.475864	0.159829	0.30857	0.246141	0.500745	0.414506	0.258385	0.0192461	0.0606413	0.0158477	0.00470353	0.0151252	0.898011	0.559099	0.778262	0.698953	0.568312	0.988751	0.0952827	0.592241	0.985866	0.152523	0.00162502	0.0744375	0.865936	0.794838
515	chr3:128076874-128076875	0.889774	-0.0460308	0.0233109	0.0483086	0.000147342	0.0498644	3.50623	0.618178	0.301481	-0.311316	0.416359	0.160342	0.270879	-0.0609939	-0.859297	0.016545	-0.0629986	-0.0474479	-0.000755894	-0.0460308	3.70664	0.450093	0.668447	0.244935	0.46163	0.390047	0.789995	0.692187	0.358719	0.0291789	0.0922945	0.0235362	0.00734179	0.0233109	0.344182	0.774516	0.870153	0.169614	0.0209984	0.846325	0.651978	0.464973	0.985866	0.203723	0.255065	0.805916	0.367093	0.475633
516	chr3:128618012-128618013	0.308513	-0.0406661	0.0162274	0.0122103	1.60546e-05	0.0122122	-2.86106	0.365735	0.339871	0.00412797	0.154342	-0.0257961	0.0820192	-0.15046	0.239518	0.0183759	0.0143928	-0.00774837	0.00988816	-0.0406661	2.60994	0.306854	0.462967	0.168564	0.313685	0.263694	0.540268	0.446222	0.251463	0.0207449	0.0646414	0.0162356	0.00509075	0.0162274	0.272983	0.193825	0.546912	0.233307	0.191492	0.988751	0.462879	0.972952	0.990591	0.980463	0.774085	0.909612	0.622699	0.578228
517	chr3:128618014-128618015	0.286034	-0.0404599	0.0162093	0.0125568	1.60546e-05	0.0122122	-1.51073	0.334422	0.4884	0.0519814	0.05062	0.00213047	0.00927672	-0.336814	0.171449	0.016353	-0.0174544	-0.0139397	0.00840244	-0.0404599	2.62656	0.306045	0.461537	0.169034	0.316801	0.263238	0.552519	0.457768	0.252256	0.0206635	0.064905	0.0163377	0.00511803	0.0162093	0.565174	0.193825	0.546912	0.274516	0.191492	0.988751	0.289962	0.972952	0.990591	0.758448	0.774085	0.909612	0.873051	0.578228
518	chr3:128618033-128618034	0.282083	-0.0402328	0.0156302	0.0100516	1.60546e-05	0.0122122	-3.2327	0.339022	0.35983	0.0345893	0.168696	-0.0784	0.107845	-0.183323	0.176348	0.0222913	0.0231775	-0.00801379	0.00900388	-0.0402328	2.53057	0.297607	0.44853	0.162735	0.302457	0.256	0.520251	0.430794	0.243876	0.0200877	0.0626182	0.0156989	0.00492466	0.0156302	0.201441	0.193825	0.546912	0.254637	0.191492	0.988751	0.422413	0.972952	0.990591	0.831677	0.774085	0.909612	0.577015	0.578228
519	chr3:128618046-128618047	0.260967	-0.0375836	0.0151572	0.0131537	3.24838e-05	0.0194166	-2.70651	0.331224	0.303494	0.0497441	0.0999564	-0.174985	-0.029098	-0.209698	0.146719	0.0217812	0.0109857	-0.00993104	0.0102561	-0.0375836	2.47033	0.289555	0.44145	0.158336	0.295976	0.250874	0.515207	0.420868	0.237274	0.0195534	0.0610463	0.0152874	0.0047987	0.0151572	0.273253	0.202319	0.555176	0.252662	0.131244	0.988751	0.491771	0.981924	0.992912	0.753393	0.81774	0.918854	0.735576	0.551194
520	chr3:128618050-128618051	0.214632	-0.0188376	0.0136017	0.166071	3.24838e-05	0.0194166	-0.574718	0.176198	0.261	0.119164	0.330645	-0.350003	0.122878	-0.598286	-0.0299157	0.0200424	-0.0212399	-0.0176154	0.0091213	-0.0188376	2.1626	0.261669	0.403398	0.141457	0.270242	0.222856	0.436692	0.392023	0.214407	0.0171006	0.0537771	0.0137438	0.00428363	0.0136017	0.790429	0.202319	0.555176	0.500717	0.131244	0.988751	0.517629	0.981924	0.992912	0.399558	0.81774	0.918854	0.221136	0.551194
521	chr3:129618970-129618971	0.473859	-0.0526209	0.0183976	0.00423364	1.29523e-05	0.0105183	1.22832	0.418581	-0.441736	-0.0418494	0.297757	-0.499069	-0.0587956	-0.397686	-0.134062	0.00173439	-0.00704981	0.000833406	0.00864739	-0.0526209	2.90667	0.346139	0.546261	0.193616	0.368363	0.298715	0.632469	0.546197	0.289672	0.0231338	0.0727077	0.0184463	0.0057481	0.0183976	0.672598	0.971272	0.977143	0.226554	0.042272	0.988751	0.418715	0.352298	0.985866	0.828874	0.832312	0.922578	0.418903	0.167837
522	chr3:129618989-129618990	0.5199	-0.0501169	0.0190396	0.0084821	1.29523e-05	0.0105183	0.737768	0.391994	-0.561092	-0.0771071	0.393629	-0.458139	0.254357	-0.308991	-0.0960324	0.00196544	0.00525785	0.00225084	0.00672399	-0.0501169	3.0181	0.357928	0.560991	0.200223	0.385352	0.309238	0.665353	0.57028	0.300147	0.0238976	0.0755047	0.0191905	0.00594174	0.0190396	0.806884	0.971272	0.977143	0.27344	0.042272	0.988751	0.317224	0.352298	0.985866	0.700159	0.832312	0.922578	0.307027	0.167837
523	chr3:129619001-129619002	0.447287	-0.0435297	0.0178827	0.0149254	1.29523e-05	0.0105183	0.519341	0.216743	-0.312624	-0.0817336	0.353337	-0.416449	-0.171196	-0.232784	-0.125033	-0.00413828	0.0122044	-0.00113644	0.00943461	-0.0435297	2.83707	0.334192	0.539891	0.188187	0.360892	0.291995	0.615631	0.540087	0.28211	0.0224959	0.0708924	0.0179785	0.00560445	0.0178827	0.854755	0.971272	0.977143	0.516623	0.042272	0.988751	0.562556	0.352298	0.985866	0.664055	0.832312	0.922578	0.327548	0.167837
524	chr3:129619087-129619088	0.475721	-0.0498014	0.018803	0.00808291	9.71443e-06	0.00873253	0.171578	0.622501	-0.468703	-0.0977599	0.673661	-0.509024	0.0461431	-0.302502	-0.0258732	-0.00251014	0.0219517	0.00324466	0.0105881	-0.0498014	2.98779	0.358642	0.565974	0.198212	0.39029	0.308297	0.654451	0.582651	0.297346	0.023749	0.0747674	0.0188977	0.00590565	0.018803	0.954206	0.954522	0.965602	0.0826138	0.082867	0.988751	0.407593	0.426126	0.985866	0.621866	0.680186	0.8949	0.0843379	0.361672
525	chr3:129619131-129619132	0.62134	-0.053659	0.0208292	0.00999101	9.71443e-06	0.00873253	-0.137385	0.89973	-0.510028	-0.062039	0.361543	-0.676282	-0.196522	-0.431728	0.0823923	-3.12536e-05	0.016623	0.00880856	0.0158407	-0.053659	3.28994	0.39946	0.602177	0.219354	0.418502	0.346235	0.682155	0.620535	0.332205	0.0263027	0.0825269	0.0213298	0.00655891	0.0208292	0.966691	0.954522	0.965602	0.0242991	0.082867	0.988751	0.39701	0.426126	0.985866	0.77731	0.680186	0.8949	0.387645	0.361672
526	chr3:129619223-129619224	0.506998	-0.0301712	0.0184725	0.102405	1.88633e-06	0.00296531	-1.48635	0.240998	0.126576	-0.220131	0.127773	-0.472658	0.486001	0.0122841	0.154732	-0.0110914	0.0883599	-0.00879896	0.0101119	-0.0301712	2.95612	0.346673	0.559708	0.195118	0.368857	0.304525	0.655533	0.545138	0.293642	0.023032	0.0739246	0.0186379	0.00580256	0.0184725	0.615101	0.923357	0.945942	0.486946	0.0993503	0.988751	0.821088	0.773737	0.985866	0.259238	0.0981145	0.616172	0.729041	0.570412
527	chr3:129619228-129619229	0.434146	-0.0287915	0.0171206	0.0926288	1.88633e-06	0.00296531	-1.63076	0.181127	0.554133	-0.195583	-0.0717099	-0.433956	0.993673	-0.0849789	0.222215	-0.0247701	0.100299	-0.011323	0.00704815	-0.0287915	2.72059	0.321182	0.543354	0.180447	0.337934	0.282899	0.649689	0.501805	0.27416	0.0214177	0.0680649	0.017278	0.00537247	0.0171206	0.548897	0.923357	0.945942	0.572795	0.0993503	0.988751	0.307805	0.773737	0.985866	0.278418	0.0981145	0.616172	0.83195	0.570412
528	chr3:129619349-129619350	0.366236	-0.0476708	0.0171807	0.00552588	3.7515e-07	0.000992711	-1.34691	0.423083	0.274739	-0.233156	-0.0615042	-0.322648	0.642468	-0.0245373	0.0385406	0.0183365	0.0738826	0.00163858	0.00789557	-0.0476708	2.75509	0.32527	0.535839	0.18393	0.343713	0.281153	0.629651	0.514255	0.276786	0.0215344	0.0686958	0.0171824	0.00540227	0.0171807	0.624926	0.799267	0.881437	0.193357	0.259403	0.988751	0.608143	0.720147	0.985866	0.20493	0.00237837	0.0939453	0.857984	0.647443
529	chr3:129619356-129619357	0.270416	-0.0304987	0.0156642	0.0515311	3.7515e-07	0.000992711	-1.56768	0.20284	0.189528	-0.270261	0.462973	-0.269038	0.27775	0.932586	0.273173	-0.00319723	0.106378	-0.0244004	0.00296442	-0.0304987	2.49628	0.29111	0.524786	0.166018	0.323276	0.2571	0.54245	0.577357	0.255984	0.0199391	0.0628382	0.0155436	0.00492581	0.0156642	0.530002	0.799267	0.881437	0.485939	0.259403	0.988751	0.717984	0.720147	0.985866	0.103545	0.00237837	0.0939453	0.152107	0.647443
530	chr3:129619362-129619363	0.244782	-0.0709566	0.0157147	6.32274e-06	3.7515e-07	0.000992711	-0.474866	0.224853	-0.0292746	-0.476463	0.0983343	0.0398242	0.0938826	2.21303	0.274621	0.00642788	0.0785111	-0.0154452	0.00433609	-0.0709566	2.47327	0.292702	0.500445	0.168456	0.309222	0.264	0.501614	1.08308	0.263354	0.0200349	0.0618527	0.0156536	0.0050889	0.0157147	0.847743	0.799267	0.881437	0.442369	0.259403	0.988751	0.953353	0.720147	0.985866	0.00467788	0.00237837	0.0939453	0.75048	0.647443
531	chr3:129619459-129619460	0.275552	-0.0538634	0.0159115	0.000711317	1.74582e-07	0.000567874	0.324821	0.162696	-0.593726	-0.382865	0.368406	0.0315078	0.429874	1.4073	0.196248	-0.00372847	0.0547954	-0.0150049	0.00792327	-0.0538634	2.50733	0.294929	0.463322	0.168199	0.315913	0.264411	0.539646	0.717047	0.25942	0.0203962	0.0629587	0.01582	0.00511166	0.0159115	0.896923	0.813463	0.887832	0.581191	0.203258	0.988751	0.200034	0.709244	0.985866	0.0228305	0.00111189	0.0588727	0.243548	0.474785
532	chr3:129619481-129619482	0.44826	-0.0682164	0.020452	0.000851637	1.74582e-07	0.000567874	-1.85924	0.734868	-0.469074	-0.699419	-0.314617	0.107463	0.287869	0.899631	0.00106399	0.00802168	0.0994402	0.00266957	0.00784937	-0.0682164	3.18963	0.403573	0.605096	0.217566	0.385885	0.346975	0.661572	0.778874	0.335767	0.0258234	0.0798583	0.0203248	0.00653612	0.020452	0.559959	0.813463	0.887832	0.0686213	0.203258	0.988751	0.438218	0.709244	0.985866	0.00130557	0.00111189	0.0588727	0.414893	0.474785
533	chr3:138830484-138830485	0.323162	-0.0223293	0.0144141	0.12135	9.13033e-05	0.0369548	-3.83735	0.456489	0.273722	0.0092619	-0.262637	0.166294	0.29468	-0.730967	-0.0978257	0.0352579	0.0668002	0.0108785	-0.00431851	-0.0223293	2.30468	0.276094	0.408137	0.150862	0.286816	0.237324	0.486389	0.41633	0.226657	0.017924	0.0572961	0.0146112	0.00448558	0.0144141	0.0959075	0.00816981	0.133662	0.0982533	0.071334	0.988751	0.502436	0.696531	0.985866	0.951046	0.677268	0.894503	0.359826	0.377997
534	chr3:138830496-138830497	0.321362	-0.0329636	0.0145439	0.0234212	9.13033e-05	0.0369548	-4.96517	0.248764	0.480064	-0.0684825	-0.443188	0.0981368	0.269283	-0.68445	-0.163933	0.0146707	0.101459	0.016069	-0.0068926	-0.0329636	2.32696	0.276707	0.409068	0.151858	0.290198	0.237569	0.489932	0.421804	0.229671	0.0181238	0.0579106	0.0147172	0.00450843	0.0145439	0.0328621	0.00816981	0.133662	0.368643	0.071334	0.988751	0.240573	0.696531	0.985866	0.652014	0.677268	0.894503	0.126713	0.377997
535	chr3:138830509-138830510	0.289786	-0.0363672	0.0138199	0.00850085	9.13033e-05	0.0369548	-3.55614	0.361322	0.366806	-0.0876017	-0.440679	0.137739	0.196168	-0.760395	-0.235495	0.0226502	0.0690241	0.018588	-0.00403403	-0.0363672	2.21009	0.264535	0.392338	0.14459	0.274757	0.227439	0.466131	0.396659	0.217702	0.0171914	0.0549354	0.0140043	0.00429703	0.0138199	0.107606	0.00816981	0.133662	0.171978	0.071334	0.988751	0.349828	0.696531	0.985866	0.544605	0.677268	0.894503	0.108739	0.377997
536	chr3:138830515-138830516	0.292466	-0.0353745	0.0139574	0.0112621	0.000136517	0.0475665	-3.31289	0.216164	0.744839	-0.00208514	-0.360142	0.121775	0.497934	-0.940242	-0.257382	0.0165024	0.0634772	0.0125831	-0.00696292	-0.0353745	2.24068	0.26601	0.39437	0.145879	0.27842	0.228155	0.465794	0.411756	0.220657	0.0173798	0.0557119	0.0141523	0.00433291	0.0139574	0.139268	0.00464681	0.0997583	0.416438	0.0656034	0.988751	0.0589348	0.654775	0.985866	0.988596	0.732028	0.902072	0.195831	0.459129
537	chr3:138830625-138830626	0.737426	-0.0621773	0.0208389	0.00284771	0.000146212	0.0495288	-6.49118	0.574911	-0.100907	-0.3461	-0.14464	0.0330345	0.00387752	-1.04635	-0.0508529	-0.00559303	0.162134	-0.00688525	0.00154196	-0.0621773	3.26541	0.39007	0.590373	0.215866	0.408377	0.337961	0.674939	0.601286	0.329472	0.0258519	0.0819826	0.0211613	0.00643785	0.0208389	0.0468273	0.00356674	0.0868582	0.140518	0.063748	0.988751	0.864286	0.717784	0.985866	0.108866	0.724492	0.901234	0.723202	0.473372
538	chr3:138830637-138830638	0.511551	-0.0345423	0.0174093	0.0472413	0.000146212	0.0495288	-4.28325	0.303679	-0.0964071	-0.1169	-0.0651764	-0.123444	-0.179958	-0.901718	-0.215358	0.0101925	0.0894003	0.00712982	-0.00119738	-0.0345423	2.74835	0.329394	0.496429	0.180955	0.341802	0.285388	0.572285	0.482785	0.274544	0.0216437	0.0686889	0.0175091	0.00539749	0.0174093	0.119119	0.00356674	0.0868582	0.356564	0.063748	0.988751	0.846018	0.717784	0.985866	0.518268	0.724492	0.901234	0.848773	0.473372
539	chr3:138830665-138830666	0.673134	-0.0375022	0.0198063	0.0582988	0.000146212	0.0495288	-5.52742	0.484107	0.0678683	-0.107929	-0.094963	-0.125446	0.0962865	-1.28267	-0.108355	0.0224886	0.100232	0.00826871	-0.00217216	-0.0375022	3.12816	0.3745	0.563341	0.206373	0.39018	0.326153	0.651645	0.575631	0.311652	0.024673	0.0783014	0.0200914	0.0061682	0.0198063	0.0772307	0.00356674	0.0868582	0.196124	0.063748	0.988751	0.904107	0.717784	0.985866	0.600989	0.724492	0.901234	0.807709	0.473372
540	chr3:138830674-138830675	0.538122	-0.033856	0.0184316	0.0662325	0.000146212	0.0495288	-4.88021	0.379739	0.0797705	-0.339054	-0.296718	-0.17982	-0.256427	-0.768885	-0.112976	0.0104185	0.136899	-0.000989353	0.000164109	-0.033856	2.95994	0.350826	0.540889	0.194089	0.360412	0.304012	0.599508	0.501075	0.293856	0.0229922	0.0739701	0.0184661	0.00576653	0.0184316	0.0991986	0.00356674	0.0868582	0.279069	0.063748	0.988751	0.882753	0.717784	0.985866	0.0806544	0.724492	0.901234	0.410353	0.473372
541	chr3:151805877-151805878	0.121581	-0.0345357	0.0120396	0.0041243	4.45777e-06	0.00534868	-1.50423	0.229092	0.29743	-0.257719	-0.655348	-0.22504	0.0154378	1.01837	-0.0228574	-0.0288323	0.0769853	0.0218167	0.00453582	-0.0345357	1.94665	0.238046	0.367883	0.130114	0.232786	0.211989	0.434307	0.506613	0.189358	0.0152761	0.0484623	0.0120062	0.00382656	0.0120396	0.439683	0.476533	0.740607	0.335858	0.69792	0.988751	0.418809	0.619752	0.985866	0.0476223	0.277741	0.818249	0.00487416	0.0656795
542	chr3:151806022-151806023	0.364983	-0.0638283	0.0213239	0.00275995	6.14731e-05	0.028978	2.59275	0.23552	0.398275	-0.19295	-0.568181	0.069592	0.622485	-0.1784	-0.584837	0.0145789	-0.0064957	0.00804068	0.00502806	-0.0638283	3.46897	0.433933	0.645415	0.236026	0.402508	0.407932	0.873732	0.766172	0.319074	0.0271522	0.0867214	0.0208324	0.00681794	0.0213239	0.454816	0.714706	0.844055	0.587297	0.715972	0.988751	0.537179	0.463673	0.985866	0.413646	0.194024	0.75881	0.158067	0.341462
543	chr3:151806058-151806059	0.216892	-0.0538921	0.0156908	0.000593372	4.71854e-05	0.0240868	1.46731	-0.0433194	0.151482	-0.0526672	0.113888	-0.0672945	0.439239	0.598566	-0.626197	-0.0121487	0.0382405	0.00749891	-0.00273516	-0.0538921	2.50177	0.290819	0.480498	0.166865	0.33565	0.275285	0.562517	0.680891	0.233906	0.0199781	0.0628383	0.0156436	0.00505552	0.0156908	0.557534	0.550277	0.774394	0.881588	0.704324	0.988751	0.752564	0.452079	0.985866	0.752285	0.172919	0.736351	0.734378	0.277766
544	chr3:194138095-194138096	0.253409	-0.0428379	0.022705	0.0591988	0.000133591	0.0468469	-7.50052	0.557576	0.204264	-0.526529	-0.562847	-1.24764	-0.361587	-1.23756	0.255868	-0.00995296	0.0995688	0.0274429	0.0137632	-0.0428379	3.54676	0.432854	0.543259	0.234999	0.430343	0.487248	0.835296	1.07531	0.323408	0.0271526	0.0880337	0.0218694	0.00710708	0.022705	0.0344511	0.0332541	0.262031	0.197698	0.234219	0.988751	0.706919	0.828131	0.985866	0.0250545	0.00117919	0.0609958	0.190906	0.226891
545	chr3:194138104-194138105	0.0637342	-0.0275049	0.00973621	0.00472791	0.000133591	0.0468469	-2.07724	0.0568052	0.371883	-0.182323	-0.163199	-0.0699357	0.174356	0.112781	0.075181	-0.00874448	0.0362527	0.00752514	0.00252948	-0.0275049	1.55207	0.191218	0.272415	0.102579	0.189634	0.16615	0.34337	0.280897	0.152671	0.0123995	0.038602	0.00981608	0.00308368	0.00973621	0.180778	0.0332541	0.262031	0.766413	0.234219	0.988751	0.172211	0.828131	0.985866	0.0755037	0.00117919	0.0609958	0.389459	0.226891
546	chr3:194138106-194138107	0.123965	-0.0471895	0.0118434	6.76336e-05	0.000133591	0.0468469	-5.66851	0.204347	-0.0171581	-0.365897	-0.229424	-0.25202	-0.067505	0.380585	0.277341	-0.0423311	0.127805	0.030008	0.0135879	-0.0471895	1.84679	0.225319	0.319799	0.122505	0.22512	0.195942	0.40006	0.326482	0.182724	0.0146938	0.0461837	0.0116359	0.00368465	0.0118434	0.00214496	0.0332541	0.262031	0.364446	0.234219	0.988751	0.957212	0.828131	0.985866	0.00281912	0.00117919	0.0609958	0.308145	0.226891
547	chr3:194138287-194138288	0.202059	-0.0217918	0.0131596	0.0977299	0.000133591	0.0468469	-0.779502	-0.422541	0.0778102	-0.323867	-0.222935	0.0111625	0.403103	-0.165796	-0.112303	-0.0387969	0.0501472	0.0114653	0.00780179	-0.0217918	2.09066	0.252239	0.386099	0.138328	0.256957	0.222243	0.472773	0.369231	0.205923	0.0168334	0.0517936	0.0133482	0.00413487	0.0131596	0.709261	0.0332541	0.262031	0.0939024	0.234219	0.988751	0.840285	0.828131	0.985866	0.0192173	0.00117919	0.0609958	0.385616	0.226891
548	chr4:2830253-2830254	0.239866	-0.0337211	0.0130747	0.00990529	4.10226e-05	0.0221986	0.787417	0.131282	-0.662014	-0.331192	-0.140661	-0.213867	-0.37741	-0.293239	-0.0467313	-0.0244985	-0.0246394	-0.00274311	-0.00121958	-0.0337211	2.08424	0.24823	0.380558	0.137201	0.260633	0.2176	0.463709	0.362436	0.201926	0.0163406	0.0518307	0.0130891	0.0040435	0.0130747	0.705582	0.930512	0.950225	0.596895	0.938491	0.988842	0.081931	0.00165911	0.311628	0.0157824	5.40038e-08	4.91397e-05	0.58941	0.76873
549	chr4:2830256-2830257	0.136103	-0.0215556	0.0101296	0.0333384	4.10226e-05	0.0221986	1.93861	-0.0311246	-0.299081	-0.259469	0.126585	-0.190691	-0.126817	-0.286903	0.138878	-0.0416834	-0.0288054	-0.00366763	0.000380468	-0.0215556	1.65185	0.195127	0.28559	0.107501	0.201984	0.169583	0.351256	0.284286	0.156079	0.0126297	0.040911	0.0101522	0.00318328	0.0101296	0.240556	0.930512	0.950225	0.873268	0.938491	0.988842	0.29499	0.00165911	0.311628	0.0157944	5.40038e-08	4.91397e-05	0.530851	0.76873
550	chr4:3767690-3767691	0.490317	0.0703126	0.0297089	0.0179467	3.99262e-05	0.021896	-15.2389	-0.0125868	0.940821	0.147802	-1.56611	0.465142	-0.506012	1.2778	0.649017	0.0254366	0.2283	0.0481949	-0.00106595	0.0703126	5.19405	0.575838	0.838987	0.306636	0.819113	0.464968	1.17528	0.664603	0.42631	0.0378423	0.125878	0.0267435	0.00900342	0.0297089	0.00334714	0.00458609	0.0990705	0.982561	0.356886	0.988751	0.262127	0.529182	0.985866	0.629799	0.870484	0.933636	0.0558817	0.156856
551	chr4:3767694-3767695	0.738153	0.0759022	0.0264127	0.00405699	3.99262e-05	0.021896	-6.60482	0.341075	-0.669986	-0.0241357	-0.727051	-0.125726	0.080765	0.348804	0.392448	0.0193171	0.0415218	0.0126873	-0.00219411	0.0759022	4.17734	0.51157	0.965604	0.283972	0.591443	0.462759	0.890739	0.735899	0.397962	0.0355692	0.102524	0.0254887	0.00844712	0.0264127	0.113854	0.00458609	0.0990705	0.50495	0.356886	0.988751	0.487775	0.529182	0.985866	0.932267	0.870484	0.933636	0.218966	0.156856
552	chr4:3767696-3767697	0.70958	0.0639405	0.0269465	0.0176504	3.99262e-05	0.021896	-7.78304	0.442625	-1.02379	-0.104998	-1.06589	-0.0287354	0.046905	0.0708832	0.332649	0.0521308	0.0422417	0.0349296	-0.0129244	0.0639405	4.47968	0.509381	1.19521	0.289208	0.630167	0.476074	0.981613	0.754998	0.400661	0.0365613	0.108728	0.0255084	0.0085304	0.0269465	0.0823149	0.00458609	0.0990705	0.384877	0.356886	0.988751	0.39168	0.529182	0.985866	0.716566	0.870484	0.933636	0.0907539	0.156856
553	chr4:3767704-3767705	1.28303	0.0657655	0.0352593	0.062154	3.99262e-05	0.021896	-8.18787	0.810138	-0.0719616	-0.0867005	-0.291699	-0.155826	-0.488086	0.469556	0.322872	0.00392175	0.0713016	0.0239083	-0.000823461	0.0657655	5.39101	0.645632	1.04003	0.375382	0.68558	0.61366	1.34683	0.967196	0.535677	0.0468594	0.133116	0.0331829	0.011725	0.0352593	0.128812	0.00458609	0.0990705	0.209552	0.356886	0.988751	0.944837	0.529182	0.985866	0.817341	0.870484	0.933636	0.670488	0.156856
554	chr4:3767711-3767712	0.955761	0.0593358	0.0294582	0.043985	3.99262e-05	0.021896	-6.7471	0.79722	-0.69664	0.0174084	-0.398575	-0.302404	-0.322404	1.07351	-0.0957753	0.00317826	0.0393905	0.0355104	0.00221071	0.0593358	4.52604	0.533656	1.0233	0.311796	0.593265	0.511756	1.05372	0.726528	0.468451	0.0382797	0.112461	0.0278988	0.00936201	0.0294582	0.136032	0.00458609	0.0990705	0.135206	0.356886	0.988751	0.496012	0.529182	0.985866	0.955475	0.870484	0.933636	0.50169	0.156856
555	chr4:3767714-3767715	0.613526	0.0674748	0.0238733	0.00470786	3.99262e-05	0.021896	-7.57284	0.379494	-0.598084	-0.197754	-0.395376	0.0297626	-0.464897	-0.133407	0.332227	0.0364326	0.0579284	0.0244434	-0.00588792	0.0674748	3.79012	0.4671	0.816339	0.25857	0.489419	0.4148	0.945317	0.726458	0.360872	0.0314309	0.0930068	0.0231622	0.00753015	0.0238733	0.0457117	0.00458609	0.0990705	0.416535	0.356886	0.988751	0.463777	0.529182	0.985866	0.444392	0.870484	0.933636	0.419178	0.156856
556	chr4:3767730-3767731	0.871745	0.100958	0.0307362	0.00102106	3.99262e-05	0.021896	-9.78691	0.87857	-0.999189	0.0521202	-0.537543	-0.207939	-0.680146	1.38432	0.539569	0.026463	0.0933138	0.0180204	0.000491746	0.100958	4.74217	0.542207	1.24462	0.323084	0.678713	0.541632	1.24855	0.743446	0.450071	0.040821	0.116563	0.0286119	0.00964776	0.0307362	0.0390362	0.00458609	0.0990705	0.105155	0.356886	0.988751	0.422087	0.529182	0.985866	0.871841	0.870484	0.933636	0.428359	0.156856
557	chr4:3767821-3767822	0.691917	0.0553388	0.026557	0.0371808	0.000107346	0.040786	-9.25484	0.336988	-0.656439	-0.277935	-0.82647	-0.0695199	-0.483327	0.424002	0.329813	0.00209068	0.129977	0.00947647	-0.00211115	0.0553388	4.22	0.502381	0.92557	0.280116	0.589659	0.445043	0.967786	0.729947	0.402083	0.0345423	0.103564	0.0256651	0.00830725	0.026557	0.0283008	0.00146004	0.0537024	0.502359	0.210637	0.988751	0.478184	0.536034	0.985866	0.321094	0.791711	0.913342	0.161033	0.0529413
558	chr4:4867181-4867182	1.56462	0.0383942	0.0299249	0.199486	5.86426e-05	0.0279125	-5.62457	-0.976995	-0.00267094	0.010376	-0.283986	0.272062	-0.4019	1.02118	-0.159412	0.0217865	0.0844412	-0.0403097	0.0106985	0.0383942	4.75208	0.592048	0.844741	0.313197	0.601773	0.485102	0.973287	0.815681	0.472508	0.0374952	0.118373	0.0304356	0.00935813	0.0299249	0.236571	0.0490369	0.312429	0.0989028	0.811292	0.988751	0.997477	0.933617	0.986686	0.973571	0.800607	0.915015	0.636987	0.705495
559	chr4:4867187-4867188	1.43339	0.0468551	0.0287306	0.102923	3.56389e-05	0.0204132	-5.49302	-0.514868	-0.17957	0.0261377	-0.344701	0.0453009	-0.812023	0.872703	-0.148284	0.0283725	0.0643208	-0.016616	0.00999667	0.0468551	4.56731	0.556577	0.823711	0.298073	0.576923	0.465612	0.944521	0.777022	0.450341	0.0357904	0.113506	0.0287344	0.00892016	0.0287306	0.229099	0.0455583	0.302591	0.354934	0.772234	0.988751	0.827428	0.949972	0.987361	0.930124	0.808091	0.916742	0.550186	0.706118
560	chr4:4867197-4867198	1.47976	0.0526511	0.0288538	0.0680382	2.22304e-05	0.0151433	-8.1897	-0.281512	0.273283	0.0679814	-0.203712	-0.139772	-0.891003	1.20784	-0.174081	0.055685	0.108468	-0.0115651	0.00635117	0.0526511	4.64918	0.564338	0.817632	0.30303	0.576759	0.4752	0.966609	0.782433	0.455183	0.0362675	0.115256	0.0290399	0.00894694	0.0288538	0.0781474	0.0418111	0.291256	0.617896	0.736107	0.988751	0.7382	0.970647	0.990192	0.822494	0.828695	0.921538	0.723938	0.675228
561	chr4:4867202-4867203	1.19602	0.0579796	0.0257894	0.0245639	3.82441e-05	0.0214188	-6.95721	-0.264813	-0.00940529	-0.0200555	-0.0847291	0.159813	-0.592357	1.25325	-0.485303	0.0336576	0.0925394	-0.00622951	0.0128369	0.0579796	4.11381	0.499541	0.736118	0.271308	0.514368	0.423287	0.853368	0.703977	0.413336	0.0323484	0.102475	0.0260368	0.00806954	0.0257894	0.090802	0.0492434	0.312981	0.596033	0.722953	0.988751	0.989806	0.981019	0.99259	0.941073	0.820474	0.919606	0.869161	0.704209
562	chr4:4867225-4867226	0.865473	0.0825272	0.0269765	0.00221909	4.26703e-05	0.0225768	-9.4296	-0.238945	0.618962	-0.0888511	-0.407222	0.105242	-2.1001	2.11046	-0.761708	0.0186593	0.140449	-0.00446421	0.00485952	0.0825272	4.28817	0.537152	0.781321	0.285687	0.565133	0.433812	1.24897	0.663813	0.49181	0.0343548	0.105155	0.0274391	0.00845309	0.0269765	0.0278794	0.0697996	0.363121	0.656438	0.756516	0.988751	0.428244	0.976943	0.991468	0.755794	0.792546	0.913452	0.471169	0.69713
563	chr4:4867261-4867262	1.21758	0.0539999	0.0318146	0.0896341	4.26703e-05	0.0225768	-4.71651	0.154207	0.625919	0.192674	0.499588	0.190877	-1.36555	1.28937	-0.306748	0.00239018	0.0209266	0.00593251	-0.00253351	0.0539999	5.01331	0.628726	0.878877	0.346167	0.595692	0.521178	1.36168	0.799327	0.53757	0.040808	0.124494	0.0307853	0.0101481	0.0318146	0.346809	0.0697996	0.363121	0.806248	0.756516	0.988751	0.476353	0.976943	0.991468	0.577806	0.792546	0.913452	0.401656	0.69713
564	chr4:4867274-4867275	1.90982	0.0464453	0.0402826	0.248915	0.000135068	0.0472624	-6.04352	0.0431842	-1.07348	0.258585	0.306885	0.235923	-0.308548	2.57975	0.113869	0.0331175	-0.00283464	0.0183077	0.0161178	0.0464453	6.13651	0.787481	1.45974	0.412357	0.7758	0.634867	1.31632	0.93928	0.634425	0.0516001	0.15263	0.0375474	0.0126425	0.0402826	0.324699	0.0710565	0.365888	0.956267	0.707718	0.988751	0.462101	0.981591	0.99277	0.5306	0.780083	0.91082	0.69242	0.618687
565	chr4:6892245-6892246	0.302402	-0.0297269	0.0146779	0.0428388	4.49358e-05	0.0232906	0.765264	0.216356	0.461854	-0.209585	-0.0300276	-0.222139	-0.213351	0.805791	0.000389483	-0.00753453	0.0180652	-0.00114256	0.009986	-0.0297269	2.35393	0.28014	0.436655	0.154375	0.289868	0.243466	0.480446	0.473073	0.227755	0.0182183	0.0587065	0.0147846	0.00459315	0.0146779	0.745105	0.747801	0.858066	0.43993	0.772661	0.988751	0.290188	0.51253	0.985866	0.174579	0.107963	0.637171	0.917494	0.683749
566	chr4:6892384-6892385	0.178222	-0.0308798	0.0117744	0.00872572	4.49358e-05	0.0232906	0.570011	0.185708	0.026154	-0.191035	0.0370169	-0.283049	-0.174579	0.891026	-0.0296519	-0.0119782	0.0145736	-0.0036202	0.0124772	-0.0308798	1.89601	0.224087	0.335779	0.123928	0.232417	0.197254	0.389453	0.384189	0.182402	0.0146357	0.0473727	0.0118682	0.00372511	0.0117744	0.763691	0.747801	0.858066	0.407254	0.772661	0.988751	0.937915	0.51253	0.985866	0.123196	0.107963	0.637171	0.873456	0.683749
567	chr4:6892418-6892419	0.127638	-0.0299648	0.0104177	0.00402333	4.49358e-05	0.0232906	-2.18443	0.173185	-0.171045	-0.0567787	0.10934	-0.441375	0.00477512	0.124015	0.051339	-0.0131945	0.0425245	0.0081256	0.0127868	-0.0299648	1.65109	0.194875	0.287629	0.10792	0.202301	0.174444	0.34125	0.30809	0.160346	0.0128151	0.0413614	0.010343	0.00329778	0.0104177	0.185828	0.747801	0.858066	0.374165	0.772661	0.988751	0.552063	0.51253	0.985866	0.598805	0.107963	0.637171	0.588866	0.683749
568	chr4:6892430-6892431	0.182285	-0.0351249	0.0122811	0.00423521	5.36812e-05	0.0264121	-1.22179	0.235332	-0.326217	-0.147165	0.436813	0.047993	0.436141	0.0832443	-0.0347236	-0.0130149	0.0157805	0.0106603	0.0164414	-0.0351249	1.95074	0.230177	0.34454	0.12826	0.242414	0.204221	0.40355	0.353705	0.192396	0.0150175	0.048686	0.0123334	0.00389797	0.0122811	0.531103	0.586216	0.789863	0.306592	0.299935	0.988751	0.343731	0.621331	0.985866	0.251218	0.16441	0.725857	0.071557	0.699656
569	chr4:10092562-10092563	0.0981246	-0.0437705	0.0163089	0.00727812	5.81919e-05	0.0277115	0.468709	0.594302	0.781639	-0.350745	-0.488487	0.100466	0.22962	-0.558217	-0.39123	0.00264626	0.0271385	0.0318026	0.00915397	-0.0437705	2.73446	0.369248	0.579374	0.180128	0.321747	0.326873	0.593074	0.455466	0.246155	0.020694	0.0677212	0.0171627	0.00544232	0.0163089	0.863903	0.991101	0.99239	0.107509	0.0418115	0.988751	0.177302	0.651991	0.985866	0.0515101	0.0998739	0.619619	0.128956	0.157234
570	chr4:10092591-10092592	0.0621654	-0.0360432	0.00980491	0.00023689	5.81919e-05	0.0277115	-0.0464105	0.26669	0.22248	-0.04681	0.091915	-0.151843	-0.0314352	0.00269925	0.0734151	-9.53299e-05	0.0303269	0.0110014	0.00159482	-0.0360432	1.56396	0.196406	0.315252	0.10589	0.19963	0.166457	0.352679	0.30277	0.158641	0.0125343	0.0389777	0.0100844	0.00316696	0.00980491	0.976326	0.991101	0.99239	0.174511	0.0418115	0.988751	0.480361	0.651991	0.985866	0.658444	0.0998739	0.619619	0.64521	0.157234
571	chr4:10092720-10092721	0.330326	-0.0259076	0.0193424	0.180434	0.000122724	0.0440783	0.650409	0.85492	0.214992	-0.3107	0.425026	-0.401268	0.00888761	0.142237	0.388271	-0.0133569	0.0631858	-0.0290131	0.00510298	-0.0259076	2.94196	0.400448	0.661434	0.20292	0.386573	0.309795	0.669002	0.663951	0.321628	0.0244562	0.0741455	0.0191972	0.00604665	0.0193424	0.82503	0.962401	0.970859	0.0327684	0.132461	0.988751	0.745151	0.320845	0.985866	0.125734	0.0172254	0.282504	0.271563	0.0984216
572	chr4:10092747-10092748	0.0447559	-0.0206391	0.00908027	0.0230287	0.000122724	0.0440783	-0.0694059	0.199744	-0.0888677	-0.186939	0.160404	-0.224868	0.263682	0.343973	0.0196756	0.023498	0.0116881	-0.00338266	0.00586458	-0.0206391	1.45908	0.178562	0.276121	0.097751	0.182395	0.151123	0.342819	0.290687	0.145111	0.0114878	0.0363561	0.0091778	0.00293077	0.00908027	0.96206	0.962401	0.970859	0.263301	0.132461	0.988751	0.747571	0.320845	0.985866	0.0558245	0.0172254	0.282504	0.379168	0.0984216
573	chr4:10092755-10092756	0.103853	-0.0267293	0.0118902	0.024575	0.000122724	0.0440783	-0.161682	0.154523	0.116191	-0.0825354	0.400926	-0.266299	0.0861995	0.70083	0.184535	0.00725902	0.030648	-0.00306708	0.00772726	-0.0267293	1.90089	0.23114	0.372619	0.127769	0.246383	0.194555	0.438513	0.393606	0.193435	0.0151185	0.0470915	0.0120324	0.00380221	0.0118902	0.932217	0.962401	0.970859	0.503799	0.132461	0.988751	0.755176	0.320845	0.985866	0.518295	0.0172254	0.282504	0.103684	0.0984216
574	chr4:16228382-16228383	0.374759	0.0338443	0.016691	0.0425917	2.52282e-05	0.0164333	-4.35468	-0.0444419	0.20164	-0.119773	-0.192358	-0.520909	0.101007	-0.0966557	-0.0797439	-0.0135551	0.09125	-0.013907	-0.00476523	0.0338443	2.73443	0.32935	0.472885	0.178883	0.336368	0.286413	0.527642	0.484979	0.269898	0.0215859	0.0679016	0.0168765	0.00535586	0.016691	0.111263	0.0180536	0.19718	0.892661	0.34426	0.988751	0.669813	0.435358	0.985866	0.503138	0.731821	0.902072	0.567412	0.106658
575	chr4:16228387-16228388	0.355003	0.0446485	0.0161977	0.00584293	2.52282e-05	0.0164333	-3.90689	-0.668949	0.0979213	-0.0899899	-0.553066	-0.399759	-0.566901	0.0842828	0.107871	-0.0237934	0.0726251	-0.0200481	-0.00677703	0.0446485	2.6245	0.334562	0.457127	0.171853	0.33363	0.276148	0.544357	0.451472	0.256987	0.0206836	0.0652938	0.0163367	0.00510235	0.0161977	0.136587	0.0180536	0.19718	0.0455564	0.34426	0.988751	0.830383	0.435358	0.985866	0.600526	0.731821	0.902072	0.0973733	0.106658
576	chr4:16228397-16228398	0.442698	0.0382883	0.0159818	0.016587	2.52282e-05	0.0164333	-3.33339	-0.281399	0.413944	0.00601573	-0.439886	-0.421958	-0.482001	0.105175	0.223256	0.00629015	0.0677307	-0.011386	-0.00532688	0.0382883	2.56271	0.308441	0.44608	0.167217	0.319725	0.264873	0.529409	0.442578	0.248852	0.0199593	0.0637749	0.0160849	0.00497675	0.0159818	0.193351	0.0180536	0.19718	0.361597	0.34426	0.988751	0.353429	0.435358	0.985866	0.971302	0.731821	0.902072	0.168875	0.106658
577	chr4:16228425-16228426	0.451274	0.0479258	0.0162036	0.00309926	2.52282e-05	0.0164333	-4.33783	-0.190969	0.509495	0.0554199	-0.450354	-0.321152	-0.5745	0.248723	0.195961	0.00354869	0.0832466	-0.00737879	-0.00284614	0.0479258	2.60242	0.313271	0.450967	0.169537	0.325215	0.267896	0.537794	0.44458	0.252866	0.0201918	0.0647161	0.0162669	0.00504223	0.0162036	0.0955445	0.0180536	0.19718	0.542129	0.34426	0.988751	0.258567	0.435358	0.985866	0.743751	0.731821	0.902072	0.166117	0.106658
578	chr4:16228486-16228487	0.561857	0.0506263	0.0180542	0.0050454	2.52282e-05	0.0164333	-5.60256	-0.293031	0.340622	0.171473	-0.465532	-0.458088	-0.49297	0.277416	0.290996	-0.00220226	0.113684	-0.0094549	-0.0022763	0.0506263	2.90503	0.350655	0.505861	0.18896	0.362876	0.300351	0.593887	0.497474	0.28089	0.0224402	0.0722664	0.0181395	0.00562654	0.0180542	0.0537841	0.0180536	0.19718	0.403342	0.34426	0.988751	0.500723	0.435358	0.985866	0.364163	0.731821	0.902072	0.199528	0.106658
579	chr4:16228514-16228515	0.514106	0.0365735	0.0181263	0.0436222	2.52282e-05	0.0164333	-5.55607	-0.317605	0.652416	0.155355	-0.329625	-0.575722	-0.287673	0.362444	0.415915	-0.00813239	0.113333	0.0036126	-0.00283053	0.0365735	2.92244	0.355458	0.497129	0.189869	0.358034	0.304445	0.594583	0.492556	0.282424	0.022373	0.0725509	0.0180286	0.00562924	0.0181263	0.0572795	0.0180536	0.19718	0.371585	0.34426	0.988751	0.189396	0.435358	0.985866	0.413229	0.731821	0.902072	0.357231	0.106658
580	chr4:48490269-48490270	2.41208	0.0641838	0.036522	0.0788495	0.000126598	0.0448445	-2.00079	0.756866	-0.491408	0.299245	-0.470012	0.133024	0.794966	1.32769	-0.513828	0.0908348	-0.0744304	0.00287263	-0.00127347	0.0641838	5.85664	0.686075	1.11835	0.382692	0.752901	0.601507	1.18644	0.989246	0.576214	0.0455726	0.146502	0.0375016	0.0114363	0.036522	0.732631	0.895103	0.929555	0.269948	0.0319855	0.951314	0.660368	0.969432	0.989898	0.434246	0.915397	0.950284	0.532451	0.199376
581	chr4:48490272-48490273	2.37488	0.0439573	0.0365007	0.228479	0.000126598	0.0448445	-0.0415874	0.768397	-0.504025	0.273144	-0.506312	0.121484	1.09732	1.12507	-0.508141	0.0787952	-0.122182	0.0150005	0.00123418	0.0439573	5.83726	0.68167	1.10585	0.379489	0.746817	0.593961	1.17346	0.982035	0.573012	0.0451705	0.146423	0.0369185	0.0113679	0.0365007	0.994316	0.895103	0.929555	0.259647	0.0319855	0.951314	0.648549	0.969432	0.989898	0.471667	0.915397	0.950284	0.497797	0.199376
582	chr4:48490276-48490277	2.70932	0.0572549	0.0389358	0.141428	0.000126598	0.0448445	0.952013	0.666303	-0.273619	0.271336	-0.417495	0.157335	0.662042	1.42801	-0.430602	0.0797088	-0.14919	0.00360133	0.00525544	0.0572549	6.21331	0.728674	1.14729	0.406278	0.794066	0.635237	1.25994	1.04568	0.608332	0.0480629	0.155967	0.0395458	0.0121745	0.0389358	0.878224	0.895103	0.929555	0.360505	0.0319855	0.951314	0.811499	0.969432	0.989898	0.504225	0.915397	0.950284	0.59905	0.199376
583	chr4:48490287-48490288	2.65196	0.0512445	0.0383474	0.181444	7.49744e-05	0.0326105	0.335063	0.734501	-0.0741849	0.15295	-0.680683	0.165861	1.10168	1.11174	-0.517529	0.08777	-0.138703	0.0135586	-0.000540431	0.0512445	6.14069	0.720016	1.13511	0.402052	0.797829	0.630648	1.24086	1.0363	0.603416	0.0476491	0.153859	0.0392352	0.0119792	0.0383474	0.956486	0.877778	0.920278	0.307673	0.0292529	0.930993	0.947891	0.967519	0.989548	0.703632	0.922395	0.953262	0.393565	0.198644
584	chr4:48490296-48490297	2.44415	0.0576048	0.0371067	0.120564	3.7771e-05	0.0212657	-0.0194281	0.907644	0.0680108	0.148111	-0.704808	-0.140315	0.883898	1.03755	-0.397138	0.0920859	-0.126748	-0.00806278	0.00256802	0.0576048	5.93596	0.695648	1.08581	0.388444	0.764754	0.612247	1.19795	1.00553	0.579376	0.0462987	0.148907	0.038238	0.0115247	0.0371067	0.997389	0.853429	0.907508	0.19198	0.0235044	0.874829	0.950057	0.973693	0.990792	0.702985	0.922851	0.953473	0.35673	0.1908
585	chr4:48490309-48490310	2.76498	0.0723214	0.0393435	0.0660326	2.52942e-05	0.0164333	-1.58451	0.485034	-0.723231	0.328926	-0.566082	0.588385	0.746799	1.19047	-0.556042	0.0983942	-0.103631	0.0102398	-0.000355939	0.0723214	6.29892	0.737353	1.28772	0.410894	0.822743	0.635778	1.27609	1.05453	0.624168	0.0489811	0.157606	0.0402731	0.0121622	0.0393435	0.801387	0.814296	0.888202	0.510664	0.0262174	0.903371	0.574365	0.97354	0.990754	0.423413	0.916258	0.950633	0.491426	0.206818
586	chr4:48490321-48490322	2.40379	0.0593671	0.036867	0.107331	2.09296e-05	0.0145836	-1.99758	0.614734	-0.177399	0.233243	-0.683994	0.133966	0.541865	1.21772	-0.485321	0.0942015	-0.0840149	-0.000734515	0.00122866	0.0593671	5.90426	0.691681	1.11833	0.385368	0.77266	0.599926	1.20005	0.987382	0.584379	0.0458917	0.147856	0.0381537	0.011422	0.036867	0.735116	0.813359	0.887764	0.374135	0.0244894	0.88488	0.873962	0.973688	0.990792	0.545015	0.915438	0.950298	0.376024	0.213068
587	chr4:48490327-48490328	2.74734	0.0584308	0.0390345	0.134418	2.09296e-05	0.0145836	-1.69047	0.581434	-0.0228531	0.223194	-0.548381	0.342731	0.602769	1.5926	-0.442064	0.0827108	-0.0796319	0.00460586	0.000345557	0.0584308	6.21017	0.731463	1.1414	0.407559	0.80647	0.634411	1.26734	1.04994	0.613958	0.0483008	0.155595	0.0400349	0.0121046	0.0390345	0.785461	0.813359	0.887764	0.426677	0.0244894	0.88488	0.984026	0.973688	0.990792	0.583942	0.915438	0.950298	0.496519	0.213068
588	chr4:48490335-48490336	2.25345	0.0535956	0.0372056	0.149719	1.49943e-05	0.0117634	-2.08252	0.470301	-0.622575	0.331721	-0.39705	0.151905	1.14139	1.33384	-0.668633	0.0936573	-0.0797484	0.0188963	-0.00448118	0.0535956	5.97555	0.69956	1.22762	0.38601	0.780124	0.605187	1.1694	0.982189	0.587861	0.0464318	0.149104	0.0379308	0.0115186	0.0372056	0.727459	0.796539	0.880178	0.501405	0.0182016	0.808462	0.612056	0.97129	0.99028	0.390142	0.917159	0.951018	0.610782	0.249553
589	chr4:48490374-48490375	2.20916	0.0786293	0.0350014	0.0246744	1.29776e-05	0.0105183	-7.92791	0.990988	-0.413506	0.108738	-1.13223	0.176795	0.603858	1.08081	-0.608893	0.118731	0.0186027	0.0239876	0.00451515	0.0786293	5.74168	0.658026	1.09869	0.367558	0.762715	0.577206	1.14212	0.946012	0.559055	0.0440889	0.142952	0.0363241	0.0108579	0.0350014	0.167351	0.785796	0.875154	0.132067	0.0168623	0.790397	0.706647	0.967279	0.989489	0.767353	0.917534	0.951211	0.137685	0.260078
590	chr4:48490393-48490394	2.34264	0.0850136	0.0357459	0.0173938	1.29776e-05	0.0105183	-5.90042	0.7581	-0.208631	0.171264	-0.770092	0.115674	0.0174989	1.82057	-0.610299	0.0991835	0.0027512	0.0118646	-0.00363861	0.0850136	5.75109	0.672474	1.07783	0.37459	0.74168	0.585699	1.1938	0.967629	0.566936	0.0448403	0.143611	0.0367565	0.0110661	0.0357459	0.304908	0.785796	0.875154	0.259603	0.0168623	0.790397	0.846515	0.967279	0.989489	0.647525	0.917534	0.951211	0.299127	0.260078
591	chr4:48490395-48490396	2.54299	0.0735342	0.0370962	0.0474507	1.29776e-05	0.0105183	-3.83901	1.00522	-0.565479	0.0217542	-1.08814	-0.129746	0.177951	1.50934	-0.559382	0.0917979	-0.0494559	0.0211709	0.00276428	0.0735342	5.95271	0.698464	1.13886	0.388212	0.7802	0.614065	1.23068	1.00526	0.581178	0.0464924	0.148885	0.0378937	0.0115317	0.0370962	0.51898	0.785796	0.875154	0.150099	0.0168623	0.790397	0.619519	0.967279	0.989489	0.955312	0.917534	0.951211	0.163107	0.260078
592	chr4:48490398-48490399	2.49322	0.0753249	0.0367516	0.0404067	1.29776e-05	0.0105183	-4.59175	1.00585	-0.549187	-0.0403156	-1.03472	0.138183	0.447102	1.52798	-0.564281	0.104	-0.0382718	0.0305822	-0.00503841	0.0753249	5.9116	0.691491	1.13522	0.385199	0.772394	0.603177	1.21445	0.999826	0.577309	0.0464824	0.147692	0.0375718	0.0113564	0.0367516	0.437315	0.785796	0.875154	0.145778	0.0168623	0.790397	0.628549	0.967279	0.989489	0.916644	0.917534	0.951211	0.180368	0.260078
593	chr4:48490402-48490403	2.6536	0.083036	0.0378058	0.0280648	9.09363e-06	0.00839946	-4.37045	0.911284	-0.59136	0.151939	-0.929364	0.138069	0.41213	1.82677	-0.583822	0.0995898	-0.039104	0.014842	0.00121615	0.083036	6.11303	0.710607	1.16726	0.395808	0.802333	0.620028	1.24599	1.03181	0.594783	0.0473827	0.152693	0.0391818	0.0117052	0.0378058	0.474646	0.772236	0.869216	0.199702	0.0181128	0.807921	0.61242	0.977791	0.991708	0.701075	0.915623	0.950369	0.246731	0.248697
594	chr4:48490438-48490439	1.9657	0.0725303	0.0325514	0.0258685	3.70341e-06	0.0046666	-3.30278	0.965569	-0.487356	0.0809673	-0.609147	0.327758	0.391747	1.60182	-0.562123	0.091165	-0.051965	0.0143711	0.000313704	0.0725303	5.23634	0.612464	0.975122	0.340853	0.668923	0.53178	1.0771	0.893452	0.511104	0.0406938	0.130856	0.0335234	0.0100728	0.0325514	0.52821	0.75621	0.861911	0.114903	0.00995452	0.651396	0.617223	0.983372	0.993357	0.812235	0.908797	0.94747	0.362486	0.266015
595	chr4:48490455-48490456	2.30293	0.0774724	0.0353855	0.028569	4.03696e-06	0.00494066	-6.07023	1.01226	-0.47267	0.0484045	-1.0343	0.0161679	0.167616	1.28437	-0.585857	0.0903519	0.00491389	0.0254603	-0.000644633	0.0774724	5.81237	0.665908	1.09454	0.371682	0.755319	0.583503	1.17537	0.960504	0.560634	0.0444931	0.144972	0.0364981	0.0109875	0.0353855	0.296317	0.660352	0.821098	0.12848	0.00670873	0.559255	0.665856	0.980459	0.992434	0.896384	0.924006	0.954063	0.170889	0.270245
596	chr4:48490458-48490459	2.01687	0.0720375	0.0330149	0.0291116	4.03696e-06	0.00494066	-4.57699	1.13303	-0.923487	0.00495013	-0.566653	-0.123214	0.154663	1.18216	-0.758506	0.0861338	-0.0237712	0.0262052	0.00196539	0.0720375	5.29856	0.62268	1.03499	0.346321	0.67279	0.545986	1.09313	0.905022	0.52425	0.0413529	0.132269	0.0336693	0.0102602	0.0330149	0.387688	0.660352	0.821098	0.0688186	0.00670873	0.559255	0.372252	0.980459	0.992434	0.988596	0.924006	0.954063	0.399652	0.270245
597	chr4:48490462-48490463	1.95607	0.0653746	0.0325799	0.0447929	4.03696e-06	0.00494066	-4.18929	0.923322	-0.911311	0.114602	-0.707728	-0.245077	0.0239646	1.36247	-0.576041	0.07784	-0.0326754	0.0327514	0.00227955	0.0653746	5.24955	0.614215	1.01982	0.340951	0.671297	0.539408	1.07884	0.894685	0.512574	0.0409021	0.131094	0.0332808	0.0101311	0.0325799	0.424854	0.660352	0.821098	0.132773	0.00670873	0.559255	0.371535	0.980459	0.992434	0.736776	0.924006	0.954063	0.291759	0.270245
598	chr4:48490464-48490465	2.52018	0.0830598	0.0371267	0.0252733	4.22698e-06	0.00512199	-3.56915	1.0251	-0.16725	0.00565951	-0.73439	-0.0487011	0.109967	1.73135	-0.774783	0.088144	-0.0595534	0.017706	0.00339015	0.0830598	5.94413	0.698624	1.11065	0.390336	0.768152	0.614244	1.2368	1.00545	0.590146	0.0465733	0.14856	0.0384706	0.0115403	0.0371267	0.548207	0.664628	0.823028	0.14229	0.00666945	0.55802	0.880301	0.981313	0.992694	0.988432	0.92499	0.954494	0.339048	0.273944
599	chr4:48490470-48490471	2.89169	0.0810819	0.0399123	0.0422041	4.74968e-06	0.00554272	-3.12042	0.844369	-0.0724925	0.00817902	-1.50815	-0.148013	-0.440523	1.84024	-0.662641	0.0889907	-0.0810676	0.0234455	0.00546138	0.0810819	6.5465	0.755978	1.20986	0.419105	0.877875	0.665015	1.39508	1.07717	0.630971	0.0500231	0.163136	0.0415715	0.0124085	0.0399123	0.633608	0.649591	0.816806	0.264027	0.00635728	0.547577	0.952221	0.97789	0.991717	0.98443	0.914746	0.950033	0.0858042	0.258959
600	chr4:48490482-48490483	2.67217	0.104622	0.0390864	0.00743532	5.90076e-06	0.00636275	-7.08064	0.952755	0.602825	-0.075936	-0.698327	-0.0871928	-0.185147	1.23967	-0.971345	0.0875868	0.0170658	0.0214486	0.00453835	0.104622	6.29975	0.735135	1.12799	0.413019	0.799363	0.647884	1.35087	1.04723	0.644616	0.04955	0.156813	0.0406062	0.012114	0.0390864	0.261032	0.563752	0.780266	0.194966	0.00699002	0.571054	0.593048	0.975722	0.991162	0.854127	0.924839	0.95442	0.382334	0.252599
601	chr4:48490489-48490490	3.23803	0.0971381	0.0437438	0.0263769	5.96578e-06	0.00636275	-5.81969	0.989644	-0.736486	0.178349	-0.879545	-0.378774	-0.0941848	1.01653	-0.784438	0.0693642	-0.00241412	0.0427901	0.00392412	0.0971381	7.09602	0.822275	1.48658	0.460306	0.916555	0.748013	1.431	1.20209	0.692058	0.0547866	0.176606	0.0446955	0.0136432	0.0437438	0.41214	0.523476	0.762296	0.228766	0.00708017	0.574601	0.620302	0.969095	0.9898	0.698417	0.923243	0.953698	0.337246	0.25521
602	chr4:48490493-48490494	2.97081	0.0994868	0.0416229	0.0168395	5.96578e-06	0.00636275	-6.35758	1.22123	-0.102642	0.167571	-0.856526	-0.294179	-0.241265	1.62129	-0.844273	0.0803048	0.00210958	0.0445187	0.00714916	0.0994868	6.75649	0.779967	1.27976	0.439638	0.867197	0.707469	1.37502	1.12246	0.658118	0.0519194	0.168227	0.0426767	0.013008	0.0416229	0.346726	0.523476	0.762296	0.117409	0.00708017	0.574601	0.936075	0.969095	0.9898	0.703087	0.923243	0.953698	0.323302	0.25521
603	chr4:48490500-48490501	2.93232	0.0954335	0.0416679	0.022002	6.53596e-06	0.00668767	-7.64824	0.893781	-0.629621	0.0709496	-0.536731	-0.409939	-0.745081	0.866726	-0.762668	0.0445105	0.069212	0.033159	0.00469612	0.0954335	6.8491	0.785445	1.38267	0.439439	0.871048	0.713429	1.43898	1.14504	0.66731	0.0522143	0.169821	0.0433448	0.0130089	0.0416679	0.264132	0.455151	0.730069	0.25515	0.00777488	0.593318	0.648846	0.960731	0.988511	0.871735	0.921717	0.952892	0.537769	0.259991
604	chr4:48490504-48490505	3.18583	0.0960467	0.0431224	0.0259268	6.53596e-06	0.00668767	-5.73535	0.64324	-0.598148	0.397971	-0.833089	-0.339375	-0.347577	0.978522	-0.691865	0.0394152	0.0187114	0.0452453	0.00344962	0.0960467	7.1255	0.818849	1.42423	0.45395	0.922505	0.737425	1.41839	1.1873	0.684687	0.0535714	0.17731	0.0446279	0.0134443	0.0431224	0.420874	0.455151	0.730069	0.432136	0.00777488	0.593318	0.674501	0.960731	0.988511	0.380658	0.921717	0.952892	0.366487	0.259991
605	chr4:48490507-48490508	3.20463	0.110463	0.0434852	0.0110776	6.53596e-06	0.00668767	-6.01013	0.852841	-0.522826	0.217005	-0.767111	-0.224607	-0.302416	1.27494	-0.895454	0.0583667	0.0137556	0.0344511	0.00388648	0.110463	7.03876	0.815779	1.45521	0.457763	0.91074	0.73419	1.42698	1.19501	0.69607	0.054406	0.175272	0.0448908	0.0134826	0.0434852	0.393181	0.455151	0.730069	0.295824	0.00777488	0.593318	0.719386	0.960731	0.988511	0.635461	0.921717	0.952892	0.399623	0.259991
606	chr4:48490516-48490517	3.59265	0.09415	0.0456931	0.0393521	6.18245e-06	0.00646702	-3.75329	1.10956	-0.573899	0.207271	-0.634991	-0.483956	-0.752818	1.29779	-1.11561	0.0566894	-0.03643	0.030492	0.00551758	0.09415	7.37997	0.857108	1.52103	0.482621	0.952324	0.781104	1.58156	1.23618	0.733995	0.0571241	0.183741	0.047354	0.0142592	0.0456931	0.611049	0.438528	0.721796	0.195479	0.00536253	0.510741	0.705943	0.977453	0.991592	0.667582	0.930981	0.957214	0.504912	0.250909
607	chr4:48490529-48490530	3.21739	0.0819253	0.043234	0.0581019	5.76685e-06	0.00631569	-4.8443	1.24278	-0.670602	0.148166	-0.497597	-0.452286	-0.890445	1.28478	-0.881069	0.069785	-0.0231413	0.0424365	0.00584547	0.0819253	7.00639	0.812352	1.44992	0.456227	0.898924	0.741313	1.50946	1.16027	0.684477	0.0542037	0.174158	0.0445175	0.0135027	0.043234	0.489307	0.430364	0.717819	0.126052	0.00461201	0.477398	0.643717	0.966209	0.989304	0.745359	0.934706	0.959065	0.579888	0.26638
608	chr4:48490535-48490536	2.95	0.0829064	0.0421855	0.0493813	7.6922e-06	0.00750878	-5.81188	1.25706	-0.874398	0.189341	-0.191909	-0.527789	-0.131984	1.23926	-1.14306	0.0700956	0.00420082	0.0290682	0.00562542	0.0829064	6.75355	0.787655	1.48501	0.443375	0.866185	0.723066	1.3743	1.14776	0.69106	0.0531797	0.168391	0.0435831	0.0131858	0.0421855	0.389477	0.41708	0.710867	0.1105	0.00434524	0.464866	0.555985	0.961903	0.988638	0.669346	0.931914	0.95772	0.824659	0.272878
609	chr4:48490554-48490555	2.44038	0.0687397	0.0377283	0.0684602	7.99862e-06	0.0077232	-5.32625	0.893853	-1.07129	0.1612	-0.403556	-0.294947	-0.442134	0.72175	-0.985247	0.0367153	0.036104	0.0380489	-0.0015787	0.0687397	6.05495	0.703056	1.28582	0.393432	0.774619	0.629999	1.25292	1.03948	0.60046	0.0471922	0.150876	0.03829	0.0116486	0.0377283	0.379048	0.400774	0.701482	0.203592	0.00384716	0.438446	0.404758	0.962152	0.988731	0.682006	0.937498	0.960368	0.602385	0.262984
610	chr4:48490603-48490604	1.85248	0.0724091	0.0340363	0.033386	2.94213e-05	0.0181618	-5.7785	0.437684	0.0160305	0.21167	-0.812565	-0.519772	0.754062	0.418038	-0.918336	0.0451884	0.0283574	0.0254243	0.00782727	0.0724091	5.60349	0.640359	1.04291	0.358041	0.728587	0.569547	1.07583	0.951852	0.56407	0.042693	0.1395	0.034753	0.0106465	0.0340363	0.302432	0.467393	0.736165	0.494293	0.00474439	0.485814	0.987736	0.954434	0.987697	0.554393	0.923477	0.953837	0.264739	0.306818
611	chr4:48490606-48490607	2.59289	0.0812942	0.0396967	0.0405714	4.2201e-05	0.0224326	-3.17466	0.809524	-0.39423	0.187803	-0.445256	-0.272895	0.289686	0.808399	-1.319	0.0575956	-0.0454692	0.0218169	0.00590802	0.0812942	6.39726	0.738775	1.33756	0.417303	0.825866	0.657498	1.2797	1.07826	0.677313	0.0496692	0.159768	0.0407703	0.0123266	0.0396967	0.619716	0.468552	0.736792	0.273181	0.00521477	0.505919	0.768193	0.95458	0.987706	0.652681	0.921907	0.953004	0.589792	0.322167
612	chr4:48490611-48490612	1.14634	0.0398526	0.0262171	0.128486	4.2201e-05	0.0224326	-1.81697	0.755572	0.210468	0.221839	-0.453377	0.00306783	0.311204	0.231596	-0.818304	0.0448389	-0.0388574	0.0315556	0.00222673	0.0398526	4.19351	0.492459	0.75573	0.274607	0.525527	0.428472	0.857514	0.726525	0.419165	0.0325021	0.104659	0.0264037	0.00816429	0.0262171	0.66481	0.468552	0.736792	0.12496	0.00521477	0.505919	0.780631	0.95458	0.987706	0.419181	0.921907	0.953004	0.388297	0.322167
613	chr4:48490633-48490634	1.6309	0.056653	0.0311009	0.0685173	4.2201e-05	0.0224326	-4.01408	0.924121	-0.895589	0.119796	-0.248078	0.0950074	0.0371621	0.636202	-1.32275	0.0618867	-0.00579973	0.0278105	0.00262774	0.056653	4.95035	0.578139	1.07463	0.325807	0.625771	0.502794	1.03559	0.838542	0.518449	0.0391919	0.123539	0.0312008	0.00965641	0.0311009	0.417441	0.468552	0.736792	0.109945	0.00521477	0.505919	0.404622	0.95458	0.987706	0.713104	0.921907	0.953004	0.691784	0.322167
614	chr4:48490636-48490637	1.33723	0.0452034	0.0284129	0.111621	4.2201e-05	0.0224326	-4.28222	0.861192	-0.233853	0.251349	-0.305939	-0.0136049	0.348294	0.408516	-1.18883	0.0478468	-0.000350631	0.0469911	0.00252403	0.0452034	4.57024	0.532026	0.901535	0.29802	0.567188	0.464802	0.93032	0.772183	0.470805	0.0356887	0.113845	0.0284168	0.00883536	0.0284129	0.348769	0.468552	0.736792	0.105511	0.00521477	0.505919	0.795331	0.95458	0.987706	0.399006	0.921907	0.953004	0.589614	0.322167
615	chr4:48490639-48490640	1.8831	0.0739731	0.0333985	0.0267696	4.90686e-05	0.0247131	-3.66379	0.792192	-0.126381	0.115391	-0.809543	-0.324759	0.161187	0.869131	-1.23658	0.045288	-0.0107132	0.0292273	0.00403251	0.0739731	5.48385	0.626048	1.04161	0.352126	0.701142	0.547128	1.0884	0.902665	0.554816	0.0414726	0.136131	0.0337722	0.0104161	0.0333985	0.504066	0.500045	0.751633	0.205733	0.00744676	0.585656	0.903428	0.958903	0.988263	0.743139	0.910216	0.948063	0.248252	0.338544
616	chr4:48490641-48490642	1.86529	0.0669504	0.033507	0.045706	6.56798e-05	0.0303187	-6.49523	1.1793	-0.296417	-0.00135487	-0.983803	-0.402085	0.592918	0.997482	-1.63724	0.0618198	0.0361531	0.0460208	0.00587119	0.0669504	5.50048	0.625701	1.12443	0.354866	0.718894	0.550038	1.07675	0.896128	0.573911	0.0422834	0.136369	0.0339913	0.0104345	0.033507	0.237664	0.498076	0.750594	0.0594619	0.00866259	0.622671	0.792077	0.959926	0.988379	0.996954	0.905123	0.946018	0.171157	0.34496
617	chr4:48490653-48490654	1.04776	0.0332785	0.0251099	0.185066	0.000139494	0.0481751	-2.02407	0.831657	-0.366973	0.238781	-0.183839	-0.0263345	0.459414	0.511101	-0.660542	0.0565701	-0.0339898	0.016625	0.00326746	0.0332785	4.01896	0.476624	0.754362	0.263092	0.500963	0.409389	0.829315	0.682905	0.400491	0.0315357	0.100116	0.0252497	0.00782562	0.0251099	0.614521	0.488556	0.746181	0.0810036	0.00985816	0.650437	0.626635	0.961969	0.988661	0.364092	0.911546	0.948593	0.71364	0.381845
618	chr4:110611978-110611979	0.251748	-0.0350452	0.0137596	0.0108665	3.69996e-05	0.0209034	3.47486	-0.0966012	0.426516	-0.403391	-0.459253	-0.160584	0.189557	0.163912	-0.101793	0.00289838	-0.0372	0.000642007	0.00675754	-0.0350452	2.25774	0.260075	0.428261	0.146637	0.275436	0.22547	0.467293	0.397798	0.216102	0.0173131	0.0560558	0.0138576	0.00430935	0.0137596	0.123782	0.0235515	0.223433	0.710313	0.533613	0.988751	0.319286	0.686195	0.985866	0.00594215	0.40196	0.857622	0.0954413	0.49645
619	chr4:110611986-110611987	0.207138	-0.018218	0.0131636	0.166368	3.69996e-05	0.0209034	1.95585	-0.256495	0.00108548	-0.319705	-0.38498	-0.167356	0.23056	0.172604	0.0802091	0.00430267	0.00645008	-0.00559705	0.00455733	-0.018218	2.13347	0.244434	0.386639	0.140251	0.258938	0.213874	0.460134	0.382135	0.21012	0.016335	0.0529872	0.0131336	0.00415577	0.0131636	0.359276	0.0235515	0.223433	0.294021	0.533613	0.988751	0.99776	0.686195	0.985866	0.0226359	0.40196	0.857622	0.137077	0.49645
620	chr4:110612005-110612006	0.152158	-0.00450889	0.0111499	0.685927	1.63015e-05	0.0123057	-0.225203	-0.286881	-0.360322	0.0150058	-0.274017	0.011525	-0.0453231	-0.0716361	0.0190092	0.00469069	0.0173308	-0.00374437	-0.00236956	-0.00450889	1.80515	0.212544	0.31924	0.117997	0.224524	0.181313	0.377459	0.310458	0.174619	0.0139797	0.0446992	0.0111378	0.0035181	0.0111499	0.900717	0.0251643	0.23068	0.177096	0.595016	0.988751	0.259031	0.794133	0.985866	0.898805	0.34206	0.842186	0.222299	0.497127
621	chr4:110612044-110612045	0.266233	-0.0123902	0.016164	0.443361	3.2902e-05	0.0195472	2.93407	-0.157721	0.846425	-0.118504	-0.0020738	-0.30423	0.709607	1.20519	-0.267623	0.00250658	-0.0261037	-0.0038301	0.00207455	-0.0123902	2.75348	0.315619	0.592771	0.176683	0.342536	0.260227	0.669044	0.557936	0.257189	0.0213648	0.067236	0.0161308	0.00519761	0.016164	0.286612	0.0568961	0.333072	0.617272	0.660413	0.988751	0.153317	0.824351	0.985866	0.5024	0.514186	0.876577	0.995169	0.634014
622	chr4:110612052-110612053	0.135822	-0.0250478	0.0105771	0.0178787	3.2902e-05	0.0195472	3.60094	0.0403728	-0.163156	0.060716	-0.0123771	-0.156219	0.00432893	0.0305417	0.0664884	0.00391916	-0.0671231	0.0047534	-0.000280784	-0.0250478	1.70575	0.205131	0.309135	0.11248	0.210611	0.172953	0.355914	0.299221	0.169484	0.0134458	0.0422252	0.0105746	0.00334654	0.0105771	0.0347669	0.0568961	0.333072	0.843972	0.660413	0.988751	0.597652	0.824351	0.985866	0.589339	0.514186	0.876577	0.953137	0.634014
623	chr4:110612065-110612066	0.126214	-0.0286941	0.0109711	0.00891164	3.2902e-05	0.0195472	1.62326	0.221069	-0.087246	-0.00247809	-0.0308431	-0.323918	-0.0976748	0.810465	0.0835406	0.0018962	-0.000538629	4.89141e-05	0.00136938	-0.0286941	1.77752	0.215618	0.331314	0.118355	0.21996	0.178949	0.36999	0.391402	0.178527	0.0141887	0.0440505	0.0110291	0.00351679	0.0109711	0.361128	0.0568961	0.333072	0.305232	0.660413	0.988751	0.792294	0.824351	0.985866	0.983295	0.514186	0.876577	0.888485	0.634014
624	chr4:110612076-110612077	0.0629893	-0.0227469	0.00826667	0.0059298	8.49172e-05	0.0353341	2.01194	0.0862862	-0.502179	-0.0462973	-0.023153	-0.0619418	-0.13193	0.451538	0.0451449	-0.00611655	-0.0365991	0.0104046	0.00335783	-0.0227469	1.34941	0.162714	0.247452	0.0884111	0.166351	0.137677	0.281253	0.25737	0.133638	0.0106274	0.0333439	0.00830633	0.00264687	0.00826667	0.135966	0.0632837	0.348405	0.595908	0.716039	0.988751	0.0424178	0.771483	0.985866	0.600515	0.51746	0.877195	0.889306	0.708861
625	chr4:110612081-110612082	0.0785092	-0.0364122	0.00867797	2.71752e-05	8.49172e-05	0.0353341	2.51492	0.003279	-0.308362	0.0338995	-0.127477	-0.10181	-0.157907	0.447919	0.0633912	-0.00156222	-0.0635192	0.0193182	0.00329159	-0.0364122	1.40263	0.168391	0.259443	0.0920861	0.173351	0.14339	0.294165	0.263214	0.139098	0.0110575	0.034708	0.00867652	0.00275898	0.00867797	0.0729722	0.0632837	0.348405	0.984464	0.716039	0.988751	0.234615	0.771483	0.985866	0.712778	0.51746	0.877195	0.462113	0.708861
626	chr4:110612166-110612167	0.110909	-0.023035	0.0113311	0.0420615	8.49172e-05	0.0353341	5.20657	0.197972	0.104621	-0.00511965	0.305719	-0.135164	-0.0760442	1.79839	0.0926762	-0.00976283	-0.0771826	-0.000455323	0.0054302	-0.023035	1.90336	0.230018	0.366575	0.122795	0.241654	0.185412	0.384398	0.553092	0.186234	0.0150987	0.0466884	0.0115855	0.00365971	0.0113311	0.00622916	0.0632837	0.348405	0.389415	0.716039	0.988751	0.775336	0.771483	0.985866	0.966744	0.51746	0.877195	0.205831	0.708861
627	chr4:110612173-110612174	0.144321	-0.0255616	0.0123932	0.0391546	8.49172e-05	0.0353341	2.27835	0.179016	0.0281989	-0.123313	0.112834	-0.328243	-0.0642735	0.335562	0.290079	-0.00304723	0.00473689	-0.00678605	0.00159587	-0.0255616	2.01527	0.245928	0.394197	0.133607	0.253792	0.198622	0.423815	0.377394	0.208719	0.0161815	0.0498013	0.0123179	0.0039697	0.0123932	0.258247	0.0632837	0.348405	0.466661	0.716039	0.988751	0.942972	0.771483	0.985866	0.35603	0.51746	0.877195	0.656616	0.708861
628	chr5:1913850-1913851	0.130529	-0.0275427	0.0106425	0.00965391	0.000135406	0.0472632	-0.790208	0.413043	0.283637	-0.196746	-0.204636	-0.164137	0.811943	-0.433567	-0.0637794	0.0108862	0.015974	-0.00166276	-0.000337032	-0.0275427	1.75267	0.210004	0.318088	0.113947	0.211596	0.179835	0.383884	0.297241	0.166703	0.0132925	0.0435242	0.0107153	0.00334657	0.0106425	0.652091	0.863939	0.912896	0.0492024	0.0269364	0.909697	0.372557	0.492888	0.985866	0.0842317	0.509493	0.875974	0.33349	0.302585
629	chr5:1913854-1913855	0.215307	-0.0372747	0.0125724	0.00302868	0.000135406	0.0472632	0.404901	0.488936	-0.352102	0.00431328	-0.0562711	-0.355319	0.355179	-0.448365	-0.0788149	-0.0149221	0.00314332	0.00479361	-0.00139558	-0.0372747	2.05368	0.2474	0.369617	0.133899	0.250088	0.21119	0.43985	0.348415	0.196755	0.0156083	0.0510994	0.0126597	0.00393556	0.0125724	0.843704	0.863939	0.912896	0.0481207	0.0269364	0.909697	0.340787	0.492888	0.985866	0.974302	0.509493	0.875974	0.821975	0.302585
630	chr5:1913856-1913857	0.214036	-0.0338144	0.0125558	0.00707852	0.000135406	0.0472632	-0.370574	0.294664	0.236193	-0.092855	-0.173561	-0.228173	0.528333	-0.502041	-0.23856	-0.00587229	0.0271304	0.00430882	-0.00210646	-0.0338144	2.05448	0.247188	0.37064	0.133924	0.249776	0.210852	0.448729	0.345743	0.19614	0.0156689	0.0510661	0.0126636	0.00393506	0.0125558	0.856859	0.863939	0.912896	0.233236	0.0269364	0.909697	0.523958	0.492888	0.985866	0.488097	0.509493	0.875974	0.487139	0.302585
631	chr5:1913869-1913870	0.17307	-0.0266588	0.0116536	0.0221606	8.88035e-05	0.0362275	-0.326571	0.401189	0.201458	-0.172657	-0.272549	-0.0241197	0.55583	-0.482529	-0.193152	0.00168466	0.0157252	0.00474735	-0.00149043	-0.0266588	1.90623	0.230626	0.346755	0.124604	0.231274	0.195885	0.41709	0.32183	0.182289	0.0145059	0.0473819	0.011706	0.00365521	0.0116536	0.863974	0.861227	0.911429	0.0819358	0.0272276	0.912696	0.561254	0.400575	0.985866	0.165855	0.417773	0.860452	0.238609	0.281751
632	chr5:1913871-1913872	0.114439	-0.0366992	0.0102565	0.000346044	8.88035e-05	0.0362275	-0.291925	0.1793	-0.127917	-0.214977	-0.339699	0.0271319	0.391435	-0.361893	-0.0358613	-0.00120439	0.0129998	0.0145642	0.000116061	-0.0366992	1.68792	0.203897	0.306837	0.110052	0.203736	0.174043	0.369214	0.283795	0.161279	0.0127983	0.0419104	0.0103057	0.003233	0.0102565	0.862691	0.861227	0.911429	0.379204	0.0272276	0.912696	0.676759	0.400575	0.985866	0.0507707	0.417773	0.860452	0.0954443	0.281751
633	chr5:1913894-1913895	0.19483	-0.015774	0.0143796	0.272655	8.88035e-05	0.0362275	-2.3308	0.389707	0.499569	-0.0213002	-0.324237	-0.177855	0.261641	0.0393336	0.374766	0.00957525	0.00635767	0.0196459	-0.00270058	-0.015774	2.59	0.28843	0.401762	0.159379	0.298691	0.248157	0.518405	0.402454	0.216823	0.0182483	0.0633514	0.0146984	0.00459128	0.0143796	0.368161	0.861227	0.911429	0.176653	0.0272276	0.912696	0.213703	0.400575	0.985866	0.893683	0.417773	0.860452	0.277688	0.281751
634	chr5:2334942-2334943	0.353988	0.0420391	0.0165715	0.0111863	8.45798e-05	0.0352536	-0.778014	-0.127846	-0.149433	0.0241132	-0.135743	-0.0682268	-0.925307	-0.184473	0.249698	-0.00945254	-0.0358952	0.0092336	-0.000276593	0.0420391	2.68069	0.323597	0.491881	0.177679	0.335502	0.278316	0.687704	0.469362	0.256278	0.0209813	0.0662251	0.0163348	0.00518254	0.0165715	0.771641	0.702219	0.838763	0.692786	0.62821	0.988751	0.761281	0.365403	0.985866	0.892049	0.306231	0.830555	0.685774	0.839166
635	chr5:2334949-2334950	0.447281	0.0322086	0.017039	0.0587189	8.45798e-05	0.0352536	-0.480341	-0.115614	-0.555683	-0.17796	-0.320152	-0.11953	-0.561286	0.179215	0.116404	-0.0128101	-0.0335131	0.00169243	-0.00206947	0.0322086	2.73286	0.327573	0.524111	0.179429	0.349465	0.282988	0.612965	0.46278	0.266542	0.0214408	0.068053	0.017047	0.00529697	0.017039	0.860479	0.702219	0.838763	0.724132	0.62821	0.988751	0.289036	0.365403	0.985866	0.321291	0.306231	0.830555	0.359603	0.839166
636	chr5:2334951-2334952	0.421598	0.0484373	0.0176968	0.00619904	8.45798e-05	0.0352536	0.371566	-0.32264	0.435207	0.0858771	-0.378264	0.110068	-0.157057	-0.343881	0.178687	-0.0236893	-0.078205	0.0146592	0.00202838	0.0484373	2.85043	0.340275	0.492326	0.187192	0.369078	0.288693	0.614941	0.513226	0.272769	0.0218957	0.0708822	0.0173705	0.00551835	0.0176968	0.896286	0.702219	0.838763	0.343041	0.62821	0.988751	0.376706	0.365403	0.985866	0.646402	0.306231	0.830555	0.305416	0.839166
637	chr5:16539480-16539481	0.164689	0.0536555	0.0187603	0.00423571	1.89173e-05	0.0136281	2.562	-0.271509	0.0673214	0.269268	0.5867	0.297862	0.675011	-1.36892	-0.0674117	-0.00213299	-0.130475	-0.0286803	-0.00564873	0.0536555	3.2241	0.390087	0.594221	0.211995	0.39352	0.31589	0.632115	1.0551	0.312821	0.0248285	0.0785208	0.019409	0.00630743	0.0187603	0.426823	0.533567	0.766845	0.486415	0.407429	0.988751	0.909798	0.861237	0.985866	0.204026	0.0663517	0.53185	0.135987	0.0410815
638	chr5:16539484-16539485	0.16363	0.0708203	0.019536	0.00028882	1.89173e-05	0.0136281	-1.67669	-0.274776	-0.166023	0.328201	0.652725	0.584272	0.888313	-1.0711	0.230726	0.051278	-0.064074	-0.0408252	-0.00691423	0.0708203	3.39056	0.4131	0.669322	0.216809	0.42933	0.318778	0.636165	1.05394	0.306579	0.0271445	0.0818674	0.0208595	0.0064056	0.019536	0.62094	0.533567	0.766845	0.505951	0.407429	0.988751	0.804099	0.861237	0.985866	0.130081	0.0663517	0.53185	0.128427	0.0410815
639	chr5:16539489-16539490	0.14306	0.0575372	0.0185476	0.00192125	1.89173e-05	0.0136281	-2.039	-0.408933	-0.393895	0.377858	0.74964	0.434887	0.669361	-1.28529	0.417076	0.0237395	-0.0433656	-0.0211585	-0.00447202	0.0575372	3.23179	0.408426	0.631497	0.20671	0.3887	0.310053	0.622586	1.05144	0.283721	0.02507	0.078172	0.0188459	0.0061328	0.0185476	0.528094	0.533567	0.766845	0.31671	0.407429	0.988751	0.532794	0.861237	0.985866	0.0675555	0.0663517	0.53185	0.0537828	0.0410815
640	chr5:16904515-16904516	0.0721807	-0.0405883	0.0109585	0.000212372	2.8545e-07	0.000824424	-1.33887	0.128534	-0.21533	-0.196532	-0.136434	-0.311106	-0.91475	-0.863077	0.220782	-0.0235289	0.0372336	0.00867252	-0.00341528	-0.0405883	1.99478	0.223158	0.32512	0.121752	0.231606	0.193467	0.504289	0.325165	0.170187	0.0142434	0.0485799	0.0114054	0.00362567	0.0109585	0.5021	0.090197	0.404578	0.564632	0.603386	0.988751	0.507773	0.301526	0.985866	0.106484	0.0104085	0.216522	0.555808	0.342101
641	chr5:16904518-16904519	0.209733	-0.0434209	0.0132575	0.00105588	2.8545e-07	0.000824424	-5.98677	0.110082	-0.26897	-0.374901	-0.243276	-0.393853	-0.206676	-0.951143	0.25161	-0.0132157	0.13808	0.00440862	0.000633801	-0.0434209	2.30521	0.259884	0.369985	0.143332	0.267783	0.225894	0.461039	0.396891	0.203329	0.016682	0.0568608	0.0134394	0.00419529	0.0132575	0.00940249	0.090197	0.404578	0.67187	0.603386	0.988751	0.46724	0.301526	0.985866	0.00890676	0.0104085	0.216522	0.363625	0.342101
642	chr5:16904555-16904556	0.0816458	-0.0338495	0.00873566	0.000106685	3.36476e-05	0.0198128	-1.62787	-0.127395	-0.355587	-0.170215	-0.200653	-0.28801	0.0280404	-0.365708	0.131778	-0.0125216	0.0776332	0.000244463	-0.00436978	-0.0338495	1.50732	0.174987	0.256584	0.0964099	0.178426	0.148361	0.31226	0.245668	0.137245	0.0110978	0.0371782	0.00880474	0.00279619	0.00873566	0.280154	0.0046013	0.099275	0.466597	0.56445	0.988751	0.165792	0.281611	0.985866	0.0774745	0.00686793	0.173209	0.260768	0.497709
643	chr5:38467276-38467277	0.197279	-0.0343634	0.0141998	0.015521	7.59813e-05	0.0326998	1.63842	0.390918	0.220052	-0.0140856	-0.0929991	-0.482552	-0.108919	0.825728	0.0753794	-0.0123692	0.0210253	-0.01154	0.00501861	-0.0343634	2.26238	0.274064	0.457077	0.152371	0.275857	0.232008	0.469077	0.553505	0.24027	0.0183667	0.0561986	0.0139376	0.00451167	0.0141998	0.468942	0.721547	0.846836	0.15376	0.355361	0.988751	0.630209	0.235725	0.985866	0.926346	0.703744	0.89831	0.73602	0.698291
644	chr5:38467297-38467298	0.324508	-0.0379415	0.0161229	0.0186091	7.59813e-05	0.0326998	2.67257	0.29624	-0.443052	-0.215299	-0.0532324	-0.304761	0.347425	0.396967	0.0167637	-0.0030413	-0.0325524	0.00394727	0.00304361	-0.0379415	2.57728	0.30737	0.479629	0.172139	0.319457	0.267286	0.537859	0.508853	0.267578	0.0204033	0.0642155	0.0163432	0.00516283	0.0161229	0.299749	0.721547	0.846836	0.335152	0.355361	0.988751	0.355622	0.235725	0.985866	0.211035	0.703744	0.89831	0.867658	0.698291
645	chr5:38467306-38467307	0.316853	-0.0508823	0.0172828	0.00323897	7.59813e-05	0.0326998	2.04546	0.262368	1.25843	-0.0906936	-0.244788	-0.271039	0.0667475	1.00161	0.188368	-0.00893141	-0.0109374	0.00731962	0.00601256	-0.0508823	2.72219	0.327928	0.687946	0.183005	0.330325	0.295886	0.560072	0.602476	0.28345	0.0227486	0.067787	0.0173474	0.00557823	0.0172828	0.452409	0.721547	0.846836	0.423667	0.355361	0.988751	0.067361	0.235725	0.985866	0.62019	0.703744	0.89831	0.458662	0.698291
646	chr5:38467309-38467310	0.225378	-0.0192206	0.0151643	0.204982	7.59813e-05	0.0326998	3.27814	0.0268367	0.564839	-0.0528326	-0.152639	0.00387229	0.177525	1.13543	-0.0743235	-0.00620374	-0.0471894	-0.00291291	0.00292382	-0.0192206	2.40469	0.285017	0.50092	0.160269	0.287564	0.264393	0.499067	0.537344	0.242284	0.0195893	0.0600992	0.015225	0.00490452	0.0151643	0.172811	0.721547	0.846836	0.924983	0.355361	0.988751	0.259487	0.235725	0.985866	0.741665	0.703744	0.89831	0.595556	0.698291
647	chr5:38467321-38467322	0.0989193	-0.0354129	0.0116677	0.00240449	7.59813e-05	0.0326998	-0.0859787	0.0405035	-0.247117	-0.196363	-0.155545	-0.028241	0.0602524	0.503116	0.100108	-0.0164755	0.023588	0.00184721	-0.0024612	-0.0354129	1.81117	0.21439	0.362333	0.121369	0.218715	0.203552	0.373379	0.341255	0.186386	0.0148058	0.0455317	0.0115917	0.00375152	0.0116677	0.962137	0.721547	0.846836	0.850152	0.355361	0.988751	0.495229	0.235725	0.985866	0.105683	0.703744	0.89831	0.476975	0.698291
648	chr5:42951198-42951199	0.772072	-0.0214404	0.0215933	0.320748	9.05066e-05	0.036742	0.416274	0.230689	-0.501271	0.436368	0.231385	-0.298393	-0.181077	1.22528	-0.054726	-0.0291225	-0.0024207	0.0247637	-0.00420487	-0.0214404	3.43532	0.414773	0.627661	0.227525	0.428409	0.355517	0.720584	0.663185	0.338944	0.0270425	0.0855384	0.0219114	0.00674789	0.0215933	0.903553	0.771885	0.869028	0.578087	0.253881	0.988751	0.424503	0.81931	0.985866	0.0551254	0.00534057	0.150764	0.589126	0.930671
649	chr5:42951211-42951212	0.442051	-0.0327825	0.0163045	0.0443634	0.000102216	0.0393544	-1.57485	0.223182	-0.202501	0.262181	-0.0426252	-0.575517	-0.446313	0.875138	-0.0728936	-0.0268702	0.0660194	0.0166631	0.00445073	-0.0327825	2.59118	0.315376	0.465442	0.17339	0.322723	0.269768	0.543769	0.517369	0.255417	0.020556	0.0646719	0.016639	0.00510634	0.0163045	0.543338	0.699484	0.837786	0.479151	0.183116	0.988751	0.66351	0.821082	0.985866	0.130513	0.00719155	0.177946	0.894921	0.9295
650	chr5:42951221-42951222	0.392863	-0.0226273	0.015638	0.147914	8.98122e-05	0.0365533	-2.11735	0.277274	-0.26515	0.241822	-0.044862	-0.613586	-0.509615	0.912471	-0.033478	-0.0254706	0.0846103	0.0162931	0.0037555	-0.0226273	2.4864	0.302997	0.448615	0.166838	0.309555	0.258184	0.519656	0.514002	0.24622	0.0197654	0.0620791	0.0159867	0.00490405	0.015638	0.394452	0.654312	0.818594	0.360137	0.148702	0.988751	0.554493	0.757693	0.985866	0.147215	0.0105147	0.217779	0.884771	0.93915
651	chr5:42951402-42951403	0.863965	-0.0314394	0.0226151	0.16447	8.13469e-05	0.0344636	-2.90647	0.517105	-0.216801	0.331483	-0.254986	-0.483868	-0.400141	0.485672	0.172623	-0.0167731	0.0612348	0.0277755	-0.00296798	-0.0314394	3.64048	0.433496	0.639564	0.238657	0.45109	0.378973	0.747641	0.635929	0.352236	0.0283895	0.0904744	0.022991	0.00709885	0.0226151	0.424652	0.73768	0.853548	0.23292	0.106109	0.988751	0.734622	0.683871	0.985866	0.164847	0.00684732	0.172893	0.571893	0.965325
652	chr5:42951410-42951411	0.69796	-0.0311773	0.0213415	0.14405	2.27799e-05	0.0153513	-5.88389	0.740956	-0.455246	0.14676	-0.121237	-0.494434	-0.460803	0.351336	0.00237027	-0.0283439	0.141286	0.0197148	0.00167615	-0.0311773	3.40054	0.40515	0.618572	0.227889	0.423095	0.359127	0.692442	0.624074	0.339124	0.0272134	0.0852399	0.021793	0.00680073	0.0213415	0.0835798	0.749956	0.859006	0.0674233	0.0716254	0.988751	0.461754	0.665796	0.985866	0.519576	0.00341442	0.116929	0.774458	0.952854
653	chr5:42951422-42951423	0.538476	-0.0329059	0.0190701	0.0844338	2.9941e-05	0.0182989	-4.4462	0.617615	-1.0429	0.0799045	-0.0584294	-0.30906	-0.504894	-0.0412476	0.132185	-0.0209807	0.108852	0.0153459	0.00418596	-0.0329059	3.02099	0.364349	0.571505	0.203767	0.377263	0.317614	0.619771	0.57028	0.301893	0.0244907	0.0757283	0.0194301	0.00605806	0.0190701	0.141082	0.753517	0.860649	0.0900529	0.0669538	0.988751	0.0680276	0.651326	0.985866	0.694957	0.0036443	0.121385	0.876918	0.944652
654	chr5:42951425-42951426	0.623025	-0.0248445	0.0201698	0.218035	2.98255e-05	0.0182397	-4.50628	0.749477	-0.407845	0.136239	0.0774022	-0.305551	-0.432167	0.137491	0.0309752	-0.023044	0.112087	0.0122345	0.0061212	-0.0248445	3.19899	0.38747	0.584897	0.21558	0.397204	0.335414	0.656547	0.600002	0.319811	0.0257569	0.0802345	0.0205605	0.00640241	0.0201698	0.158937	0.768356	0.867447	0.0530782	0.0669888	0.988751	0.485619	0.648921	0.985866	0.527411	0.00384698	0.125154	0.845496	0.935246
655	chr5:42951561-42951562	0.737401	-0.0285609	0.0209167	0.172109	0.000108483	0.0409777	-0.31204	0.528597	-0.201359	0.302147	-0.16457	-0.479393	-0.377794	0.270561	0.126649	-0.0146964	0.00653145	0.0197569	0.00147586	-0.0285609	3.36139	0.404541	0.595699	0.222203	0.41608	0.348405	0.690255	0.5972	0.326461	0.0264106	0.0836601	0.0212835	0.00657682	0.0209167	0.926038	0.721117	0.846766	0.191329	0.0133034	0.726606	0.735347	0.371058	0.985866	0.173899	0.00449326	0.136938	0.692456	0.89674
656	chr5:42951565-42951566	0.639429	-0.0342378	0.0197013	0.082239	0.000108483	0.0409777	-2.71239	0.494631	-0.602127	0.28669	0.00363477	-0.568784	-0.737401	0.170392	-0.106374	-0.0214675	0.0893604	0.00972179	0.00170901	-0.0342378	3.16914	0.382641	0.555889	0.210429	0.391787	0.328185	0.647044	0.568452	0.306938	0.025051	0.0789498	0.0200083	0.0061982	0.0197013	0.392065	0.721117	0.846766	0.196123	0.0133034	0.726606	0.27873	0.371058	0.985866	0.17307	0.00449326	0.136938	0.992598	0.89674
657	chr5:42951573-42951574	0.808016	-0.0517799	0.021873	0.0179187	0.000108483	0.0409777	0.102003	0.550097	-0.507402	0.330968	-0.0235248	-0.289484	-0.13541	0.124435	-0.288912	-0.00882927	0.00482596	0.0123332	-0.00190704	-0.0517799	3.478	0.419054	0.617897	0.229111	0.434121	0.357372	0.710194	0.632657	0.343175	0.0274131	0.0869771	0.02213	0.00682911	0.021873	0.976603	0.721117	0.846766	0.18928	0.0133034	0.726606	0.411546	0.371058	0.985866	0.148577	0.00449326	0.136938	0.956784	0.89674
658	chr5:42951589-42951590	0.456284	-0.0483295	0.0179141	0.0069789	8.86047e-05	0.0361917	0.374105	0.343399	-0.510114	0.502275	0.438411	-0.562196	-0.372876	0.507971	-0.342418	-0.028108	0.0344123	0.00809536	-4.09607e-05	-0.0483295	2.78986	0.348132	0.496255	0.18863	0.357041	0.286412	0.566087	0.58069	0.284407	0.02267	0.0701541	0.0180362	0.00563441	0.0179141	0.893328	0.70367	0.839299	0.323934	0.00458913	0.476089	0.303984	0.30172	0.985866	0.00775023	0.00990094	0.211259	0.219484	0.84099
659	chr5:42951602-42951603	0.383854	-0.0406257	0.0168596	0.0159682	8.86047e-05	0.0361917	-0.23988	0.526967	-0.340593	0.322276	0.126317	-0.481106	-0.231352	0.434794	-0.159088	-0.0153816	0.0326001	0.0171644	0.00332326	-0.0406257	2.60895	0.332899	0.470385	0.177679	0.333435	0.26918	0.530446	0.544225	0.2699	0.0213896	0.0657385	0.0170416	0.00532293	0.0168596	0.926742	0.70367	0.839299	0.11343	0.00458913	0.476089	0.469021	0.30172	0.985866	0.0697061	0.00990094	0.211259	0.704811	0.84099
660	chr5:42951605-42951606	0.528624	-0.0479227	0.0190664	0.0119552	7.98718e-05	0.0339135	-1.49686	0.451502	-0.454478	0.391356	0.234575	-0.616003	-0.193413	0.49481	-0.282363	-0.0137754	0.0698748	0.0125665	0.00193506	-0.0479227	2.96647	0.370087	0.527921	0.201212	0.377466	0.304702	0.609974	0.613145	0.301499	0.0240534	0.0745836	0.0192871	0.00599002	0.0190664	0.613845	0.72372	0.847759	0.222469	0.00463976	0.479107	0.389303	0.252058	0.985866	0.0517758	0.0105779	0.218573	0.534306	0.846947
661	chr5:42951609-42951610	0.575839	-0.0475792	0.0195114	0.014747	7.98718e-05	0.0339135	-1.30827	0.728114	-0.353778	0.495353	0.461099	-0.421851	-0.313106	0.668813	-0.103451	-0.00759245	0.0362913	0.0275339	0.00517113	-0.0475792	3.04366	0.38143	0.541795	0.204139	0.389459	0.313325	0.617291	0.612168	0.309149	0.0244968	0.0764201	0.0197071	0.00612636	0.0195114	0.667315	0.72372	0.847759	0.0562746	0.00463976	0.479107	0.513773	0.252058	0.985866	0.0152431	0.0105779	0.218573	0.236434	0.846947
662	chr5:42951650-42951651	0.655288	-0.0421025	0.0204432	0.0394473	7.73677e-05	0.0330495	1.56232	0.429912	-0.577026	0.583308	0.460168	-0.408442	-0.339183	0.364417	-0.257723	-0.0185127	-0.0123298	0.00997134	-0.00140312	-0.0421025	3.20377	0.394417	0.570866	0.214362	0.40456	0.329384	0.652356	0.619119	0.325292	0.0256987	0.0802935	0.0205747	0.00640227	0.0204432	0.625797	0.913452	0.940208	0.275716	0.0195237	0.82833	0.312117	0.339232	0.985866	0.0065059	0.00192933	0.0828645	0.255349	0.734433
663	chr5:42951658-42951659	0.687129	-0.0592394	0.0208231	0.00444266	7.73677e-05	0.0330495	-1.55232	0.907217	-0.510111	0.535499	0.291498	-0.53369	-0.114834	0.283676	-0.217719	-0.0071109	0.042244	0.0251352	0.00163912	-0.0592394	3.25664	0.405023	0.582259	0.217364	0.409499	0.335597	0.665066	0.615249	0.330649	0.026085	0.0816687	0.0208851	0.0064941	0.0208231	0.633602	0.913452	0.940208	0.0250965	0.0195237	0.82833	0.380981	0.339232	0.985866	0.0137549	0.00192933	0.0828645	0.476563	0.734433
664	chr5:61337164-61337165	0.310154	0.0599448	0.0152102	8.11124e-05	9.47024e-05	0.0378044	2.14536	-0.196473	0.608113	0.292374	0.0283546	0.06295	-0.751484	-0.781372	-0.195149	-0.00122184	-0.0491935	-0.00853921	-0.00952668	0.0599448	2.43258	0.287588	0.446608	0.158571	0.294531	0.247305	0.526083	0.412338	0.232679	0.018904	0.0602088	0.0150143	0.00471829	0.0152102	0.377815	0.794667	0.879321	0.494497	0.812098	0.988751	0.173316	0.0814676	0.985866	0.0652123	0.0021781	0.0890898	0.923306	0.786663
665	chr5:61337167-61337168	0.27539	0.0255848	0.0145794	0.0792833	9.47024e-05	0.0378044	-0.286442	0.192187	0.459845	0.301169	0.134798	-0.140219	-0.990069	-1.23986	-0.0684878	0.000543068	0.00850267	-0.00498664	0.00107613	0.0255848	2.33517	0.277826	0.432429	0.152252	0.281079	0.237459	0.507028	0.404193	0.223324	0.0182519	0.0577822	0.0143944	0.00452578	0.0145794	0.902373	0.794667	0.879321	0.489092	0.812098	0.988751	0.287601	0.0814676	0.985866	0.0479182	0.0021781	0.0890898	0.631532	0.786663
666	chr5:61337171-61337172	0.318812	0.0380912	0.0152666	0.0125932	9.47024e-05	0.0378044	3.23262	-0.06986	0.727363	0.407383	-0.0957684	0.172964	-0.367424	-1.337	-0.351317	-0.000990125	-0.0950731	0.00680368	-0.00683203	0.0380912	2.46619	0.289479	0.4482	0.160972	0.29855	0.250136	0.536174	0.441899	0.236425	0.0190548	0.0611001	0.0152319	0.00476791	0.0152666	0.189935	0.794667	0.879321	0.809299	0.812098	0.988751	0.10462	0.0814676	0.985866	0.011381	0.0021781	0.0890898	0.748378	0.786663
667	chr5:61337193-61337194	0.35981	0.028106	0.0167195	0.0927577	9.47024e-05	0.0378044	-0.626303	0.121048	0.639517	0.485685	-0.171185	-0.476552	-1.66804	-0.686378	-0.365502	-0.00253452	-0.0259883	0.00309482	0.00362557	0.028106	2.75177	0.318012	0.485186	0.177215	0.332728	0.282926	0.734801	0.484062	0.262376	0.0208674	0.0679806	0.0169096	0.00531787	0.0167195	0.819957	0.794667	0.879321	0.70347	0.812098	0.988751	0.187475	0.0814676	0.985866	0.00613168	0.0021781	0.0890898	0.60691	0.786663
668	chr5:61337203-61337204	0.384171	0.0505868	0.0173832	0.00361318	9.47024e-05	0.0378044	-0.14796	-0.045164	0.476648	0.336391	-0.279549	0.0294894	-0.776207	-0.54487	-0.197427	-0.0213521	0.010164	-0.0221696	-0.00780459	0.0505868	2.8407	0.324635	0.501989	0.182939	0.345717	0.283243	0.638275	0.489387	0.267747	0.0216584	0.0705291	0.0173589	0.00544308	0.0173832	0.95846	0.794667	0.879321	0.889353	0.812098	0.988751	0.342357	0.0814676	0.985866	0.0659416	0.0021781	0.0890898	0.418742	0.786663
669	chr5:81100153-81100154	0.945971	-0.0874374	0.0276558	0.00156887	2.33065e-05	0.0155796	5.80279	0.898644	-0.300501	-0.505242	-0.729173	-0.551886	0.207144	-2.41741	-0.34074	0.0292428	-0.102269	0.0154744	0.00373578	-0.0874374	4.3474	0.543584	0.776716	0.288383	0.523422	0.446369	0.843554	0.725878	0.443006	0.0344947	0.108246	0.0271725	0.00851912	0.0276558	0.181951	0.0371672	0.2758	0.0982934	0.315267	0.988751	0.69884	0.899112	0.985866	0.0797772	0.386716	0.853976	0.163593	0.165507
670	chr5:81100158-81100159	0.674996	-0.0532414	0.0212739	0.0123265	2.33065e-05	0.0155796	6.08892	0.246961	-0.359363	-0.0658539	-0.090122	-0.319486	0.495284	-1.41879	-0.384364	-0.0056367	-0.120546	-0.00652638	0.007051	-0.0532414	3.38839	0.396369	0.594889	0.221057	0.417096	0.346231	0.682511	0.609737	0.334039	0.0264099	0.0848247	0.0211631	0.00658974	0.0212739	0.0723365	0.0371672	0.2758	0.533246	0.315267	0.988751	0.545788	0.899112	0.985866	0.765775	0.386716	0.853976	0.828933	0.165507
671	chr5:81100186-81100187	0.530186	-0.0562841	0.0195498	0.00398925	2.33065e-05	0.0155796	3.29787	0.326014	0.0259743	-0.238166	-0.434886	-0.5178	0.16709	-1.27634	-0.49254	0.023629	-0.061446	-0.000495232	0.00296177	-0.0562841	3.11262	0.363833	0.5656	0.203678	0.380869	0.318239	0.619255	0.560277	0.30956	0.0243513	0.0781407	0.0194523	0.00605681	0.0195498	0.289365	0.0371672	0.2758	0.370224	0.315267	0.988751	0.963371	0.899112	0.985866	0.242273	0.386716	0.853976	0.253527	0.165507
672	chr5:81100196-81100197	1.04382	-0.0579379	0.0261749	0.0268641	2.33065e-05	0.0155796	8.44678	0.0355819	-0.0756498	-0.0765299	-0.815593	-0.161968	-0.15735	-1.52259	-0.718818	0.00803873	-0.185768	0.0178163	0.0042376	-0.0579379	4.1708	0.487183	0.731636	0.272198	0.506698	0.427076	0.815644	0.72654	0.407198	0.0326436	0.104041	0.0260799	0.00807543	0.0261749	0.042845	0.0371672	0.2758	0.941777	0.315267	0.988751	0.917647	0.899112	0.985866	0.778592	0.386716	0.853976	0.10748	0.165507
673	chr5:81100198-81100199	0.869322	-0.0731266	0.0257921	0.0045792	2.33065e-05	0.0155796	6.70638	0.877854	-0.513463	-0.240543	-0.726178	-0.267993	0.583843	-1.37997	-0.41183	0.043135	-0.159959	0.015581	0.0129491	-0.0731266	4.01185	0.492259	0.68589	0.266102	0.482279	0.417775	0.814143	0.684711	0.399708	0.0319884	0.100736	0.0252224	0.00789114	0.0257921	0.0945946	0.0371672	0.2758	0.074535	0.315267	0.988751	0.454093	0.899112	0.985866	0.366021	0.386716	0.853976	0.132138	0.165507
674	chr5:132822856-132822857	0.448825	-0.0562837	0.0171974	0.00106487	1.86315e-09	2.29941e-05	-1.37393	0.540604	-0.256648	-0.457257	-0.496183	-0.17258	-0.14783	0.277122	-0.138093	-0.0416298	0.0405278	0.025075	0.0051646	-0.0562837	2.70646	0.322704	0.508304	0.177958	0.337173	0.285969	0.56501	0.475922	0.270415	0.0211595	0.0674554	0.017105	0.00536897	0.0171974	0.611699	0.0452224	0.301567	0.0938891	0.174655	0.988751	0.613621	0.933424	0.986644	0.0101855	0.00337988	0.116193	0.14113	0.110984
675	chr5:132822868-132822869	0.142649	-0.0352916	0.0105249	0.000798956	1.39956e-09	1.98744e-05	-1.79936	0.049171	-0.0575812	-0.293706	-0.103457	-0.274936	-0.0463438	0.566474	0.135243	-0.0265182	0.0651261	0.00599096	-0.000913749	-0.0352916	1.66364	0.204008	0.332407	0.110839	0.209534	0.179603	0.350021	0.302158	0.167768	0.0133249	0.0412675	0.0105825	0.00327799	0.0105249	0.279437	0.0456594	0.302849	0.809536	0.149062	0.988751	0.862475	0.944402	0.987066	0.0080528	0.00255254	0.0983684	0.621484	0.0986948
676	chr5:132822888-132822889	0.30399	-0.0513309	0.0151735	0.000717181	6.96265e-10	1.13617e-05	-3.82273	0.481741	-0.222162	-0.194198	-0.286457	-0.407929	-0.938383	0.502427	0.144043	-0.0221798	0.0718129	0.0208034	-0.000879538	-0.0513309	2.40763	0.286068	0.460641	0.157117	0.297474	0.255899	0.563639	0.403025	0.234623	0.0187484	0.0595803	0.0149282	0.0047192	0.0151735	0.112342	0.0441183	0.298202	0.0921799	0.135888	0.988751	0.6296	0.953566	0.987526	0.216456	0.00197118	0.083934	0.335565	0.0979592
677	chr5:132822900-132822901	0.246014	-0.0417246	0.0131597	0.00152109	3.43762e-10	6.47254e-06	-2.95018	0.344345	0.103632	-0.192637	-0.475146	-0.22175	-0.494218	0.298063	0.00188266	-0.0229634	0.0669196	0.0210315	-0.000226862	-0.0417246	2.0819	0.25126	0.397889	0.137152	0.261404	0.220812	0.44648	0.363391	0.20715	0.0163852	0.051709	0.0130932	0.00409486	0.0131597	0.156465	0.0449062	0.300714	0.17054	0.117943	0.988751	0.794513	0.956969	0.987932	0.160156	0.00141411	0.0681464	0.0691144	0.0941341
678	chr5:132822960-132822961	0.606052	-0.0423583	0.0203297	0.0371998	1.57281e-10	3.58119e-06	-6.33178	0.298063	0.109381	-0.0800542	-0.142292	-0.359453	-0.64723	0.514685	0.0235726	-0.0142131	0.149823	0.00646054	-0.000741984	-0.0423583	3.24662	0.391531	0.601107	0.210699	0.398622	0.333936	0.693613	0.546027	0.318694	0.025348	0.0806742	0.0202149	0.00636043	0.0203297	0.0511443	0.045572	0.302611	0.446492	0.109791	0.988751	0.85561	0.96007	0.988406	0.703986	0.00121897	0.0623387	0.721122	0.0848138
679	chr5:132822963-132822964	0.465433	-0.0561018	0.0176823	0.00150995	1.57281e-10	3.58119e-06	-4.91434	0.205301	-0.0926058	-0.256506	-0.152375	-0.213276	-0.641335	0.367815	0.0207241	-0.0202304	0.106879	0.0116593	-0.000410807	-0.0561018	2.80013	0.336764	0.51687	0.182535	0.34292	0.290634	0.605881	0.474458	0.275486	0.0217849	0.0695843	0.0175337	0.00547682	0.0176823	0.0792519	0.045572	0.302611	0.542109	0.109791	0.988751	0.857807	0.96007	0.988406	0.159949	0.00121897	0.0623387	0.656792	0.0848138
680	chr5:132822973-132822974	0.511851	-0.052561	0.0182851	0.00404644	1.57281e-10	3.58119e-06	-4.80822	0.245533	-0.295542	-0.216386	-0.151865	-0.20637	-0.795612	0.313993	0.120835	-0.0160462	0.0965251	0.0145672	0.00256618	-0.052561	2.88816	0.347927	0.536912	0.188776	0.355115	0.300256	0.637453	0.4933	0.282765	0.0224936	0.0718844	0.0181662	0.00567682	0.0182851	0.0959519	0.045572	0.302611	0.480374	0.109791	0.988751	0.582012	0.96007	0.988406	0.251688	0.00121897	0.0623387	0.668905	0.0848138
681	chr5:132822984-132822985	0.439959	-0.0491608	0.0171481	0.00414602	1.57281e-10	3.58119e-06	-5.31649	0.259532	-0.0570515	-0.216523	-0.307204	-0.204863	-0.68612	0.281556	0.0752674	-0.0101604	0.10707	0.0126067	0.00156423	-0.0491608	2.72594	0.326725	0.504709	0.177297	0.336017	0.28278	0.596805	0.463708	0.266746	0.0212233	0.0676983	0.0170547	0.00532708	0.0171481	0.0511365	0.045572	0.302611	0.426995	0.109791	0.988751	0.91	0.96007	0.988406	0.221994	0.00121897	0.0623387	0.360585	0.0848138
682	chr5:132822993-132822994	0.455801	-0.0459749	0.0175024	0.00861963	1.57281e-10	3.58119e-06	-5.45888	0.217662	-0.144171	-0.197632	-0.197602	-0.126385	-0.655163	0.42623	0.151517	-0.0158111	0.110077	0.0146462	0.00166047	-0.0459749	2.7839	0.33381	0.514283	0.181108	0.34178	0.287946	0.607628	0.471596	0.271619	0.0216352	0.069194	0.0173951	0.00543934	0.0175024	0.0498937	0.045572	0.302611	0.514367	0.109791	0.988751	0.779221	0.96007	0.988406	0.275168	0.00121897	0.0623387	0.563159	0.0848138
683	chr5:132822995-132822996	0.44898	-0.0495553	0.0173428	0.00427123	1.57281e-10	3.58119e-06	-5.20286	0.19967	-0.0670211	-0.20404	-0.335743	-0.195178	-0.726683	0.352833	0.085049	-0.0185704	0.107027	0.015047	0.00243543	-0.0495553	2.75444	0.331259	0.510298	0.17928	0.340105	0.285586	0.604336	0.46846	0.269827	0.0214619	0.068439	0.0172384	0.00539166	0.0173428	0.0589054	0.045572	0.302611	0.546668	0.109791	0.988751	0.895509	0.96007	0.988406	0.255074	0.00121897	0.0623387	0.323557	0.0848138
684	chr5:132823009-132823010	0.58193	-0.0441118	0.0203375	0.0300831	1.57281e-10	3.58119e-06	-5.45239	0.0725536	-1.46696	-0.252088	-0.322749	-0.0879027	-0.277817	-0.124239	-0.0867876	-0.0231702	0.0983966	0.026482	-9.50944e-06	-0.0441118	3.23233	0.389226	0.768333	0.209804	0.41109	0.326352	0.664675	0.547768	0.326272	0.0253773	0.0803174	0.0199951	0.00629065	0.0203375	0.0916362	0.045572	0.302611	0.852127	0.109791	0.988751	0.0562258	0.96007	0.988406	0.229542	0.00121897	0.0623387	0.432392	0.0848138
685	chr5:132823019-132823020	0.590213	-0.0553556	0.0191296	0.00380711	6.39364e-11	1.78855e-06	-3.06632	0.454185	-0.305996	-0.529004	-0.585334	-0.123379	-0.242353	-0.101023	0.180308	-0.020437	0.0571734	0.0258668	0.00114086	-0.0553556	3.03351	0.360532	0.545607	0.197954	0.378576	0.312486	0.621335	0.515879	0.296519	0.0235973	0.0756843	0.0189161	0.00594169	0.0191296	0.312104	0.0457164	0.303077	0.207755	0.0861356	0.988751	0.57491	0.94582	0.987144	0.00753196	0.000872718	0.0505516	0.12207	0.109109
686	chr5:132823034-132823035	0.623806	-0.0579934	0.019621	0.00311985	2.37717e-11	9.47635e-07	-3.0263	0.475647	-0.174336	-0.456813	-0.58399	-0.153684	-0.339782	-0.368796	0.144074	-0.0262854	0.0616536	0.0238739	0.000123045	-0.0579934	3.11981	0.37051	0.556355	0.202854	0.388655	0.321176	0.640767	0.533938	0.305539	0.0242091	0.0778126	0.0194525	0.00609769	0.019621	0.332033	0.0510605	0.317881	0.199225	0.0672256	0.988751	0.754012	0.925806	0.986207	0.0243266	0.000603353	0.040141	0.132944	0.144105
687	chr5:132823038-132823039	0.559285	-0.0573831	0.0188503	0.00233344	2.37717e-11	9.47635e-07	-2.90217	0.455921	-0.189715	-0.485647	-0.583681	-0.1677	-0.363243	-0.312518	0.10567	-0.0277179	0.0577276	0.0244993	-0.000274806	-0.0573831	2.99435	0.354678	0.535972	0.194889	0.372935	0.306898	0.614232	0.511191	0.294127	0.0232521	0.074642	0.0186225	0.0058548	0.0188503	0.332437	0.0510605	0.317881	0.198635	0.0672256	0.988751	0.723365	0.925806	0.986207	0.0127056	0.000603353	0.040141	0.117559	0.144105
688	chr5:132823043-132823044	0.582008	-0.0557217	0.0190601	0.00346139	2.37717e-11	9.47635e-07	-3.10148	0.39485	-0.140326	-0.463115	-0.622972	-0.102987	-0.370008	-0.271899	0.109049	-0.0241353	0.0597452	0.0264638	3.54997e-05	-0.0557217	3.0316	0.359671	0.541541	0.197274	0.378992	0.31061	0.623217	0.51692	0.297597	0.0235314	0.0755927	0.0188831	0.0059224	0.0190601	0.306283	0.0510605	0.317881	0.272289	0.0672256	0.988751	0.795541	0.925806	0.986207	0.0188965	0.000603353	0.040141	0.100226	0.144105
689	chr5:132823047-132823048	0.555879	-0.0552333	0.0187702	0.00325465	2.37717e-11	9.47635e-07	-3.11795	0.374541	-0.155793	-0.448798	-0.548879	-0.146571	-0.521998	-0.148522	0.143446	-0.0212404	0.0563867	0.0256743	0.00141691	-0.0552333	2.97135	0.35367	0.531821	0.193605	0.370284	0.305651	0.622027	0.504821	0.291454	0.0230857	0.0741209	0.0185049	0.00583114	0.0187702	0.294023	0.0510605	0.317881	0.289595	0.0672256	0.988751	0.769565	0.925806	0.986207	0.0204434	0.000603353	0.040141	0.138255	0.144105
690	chr5:132823049-132823050	0.557828	-0.0585363	0.0187913	0.00183902	2.37717e-11	9.47635e-07	-2.85519	0.387257	-0.342347	-0.428962	-0.522021	-0.116711	-0.441388	-0.381094	0.0527309	-0.0226125	0.0492637	0.0298742	0.000355173	-0.0585363	2.97646	0.354606	0.539028	0.194058	0.370887	0.305909	0.618205	0.511743	0.29413	0.023149	0.074282	0.0185649	0.00584776	0.0187913	0.33743	0.0510605	0.317881	0.2748	0.0672256	0.988751	0.52535	0.925806	0.986207	0.0270718	0.000603353	0.040141	0.159281	0.144105
691	chr5:132823052-132823053	0.686952	-0.060574	0.0208045	0.00359595	2.37717e-11	9.47635e-07	-3.99956	0.449457	-0.0240832	-0.504703	-0.618616	-0.233921	-0.389276	-0.346534	0.131511	-0.01631	0.0648747	0.0317261	0.00234079	-0.060574	3.30172	0.393563	0.58308	0.215234	0.410814	0.340289	0.691231	0.56595	0.322549	0.0254871	0.0824122	0.0206056	0.00647125	0.0208045	0.225759	0.0510605	0.317881	0.253445	0.0672256	0.988751	0.967054	0.925806	0.986207	0.019032	0.000603353	0.040141	0.132111	0.144105
692	chr5:132823054-132823055	0.597575	-0.0565016	0.0192351	0.00330957	2.37717e-11	9.47635e-07	-3.25696	0.450899	-0.299664	-0.461702	-0.621103	-0.156765	-0.357921	-0.190419	0.0781366	-0.019647	0.0601661	0.0276003	0.000816057	-0.0565016	3.05432	0.363021	0.550324	0.19889	0.381439	0.314192	0.629079	0.519172	0.300265	0.0237233	0.076176	0.0190454	0.00597139	0.0192351	0.286268	0.0510605	0.317881	0.21421	0.0672256	0.988751	0.586082	0.925806	0.986207	0.0202657	0.000603353	0.040141	0.103458	0.144105
693	chr5:132823059-132823060	0.667986	-0.0628241	0.0204942	0.00217333	5.73791e-11	1.66079e-06	-4.03234	0.614516	-0.0707847	-0.53589	-0.637101	-0.25699	-0.27726	-0.226131	0.0889485	-0.0174665	0.0707553	0.0299	0.0037109	-0.0628241	3.25671	0.384998	0.573796	0.211709	0.40387	0.337334	0.66616	0.554422	0.318145	0.0251679	0.0813398	0.0201872	0.00639251	0.0204942	0.215656	0.0443052	0.298784	0.110455	0.0819762	0.988751	0.90182	0.926267	0.986289	0.0113656	0.000872728	0.0505516	0.114682	0.160683
694	chr5:132823080-132823081	0.710985	-0.0705304	0.0212922	0.000924682	1.79168e-12	2.19275e-07	-4.43947	0.501781	-0.0839625	-0.51273	-0.424531	-0.356807	-0.33466	-0.388512	0.220929	-0.0226529	0.0851389	0.0269278	0.00506356	-0.0705304	3.35897	0.399089	0.586863	0.218304	0.411819	0.347738	0.685995	0.578965	0.326653	0.0258979	0.0839831	0.0208309	0.00660712	0.0212922	0.186277	0.0363103	0.272943	0.208639	0.0216281	0.854552	0.886235	0.847562	0.985866	0.0188391	0.00042546	0.0319572	0.302602	0.192462
695	chr5:132823094-132823095	0.71499	-0.0688543	0.0214085	0.00129895	2.33258e-13	5.70948e-08	-3.63651	0.590687	-0.164524	-0.56033	-0.479572	-0.278293	-0.347808	-0.18589	0.117136	-0.024113	0.0653145	0.0265873	0.00453788	-0.0688543	3.37953	0.400232	0.593121	0.220022	0.415145	0.350154	0.69431	0.575506	0.329527	0.0260408	0.0844738	0.020919	0.00662279	0.0214085	0.281909	0.0309427	0.254008	0.139981	0.0197508	0.831492	0.781482	0.925537	0.986207	0.0108747	0.00026897	0.0238084	0.248012	0.163101
696	chr5:132823106-132823107	0.693578	-0.074435	0.0222981	0.000843288	4.996e-15	1.6305e-09	-3.7364	0.489629	-0.170924	-0.451046	-0.627965	-0.152255	-0.605333	-0.483381	0.0301885	-0.0169664	0.0612717	0.0354715	0.00406083	-0.074435	3.50037	0.415171	0.608557	0.228048	0.428475	0.361838	0.740297	0.612812	0.346107	0.0270022	0.087589	0.021575	0.00691702	0.0222981	0.285779	0.0299673	0.250647	0.238261	0.0150448	0.761569	0.778812	0.960364	0.98843	0.0479444	0.000137353	0.0153253	0.142762	0.132906
697	chr5:132823216-132823217	0.56292	-0.0534836	0.0192262	0.00540557	3.33067e-16	3.261e-10	-2.75832	0.656344	-0.835886	-0.426145	-0.0475542	0.0971223	-0.319572	-0.201618	-0.0123779	0.00399456	0.0394395	0.0233601	0.00304965	-0.0534836	3.03083	0.3606	0.567467	0.199639	0.375806	0.311491	0.63532	0.514367	0.299849	0.0236992	0.0757586	0.0191708	0.00600084	0.0192262	0.362777	0.0801512	0.385294	0.0687374	0.00287824	0.386988	0.140748	0.967262	0.989487	0.0327957	2.58708e-05	0.0047859	0.899305	0.0508066
698	chr5:132823225-132823226	0.551814	-0.0573357	0.0191771	0.00279156	6.66134e-16	3.261e-10	-1.55065	0.653688	-0.913061	-0.452677	-0.0242609	0.106825	-0.17474	-0.198252	0.0527603	-0.00575359	0.0176273	0.0210782	0.00215182	-0.0573357	3.01327	0.358447	0.568531	0.198821	0.374436	0.309377	0.629187	0.511636	0.297928	0.0235908	0.075358	0.019048	0.00597383	0.0191771	0.606828	0.0810696	0.387075	0.0682024	0.00306993	0.398582	0.108274	0.968893	0.989771	0.0227977	4.04511e-05	0.0065301	0.948339	0.0583136
699	chr5:132823264-132823265	0.593012	-0.0583885	0.0198025	0.00319282	5.48006e-13	7.66491e-08	-3.50429	0.733999	-0.838906	-0.351634	-0.209641	-0.0670649	-0.587252	-0.0476255	0.118546	-0.00813715	0.0611239	0.0269679	0.00370958	-0.0583885	3.14126	0.369938	0.582465	0.205398	0.388611	0.32091	0.670453	0.525048	0.305968	0.0242467	0.0784455	0.0196922	0.00617221	0.0198025	0.264606	0.106434	0.43329	0.0472431	0.00532416	0.509361	0.149791	0.926487	0.986315	0.0869029	0.00109181	0.0581249	0.589568	0.193187
700	chr5:132823277-132823278	0.621631	-0.0633818	0.020157	0.00166426	5.48006e-13	7.66491e-08	-2.60429	0.711755	-0.881896	-0.36414	-0.0656962	0.0407125	-0.546836	-0.207317	0.0563494	-0.000854263	0.0369706	0.0264336	0.00296567	-0.0633818	3.17827	0.376382	0.589612	0.208549	0.391912	0.324216	0.681254	0.536367	0.311124	0.0246878	0.0793692	0.0199861	0.00624787	0.020157	0.412556	0.106434	0.43329	0.0586183	0.00532416	0.509361	0.134726	0.926487	0.986315	0.0807997	0.00109181	0.0581249	0.866874	0.193187
701	chr5:132823281-132823282	0.637084	-0.075561	0.0206834	0.000258976	5.48006e-13	7.66491e-08	-4.71117	0.891707	-0.565833	-0.574767	-0.220772	-0.456774	-0.448283	-0.148323	0.0583275	-0.0207702	0.0995919	0.0322355	0.00481465	-0.075561	3.26188	0.385059	0.560277	0.213166	0.395287	0.338437	0.701498	0.558081	0.313622	0.025096	0.0814187	0.0203554	0.00641524	0.0206834	0.148652	0.106434	0.43329	0.020571	0.00532416	0.509361	0.312535	0.926487	0.986315	0.00701083	0.00109181	0.0581249	0.576496	0.193187
702	chr5:132823291-132823292	0.71242	-0.0771143	0.0214642	0.000327279	2.96163e-12	2.89969e-07	-4.95969	0.587251	-0.00196635	-0.41286	-0.572695	-0.382218	0.00690698	0.0740589	-0.122205	-0.0332085	0.113384	0.0354836	0.00467379	-0.0771143	3.4082	0.405083	0.582069	0.22213	0.424389	0.351702	0.692256	0.584933	0.333805	0.0264341	0.0849804	0.0213467	0.00673238	0.0214642	0.145608	0.119725	0.45484	0.147141	0.00623724	0.543594	0.997305	0.906023	0.985866	0.0630778	0.00183554	0.0802836	0.17719	0.205052
703	chr5:132823293-132823294	0.696017	-0.0755808	0.0213403	0.000397565	2.96163e-12	2.89969e-07	-5.24857	0.521919	-0.0423456	-0.311312	-0.529609	-0.328253	-0.193403	0.0257246	-0.149953	-0.0376253	0.120007	0.0389749	0.00464067	-0.0755808	3.37704	0.400497	0.578755	0.220094	0.419995	0.347714	0.692938	0.580787	0.330833	0.0261928	0.0843257	0.0211213	0.00668272	0.0213403	0.120138	0.119725	0.45484	0.192514	0.00623724	0.543594	0.941673	0.906023	0.985866	0.157229	0.00183554	0.0802836	0.207313	0.205052
704	chr5:132823296-132823297	0.748883	-0.076231	0.0217522	0.000457445	1.28949e-11	9.018e-07	-3.61101	0.560791	-0.124264	-0.429063	-0.606168	-0.322218	-0.135331	0.0047411	-0.114227	-0.0264845	0.0753478	0.0409488	0.00390019	-0.076231	3.44242	0.410873	0.593879	0.225323	0.429454	0.357247	0.711324	0.593709	0.337432	0.0268177	0.0858375	0.0215892	0.00683481	0.0217522	0.29419	0.126683	0.464369	0.172292	0.00799512	0.600046	0.83426	0.892468	0.985866	0.0568821	0.00321968	0.112967	0.158101	0.222729
705	chr5:132823300-132823301	0.710392	-0.0793573	0.0214593	0.000217268	1.28949e-11	9.018e-07	-4.21184	0.555297	0.111204	-0.370158	-0.587199	-0.409736	0.132225	0.0356295	-0.00174157	-0.0210873	0.0843646	0.0387428	0.00337954	-0.0793573	3.42252	0.405969	0.580365	0.221637	0.422587	0.35259	0.691221	0.582505	0.329658	0.0264322	0.0852522	0.0212732	0.00672663	0.0214593	0.218464	0.126683	0.464369	0.171365	0.00799512	0.600046	0.848047	0.892468	0.985866	0.0948978	0.00321968	0.112967	0.16467	0.222729
706	chr5:132823302-132823303	0.744464	-0.0735799	0.0218085	0.00074107	1.28949e-11	9.018e-07	-3.5223	0.514269	0.0365947	-0.348858	-0.51413	-0.392984	-0.00736525	0.0728986	-0.101163	-0.0257413	0.0741014	0.0302849	0.00480618	-0.0735799	3.45821	0.412486	0.591528	0.225593	0.430661	0.358502	0.705466	0.592802	0.336606	0.0267732	0.086218	0.0217148	0.00684839	0.0218085	0.308424	0.126683	0.464369	0.212488	0.00799512	0.600046	0.950671	0.892468	0.985866	0.122007	0.00321968	0.112967	0.23255	0.222729
707	chr5:132823304-132823305	0.696762	-0.0756434	0.0210287	0.00032173	1.28949e-11	9.018e-07	-4.07759	0.475091	-0.0816344	-0.438136	-0.578718	-0.396784	-0.10448	0.0327927	-0.0964908	-0.0241593	0.0939228	0.0330202	0.00169491	-0.0756434	3.34459	0.399332	0.575045	0.218307	0.414985	0.347112	0.688499	0.57507	0.3255	0.0259772	0.0833071	0.0209447	0.00660248	0.0210287	0.222784	0.126683	0.464369	0.234159	0.00799512	0.600046	0.88711	0.892468	0.985866	0.0447527	0.00321968	0.112967	0.163151	0.222729
708	chr5:132823311-132823312	0.73651	-0.0787461	0.0217789	0.000299534	5.76731e-11	1.66079e-06	-4.66343	0.534826	-0.0356211	-0.375175	-0.531105	-0.384604	-0.233773	0.111272	0.0472811	-0.0283224	0.0973938	0.0406428	0.00686836	-0.0787461	3.4559	0.410943	0.589758	0.224633	0.428081	0.357214	0.709702	0.590332	0.333642	0.0267362	0.0861898	0.0215319	0.00682269	0.0217789	0.177205	0.133129	0.473506	0.193101	0.00889448	0.626494	0.951837	0.87741	0.985866	0.0948864	0.00444201	0.135867	0.21473	0.256194
709	chr5:132823342-132823343	0.75393	-0.0730696	0.0218186	0.000811144	5.76731e-11	1.66079e-06	-3.35761	0.550681	-0.293868	-0.397434	-0.589468	-0.315331	0.0510392	0.121873	-0.137922	-0.0154838	0.0570412	0.0427486	0.00414666	-0.0730696	3.45443	0.413149	0.599011	0.225768	0.432014	0.357921	0.708598	0.588218	0.336783	0.0268038	0.0860916	0.0216553	0.00685199	0.0218186	0.331064	0.133129	0.473506	0.18257	0.00889448	0.626494	0.623717	0.87741	0.985866	0.0783458	0.00444201	0.135867	0.17242	0.256194
710	chr5:132823344-132823345	0.681911	-0.0741737	0.0208577	0.000376296	5.76731e-11	1.66079e-06	-4.11657	0.439857	-0.164303	-0.357376	-0.563862	-0.221859	-0.0228097	0.198635	-0.172797	-0.0216882	0.0859516	0.0383442	0.00286686	-0.0741737	3.30803	0.39552	0.575111	0.215943	0.412413	0.341207	0.678755	0.561166	0.324388	0.0257144	0.0824217	0.0207355	0.00653517	0.0208577	0.213345	0.133129	0.473506	0.266097	0.00889448	0.626494	0.775116	0.87741	0.985866	0.0979332	0.00444201	0.135867	0.171554	0.256194
711	chr5:132823354-132823355	0.731941	-0.0721635	0.021686	0.000875799	5.76731e-11	1.66079e-06	-4.53985	0.558119	-0.100128	-0.423321	-0.721967	-0.280177	0.116269	0.154767	-0.275423	-0.0199996	0.0907216	0.0365218	0.00497195	-0.0721635	3.4447	0.409011	0.593873	0.224152	0.434112	0.352579	0.699881	0.583301	0.338222	0.0266125	0.0859226	0.0215713	0.00682287	0.021686	0.187529	0.133129	0.473506	0.172392	0.00889448	0.626494	0.86611	0.87741	0.985866	0.0589534	0.00444201	0.135867	0.0962943	0.256194
712	chr5:132823365-132823366	0.800427	-0.0630459	0.0238873	0.00830771	5.76731e-11	1.66079e-06	-3.00481	0.374409	0.393793	-0.232115	-0.447172	-0.246825	0.221712	0.0116839	-0.0481811	-0.0203208	0.0498896	0.0385325	0.00150469	-0.0630459	3.78113	0.4486	0.654706	0.24617	0.471788	0.386944	0.752618	0.639566	0.365871	0.0290443	0.0943087	0.0234171	0.0074723	0.0238873	0.426796	0.133129	0.473506	0.403933	0.00889448	0.626494	0.54752	0.87741	0.985866	0.34573	0.00444201	0.135867	0.343219	0.256194
713	chr5:138214651-138214652	0.548372	-0.0712489	0.0204243	0.000485855	5.41979e-06	0.00600275	-0.912295	0.549852	-0.598892	-0.200113	-1.42811	-1.13415	-1.44196	0.467486	0.322486	-0.0547038	0.0129771	0.0537499	0.00554127	-0.0712489	3.39989	0.382777	0.618174	0.213477	0.413925	0.338974	0.812136	0.53777	0.311095	0.0248669	0.0849521	0.0202136	0.00631173	0.0204243	0.788445	0.45284	0.728971	0.150865	0.0875464	0.988751	0.332641	0.976736	0.991426	0.348551	0.684335	0.895452	0.000560255	1.75824e-06
714	chr5:138214670-138214671	0.56393	-0.0584554	0.0183671	0.0014595	5.41979e-06	0.00600275	-2.04974	0.406369	-0.229253	0.111456	-1.32746	-0.614607	-1.85221	0.324835	0.139685	-0.0317154	0.00044638	0.0770302	0.00512731	-0.0584554	2.91873	0.34378	0.521677	0.189011	0.372102	0.297777	0.699792	0.508635	0.282893	0.0226438	0.0728389	0.018361	0.00568662	0.0183671	0.482512	0.45284	0.728971	0.237181	0.0875464	0.988751	0.660333	0.976736	0.991426	0.555404	0.684335	0.895452	0.000360467	1.75824e-06
715	chr5:138214675-138214676	0.700837	-0.0646422	0.020003	0.00123086	5.41979e-06	0.00600275	-3.0979	0.36903	-0.289378	0.0226089	-1.16104	-0.670268	-1.26137	0.406743	0.0593737	-0.042556	0.0425432	0.0743234	0.006777	-0.0646422	3.18438	0.376669	0.564452	0.20682	0.399206	0.326008	0.687835	0.566898	0.309777	0.024788	0.0795968	0.020098	0.00622085	0.020003	0.330632	0.45284	0.728971	0.327224	0.0875464	0.988751	0.608182	0.976736	0.991426	0.912951	0.684335	0.895452	0.00363326	1.75824e-06
716	chr5:138214681-138214682	0.670504	-0.0556571	0.0195393	0.00439309	5.41979e-06	0.00600275	-2.72565	0.467725	0.00571067	-0.00604401	-1.28842	-0.560663	-1.15351	0.491707	0.0633467	-0.0355222	0.0257887	0.074517	0.00682752	-0.0556571	3.11399	0.368334	0.549605	0.202607	0.39254	0.319086	0.673516	0.555882	0.303256	0.0242748	0.0777644	0.0196959	0.00608121	0.0195393	0.381414	0.45284	0.728971	0.204142	0.0875464	0.988751	0.99171	0.976736	0.991426	0.976202	0.684335	0.895452	0.00102976	1.75824e-06
717	chr5:138214685-138214686	0.676037	-0.0595308	0.0198066	0.00265052	5.41979e-06	0.00600275	-4.00799	0.474037	-0.0394038	0.0641134	-1.24164	-0.556949	-1.65901	0.462552	0.13705	-0.0351509	0.0496315	0.0825049	0.00663781	-0.0595308	3.15664	0.371746	0.552679	0.204669	0.396554	0.322014	0.721436	0.554277	0.305762	0.0244281	0.0788227	0.0198788	0.00615051	0.0198066	0.204191	0.45284	0.728971	0.202251	0.0875464	0.988751	0.943162	0.976736	0.991426	0.754088	0.684335	0.895452	0.00174172	1.75824e-06
718	chr5:138214692-138214693	0.641545	-0.0525403	0.020586	0.0107033	5.41979e-06	0.00600275	-2.72952	0.548039	0.0301972	0.107811	-1.0945	-0.539232	-1.42645	0.688933	0.0251538	-0.0287516	-0.00252478	0.0667117	0.00397819	-0.0525403	3.275	0.380914	0.576747	0.210018	0.415802	0.3343	0.801097	0.548074	0.316577	0.0251844	0.0815566	0.0201827	0.00633611	0.020586	0.404595	0.45284	0.728971	0.150222	0.0875464	0.988751	0.958244	0.976736	0.991426	0.607714	0.684335	0.895452	0.00848152	1.75824e-06
719	chr5:138214726-138214727	0.639321	-0.0340798	0.0228032	0.13504	5.41979e-06	0.00600275	-0.294531	0.15338	0.105774	0.464536	-1.0059	-0.663973	-2.44092	-0.149977	-0.11306	-0.0389151	-0.056215	0.0431516	0.00158226	-0.0340798	3.63915	0.42663	0.656219	0.231628	0.48498	0.379516	1.23349	0.611598	0.35212	0.0279314	0.0905419	0.0223005	0.00699759	0.0228032	0.935494	0.45284	0.728971	0.71921	0.0875464	0.988751	0.871946	0.976736	0.991426	0.0449069	0.684335	0.895452	0.0380703	1.75824e-06
720	chr5:138214775-138214776	0.408731	-0.0265102	0.0197428	0.179343	5.41979e-06	0.00600275	-4.53294	0.564637	-0.142982	0.143392	-0.663414	-0.0660693	-1.40148	-0.838565	-0.35275	-0.0083401	0.016212	0.0583617	0.00252993	-0.0265102	3.14145	0.353429	0.608455	0.202239	0.403045	0.308513	0.889125	0.66125	0.328547	0.0247964	0.0774588	0.0193008	0.00607733	0.0197428	0.149036	0.45284	0.728971	0.110132	0.0875464	0.988751	0.814215	0.976736	0.991426	0.478311	0.684335	0.895452	0.099763	1.75824e-06
721	chr5:138322296-138322297	0.39557	-0.0329253	0.0167207	0.0489372	0.000118347	0.0430268	-0.275327	0.556203	-0.0869156	-0.0324928	-0.0664886	-0.6276	-0.337069	-0.878078	-0.224267	-0.0174103	0.0418338	0.0180804	0.00912032	-0.0329253	2.68224	0.324489	0.484625	0.177762	0.332492	0.276567	0.558326	0.458882	0.266627	0.0211185	0.0666679	0.0169187	0.00526621	0.0167207	0.918242	0.703222	0.839228	0.0865121	0.0509853	0.988751	0.857666	0.673436	0.985866	0.854965	0.76545	0.907663	0.841504	0.479725
722	chr5:138322338-138322339	0.991728	-0.0573669	0.0274125	0.0363738	0.000118347	0.0430268	-3.95876	0.0290817	0.664031	0.100021	-0.323266	-0.67425	-0.927144	-1.58247	-0.227166	-0.0191808	0.17645	0.030063	0.0017804	-0.0573669	4.30484	0.503312	0.91887	0.291212	0.542968	0.447624	0.850539	0.707498	0.440054	0.0348924	0.108526	0.0269368	0.00880737	0.0274125	0.357779	0.703222	0.839228	0.953923	0.0509853	0.988751	0.469889	0.673436	0.985866	0.73125	0.76545	0.907663	0.551597	0.479725
723	chr5:139187256-139187257	0.238847	0.0330372	0.0138318	0.0169173	0.000127687	0.0451322	-0.849032	0.153452	0.0956718	-0.157694	-0.607402	-0.111003	-0.0761332	-0.174675	-0.118075	-0.00228693	0.00344034	0.0254279	0.000829597	0.0330372	2.20103	0.261479	0.391376	0.143948	0.269764	0.226311	0.458213	0.38057	0.218599	0.0172437	0.0548782	0.0137923	0.00431845	0.0138318	0.699687	0.707042	0.840687	0.557297	0.612868	0.988751	0.806883	0.899353	0.985866	0.2733	0.219553	0.782075	0.0243474	0.0811085
724	chr5:139187284-139187285	0.358773	0.0403595	0.0168575	0.0166583	0.000127687	0.0451322	-0.964639	0.26076	0.178929	-0.0806563	-0.467147	-0.242522	-0.732544	-0.0520479	-0.0314595	-0.0105983	0.0143369	0.0155058	0.00424684	0.0403595	2.66133	0.315396	0.488068	0.175382	0.328398	0.276346	0.557842	0.45209	0.270792	0.021142	0.0662989	0.0167549	0.00527937	0.0168575	0.717005	0.707042	0.840687	0.408367	0.612868	0.988751	0.713913	0.899353	0.985866	0.645596	0.219553	0.782075	0.15488	0.0811085
725	chr5:139187334-139187335	0.373066	0.0503529	0.0172523	0.00351584	0.000127687	0.0451322	-1.59134	0.0793108	0.238846	-0.265603	-0.504239	-0.085943	-0.0189661	0.102772	-0.285712	-0.0127017	0.00155482	0.0231894	0.00340714	0.0503529	2.73837	0.323889	0.486341	0.181748	0.337671	0.284222	0.56402	0.488846	0.278835	0.0216454	0.0684881	0.017057	0.005447	0.0172523	0.561154	0.707042	0.840687	0.806557	0.612868	0.988751	0.623349	0.899353	0.985866	0.143911	0.219553	0.782075	0.135363	0.0811085
726	chr5:139187345-139187346	0.286609	0.0340171	0.0152846	0.026042	0.000127687	0.0451322	-1.94597	0.253366	0.090031	-0.149175	-0.263605	-0.0631853	-0.478617	-0.202916	-0.26804	0.00939659	0.00268333	0.0295112	0.00587791	0.0340171	2.41861	0.285323	0.435391	0.159341	0.295655	0.249907	0.518034	0.436756	0.245135	0.0190527	0.0604513	0.0151259	0.00479018	0.0152846	0.421062	0.707042	0.840687	0.374543	0.612868	0.988751	0.83618	0.899353	0.985866	0.34917	0.219553	0.782075	0.372609	0.0811085
727	chr5:139187373-139187374	0.331507	0.0303991	0.0160233	0.0578033	0.000127687	0.0451322	-0.818013	-0.143363	-0.13108	-0.199062	-0.158184	-0.211301	-0.383982	0.0914675	-0.189916	-0.0124842	0.0220844	0.0155993	0.00357275	0.0303991	2.52413	0.298577	0.460632	0.166483	0.311141	0.26259	0.527384	0.429746	0.255941	0.0200712	0.0629034	0.0159182	0.00501499	0.0160233	0.74588	0.707042	0.840687	0.631117	0.612868	0.988751	0.775977	0.899353	0.985866	0.231818	0.219553	0.782075	0.611172	0.0811085
728	chr5:139393054-139393055	0.903643	-0.0340923	0.0281489	0.225842	2.11139e-06	0.00322293	0.91295	-0.25597	-1.08737	0.19865	0.417309	-0.723198	0.370676	0.465826	-0.216308	-0.0196447	-0.118843	0.0360076	0.0256528	-0.0340923	4.38753	0.578232	0.927125	0.294326	0.530509	0.486454	0.835381	0.714984	0.461125	0.0345088	0.109729	0.0266444	0.0090501	0.0281489	0.835168	0.0677256	0.358546	0.658	0.760972	0.988751	0.24086	0.154811	0.985866	0.499718	0.98188	0.986014	0.431504	0.16355
729	chr5:139393059-139393060	0.770356	-0.0427943	0.0229992	0.0627888	1.77471e-06	0.00290397	-1.61302	0.223123	-0.860357	-0.134886	0.0906244	-0.748547	0.356674	0.346827	-0.456342	-0.0558152	-0.00901726	0.0392336	0.0170992	-0.0427943	3.6262	0.440947	0.692217	0.24137	0.452062	0.388191	0.705512	0.6115	0.385693	0.0285215	0.0909679	0.022748	0.00738111	0.0229992	0.656448	0.0794037	0.383465	0.612851	0.791902	0.988751	0.213905	0.195743	0.985866	0.576275	0.988119	0.990395	0.841114	0.20268
730	chr5:139393078-139393079	0.861124	-0.0487959	0.0252407	0.0532089	8.75772e-07	0.00185063	-2.94007	-0.0365985	-0.414631	-0.0206399	0.279442	-0.927546	-0.137919	0.177487	-0.396499	-0.0504822	0.0147951	0.0375876	0.0166212	-0.0487959	3.97449	0.487276	0.729165	0.261399	0.479523	0.431022	0.774473	0.665142	0.418066	0.0305469	0.0997962	0.0244657	0.00790748	0.0252407	0.459461	0.0691667	0.361889	0.940128	0.801214	0.988751	0.569602	0.209299	0.985866	0.937065	0.98476	0.987962	0.560062	0.253035
731	chr5:139393087-139393088	1.03553	-0.0550655	0.026826	0.0401027	8.57718e-07	0.0018177	-2.84658	0.141991	-0.155892	0.037006	0.407778	-0.724362	-0.186658	0.186165	-0.306102	-0.0443523	0.0161665	0.0360776	0.00737824	-0.0550655	4.2905	0.514929	0.75591	0.280186	0.512517	0.45323	0.85084	0.710832	0.443563	0.0328807	0.107696	0.0264891	0.0083883	0.026826	0.507035	0.077215	0.378917	0.78274	0.8251	0.988751	0.836611	0.23947	0.985866	0.894924	0.980445	0.985011	0.426242	0.268859
732	chr5:139393098-139393099	0.924215	-0.0567737	0.0251526	0.0239974	1.49428e-06	0.00252246	-5.06465	0.298844	-0.832968	-0.0392147	0.387961	-0.713142	0.0677977	0.218682	-0.287452	-0.0495162	0.0741662	0.0409026	0.0147898	-0.0567737	3.96239	0.472305	0.753438	0.25915	0.481191	0.41583	0.776285	0.66429	0.412238	0.0306963	0.0997153	0.0247042	0.00784983	0.0251526	0.201186	0.0834277	0.391775	0.526907	0.847858	0.988751	0.268919	0.271171	0.985866	0.879723	0.980855	0.985316	0.420097	0.28474
733	chr5:139393101-139393102	0.816697	-0.0597367	0.0235009	0.0110254	1.49428e-06	0.00252246	-3.54703	0.394809	-0.69597	-0.0374042	0.360088	-0.667674	0.677803	0.0799415	-0.439908	-0.0265801	0.0256994	0.0375686	0.0123546	-0.0597367	3.73178	0.44377	0.716475	0.24427	0.457172	0.390305	0.717221	0.628412	0.389745	0.0291224	0.0935991	0.0233166	0.00731122	0.0235009	0.341861	0.0834277	0.391775	0.373643	0.847858	0.988751	0.331359	0.271171	0.985866	0.878298	0.980855	0.985316	0.430907	0.28474
734	chr5:139393113-139393114	1.15232	-0.0529916	0.0283439	0.0615403	1.41992e-06	0.00243471	-2.89067	0.300413	-0.590844	-0.121777	0.280916	-0.816544	-0.0162506	0.128901	-0.846395	-0.0311862	0.0166601	0.0504303	0.00925402	-0.0529916	4.47258	0.542266	0.85998	0.298362	0.544082	0.4826	0.875367	0.757463	0.490297	0.0354561	0.112024	0.0279504	0.00903776	0.0283439	0.518079	0.0876646	0.399831	0.579582	0.86524	0.988751	0.492055	0.271834	0.985866	0.683163	0.979431	0.984326	0.605637	0.261944
735	chr5:139393122-139393123	1.17724	-0.0808895	0.030123	0.00724634	9.54372e-07	0.00195214	0.505465	-0.217405	-1.6257	-0.0311176	0.249843	-1.17047	0.315966	-0.233128	-0.481174	-0.0738231	-0.0504678	0.0194216	0.0222571	-0.0808895	4.65749	0.5923	1.01757	0.308414	0.567534	0.52033	0.877005	0.795285	0.504485	0.037086	0.116702	0.0289353	0.00948911	0.030123	0.913577	0.0948404	0.413288	0.713581	0.864732	0.988751	0.110125	0.27445	0.985866	0.919633	0.979502	0.984373	0.659774	0.253569
736	chr5:139393132-139393133	0.874025	-0.0530493	0.0239497	0.026758	1.18866e-06	0.00221675	-4.93193	0.333265	-0.525688	-0.166031	0.300652	-0.830897	0.417914	-0.0712406	-0.480713	-0.0190811	0.0581394	0.0380379	0.0126435	-0.0530493	3.77881	0.456692	0.700547	0.248705	0.464119	0.406384	0.740544	0.647438	0.394942	0.0295955	0.0946806	0.023873	0.00748227	0.0239497	0.19184	0.0994775	0.42123	0.465551	0.860108	0.988751	0.453016	0.292567	0.985866	0.504401	0.977249	0.982854	0.517121	0.261843
737	chr5:139393162-139393163	1.08065	-0.0560748	0.0267631	0.0361509	2.03519e-06	0.00313799	-5.42239	0.463473	-0.973069	-0.0681867	0.276853	-0.334023	-0.133823	-0.213319	-0.639111	-0.0287864	0.0583961	0.0358361	0.0172511	-0.0560748	4.18187	0.498852	0.808904	0.278163	0.513414	0.435256	0.850662	0.745819	0.463684	0.0332023	0.105609	0.0265916	0.0084321	0.0267631	0.194755	0.133227	0.473619	0.352848	0.8586	0.988751	0.228997	0.309674	0.985866	0.806354	0.960831	0.972726	0.589721	0.26938
738	chr5:139393174-139393175	0.929933	-0.0477816	0.023786	0.044557	1.78919e-06	0.00290397	-3.80799	-0.104676	-0.458581	-0.0211014	0.660119	-0.402861	0.313812	-0.2399	-0.177588	-0.0279205	0.026153	0.0268622	0.0206556	-0.0477816	3.7908	0.462265	0.657587	0.247907	0.456202	0.39424	0.760027	0.674438	0.379268	0.0295526	0.0949711	0.0236727	0.00754883	0.023786	0.31512	0.143468	0.488051	0.820858	0.883935	0.988751	0.485572	0.326647	0.985866	0.932168	0.962498	0.973737	0.1479	0.295044
739	chr5:139393176-139393177	0.776111	-0.0396538	0.0220219	0.0717575	1.78919e-06	0.00290397	-5.81593	0.177091	-0.855298	0.0270495	0.632652	-0.320885	0.197375	-0.220691	-0.275714	-0.00964586	0.0555666	0.0354918	0.0215102	-0.0396538	3.48435	0.419755	0.637638	0.230045	0.420824	0.361098	0.702974	0.629161	0.355333	0.0273938	0.0872909	0.0218828	0.00695558	0.0220219	0.0950856	0.143468	0.488051	0.673104	0.883935	0.988751	0.179806	0.326647	0.985866	0.906398	0.962498	0.973737	0.132745	0.295044
740	chr5:139393180-139393181	0.88887	-0.0672399	0.0237836	0.00469646	1.17382e-06	0.00219326	-4.94801	0.033832	-0.684425	0.0396522	0.315676	-0.343323	0.325611	-0.760445	-0.353855	-0.0256216	0.0379829	0.048729	0.0207501	-0.0672399	3.77552	0.458255	0.667759	0.248459	0.4542	0.387816	0.751246	0.720362	0.389238	0.0295934	0.0948029	0.0236411	0.00749013	0.0237836	0.19001	0.165234	0.51533	0.941147	0.874389	0.988751	0.305383	0.308101	0.985866	0.873202	0.971547	0.979143	0.487045	0.249387
741	chr5:139393199-139393200	0.480776	-0.0448093	0.0170915	0.00874846	1.17382e-06	0.00219326	-5.15959	0.207562	-0.516914	-0.0910418	0.512555	-0.266753	0.148802	-0.0541588	-0.106872	-0.0139972	0.0825651	0.0163114	0.0106048	-0.0448093	2.72864	0.325008	0.481386	0.179069	0.332484	0.278999	0.556282	0.473441	0.273235	0.0214104	0.0680869	0.0171849	0.00532843	0.0170915	0.0586376	0.165234	0.51533	0.52306	0.874389	0.988751	0.28291	0.308101	0.985866	0.61116	0.971547	0.979143	0.123173	0.249387
742	chr5:139393203-139393204	0.751135	-0.0562335	0.0217989	0.00989023	1.17382e-06	0.00219326	-5.05097	0.268892	-0.586722	-0.0254758	0.608199	-0.297428	0.228207	-0.326769	-0.369649	-0.0163058	0.0470424	0.0376423	0.0171241	-0.0562335	3.4537	0.411601	0.613679	0.226314	0.415107	0.354216	0.694822	0.618311	0.354263	0.0270772	0.0865594	0.0216103	0.00684784	0.0217989	0.14361	0.165234	0.51533	0.513573	0.874389	0.988751	0.339035	0.308101	0.985866	0.910373	0.971547	0.979143	0.142877	0.249387
743	chr5:139393208-139393209	0.832663	-0.0645732	0.0228975	0.00480093	1.17382e-06	0.00219326	-4.53751	0.299978	-0.624055	-0.022214	0.409715	-0.748992	0.00296878	-0.429692	-0.460966	-0.0126555	0.0267009	0.0427969	0.020258	-0.0645732	3.61555	0.436886	0.650391	0.237418	0.436794	0.38209	0.735496	0.649799	0.372772	0.0282477	0.090809	0.0226577	0.00722831	0.0228975	0.209479	0.165234	0.51533	0.492316	0.874389	0.988751	0.337303	0.308101	0.985866	0.925455	0.971547	0.979143	0.348242	0.249387
744	chr5:139393229-139393230	0.750024	-0.0681714	0.0214452	0.00147851	7.33444e-07	0.00159934	-4.47043	0.160335	-0.398971	-0.0336381	0.48039	-0.405114	0.286168	-0.422427	-0.362442	-0.0339774	0.054963	0.0307764	0.019691	-0.0681714	3.40906	0.411572	0.59488	0.224007	0.413046	0.349835	0.683741	0.60624	0.34797	0.0265012	0.0855363	0.0215497	0.00676417	0.0214452	0.189743	0.109243	0.438223	0.696857	0.818283	0.988751	0.502428	0.316595	0.985866	0.880634	0.978402	0.98364	0.244812	0.26711
745	chr5:139393231-139393232	0.808153	-0.0541293	0.0227198	0.0171968	7.33444e-07	0.00159934	-4.69719	0.23527	-0.0032031	0.00993489	0.444119	-0.264537	0.130555	-0.0321618	-0.313807	-0.0178762	0.0352663	0.0291223	0.0212971	-0.0541293	3.58769	0.430979	0.615697	0.236782	0.434439	0.367746	0.727129	0.629546	0.367389	0.0280752	0.0901662	0.0225864	0.00721122	0.0227198	0.19045	0.109243	0.438223	0.585137	0.818283	0.988751	0.995849	0.316595	0.985866	0.966532	0.978402	0.98364	0.306648	0.26711
746	chr5:139393235-139393236	0.857076	-0.0505714	0.0228799	0.0270841	7.33444e-07	0.00159934	-4.90091	0.0728089	-0.62733	0.00757099	0.57281	-0.342341	0.501136	-0.479839	-0.240005	-0.0262045	0.0448414	0.0362888	0.020466	-0.0505714	3.68278	0.445231	0.655993	0.241999	0.442125	0.378397	0.729421	0.671858	0.375396	0.0284541	0.0922629	0.0230404	0.00728048	0.0228799	0.183267	0.109243	0.438223	0.870101	0.818283	0.988751	0.338918	0.316595	0.985866	0.975042	0.978402	0.98364	0.195119	0.26711
747	chr5:139393240-139393241	1.04201	-0.0443127	0.0261221	0.0898163	3.74715e-07	0.000992711	-6.50041	-0.0418746	-0.345745	-0.144978	0.34861	-0.378187	-0.16789	0.127613	-0.556033	-0.0336336	0.0753503	0.0403696	0.0223206	-0.0443127	4.17096	0.50794	0.730226	0.277374	0.497157	0.428173	0.840869	0.726431	0.444427	0.0327997	0.104722	0.025878	0.00838756	0.0261221	0.119117	0.121893	0.457923	0.934297	0.80664	0.988751	0.635873	0.335782	0.985866	0.601196	0.97865	0.983825	0.483174	0.250636
748	chr5:139393246-139393247	0.657817	-0.0498015	0.0200235	0.0128772	3.74715e-07	0.000992711	-5.06705	0.247912	-0.53012	-0.0797008	0.414734	-0.302101	0.0687291	-0.602228	-0.278187	-0.0231517	0.0767187	0.0200612	0.0124991	-0.0498015	3.17609	0.376498	0.563649	0.209057	0.387948	0.324042	0.646853	0.575682	0.321717	0.0249031	0.0795089	0.0200843	0.00626979	0.0200235	0.110628	0.121893	0.457923	0.510237	0.80664	0.988751	0.346953	0.335782	0.985866	0.703025	0.97865	0.983825	0.285049	0.250636
749	chr5:139393270-139393271	0.901246	-0.0759808	0.0248069	0.00219208	3.09e-07	0.000871864	-7.18882	-0.194131	-0.350563	-0.258665	-0.027075	-1.1673	0.308276	-0.383648	-0.067045	-0.014442	0.109349	0.0447902	0.0145468	-0.0759808	4.04059	0.506876	0.676219	0.258825	0.475482	0.439956	0.774285	0.693032	0.392044	0.0306036	0.100623	0.0243616	0.00774691	0.0248069	0.0752147	0.0915075	0.407012	0.701723	0.798836	0.988751	0.604168	0.384928	0.985866	0.31761	0.982885	0.986701	0.954591	0.218841
750	chr5:139393311-139393312	0.75354	-0.0363453	0.0232206	0.117531	2.05033e-07	0.000649777	-2.64131	-0.0949808	-0.492908	0.134093	0.602571	-0.681148	-0.121644	-0.554299	-0.412193	-0.0291885	0.018769	0.0262937	0.00600804	-0.0363453	3.76032	0.455537	0.666309	0.245779	0.443653	0.398716	0.76382	0.682944	0.387571	0.028851	0.0937529	0.0232752	0.00738614	0.0232206	0.48242	0.1179	0.451872	0.834836	0.772319	0.988751	0.459446	0.511645	0.985866	0.585352	0.955973	0.969934	0.1744	0.225949
751	chr5:139393315-139393316	0.791776	-0.0510436	0.0217309	0.0188292	2.2367e-07	0.0006945	-3.05023	0.193224	-0.469441	-0.113974	0.262624	-0.493111	0.426825	-0.256016	-0.44151	-0.0267884	0.0432249	0.0268703	0.00165229	-0.0510436	3.46563	0.410633	0.612039	0.22662	0.426397	0.357946	0.69402	0.598276	0.347812	0.0270381	0.0867208	0.0218175	0.00678132	0.0217309	0.378784	0.110726	0.44059	0.637961	0.77177	0.988751	0.443074	0.512832	0.985866	0.615013	0.956653	0.970332	0.537951	0.212288
752	chr5:139393320-139393321	1.17474	-0.0417433	0.0272682	0.125809	2.2367e-07	0.0006945	-2.71742	-0.32263	-0.547018	-0.0619509	0.634276	-0.442478	0.872258	0.275717	-0.957364	-0.0505734	0.0175475	0.0334072	0.0101497	-0.0417433	4.33563	0.528723	0.784131	0.287579	0.522692	0.454951	0.841974	0.750146	0.478854	0.0340294	0.108487	0.0272982	0.00865798	0.0272682	0.530814	0.110726	0.44059	0.541726	0.77177	0.988751	0.485421	0.512832	0.985866	0.829438	0.956653	0.970332	0.224947	0.212288
753	chr5:139393379-139393380	0.830223	-0.0416569	0.0226013	0.0653118	7.15891e-07	0.00157156	-2.35237	0.407154	-0.619374	-0.110612	0.490788	-0.647241	0.454966	0.620073	-0.160735	-0.0278654	0.0109585	0.0241287	0.00846439	-0.0416569	3.57619	0.426406	0.638436	0.235282	0.438664	0.379581	0.715882	0.603812	0.356405	0.0278213	0.0893961	0.022509	0.00709063	0.0226013	0.510675	0.110176	0.439765	0.339653	0.752433	0.988751	0.331975	0.666885	0.985866	0.638265	0.933799	0.958605	0.263215	0.218862
754	chr5:139393381-139393382	1.49054	-0.051373	0.031073	0.0982693	7.15891e-07	0.00157156	-1.63508	0.266069	-0.739616	-0.00753404	0.935015	-0.462887	0.620593	0.985716	-0.132146	-0.0352744	-0.0257225	0.0184733	0.0142408	-0.051373	4.89239	0.585753	0.894485	0.323222	0.59091	0.519218	0.971957	0.812217	0.49277	0.0378337	0.122352	0.0307018	0.00977702	0.031073	0.738222	0.110176	0.439765	0.649661	0.752433	0.988751	0.408315	0.666885	0.985866	0.981404	0.933799	0.958605	0.113575	0.218862
755	chr5:139393419-139393420	0.680776	-0.0538272	0.0273589	0.0491318	1.00398e-05	0.00884774	-4.79726	-0.463562	-1.39404	-0.301715	0.35977	-0.355299	0.452863	0.283608	-0.291536	-0.033074	0.0222646	0.0524726	0.0177895	-0.0538272	4.066	0.581284	0.900013	0.279582	0.478093	0.441116	0.741525	0.684219	0.462604	0.0332165	0.102526	0.0251182	0.00855963	0.0273589	0.23806	0.177725	0.529548	0.425173	0.708329	0.988751	0.121403	0.784488	0.985866	0.280514	0.896868	0.942792	0.451744	0.286587
756	chr5:139393425-139393426	0.313362	-0.0331066	0.0202291	0.101717	1.00398e-05	0.00884774	-6.39058	-0.52663	-0.187594	0.00143144	0.399484	-0.198887	-0.79198	-0.93929	-0.2306	-0.0541913	0.112769	0.047577	0.00915693	-0.0331066	3.1182	0.41887	0.550601	0.208688	0.356984	0.329174	0.677264	0.700854	0.334102	0.0246921	0.0776508	0.0191263	0.00640223	0.0202291	0.0404183	0.177725	0.529548	0.208659	0.708329	0.988751	0.733323	0.784488	0.985866	0.994527	0.896868	0.942792	0.263117	0.286587
757	chr5:139393429-139393430	0.336859	-0.0263367	0.0215551	0.221771	1.00398e-05	0.00884774	-6.75403	-0.641538	0.212323	0.0540483	0.0763864	-0.433975	-0.574952	0.0455629	-0.445925	-0.047642	0.105272	0.0519925	0.0108938	-0.0263367	3.42606	0.474966	0.568588	0.224276	0.393258	0.369382	0.692918	0.586336	0.376249	0.0261784	0.0847774	0.0206012	0.00693394	0.0215551	0.0486813	0.177725	0.529548	0.17679	0.708329	0.988751	0.708835	0.784488	0.985866	0.809563	0.896868	0.942792	0.845988	0.286587
758	chr5:139393438-139393439	0.359261	-0.050009	0.0185808	0.00711451	5.60461e-05	0.0269202	-1.00605	-0.322497	-0.214526	-0.0749371	0.421601	-0.233599	0.545166	-0.0212939	-0.161565	-0.0686239	0.00689543	0.0470866	0.00664066	-0.050009	2.91656	0.369467	0.521586	0.193437	0.346625	0.31218	0.547187	0.50384	0.300228	0.0227196	0.0725835	0.0179639	0.00585336	0.0185808	0.730135	0.23608	0.586923	0.382734	0.626121	0.988751	0.680855	0.700568	0.985866	0.698462	0.786483	0.91215	0.22387	0.362704
759	chr5:148826793-148826794	0.961767	-0.068072	0.0256732	0.00801392	0.000110528	0.0414713	-3.09142	-0.00240709	0.865197	0.0939933	-0.474949	0.308381	0.323696	0.461143	-0.351554	0.00725852	0.0536472	-0.0135533	0.00115524	-0.068072	4.13151	0.488586	0.682378	0.261926	0.526034	0.402954	0.827333	0.666325	0.397054	0.0318443	0.102013	0.0260613	0.00779116	0.0256732	0.454308	0.387179	0.693322	0.996069	0.855958	0.988751	0.204829	0.113253	0.985866	0.719704	0.596543	0.88541	0.366585	0.302671
760	chr5:148826808-148826809	0.601444	-0.048576	0.019428	0.0124084	0.000110528	0.0414713	-0.594655	0.291772	0.815848	-0.263814	-0.235684	0.386187	-0.311061	0.694414	-0.207444	-0.00798499	0.00839381	-0.0186751	0.00979748	-0.048576	3.10355	0.368934	0.531081	0.202304	0.387463	0.314047	0.663522	0.522894	0.299083	0.0241117	0.0770962	0.0196276	0.00605669	0.019428	0.848052	0.387179	0.693322	0.429031	0.855958	0.988751	0.124489	0.113253	0.985866	0.192218	0.596543	0.88541	0.543005	0.302671
761	chr5:148826826-148826827	0.773109	-0.06046	0.0220287	0.00605854	0.000110528	0.0414713	-5.40911	0.3895	1.12504	-0.0383304	-0.759776	0.292567	-0.514434	0.756906	-0.354075	0.022232	0.0950051	-0.00528982	0.00578258	-0.06046	3.59096	0.413878	0.594626	0.227662	0.460788	0.351931	0.77434	0.583708	0.341272	0.0273993	0.0885864	0.0224328	0.00680589	0.0220287	0.131987	0.387179	0.693322	0.346654	0.855958	0.988751	0.0584893	0.113253	0.985866	0.866296	0.596543	0.88541	0.0991761	0.302671
762	chr5:148826828-148826829	0.857687	-0.0617007	0.023109	0.00758548	0.000110528	0.0414713	-4.2028	0.272181	0.985942	-0.0711988	-0.403152	0.366753	-0.169319	0.940196	-0.442013	0.015308	0.069178	-0.0115985	0.00772238	-0.0617007	3.73347	0.43611	0.624131	0.239401	0.469084	0.370876	0.784281	0.610964	0.362438	0.0289418	0.0923395	0.0234265	0.00715797	0.023109	0.260289	0.387179	0.693322	0.532555	0.855958	0.988751	0.114175	0.113253	0.985866	0.766159	0.596543	0.88541	0.390095	0.302671
763	chr5:148826843-148826844	1.50873	-0.0665716	0.0337244	0.0483828	0.000110528	0.0414713	-3.97712	0.135685	0.12469	0.403398	-0.402663	-0.158142	0.311409	0.10553	-0.347019	0.0346546	0.022631	-0.00863122	0.00370645	-0.0665716	5.33071	0.624642	0.953313	0.335516	0.709545	0.52996	1.11666	0.874976	0.508043	0.0413914	0.131608	0.0335079	0.0100619	0.0337244	0.455621	0.387179	0.693322	0.828036	0.855958	0.988751	0.895936	0.113253	0.985866	0.229239	0.596543	0.88541	0.570378	0.302671
764	chr5:151770583-151770584	0.265263	-0.0268061	0.0168602	0.111857	7.89452e-05	0.03365	3.27537	-0.223896	0.0173125	0.167253	0.185067	-0.354371	0.0754066	-0.199978	0.102357	0.0104403	-0.0647004	0.0259827	0.00203122	-0.0268061	2.62311	0.317586	0.54628	0.17886	0.331322	0.25949	0.515024	0.489187	0.285695	0.0220913	0.0660021	0.0168036	0.00541659	0.0168602	0.21179	0.312804	0.646813	0.480814	0.874498	0.988751	0.974718	0.942983	0.987001	0.349733	0.830125	0.922036	0.576453	0.748256
765	chr5:151770598-151770599	0.271151	-0.0428252	0.0149291	0.00412327	4.69825e-05	0.0240116	2.66317	0.150585	-0.108382	-0.072918	0.425379	-0.369156	0.520077	-0.252659	0.193219	0.00776199	-0.042597	0.013881	0.00466135	-0.0428252	2.3156	0.281806	0.443616	0.155686	0.294168	0.234343	0.477548	0.438127	0.249961	0.0190125	0.0583398	0.014739	0.00479074	0.0149291	0.250104	0.285685	0.627252	0.593095	0.857931	0.988751	0.806987	0.950699	0.987361	0.639523	0.856386	0.929187	0.148165	0.806407
766	chr5:151770611-151770612	0.262634	-0.0366263	0.0147003	0.012719	4.69825e-05	0.0240116	0.620696	-0.119212	0.163476	0.0240474	0.302281	-0.329689	0.275459	-0.545326	0.174789	-0.000551013	0.0195706	0.00557153	0.00355848	-0.0366263	2.2636	0.274053	0.450081	0.153758	0.285307	0.232605	0.467578	0.420655	0.244093	0.0187168	0.0570711	0.0144133	0.00471708	0.0147003	0.783925	0.285685	0.627252	0.663566	0.857931	0.988751	0.716444	0.950699	0.987361	0.87572	0.856386	0.929187	0.289374	0.806407
767	chr5:151770622-151770623	0.161778	-0.0219305	0.0118497	0.0642097	4.69825e-05	0.0240116	-0.501215	-0.0372731	-0.271159	-0.0644988	0.106908	-0.267386	0.381403	0.0546293	0.0144261	-0.0071059	0.040072	0.00702624	-0.00193012	-0.0219305	1.82739	0.223322	0.341945	0.123052	0.225868	0.188519	0.376913	0.353542	0.193382	0.0149102	0.0461299	0.0115661	0.00379983	0.0118497	0.78387	0.285685	0.627252	0.867447	0.857931	0.988751	0.427783	0.950699	0.987361	0.600169	0.856386	0.929187	0.635985	0.806407
768	chr5:151770624-151770625	0.126764	-0.0181061	0.0113826	0.111681	4.69825e-05	0.0240116	-1.4298	-0.0754795	-0.0198212	-0.0439008	0.109902	-0.286516	0.187279	-0.322905	0.0981044	0.00467161	0.0638578	-0.00109805	0.00119412	-0.0181061	1.73841	0.213163	0.338585	0.118213	0.215993	0.178732	0.35775	0.330404	0.187627	0.0144094	0.044005	0.0109551	0.00366092	0.0113826	0.410806	0.285685	0.627252	0.72327	0.857931	0.988751	0.953318	0.950699	0.987361	0.710361	0.856386	0.929187	0.610876	0.806407
769	chr5:151770634-151770635	0.2783	-0.0301699	0.0152441	0.0478021	4.69825e-05	0.0240116	3.1757	0.0267762	-0.0875261	0.0336192	0.321365	-0.343263	0.353966	-0.134086	0.148461	-0.00390011	-0.041394	0.00780502	0.00459334	-0.0301699	2.37422	0.288933	0.449777	0.15937	0.295364	0.239884	0.48712	0.444102	0.25278	0.0194374	0.0596835	0.0149549	0.00489095	0.0152441	0.181035	0.285685	0.627252	0.926164	0.857931	0.988751	0.845707	0.950699	0.987361	0.832925	0.856386	0.929187	0.276583	0.806407
770	chr5:151770638-151770639	0.245318	-0.0278366	0.0148019	0.0600246	4.69825e-05	0.0240116	2.64455	0.124281	-0.254638	-0.12177	0.521455	-0.473982	0.49438	-0.329925	0.313689	-0.00044727	-0.0304089	0.00848249	0.0063393	-0.0278366	2.312	0.280029	0.441168	0.153989	0.295005	0.228926	0.480268	0.417517	0.251471	0.018847	0.058138	0.0144764	0.00473428	0.0148019	0.252691	0.285685	0.627252	0.657176	0.857931	0.988751	0.563811	0.950699	0.987361	0.429078	0.856386	0.929187	0.0771251	0.806407
771	chr5:151770644-151770645	0.188723	-0.0211099	0.0132855	0.112071	4.69825e-05	0.0240116	-0.904392	-0.0726271	-0.14385	-0.0468216	-0.0565048	-0.240931	-0.0107691	-0.495796	0.107549	-0.0169944	0.0586455	0.0102469	0.00441121	-0.0211099	2.10071	0.252395	0.379334	0.139234	0.25742	0.212191	0.441914	0.369248	0.219135	0.0167775	0.0525422	0.0132675	0.00424116	0.0132855	0.666819	0.285685	0.627252	0.773537	0.857931	0.988751	0.704527	0.950699	0.987361	0.736659	0.856386	0.929187	0.826257	0.806407
772	chr5:151770665-151770666	0.154056	-0.014669	0.0129018	0.255547	4.27286e-05	0.0225768	-0.205946	-0.363969	-0.0729251	-0.128962	0.130498	-0.175812	0.254736	-0.442949	0.048206	-0.000732678	0.0519325	-0.0236656	0.00274594	-0.014669	2.15564	0.245279	0.378407	0.13996	0.258509	0.210735	0.536393	0.335414	0.208534	0.0161725	0.0532494	0.0127673	0.00414008	0.0129018	0.923887	0.274088	0.617728	0.137835	0.882484	0.988751	0.847181	0.94665	0.987183	0.356829	0.859926	0.930176	0.613691	0.795049
773	chr5:151770668-151770669	0.235897	-0.010644	0.0138279	0.441448	4.27286e-05	0.0225768	2.52433	-0.116292	0.10086	-0.0385841	0.135294	-0.124394	0.030194	0.774705	0.0679595	-0.00514172	-0.0217245	-0.00691557	0.00414873	-0.010644	2.21146	0.262585	0.401415	0.146033	0.273378	0.223578	0.509343	0.419795	0.220362	0.0174436	0.0549531	0.0138893	0.00434723	0.0138279	0.253671	0.274088	0.617728	0.657856	0.882484	0.988751	0.801612	0.94665	0.987183	0.791615	0.859926	0.930176	0.620671	0.795049
774	chr5:151770672-151770673	0.146261	-0.0184158	0.0112149	0.100573	4.18297e-05	0.0224041	2.32998	-0.0990463	0.0254575	-0.021383	0.0667066	-0.301877	0.059974	0.298278	0.11973	-0.0163299	-0.0172821	-0.0113769	0.00300278	-0.0184158	1.80179	0.213296	0.325128	0.118758	0.220927	0.181433	0.419184	0.319341	0.180304	0.0141844	0.0446657	0.0112327	0.00353758	0.0112149	0.195959	0.308923	0.644029	0.642389	0.869048	0.988751	0.937589	0.956521	0.987864	0.85711	0.866899	0.932433	0.762698	0.829337
775	chr5:151770687-151770688	0.184956	-0.0173527	0.0122418	0.156338	5.9848e-05	0.0284034	1.45863	-0.0267036	0.0778988	0.0657431	-0.00158553	-0.28427	-0.0708492	0.302978	0.00114214	0.0120778	-0.0197459	-0.000208603	0.00216088	-0.0173527	1.95859	0.232308	0.34998	0.129774	0.239828	0.197617	0.441738	0.351728	0.195952	0.0154432	0.0486773	0.0123063	0.00385256	0.0122418	0.456431	0.30917	0.644219	0.908485	0.884008	0.988751	0.823862	0.957914	0.988136	0.612436	0.870926	0.933786	0.994725	0.833784
776	chr5:177116504-177116505	0.196406	-0.0507263	0.0161394	0.00167216	3.42265e-06	0.00436906	2.15275	-0.00200974	0.67613	-0.197206	-0.366389	0.156012	0.611394	0.264768	-0.24492	-0.00484088	0.0488902	-0.0125655	-0.0115149	-0.0507263	2.50546	0.310422	0.565983	0.171455	0.314332	0.274601	0.641109	0.599052	0.243623	0.0199885	0.0621273	0.0153511	0.0052003	0.0161394	0.390216	0.574446	0.78476	0.994834	0.881073	0.988751	0.232239	0.434398	0.985866	0.250065	0.740985	0.903107	0.243772	0.578252
777	chr5:177116626-177116627	0.327934	-0.0493246	0.0156834	0.0016607	1.23872e-07	0.000413929	2.69718	0.207299	-0.11632	-0.0718115	0.011386	-0.277188	0.788812	0.714634	-0.203343	-0.00155693	-0.0131796	-0.00818366	0.0011912	-0.0493246	2.49596	0.296115	0.452046	0.165724	0.308953	0.255018	0.581651	0.530804	0.241435	0.0196428	0.0623002	0.0155172	0.00490309	0.0156834	0.279867	0.172151	0.523505	0.483889	0.610693	0.988751	0.796932	0.316467	0.985866	0.664782	0.92806	0.955898	0.970602	0.509865
778	chr5:177116630-177116631	0.145024	-0.0338023	0.0110282	0.00217608	1.23872e-07	0.000413929	1.11386	0.149125	0.267777	-0.00740244	-0.260048	-0.207082	0.384696	-0.124255	-0.121005	-0.0094976	0.00379963	-0.000436739	-0.000940192	-0.0338023	1.74183	0.207708	0.331807	0.115491	0.216384	0.180634	0.383395	0.32705	0.172619	0.0137209	0.0434817	0.010889	0.00345661	0.0110282	0.522513	0.172151	0.523505	0.472787	0.610693	0.988751	0.419652	0.316467	0.985866	0.948894	0.92806	0.955898	0.229444	0.509865
779	chr5:177116644-177116645	0.286757	-0.0222996	0.0141946	0.116186	1.23872e-07	0.000413929	-1.25469	0.077112	0.409007	-0.0396062	-0.0981872	-0.161251	0.370379	-0.214045	-0.264995	0.00988591	0.0444597	0.00865598	-0.000923994	-0.0222996	2.28367	0.271525	0.407666	0.150038	0.27974	0.237033	0.486752	0.402853	0.221821	0.0178441	0.0569252	0.0142662	0.00449299	0.0141946	0.582717	0.172151	0.523505	0.776414	0.610693	0.988751	0.315721	0.316467	0.985866	0.7918	0.92806	0.955898	0.725593	0.509865
780	chr5:177116676-177116677	0.211774	-0.0406763	0.0130891	0.00188586	1.03696e-07	0.000356236	1.60109	0.0719231	0.201462	-0.0643642	-0.21253	-0.198569	0.279891	0.0708042	-0.167649	0.00141594	-0.0102715	0.0236378	-0.00174753	-0.0406763	2.12043	0.253948	0.384087	0.14064	0.261301	0.22079	0.447754	0.406318	0.208359	0.0167463	0.0528859	0.0134839	0.00418908	0.0130891	0.450202	0.123679	0.460335	0.777008	0.782524	0.988751	0.599917	0.270928	0.985866	0.647201	0.935161	0.959247	0.416015	0.513509
781	chr5:177116687-177116688	0.216435	-0.0296231	0.012582	0.0185526	1.03696e-07	0.000356236	0.201605	0.205982	0.287245	0.110233	-0.194362	-0.272281	0.159485	0.0880147	-0.244185	0.014105	-0.00824072	0.0283368	-0.000510071	-0.0296231	2.01986	0.242666	0.36153	0.133658	0.249186	0.210771	0.420602	0.374657	0.198969	0.0159983	0.0504265	0.0128656	0.00399798	0.012582	0.920494	0.123679	0.460335	0.395978	0.782524	0.988751	0.426889	0.270928	0.985866	0.40952	0.935161	0.959247	0.435398	0.513509
782	chr5:177116778-177116779	0.186498	-0.0307375	0.0145227	0.0343006	4.64522e-06	0.00544026	-5.64459	0.617141	0.746201	-0.0739242	-0.572146	-0.474623	0.119883	0.00208937	-0.464743	0.00406466	0.0887351	0.0447212	0.00181234	-0.0307375	2.35057	0.271326	0.445356	0.152315	0.299871	0.262906	0.468396	0.412224	0.239608	0.0183616	0.0585042	0.0145708	0.00468585	0.0145227	0.0163336	0.0536108	0.324394	0.0229335	0.727189	0.988751	0.0938335	0.47522	0.985866	0.627437	0.902159	0.944883	0.0563947	0.858879
783	chr5:177116789-177116790	0.181412	-0.0388505	0.013271	0.00341729	4.64522e-06	0.00544026	-4.38613	0.167397	0.0972857	-0.00505851	-0.112576	-0.406664	0.0479686	0.431465	-0.360131	-0.0144931	0.122181	0.0135908	0.00237228	-0.0388505	2.11907	0.254578	0.433829	0.140373	0.267868	0.230965	0.444396	0.392756	0.21256	0.0169646	0.0527894	0.0135311	0.00429443	0.013271	0.0384673	0.0536108	0.324394	0.51083	0.727189	0.988751	0.822564	0.47522	0.985866	0.971254	0.902159	0.944883	0.67429	0.858879
784	chr5:177116794-177116795	0.168072	-0.0429819	0.0132808	0.00121046	4.64522e-06	0.00544026	-3.71988	0.275641	0.603913	0.000954744	-0.0968886	-0.37374	0.549092	0.320765	-0.281098	0.0242749	0.0678325	0.0162021	-0.00681598	-0.0429819	2.12318	0.25402	0.422579	0.139251	0.265069	0.234276	0.431518	0.376	0.213952	0.0168844	0.0528684	0.0134989	0.00427216	0.0132808	0.0797679	0.0536108	0.324394	0.27787	0.727189	0.988751	0.152972	0.47522	0.985866	0.994529	0.902159	0.944883	0.714721	0.858879
785	chr5:179301517-179301518	0.302231	0.068622	0.0167457	4.16918e-05	1.67875e-06	0.00277641	7.27048	0.0625419	-0.0742838	0.148229	0.55228	-0.161832	0.193866	-0.534302	0.211405	-0.00631867	-0.216588	-0.0281692	-0.00894136	0.068622	2.82989	0.325587	0.496268	0.188446	0.331408	0.302504	0.646207	0.534799	0.250679	0.0213124	0.0702077	0.0168176	0.005459	0.0167457	0.0101942	0.0500333	0.315095	0.847672	0.726288	0.988751	0.881013	0.767726	0.985866	0.431524	0.568993	0.882543	0.0956205	0.309509
786	chr5:179301545-179301546	0.295254	0.0563004	0.0163966	0.000595511	1.67875e-06	0.00277641	2.41051	0.238242	-0.355172	-0.0774332	0.124169	-0.524648	-1.28446	-1.04661	-0.0979574	-0.0127898	-0.0979046	-0.0057722	-0.00280861	0.0563004	2.75656	0.318132	0.493592	0.184044	0.326025	0.297834	0.846597	0.586987	0.252034	0.0209473	0.0685094	0.0165183	0.0052915	0.0163966	0.381865	0.0500333	0.315095	0.453929	0.726288	0.988751	0.471792	0.767726	0.985866	0.67395	0.568993	0.882543	0.70331	0.309509
787	chr5:179624341-179624342	0.285622	-0.0272177	0.022048	0.217027	4.96685e-06	0.00570859	-8.46395	-0.0237433	-0.707788	-0.349269	-0.952013	-0.00191525	-0.401448	-0.631641	0.147463	-0.0164328	0.15785	0.0153607	-0.00864724	-0.0272177	3.63177	0.42914	0.818147	0.225393	0.490084	0.348953	0.875644	0.696387	0.335201	0.0285407	0.0890616	0.0206834	0.00660446	0.022048	0.019778	0.00162033	0.0566018	0.955878	0.187101	0.988751	0.386977	0.95179	0.98741	0.121238	0.621766	0.888072	0.0520704	0.000898925
788	chr5:179624345-179624346	0.184841	-0.0474546	0.0149942	0.00155153	4.96685e-06	0.00570859	-4.46932	0.506432	-0.526547	-0.0801315	-0.424036	-0.00497297	0.281914	-1.06852	-0.0301417	-0.0118886	0.0724383	0.00762951	-0.004987	-0.0474546	2.44951	0.270711	0.499776	0.155068	0.312094	0.238995	0.540114	0.508339	0.240313	0.0188116	0.0602846	0.0150058	0.00463936	0.0149942	0.0680651	0.00162033	0.0566018	0.0613796	0.187101	0.988751	0.292081	0.95179	0.98741	0.605329	0.621766	0.888072	0.174247	0.000898925
789	chr5:179624348-179624349	0.196255	-0.0184029	0.0138519	0.183999	4.96685e-06	0.00570859	-4.8339	0.146535	-0.0315482	-0.106504	-0.547125	-0.235421	0.43509	-0.494739	-0.120237	-0.00864964	0.0900757	0.00638842	-0.00809539	-0.0184029	2.311	0.267483	0.414537	0.145777	0.28938	0.234119	0.48527	0.403565	0.223833	0.0173863	0.0566974	0.0138909	0.00437769	0.0138519	0.0364662	0.00162033	0.0566018	0.583809	0.187101	0.988751	0.939336	0.95179	0.98741	0.465025	0.621766	0.888072	0.0586672	0.000898925
790	chr5:179624350-179624351	0.35925	-0.0272488	0.0201129	0.175484	4.96685e-06	0.00570859	-5.28834	-0.361763	0.133303	-0.139711	-1.04964	-0.461242	0.498858	-1.14237	-0.0118378	-0.0356189	0.092714	0.0150574	-0.00463597	-0.0272488	3.34115	0.41675	0.570282	0.208289	0.444248	0.34694	0.648222	0.678621	0.314387	0.0247975	0.0826307	0.0195756	0.00630958	0.0201129	0.113469	0.00162033	0.0566018	0.385363	0.187101	0.988751	0.815179	0.95179	0.98741	0.502377	0.621766	0.888072	0.0181402	0.000898925
791	chr5:179624359-179624360	0.421722	-0.0294018	0.0185014	0.112023	4.96685e-06	0.00570859	-8.10832	0.183488	-0.904911	0.025946	-0.595787	0.237629	0.46393	-0.628818	-0.116604	0.0247497	0.134554	0.00893224	-0.00507927	-0.0294018	3.05469	0.348062	0.655635	0.190128	0.393189	0.290893	0.638983	0.535727	0.29795	0.0233725	0.0751626	0.0183778	0.00567835	0.0185014	0.00794526	0.00162033	0.0566018	0.598075	0.187101	0.988751	0.167524	0.95179	0.98741	0.891453	0.621766	0.888072	0.129705	0.000898925
792	chr5:179624372-179624373	0.431514	-0.0258658	0.0180464	0.151774	2.65646e-06	0.00371096	-1.08445	-0.0378091	0.0781468	0.0879544	-0.43789	0.360799	0.75048	-0.726934	-0.0810112	-0.00253316	-0.0191297	0.00521554	-0.00379924	-0.0258658	3.00523	0.348625	0.528057	0.190382	0.372684	0.29044	0.623681	0.53837	0.287743	0.0225408	0.0743293	0.0180425	0.00564633	0.0180464	0.718209	0.00177982	0.0597065	0.913637	0.214638	0.988751	0.882351	0.958011	0.988149	0.644089	0.622246	0.888072	0.24001	0.000672143
793	chr5:179624374-179624375	0.307574	-0.0257249	0.0155628	0.098336	2.65646e-06	0.00371096	-3.81205	-0.0794819	0.250747	0.12157	-0.396105	0.0210812	-0.561271	-0.889161	-0.0963157	-0.0135663	0.0640025	0.0184237	-0.00942067	-0.0257249	2.61466	0.30182	0.442673	0.163657	0.318007	0.25499	0.632058	0.464563	0.247883	0.0193915	0.0641656	0.0155698	0.00485958	0.0155628	0.144853	0.00177982	0.0597065	0.792287	0.214638	0.988751	0.571096	0.958011	0.988149	0.457582	0.622246	0.888072	0.212917	0.000672143
794	chr5:179624470-179624471	0.749078	-0.0717187	0.0237076	0.00248521	2.21268e-06	0.00324793	-9.33543	0.363225	-0.0109283	-0.39905	-0.829612	-0.652779	0.204611	-1.67851	-0.91628	0.0172761	0.198026	0.0147851	-0.0133062	-0.0717187	3.85012	0.444173	0.685895	0.24629	0.462355	0.398731	0.831667	0.732506	0.402987	0.0295913	0.0953245	0.0238916	0.00735519	0.0237076	0.0153205	0.000502932	0.0294822	0.413498	0.307543	0.988751	0.987288	0.965297	0.989114	0.10518	0.663818	0.892441	0.0727621	0.000663581
795	chr5:179624481-179624482	0.620711	-0.0600022	0.0205376	0.00348264	2.21268e-06	0.00324793	-8.57306	0.529778	-0.225236	-0.195916	-0.877676	-0.394773	-0.148082	-1.73297	-0.66391	-0.00265134	0.203107	0.0117576	-0.00911967	-0.0600022	3.32888	0.382596	0.606489	0.213635	0.411048	0.338734	0.740436	0.634658	0.339374	0.0256412	0.0827254	0.0208836	0.00640576	0.0205376	0.0100136	0.000502932	0.0294822	0.166147	0.307543	0.988751	0.710357	0.965297	0.989114	0.359113	0.663818	0.892441	0.0327435	0.000663581
796	chr5:179624483-179624484	0.732721	-0.0528243	0.0216903	0.014876	2.21268e-06	0.00324793	-7.84963	0.532707	-0.552911	-0.221369	-0.70945	-0.314272	-0.116062	-2.15497	-0.469219	0.0027378	0.188371	0.00325913	-0.0094424	-0.0528243	3.48777	0.406521	0.655242	0.226463	0.433486	0.358198	0.786669	0.706314	0.3491	0.0270249	0.0866942	0.022207	0.00678615	0.0216903	0.02441	0.000502932	0.0294822	0.190059	0.307543	0.988751	0.398767	0.965297	0.989114	0.328318	0.663818	0.892441	0.10171	0.000663581
797	chr5:179624487-179624488	0.601125	-0.0531922	0.0195547	0.00652479	2.21268e-06	0.00324793	-5.8207	0.442583	0.436989	-0.18212	-0.928432	-0.301517	0.0289604	-1.49993	-0.472129	0.00283726	0.138627	0.0192714	-0.00923573	-0.0531922	3.13662	0.369879	0.556258	0.204731	0.389101	0.323492	0.696217	0.568463	0.313041	0.0243658	0.0781372	0.0198466	0.00615307	0.0195547	0.0634927	0.000502932	0.0294822	0.231478	0.307543	0.988751	0.432109	0.965297	0.989114	0.373705	0.663818	0.892441	0.0170283	0.000663581
798	chr5:179624489-179624490	0.650045	-0.0638495	0.0208478	0.00219387	2.21268e-06	0.00324793	-7.78201	0.345681	-0.199331	-0.0668877	-0.64146	-0.237173	0.0734432	-1.61296	-0.641125	0.0203737	0.162597	0.0162273	-0.00689574	-0.0638495	3.31155	0.390826	0.61303	0.215687	0.409132	0.340807	0.755797	0.619595	0.339754	0.0257975	0.0823883	0.0209401	0.00645873	0.0208478	0.0187755	0.000502932	0.0294822	0.376433	0.307543	0.988751	0.745062	0.965297	0.989114	0.756473	0.663818	0.892441	0.116914	0.000663581
799	chr5:179624498-179624499	0.555153	-0.0399665	0.019867	0.0442514	2.21268e-06	0.00324793	-7.72148	0.331592	-0.150638	-0.0399116	-0.890562	-0.210476	0.342244	-1.01917	-0.468149	-0.00463572	0.167935	0.0151865	-0.00687385	-0.0399665	3.25524	0.37039	0.596882	0.207139	0.40973	0.326289	0.701872	0.579039	0.326929	0.0247542	0.0807923	0.0201555	0.00621732	0.019867	0.0176915	0.000502932	0.0294822	0.370654	0.307543	0.988751	0.800752	0.965297	0.989114	0.84721	0.663818	0.892441	0.0297403	0.000663581
800	chr5:179624504-179624505	0.411398	-0.0596444	0.0166115	0.000329982	2.21268e-06	0.00324793	-5.48736	0.477353	0.0129771	-0.0228494	-0.756516	-0.228035	0.0229674	-1.25206	-0.47267	0.00142528	0.131986	0.0252896	-0.00509709	-0.0596444	2.66589	0.315332	0.479822	0.174666	0.330448	0.274854	0.618216	0.474205	0.267394	0.0206519	0.0663959	0.0168872	0.00524889	0.0166115	0.0395559	0.000502932	0.0294822	0.130074	0.307543	0.988751	0.978423	0.965297	0.989114	0.895919	0.663818	0.892441	0.0220579	0.000663581
801	chr5:179624506-179624507	0.413799	-0.0513513	0.0165867	0.00196188	2.21268e-06	0.00324793	-3.23648	0.615868	0.222318	0.00589458	-0.79605	-0.30354	0.903424	-1.32978	-0.261608	0.0106871	0.0824464	0.0140023	-0.00795488	-0.0513513	2.65729	0.318393	0.477011	0.175049	0.328728	0.276742	0.635753	0.467928	0.264568	0.020689	0.0662161	0.016876	0.00525167	0.0165867	0.223238	0.000502932	0.0294822	0.0530761	0.307543	0.988751	0.64117	0.965297	0.989114	0.973137	0.663818	0.892441	0.0154519	0.000663581
802	chr5:179624509-179624510	1.15701	-0.076784	0.0268563	0.00424888	2.21268e-06	0.00324793	-8.64539	0.495601	-0.0120949	-0.220139	-0.628753	-0.323319	0.0745625	-1.93341	-0.689663	-0.014094	0.201727	0.0194329	-0.00142734	-0.076784	4.2324	0.496968	0.772364	0.277921	0.520734	0.437838	0.882294	0.812453	0.447381	0.0336579	0.106344	0.0271048	0.00841624	0.0268563	0.041085	0.000502932	0.0294822	0.318644	0.307543	0.988751	0.987506	0.965297	0.989114	0.428308	0.663818	0.892441	0.227265	0.000663581
803	chr5:179624518-179624519	0.395276	-0.0268999	0.0167378	0.108024	2.21268e-06	0.00324793	-3.64902	0.331308	0.113015	0.0194009	-0.424896	-0.332315	0.118617	-0.764008	-0.525529	0.0113225	0.0981697	0.0101936	-0.000675316	-0.0268999	2.58582	0.312319	0.490142	0.175274	0.321632	0.267085	0.55933	0.438854	0.267114	0.0211552	0.0650996	0.016859	0.00527111	0.0167378	0.158196	0.000502932	0.0294822	0.288781	0.307543	0.988751	0.817645	0.965297	0.989114	0.911863	0.663818	0.892441	0.186481	0.000663581
804	chr5:179624522-179624523	0.47506	-0.0581086	0.0180303	0.00126929	2.21268e-06	0.00324793	-6.10927	0.419583	0.137867	-0.154722	-0.921365	-0.630992	0.107908	-1.05857	-0.50405	0.0202888	0.139581	0.0111382	-0.00466742	-0.0581086	2.79924	0.33553	0.529386	0.186592	0.34957	0.289896	0.587335	0.484107	0.291013	0.0225882	0.0702097	0.0180141	0.00562103	0.0180303	0.0290742	0.000502932	0.0294822	0.211114	0.307543	0.988751	0.794533	0.965297	0.989114	0.406992	0.663818	0.892441	0.00839611	0.000663581
805	chr5:179624533-179624534	0.459662	-0.0389982	0.0176131	0.0268177	2.21268e-06	0.00324793	-4.67332	0.660486	-0.105303	-0.235229	-0.854597	-0.625106	0.714669	-0.730951	-0.504043	0.00867086	0.117635	0.0176457	0.00193148	-0.0389982	2.73987	0.329562	0.514275	0.184398	0.339772	0.284591	0.598227	0.466288	0.2824	0.022116	0.0687999	0.0177587	0.00554217	0.0176131	0.0880693	0.000502932	0.0294822	0.0450556	0.307543	0.988751	0.837759	0.965297	0.989114	0.202076	0.663818	0.892441	0.0118962	0.000663581
806	chr5:179624567-179624568	0.22257	-0.0328899	0.0126584	0.00936972	2.22762e-06	0.00324793	-2.30204	0.0835542	-0.0825043	0.0801229	-0.502439	-0.274858	0.443819	-0.595895	-0.325995	0.0264565	0.0521581	0.0176013	-0.0050999	-0.0328899	1.99236	0.239031	0.368306	0.132721	0.246403	0.205284	0.433108	0.336222	0.199149	0.0159169	0.0496922	0.0126221	0.00395728	0.0126584	0.247915	0.00140449	0.0525094	0.726673	0.265846	0.988751	0.822749	0.978916	0.99195	0.546046	0.682153	0.895177	0.0414405	0.00146458
807	chr5:179624582-179624583	0.240561	-0.0300966	0.0129145	0.0197829	2.13332e-06	0.00323327	-3.16839	0.119713	-0.140341	-0.0841944	-0.463252	-0.325934	0.466016	-0.451707	-0.232063	0.00549317	0.0871926	0.00946581	-0.00383155	-0.0300966	2.04117	0.24545	0.379578	0.135115	0.252799	0.209702	0.438243	0.345582	0.203973	0.0162133	0.0508291	0.0128902	0.00402772	0.0129145	0.120605	0.000853611	0.039615	0.625741	0.170866	0.988751	0.711584	0.975556	0.991151	0.533198	0.683597	0.895351	0.0668784	0.00134747
808	chr5:179624588-179624589	0.251011	-0.0359279	0.0138832	0.0096569	2.13332e-06	0.00323327	-5.57272	0.174413	-0.0185627	0.0566213	-0.498886	-0.432563	-0.306685	-0.638761	-0.166806	0.00342195	0.118289	0.00383711	-0.00592062	-0.0359279	2.23747	0.261527	0.409349	0.143473	0.273776	0.227616	0.468442	0.376298	0.219756	0.0174138	0.0552813	0.0136442	0.00428156	0.0138832	0.0127516	0.000853611	0.039615	0.504834	0.170866	0.988751	0.963831	0.975556	0.991151	0.693103	0.683597	0.895351	0.0684186	0.00134747
809	chr5:179624597-179624598	0.168018	-0.024906	0.0129405	0.0542718	2.13332e-06	0.00323327	-6.19483	-0.154673	-0.067043	-0.0861675	-0.357864	-0.0885824	0.00355336	-0.390738	-0.366055	-0.0121303	0.128725	0.00667895	-0.00132062	-0.024906	2.05403	0.248914	0.385618	0.132995	0.250853	0.204383	0.417247	0.347354	0.215795	0.0163081	0.050827	0.0125259	0.00398609	0.0129405	0.00256186	0.000853611	0.039615	0.534342	0.170866	0.988751	0.861977	0.975556	0.991151	0.51705	0.683597	0.895351	0.153699	0.00134747
810	chr5:179624609-179624610	0.338448	-0.00615925	0.0183231	0.73676	2.13332e-06	0.00323327	-7.2306	0.0294777	-0.875449	-0.0327575	-0.209542	0.0484156	-0.635531	-0.357608	0.228708	0.0092786	0.137445	0.00563293	-0.00707511	-0.00615925	3.02384	0.348533	0.615669	0.189777	0.365541	0.295981	0.668515	0.509809	0.287602	0.0235745	0.074094	0.0178354	0.005632	0.0183231	0.0167935	0.000853611	0.039615	0.932598	0.170866	0.988751	0.155042	0.975556	0.991151	0.862958	0.683597	0.895351	0.566484	0.00134747
811	chr5:180127371-180127372	0.696943	-0.0363938	0.0207185	0.0789879	4.57675e-06	0.00538585	-6.67902	0.279649	0.398813	-0.485275	-0.479214	-0.258819	-0.569548	-0.257423	-0.210646	0.0162837	0.122487	-0.00935877	-0.00289472	-0.0363938	3.28982	0.386748	0.565648	0.21295	0.411885	0.335662	0.691934	0.568888	0.323605	0.0255716	0.0823587	0.0207499	0.00632948	0.0207185	0.0423356	0.00360259	0.0873181	0.469631	0.274595	0.988751	0.480776	0.70144	0.985866	0.0226777	0.00498006	0.145138	0.24464	0.00997366
812	chr5:180127391-180127392	0.366331	-0.0318567	0.0150772	0.0346088	4.57675e-06	0.00538585	-4.53338	0.345488	0.192309	-0.31136	-0.374835	-0.237432	-0.761085	0.0148116	-0.196304	0.00277953	0.0943959	-0.0065793	-0.00321725	-0.0318567	2.36387	0.279296	0.414946	0.154299	0.294999	0.242153	0.516094	0.409108	0.234689	0.0185396	0.0592034	0.0149546	0.00462108	0.0150772	0.0551385	0.00360259	0.0873181	0.216089	0.274595	0.988751	0.643038	0.70144	0.985866	0.0436014	0.00498006	0.145138	0.203861	0.00997366
813	chr5:180127396-180127397	0.328414	-0.0198873	0.0141263	0.159184	4.57675e-06	0.00538585	-3.59309	0.244362	0.0587455	-0.286527	-0.542554	-0.216893	-0.0929521	-0.0123178	-0.210368	0.004898	0.0685624	6.00593e-05	-0.00128993	-0.0198873	2.2274	0.263889	0.392376	0.145157	0.278822	0.228455	0.460238	0.38788	0.220368	0.0173417	0.0557154	0.0140538	0.00434781	0.0141263	0.106716	0.00360259	0.0873181	0.354445	0.274595	0.988751	0.880988	0.70144	0.985866	0.0483921	0.00498006	0.145138	0.0516695	0.00997366
[truncated: 2,022 more rows]
[truncated: 50 more columns]

## Sheet: TableB.2
Supplemental Table B.2. Distribution of CpG sites in different genomic regions based on annotatR classification.
Genomic region based on annotatR	Site count	%	Measured site count	%	Over-representation (BH adjusted p-value)	Under-representation (BH adjusted p-value)
hg38_genes_1to5kb	656	23.1557	191103	19.5185	4.36105	5.8745e+06
[truncated: 7 more rows]

## Sheet: TableB.3
Supplemental Table B.3. Number of CpG sites whose methylation is associated with maternal depressive symptoms and is influenced by different covariates
[truncated: 10 more rows]
