# Supplementary material for: Placental DNA methylation marks are associated with maternal depressive symptoms during early pregnancy
Source: Neurobiol Stress. 2021 Jul 31;15:100374. doi: 10.1016/j.ynstr.2021.100374 (PMC8353413; doi:10.1016/j.ynstr.2021.100374)
Supplement: Multimedia component 3 [file mmc3.xlsx]

## Sheet: TableC.1
Table C.1. Functional over-representation of the CpG sites associated with EPDS1 score in placenta (output from gprofiler2)
source	term_name	term_id	adjusted_p_value	negative_log10_of_adjusted_p_value	term_size	query_size	intersection_size	effective_domain_size	intersections
GO:BP	neuron differentiation	GO:0030182	0.0127898	1.89314	1445	221	38	18092	chr1:8373638:8373639,chr1:10680657:10680658,chr1:26411327:26411328,chr1:53276632:53276633,ENSG00000055732,ENSG00000107485,ENSG00000151490,chr14:21301003:21301004,ENSG00000184916,ENSG00000187535,chr16:73066202:73066203,chr17:46812218:46812219,chr17:81050111:81050112,chr17:81869841:81869842,chr19:5825333:5825334,chr19:35134181:35134182,ENSG00000160439,chr2:1813958:1813959,ENSG00000171094,ENSG000000…
GO:BP	generation of neurons	GO:0048699	0.0229994	1.63828	1599	221	40	18092	chr1:8373638:8373639,chr1:10680657:10680658,chr1:26411327:26411328,chr1:53276632:53276633,ENSG00000055732,chr1:151014104:151014105,ENSG00000107485,ENSG00000151490,chr14:21301003:21301004,ENSG00000184916,ENSG00000187535,chr16:73066202:73066203,chr17:46812218:46812219,chr17:81050111:81050112,chr17:81869841:81869842,chr19:5825333:5825334,chr19:35134181:35134182,ENSG00000160439,chr2:1813958:1813959,E…
GO:BP	neurogenesis	GO:0022008	0.0245416	1.6101	1722	221	42	18092	chr1:3073642:3073643,chr1:8373638:8373639,chr1:10680657:10680658,chr1:26411327:26411328,chr1:53276632:53276633,ENSG00000055732,chr1:151014104:151014105,ENSG00000107485,ENSG00000151490,chr14:21301003:21301004,ENSG00000184916,ENSG00000187535,chr16:73066202:73066203,chr17:46812218:46812219,chr17:81050111:81050112,chr17:81869841:81869842,chr19:5825333:5825334,chr19:35134181:35134182,ENSG00000160439,c…
GO:BP	regulation of cell communication	GO:0010646	0.049766	1.30307	3600	221	70	18092	chr1:3073642:3073643,chr1:26411327:26411328,chr1:53276632:53276633,chr1:181413162:181413163,ENSG00000107485,chr10:60944144:60944145,ENSG00000176973,chr11:73311506:73311507,ENSG00000111321,ENSG00000151490,ENSG00000161642,chr13:27924407:27924408,ENSG00000184916,chr16:630424:630425,ENSG00000131634,ENSG00000187535,chr16:8744957:8744958,chr17:2057220:2057221,chr17:8003476:8003477,ENSG00000179477,chr17…
TF	Factor: E2F-3; motif: GGCGGGN	TF:M02089	1.50409e-09	8.82273	13176	252	218	19728	chr1:1555058:1555059,chr1:2452211:2452212,chr1:3073642:3073643,chr1:3541977:3541978,chr1:6280004:6280005,chr1:6435304:6435305,chr1:8373638:8373639,chr1:10680657:10680658,ENSG00000142798,chr1:26411327:26411328,chr1:27562134:27562135,ENSG00000142694,ENSG00000214193,chr1:47417103:47417104,chr1:53276632:53276633,ENSG00000055732,ENSG00000162643,chr1:151014104:151014105,chr1:151838920:151838921,chr1:15…
TF	Factor: PATZ; motif: GGGGNGGGGGMKGGRRNGGNRN	TF:M10026	6.55769e-09	8.18325	8393	252	162	19728	chr1:3073642:3073643,chr1:3541977:3541978,chr1:6280004:6280005,chr1:6435304:6435305,chr1:8373638:8373639,chr1:10680657:10680658,ENSG00000142798,chr1:26411327:26411328,chr1:27562134:27562135,ENSG00000142694,chr1:47417103:47417104,chr1:53276632:53276633,chr1:156749962:156749963,chr1:156893903:156893904,chr1:181413162:181413163,chr1:228416751:228416752,ENSG00000107485,ENSG00000148488,chr10:60944144:…
TF	Factor: Churchill; motif: CGGGNN	TF:M00986	1.31968e-08	7.87953	14200	252	226	19728	chr1:1555058:1555059,chr1:2452211:2452212,chr1:3073642:3073643,chr1:3541977:3541978,chr1:6280004:6280005,chr1:6435304:6435305,chr1:8373638:8373639,chr1:10680657:10680658,ENSG00000142798,chr1:26411327:26411328,chr1:27562134:27562135,ENSG00000142694,ENSG00000214193,chr1:47417103:47417104,chr1:53276632:53276633,ENSG00000055732,ENSG00000162643,chr1:151014104:151014105,chr1:156749962:156749963,chr1:15…
TF	Factor: TCF-1; motif: ACATCGRGRCGCTGW; match class: 1	TF:M11603_1	1.66371e-08	7.77892	13187	252	216	19728	chr1:1555058:1555059,chr1:3073642:3073643,chr1:3541977:3541978,chr1:6280004:6280005,chr1:6435304:6435305,chr1:8373638:8373639,chr1:10680657:10680658,ENSG00000142798,chr1:26411327:26411328,chr1:27562134:27562135,ENSG00000142694,chr1:47417103:47417104,chr1:53276632:53276633,ENSG00000055732,chr1:151014104:151014105,chr1:151838920:151838921,chr1:156749962:156749963,chr1:156893903:156893904,chr1:18141…
TF	Factor: Churchill; motif: CGGGNN; match class: 1	TF:M00986_1	1.82566e-08	7.73858	10357	252	185	19728	chr1:1555058:1555059,chr1:2452211:2452212,chr1:3073642:3073643,chr1:3541977:3541978,chr1:6435304:6435305,chr1:8373638:8373639,chr1:10680657:10680658,ENSG00000142798,chr1:26411327:26411328,chr1:27562134:27562135,ENSG00000142694,ENSG00000214193,chr1:47417103:47417104,chr1:53276632:53276633,ENSG00000055732,chr1:156749962:156749963,chr1:156893903:156893904,chr1:181413162:181413163,chr1:228416751:2284…
TF	Factor: ZNF692; motif: SYNGGSCCCASCCNC	TF:M09734	5.13917e-08	7.28911	11681	252	199	19728	chr1:2452211:2452212,chr1:3073642:3073643,chr1:3541977:3541978,chr1:6280004:6280005,chr1:6435304:6435305,chr1:10680657:10680658,ENSG00000142798,ENSG00000187942,chr1:26411327:26411328,chr1:27562134:27562135,ENSG00000142694,ENSG00000214193,chr1:53276632:53276633,ENSG00000055732,chr1:151014104:151014105,chr1:151838920:151838921,chr1:156749962:156749963,chr1:156893903:156893904,chr1:181413162:1814131…
TF	Factor: ZNF148; motif: NNNNNNCCNNCCCCTCCCCCACCCN	TF:M09834	8.69465e-08	7.06075	6956	252	140	19728	chr1:2452211:2452212,chr1:3073642:3073643,chr1:3541977:3541978,chr1:6280004:6280005,chr1:6435304:6435305,chr1:10680657:10680658,ENSG00000142798,chr1:26411327:26411328,chr1:27562134:27562135,ENSG00000142694,chr1:47417103:47417104,chr1:53276632:53276633,chr1:151014104:151014105,chr1:156749962:156749963,chr1:156893903:156893904,chr1:181413162:181413163,chr1:228416751:228416752,ENSG00000107485,ENSG00…
TF	Factor: MOVO-B; motif: GNGGGGG; match class: 1	TF:M01104_1	1.04488e-07	6.98094	5626	252	121	19728	chr1:3073642:3073643,ENSG00000142798,chr1:26411327:26411328,chr1:27562134:27562135,ENSG00000142694,chr1:53276632:53276633,ENSG00000055732,chr1:156749962:156749963,chr1:228416751:228416752,ENSG00000107485,ENSG00000148488,chr10:60944144:60944145,ENSG00000165655,chr11:63762941:63762942,ENSG00000176973,chr11:73311506:73311507,chr12:22334594:22334595,chr12:122303916:122303917,chr13:113538808:113538809…
TF	Factor: TF3C-beta; motif: CCNGGAGGGCTTCCTGGAGGAG; match class: 1	TF:M04863_1	1.23386e-07	6.90873	8575	252	161	19728	chr1:2452211:2452212,chr1:3073642:3073643,chr1:3541977:3541978,chr1:6280004:6280005,chr1:6435304:6435305,chr1:8373638:8373639,chr1:10680657:10680658,ENSG00000142798,chr1:26411327:26411328,ENSG00000142694,ENSG00000214193,chr1:53276632:53276633,ENSG00000055732,chr1:151014104:151014105,chr1:151838920:151838921,chr1:156749962:156749963,chr1:156893903:156893904,chr1:181413162:181413163,ENSG00000148488…
TF	Factor: Sp1; motif: GGNDGGRGGCGGGG; match class: 1	TF:M04953_1	1.35954e-07	6.86661	4066	252	97	19728	chr1:3073642:3073643,chr1:3541977:3541978,chr1:10680657:10680658,ENSG00000142798,chr1:26411327:26411328,chr1:27562134:27562135,ENSG00000142694,chr1:47417103:47417104,chr1:156749962:156749963,chr1:181413162:181413163,chr1:228416751:228416752,ENSG00000107485,chr10:60944144:60944145,chr11:504229:504230,ENSG00000176973,chr11:73311506:73311507,chr11:118635292:118635293,ENSG00000111319,chr12:22334594:2…
TF	Factor: BTEB1; motif: GGGGGCGGGGCNGSGGGNGS	TF:M09723	1.99671e-07	6.69969	10158	252	180	19728	chr1:1555058:1555059,chr1:2452211:2452212,chr1:3073642:3073643,chr1:3541977:3541978,chr1:6280004:6280005,chr1:6435304:6435305,chr1:8373638:8373639,chr1:10680657:10680658,ENSG00000142798,chr1:26411327:26411328,chr1:27562134:27562135,ENSG00000142694,ENSG00000214193,chr1:47417103:47417104,chr1:53276632:53276633,chr1:151014104:151014105,chr1:156749962:156749963,chr1:156893903:156893904,chr1:181413162…
TF	Factor: LRF; motif: NGKGGGTSNCN	TF:M07387	2.97808e-07	6.52606	5233	252	114	19728	chr1:1555058:1555059,chr1:2452211:2452212,chr1:3073642:3073643,chr1:6435304:6435305,chr1:10680657:10680658,ENSG00000142798,ENSG00000142694,ENSG00000055732,chr1:151838920:151838921,chr1:156749962:156749963,chr1:228416751:228416752,ENSG00000148488,chr11:504229:504230,chr11:834866:834867,chr11:3049964:3049965,chr11:14905056:14905057,chr11:63762941:63762942,ENSG00000173465,chr11:69297380:69297381,chr…
TF	Factor: WT1; motif: NGCGGGGGGGTSMMCYN	TF:M05327	3.18906e-07	6.49634	5510	252	118	19728	chr1:1555058:1555059,chr1:3073642:3073643,chr1:3541977:3541978,chr1:8373638:8373639,chr1:10680657:10680658,chr1:27562134:27562135,chr1:47417103:47417104,chr1:53276632:53276633,ENSG00000055732,chr1:156749962:156749963,ENSG00000148488,chr10:60944144:60944145,ENSG00000165655,chr11:504229:504230,chr11:14905056:14905057,chr11:63762941:63762942,chr11:73311506:73311507,ENSG00000111319,ENSG00000111321,ch…
TF	Factor: Sp2; motif: TGGGCGCGCCCA	TF:M06948	5.15028e-07	6.28817	8866	252	163	19728	chr1:1555058:1555059,chr1:2452211:2452212,chr1:3073642:3073643,chr1:3541977:3541978,chr1:6435304:6435305,chr1:10680657:10680658,ENSG00000142798,chr1:26411327:26411328,chr1:27562134:27562135,ENSG00000142694,ENSG00000214193,chr1:47417103:47417104,chr1:53276632:53276633,ENSG00000162643,chr1:156749962:156749963,chr1:156893903:156893904,chr1:181413162:181413163,ENSG00000107485,ENSG00000148488,chr10:60…
TF	Factor: MOVO-B; motif: GNGGGGG	TF:M01104	5.91052e-07	6.22837	10263	252	180	19728	chr1:3073642:3073643,chr1:6435304:6435305,chr1:8373638:8373639,ENSG00000142798,chr1:26411327:26411328,chr1:27562134:27562135,ENSG00000142694,ENSG00000214193,chr1:53276632:53276633,ENSG00000055732,ENSG00000162643,chr1:156749962:156749963,chr1:156893903:156893904,chr1:181413162:181413163,chr1:228416751:228416752,ENSG00000107485,ENSG00000148488,chr10:60944144:60944145,ENSG00000165655,chr11:504229:50…
TF	Factor: AP2; motif: GCCYGSGGSN	TF:M08867	9.25953e-07	6.03341	10057	252	177	19728	chr1:1555058:1555059,chr1:2452211:2452212,chr1:3073642:3073643,chr1:3541977:3541978,chr1:6280004:6280005,chr1:6435304:6435305,chr1:8373638:8373639,chr1:10680657:10680658,ENSG00000142798,chr1:26411327:26411328,chr1:27562134:27562135,ENSG00000142694,ENSG00000214193,chr1:47417103:47417104,chr1:53276632:53276633,ENSG00000055732,chr1:156749962:156749963,chr1:228416751:228416752,ENSG00000107485,ENSG000…
TF	Factor: TCF-1; motif: ACATCGRGRCGCTGW	TF:M11601	1.29003e-06	5.8894	14830	252	228	19728	chr1:1555058:1555059,chr1:3073642:3073643,chr1:3541977:3541978,chr1:6280004:6280005,chr1:6435304:6435305,chr1:8373638:8373639,chr1:10680657:10680658,ENSG00000142798,chr1:26411327:26411328,chr1:27562134:27562135,ENSG00000142694,chr1:47417103:47417104,chr1:53276632:53276633,ENSG00000055732,ENSG00000162643,chr1:151014104:151014105,chr1:151838920:151838921,chr1:156749962:156749963,chr1:156893903:1568…
TF	Factor: BTEB1; motif: GGGGGCGGGGCNGSGGGNGS; match class: 1	TF:M09723_1	1.31429e-06	5.88131	6115	252	125	19728	chr1:3073642:3073643,chr1:3541977:3541978,chr1:6280004:6280005,chr1:6435304:6435305,chr1:10680657:10680658,ENSG00000142798,chr1:26411327:26411328,chr1:27562134:27562135,ENSG00000142694,chr1:53276632:53276633,chr1:151014104:151014105,chr1:156749962:156749963,chr1:181413162:181413163,chr1:228416751:228416752,ENSG00000107485,chr10:60944144:60944145,chr11:504229:504230,ENSG00000176973,chr11:73311506:…
TF	Factor: E2F-1:HES-7; motif: GGCRCGTGSYNNWNGGCGCSM; match class: 1	TF:M08525_1	1.32165e-06	5.87888	15273	252	232	19728	chr1:1555058:1555059,chr1:2452211:2452212,chr1:3073642:3073643,chr1:3541977:3541978,chr1:6435304:6435305,chr1:8373638:8373639,chr1:10680657:10680658,ENSG00000142798,ENSG00000187942,chr1:26411327:26411328,chr1:27562134:27562135,ENSG00000142694,ENSG00000214193,chr1:47417103:47417104,chr1:53276632:53276633,ENSG00000055732,ENSG00000162643,chr1:151014104:151014105,chr1:156749962:156749963,chr1:1568939…
TF	Factor: BTEB3; motif: CCNNSCCNSCCCCKCCCCC	TF:M09826	1.43632e-06	5.84275	11468	252	193	19728	chr1:1555058:1555059,chr1:2452211:2452212,chr1:3073642:3073643,chr1:3541977:3541978,chr1:6280004:6280005,chr1:6435304:6435305,chr1:8373638:8373639,chr1:10680657:10680658,ENSG00000142798,chr1:26411327:26411328,chr1:27562134:27562135,ENSG00000142694,ENSG00000214193,chr1:47417103:47417104,chr1:53276632:53276633,ENSG00000055732,chr1:151014104:151014105,chr1:156749962:156749963,chr1:156893903:15689390…
TF	Factor: BTEB3; motif: CCNNSCCNSCCCCKCCCCC; match class: 1	TF:M09826_1	1.55396e-06	5.80856	7510	252	144	19728	chr1:3073642:3073643,chr1:3541977:3541978,chr1:6280004:6280005,chr1:6435304:6435305,chr1:10680657:10680658,ENSG00000142798,chr1:26411327:26411328,chr1:27562134:27562135,ENSG00000142694,chr1:47417103:47417104,chr1:53276632:53276633,chr1:151014104:151014105,chr1:156749962:156749963,chr1:156893903:156893904,chr1:181413162:181413163,chr1:228416751:228416752,ENSG00000107485,chr10:60944144:60944145,ENS…
TF	Factor: E2F-4; motif: SNGGGCGGGAANN; match class: 1	TF:M09894_1	1.90496e-06	5.72011	13931	252	219	19728	chr1:1555058:1555059,chr1:2452211:2452212,chr1:3073642:3073643,chr1:3541977:3541978,chr1:6280004:6280005,chr1:6435304:6435305,chr1:8373638:8373639,chr1:10680657:10680658,ENSG00000142798,chr1:26411327:26411328,chr1:27562134:27562135,ENSG00000142694,ENSG00000214193,chr1:47417103:47417104,chr1:53276632:53276633,ENSG00000055732,chr1:151014104:151014105,chr1:151838920:151838921,chr1:156749962:15674996…
TF	Factor: E2F-3; motif: GGCGGGN; match class: 1	TF:M02089_1	3.19486e-06	5.49555	9364	252	167	19728	chr1:3073642:3073643,chr1:3541977:3541978,chr1:6435304:6435305,chr1:8373638:8373639,chr1:10680657:10680658,ENSG00000142798,chr1:27562134:27562135,ENSG00000142694,ENSG00000214193,chr1:47417103:47417104,chr1:53276632:53276633,ENSG00000055732,chr1:151014104:151014105,chr1:156749962:156749963,chr1:156893903:156893904,chr1:228416751:228416752,ENSG00000107485,ENSG00000148488,chr10:60944144:60944145,chr…
TF	Factor: EGR1; motif: NACGCCCACGCANW	TF:M03896	3.46117e-06	5.46078	6130	252	124	19728	chr1:3073642:3073643,chr1:3541977:3541978,chr1:6435304:6435305,ENSG00000142798,chr1:26411327:26411328,chr1:27562134:27562135,ENSG00000142694,chr1:47417103:47417104,chr1:53276632:53276633,ENSG00000055732,chr1:156749962:156749963,chr1:228416751:228416752,ENSG00000148488,chr10:60944144:60944145,ENSG00000165655,chr11:504229:504230,chr11:3049964:3049965,chr11:14905056:14905057,chr11:63762941:63762942,…
TF	Factor: AP-2; motif: MKCCCSCNGGCG; match class: 1	TF:M00189_1	5.08578e-06	5.29364	6094	252	123	19728	chr1:1555058:1555059,chr1:2452211:2452212,chr1:3073642:3073643,chr1:3541977:3541978,chr1:6435304:6435305,chr1:8373638:8373639,ENSG00000142798,ENSG00000142694,ENSG00000214193,chr1:53276632:53276633,ENSG00000055732,chr1:156893903:156893904,ENSG00000107485,ENSG00000148488,chr11:63762941:63762942,ENSG00000176973,chr11:73311506:73311507,chr11:118635292:118635293,ENSG00000111319,ENSG00000111321,chr12:1…
TF	Factor: PATZ; motif: GGGGNGGGGGMKGGRRNGGNRN; match class: 1	TF:M10026_1	8.03409e-06	5.09506	4897	252	105	19728	chr1:3073642:3073643,chr1:3541977:3541978,chr1:6435304:6435305,chr1:8373638:8373639,chr1:10680657:10680658,ENSG00000142798,chr1:26411327:26411328,chr1:27562134:27562135,ENSG00000142694,chr1:53276632:53276633,chr1:156749962:156749963,chr1:181413162:181413163,chr1:228416751:228416752,ENSG00000107485,chr10:60944144:60944145,ENSG00000165655,chr11:504229:504230,ENSG00000176973,chr11:73311506:73311507,…
TF	Factor: ZNF37A; motif: CCYYGGCTCCNTSCCMN	TF:M12354	8.84847e-06	5.05313	10961	252	185	19728	chr1:2452211:2452212,chr1:3073642:3073643,chr1:3541977:3541978,chr1:6435304:6435305,chr1:8373638:8373639,chr1:10680657:10680658,ENSG00000142798,chr1:26411327:26411328,chr1:27562134:27562135,ENSG00000142694,ENSG00000214193,chr1:47417103:47417104,chr1:53276632:53276633,chr1:151014104:151014105,chr1:151838920:151838921,chr1:156749962:156749963,chr1:156893903:156893904,chr1:181413162:181413163,chr1:2…
TF	Factor: SP1; motif: GGGGYGGGGNS; match class: 1	TF:M01303_1	1.17188e-05	4.93112	3509	252	83	19728	chr1:3541977:3541978,chr1:6435304:6435305,chr1:10680657:10680658,ENSG00000142798,chr1:27562134:27562135,ENSG00000142694,chr1:151014104:151014105,chr1:181413162:181413163,chr1:228416751:228416752,chr10:60944144:60944145,chr11:504229:504230,chr11:834866:834867,chr11:63762941:63762942,ENSG00000176973,chr11:73311506:73311507,chr12:22334594:22334595,ENSG00000184916,ENSG00000137878,ENSG00000263155,chr1…
TF	Factor: Kaiso; motif: GCMGGGRGCRGS	TF:M03876	1.23943e-05	4.90678	13625	252	214	19728	chr1:1555058:1555059,chr1:2452211:2452212,chr1:3073642:3073643,chr1:3541977:3541978,chr1:6280004:6280005,chr1:6435304:6435305,chr1:8373638:8373639,chr1:10680657:10680658,ENSG00000142798,ENSG00000187942,chr1:26411327:26411328,chr1:27562134:27562135,ENSG00000142694,ENSG00000214193,chr1:47417103:47417104,chr1:53276632:53276633,ENSG00000055732,chr1:151014104:151014105,chr1:151838920:151838921,chr1:15…
TF	Factor: Kaiso; motif: GCMGGGRGCRGS; match class: 1	TF:M03876_1	1.29755e-05	4.88688	9108	252	162	19728	chr1:1555058:1555059,chr1:2452211:2452212,chr1:3073642:3073643,chr1:3541977:3541978,chr1:6435304:6435305,chr1:8373638:8373639,chr1:10680657:10680658,ENSG00000142798,ENSG00000187942,chr1:26411327:26411328,chr1:27562134:27562135,ENSG00000142694,ENSG00000214193,chr1:47417103:47417104,chr1:53276632:53276633,ENSG00000055732,chr1:151014104:151014105,chr1:156749962:156749963,chr1:156893903:156893904,ENS…
TF	Factor: ZNF460; motif: NNACNCCCCCCNN	TF:M12313	1.29925e-05	4.88631	5828	252	118	19728	chr1:1555058:1555059,chr1:2452211:2452212,chr1:3073642:3073643,chr1:3541977:3541978,chr1:8373638:8373639,chr1:10680657:10680658,ENSG00000142798,chr1:26411327:26411328,chr1:27562134:27562135,ENSG00000214193,chr1:47417103:47417104,chr1:156749962:156749963,chr1:228416751:228416752,ENSG00000148488,chr10:60944144:60944145,ENSG00000165655,chr11:834866:834867,chr11:14905056:14905057,chr11:73311506:73311…
TF	Factor: ZNF692; motif: SYNGGSCCCASCCNC; match class: 1	TF:M09734_1	1.35571e-05	4.86783	6255	252	124	19728	chr1:2452211:2452212,chr1:3073642:3073643,chr1:3541977:3541978,chr1:6280004:6280005,chr1:6435304:6435305,chr1:10680657:10680658,ENSG00000142798,chr1:26411327:26411328,chr1:27562134:27562135,ENSG00000142694,ENSG00000214193,chr1:151838920:151838921,chr1:156749962:156749963,chr1:156893903:156893904,chr1:181413162:181413163,chr1:228416751:228416752,chr11:834866:834867,chr11:63762941:63762942,ENSG0000…
TF	Factor: AP-2alpha; motif: NGCCYSNNGSN; match class: 1	TF:M01857_1	1.46677e-05	4.83364	4615	252	100	19728	chr1:1555058:1555059,chr1:3073642:3073643,chr1:3541977:3541978,chr1:8373638:8373639,chr1:10680657:10680658,ENSG00000142798,chr1:27562134:27562135,ENSG00000142694,chr1:47417103:47417104,chr1:53276632:53276633,chr1:156749962:156749963,chr1:228416751:228416752,ENSG00000148488,ENSG00000165655,chr11:504229:504230,chr11:63762941:63762942,chr11:73311506:73311507,chr11:118635292:118635293,ENSG00000111321…
TF	Factor: PLAG1; motif: CCCCCKWNNNGGSCCC; match class: 1	TF:M01973_1	1.57859e-05	4.80173	2399	252	64	19728	chr1:2452211:2452212,chr1:3073642:3073643,chr1:3541977:3541978,chr1:10680657:10680658,chr1:26411327:26411328,chr1:27562134:27562135,ENSG00000142694,chr1:53276632:53276633,chr1:156749962:156749963,chr1:156893903:156893904,ENSG00000165655,chr11:63762941:63762942,ENSG00000111319,chr15:40982766:40982767,chr16:630424:630425,ENSG00000169955,ENSG00000261459,chr16:88730426:88730427,chr17:8003476:8003477,…
TF	Factor: ctcf; motif: CCRSCAGGGGGCGCN	TF:M10426	1.87607e-05	4.72675	9306	252	164	19728	chr1:1555058:1555059,chr1:3073642:3073643,chr1:3541977:3541978,chr1:6435304:6435305,chr1:8373638:8373639,chr1:10680657:10680658,ENSG00000142798,chr1:26411327:26411328,chr1:27562134:27562135,ENSG00000142694,chr1:47417103:47417104,chr1:53276632:53276633,chr1:156749962:156749963,chr1:156893903:156893904,chr1:181413162:181413163,ENSG00000107485,ENSG00000148488,chr10:60944144:60944145,ENSG00000165655,…
TF	Factor: MAZ; motif: GGGGGAGGGGGNGRGRRRGNRG	TF:M09984	1.87757e-05	4.7264	9547	252	167	19728	chr1:2452211:2452212,chr1:3073642:3073643,chr1:3541977:3541978,chr1:6435304:6435305,chr1:8373638:8373639,chr1:10680657:10680658,ENSG00000142798,chr1:26411327:26411328,chr1:27562134:27562135,ENSG00000142694,chr1:47417103:47417104,chr1:53276632:53276633,ENSG00000055732,chr1:151014104:151014105,chr1:151838920:151838921,chr1:156749962:156749963,chr1:156893903:156893904,chr1:181413162:181413163,chr1:2…
TF	Factor: TCF-1; motif: ACATCGRGRCGCTGW; match class: 1	TF:M11601_1	2.14029e-05	4.66953	11055	252	185	19728	chr1:1555058:1555059,chr1:3073642:3073643,chr1:3541977:3541978,chr1:6280004:6280005,chr1:6435304:6435305,chr1:8373638:8373639,chr1:10680657:10680658,ENSG00000142798,chr1:27562134:27562135,ENSG00000142694,chr1:47417103:47417104,chr1:53276632:53276633,ENSG00000055732,chr1:151014104:151014105,chr1:156749962:156749963,chr1:156893903:156893904,chr1:181413162:181413163,ENSG00000107485,ENSG00000148488,c…
TF	Factor: E2F-2; motif: GCGCGCGCNCS; match class: 1	TF:M11529_1	2.16706e-05	4.66413	14476	252	222	19728	chr1:1555058:1555059,chr1:2452211:2452212,chr1:3073642:3073643,chr1:3541977:3541978,chr1:6435304:6435305,chr1:8373638:8373639,chr1:10680657:10680658,ENSG00000142798,chr1:26411327:26411328,chr1:27562134:27562135,ENSG00000142694,ENSG00000214193,chr1:47417103:47417104,chr1:53276632:53276633,ENSG00000055732,ENSG00000162643,chr1:151014104:151014105,chr1:151838920:151838921,chr1:156749962:156749963,chr…
TF	Factor: AP2; motif: GCCYGSGGSN; match class: 1	TF:M08867_1	2.2251e-05	4.65265	5187	252	108	19728	chr1:1555058:1555059,chr1:2452211:2452212,chr1:3073642:3073643,chr1:3541977:3541978,chr1:6435304:6435305,chr1:8373638:8373639,ENSG00000142798,chr1:26411327:26411328,chr1:27562134:27562135,ENSG00000142694,chr1:47417103:47417104,chr1:53276632:53276633,ENSG00000055732,chr1:156749962:156749963,chr1:228416751:228416752,chr10:60944144:60944145,chr11:504229:504230,chr11:63762941:63762942,chr11:73311506:…
TF	Factor: ZIC4; motif: NNCCNCCCRYNGYGN	TF:M12227	2.28388e-05	4.64133	11062	252	185	19728	chr1:1555058:1555059,chr1:2452211:2452212,chr1:3073642:3073643,chr1:3541977:3541978,chr1:6435304:6435305,chr1:8373638:8373639,chr1:10680657:10680658,ENSG00000142798,ENSG00000187942,chr1:26411327:26411328,chr1:27562134:27562135,ENSG00000142694,chr1:47417103:47417104,chr1:53276632:53276633,ENSG00000055732,ENSG00000162643,chr1:151014104:151014105,chr1:156749962:156749963,chr1:181413162:181413163,chr…
TF	Factor: ZF5; motif: GGSGCGCGS	TF:M10438	2.32901e-05	4.63283	16232	252	238	19728	chr1:1555058:1555059,chr1:2452211:2452212,chr1:3073642:3073643,chr1:3541977:3541978,chr1:6280004:6280005,chr1:6435304:6435305,chr1:8373638:8373639,chr1:10680657:10680658,ENSG00000142798,ENSG00000187942,chr1:26411327:26411328,chr1:27562134:27562135,ENSG00000142694,ENSG00000214193,chr1:47417103:47417104,chr1:53276632:53276633,ENSG00000055732,ENSG00000162643,chr1:151014104:151014105,chr1:151838920:1…
TF	Factor: E2F-1; motif: TTTGGCGCCAAA; match class: 1	TF:M04516_1	2.45263e-05	4.61037	10229	252	175	19728	chr1:1555058:1555059,chr1:2452211:2452212,chr1:3073642:3073643,chr1:3541977:3541978,chr1:6435304:6435305,chr1:10680657:10680658,ENSG00000142798,ENSG00000187942,chr1:26411327:26411328,chr1:27562134:27562135,ENSG00000214193,chr1:47417103:47417104,ENSG00000055732,ENSG00000162643,chr1:156749962:156749963,chr1:156893903:156893904,chr1:228416751:228416752,ENSG00000107485,ENSG00000148488,ENSG00000165655…
TF	Factor: DB1; motif: GGRRRRGRRGGAGGGGGNGRRR; match class: 1	TF:M10107_1	2.48267e-05	4.60508	2658	252	68	19728	chr1:3073642:3073643,chr1:3541977:3541978,chr1:26411327:26411328,chr1:27562134:27562135,ENSG00000142694,chr1:53276632:53276633,chr1:156749962:156749963,chr1:181413162:181413163,ENSG00000107485,ENSG00000165655,chr11:14905056:14905057,chr11:73311506:73311507,chr11:118635292:118635293,ENSG00000111319,chr12:22334594:22334595,ENSG00000161642,chr12:114674462:114674463,chr12:122303916:122303917,chr15:40…
TF	Factor: Sp1; motif: RGGGMGGRGSNGGGG	TF:M10529	2.61458e-05	4.5826	6895	252	132	19728	chr1:1555058:1555059,chr1:3073642:3073643,chr1:3541977:3541978,chr1:6435304:6435305,chr1:8373638:8373639,chr1:10680657:10680658,ENSG00000142798,chr1:26411327:26411328,chr1:27562134:27562135,ENSG00000142694,chr1:47417103:47417104,chr1:156749962:156749963,chr1:181413162:181413163,ENSG00000165655,chr11:504229:504230,chr11:73311506:73311507,chr11:118635292:118635293,ENSG00000111319,ENSG00000111321,ch…
TF	Factor: TIEG1; motif: NCCCNSNCCCCGCCCCC	TF:M12351	2.63081e-05	4.57991	12305	252	199	19728	chr1:2452211:2452212,chr1:3073642:3073643,chr1:3541977:3541978,chr1:6435304:6435305,chr1:8373638:8373639,chr1:10680657:10680658,ENSG00000142798,chr1:26411327:26411328,chr1:27562134:27562135,ENSG00000142694,ENSG00000214193,chr1:47417103:47417104,chr1:53276632:53276633,ENSG00000055732,chr1:151014104:151014105,chr1:156749962:156749963,chr1:156893903:156893904,chr1:181413162:181413163,chr1:228416751:…
TF	Factor: Miz-1; motif: NNRGGWGGGGGAGGGGMRR; match class: 1	TF:M10112_1	2.69752e-05	4.56904	4078	252	91	19728	chr1:2452211:2452212,chr1:3073642:3073643,chr1:3541977:3541978,chr1:10680657:10680658,ENSG00000142798,chr1:26411327:26411328,chr1:27562134:27562135,chr1:47417103:47417104,chr1:53276632:53276633,chr1:156749962:156749963,chr1:181413162:181413163,ENSG00000107485,chr11:69297380:69297381,chr11:73311506:73311507,chr11:118635292:118635293,ENSG00000111319,ENSG00000151490,chr12:22334594:22334595,ENSG00000…
TF	Factor: AP-2beta; motif: GCNNNGGSCNGVGGGN	TF:M01858	2.87483e-05	4.54139	7421	252	139	19728	chr1:1555058:1555059,chr1:2452211:2452212,chr1:3073642:3073643,chr1:3541977:3541978,chr1:8373638:8373639,ENSG00000142798,chr1:26411327:26411328,ENSG00000214193,chr1:53276632:53276633,ENSG00000055732,chr1:156749962:156749963,chr1:181413162:181413163,ENSG00000107485,ENSG00000148488,chr11:504229:504230,chr11:834866:834867,chr11:63762941:63762942,ENSG00000173465,chr11:73311506:73311507,chr11:11863529…
TF	Factor: ZF5; motif: GSGCGCGR; match class: 1	TF:M00716_1	2.99943e-05	4.52296	14108	252	218	19728	chr1:1555058:1555059,chr1:2452211:2452212,chr1:3073642:3073643,chr1:3541977:3541978,chr1:6280004:6280005,chr1:6435304:6435305,chr1:8373638:8373639,chr1:10680657:10680658,ENSG00000142798,ENSG00000187942,chr1:26411327:26411328,chr1:27562134:27562135,ENSG00000142694,ENSG00000214193,chr1:47417103:47417104,chr1:53276632:53276633,ENSG00000055732,ENSG00000162643,chr1:151014104:151014105,chr1:156749962:1…
TF	Factor: TIEG1; motif: NCCCNSNCCCCGCCCCC; match class: 1	TF:M12351_1	3.02201e-05	4.5197	8182	252	149	19728	chr1:3073642:3073643,chr1:3541977:3541978,chr1:6435304:6435305,chr1:10680657:10680658,ENSG00000142798,chr1:26411327:26411328,chr1:27562134:27562135,ENSG00000142694,chr1:47417103:47417104,chr1:53276632:53276633,ENSG00000055732,chr1:151014104:151014105,chr1:156749962:156749963,chr1:156893903:156893904,chr1:181413162:181413163,chr1:228416751:228416752,ENSG00000107485,chr10:60944144:60944145,chr11:50…
TF	Factor: KROX; motif: CCCGCCCCCRCCCC; match class: 1	TF:M00982_1	3.06171e-05	4.51404	3518	252	82	19728	chr1:3073642:3073643,chr1:3541977:3541978,chr1:6435304:6435305,ENSG00000142798,chr1:27562134:27562135,ENSG00000142694,ENSG00000055732,chr1:156749962:156749963,chr1:228416751:228416752,chr11:504229:504230,chr11:63762941:63762942,ENSG00000176973,chr11:73311506:73311507,chr11:118635292:118635293,chr13:113538808:113538809,ENSG00000184916,chr15:40982766:40982767,ENSG00000137878,ENSG00000263155,ENSG000…
TF	Factor: Sp1; motif: NNGGGGCGGGGNN; match class: 1	TF:M00932_1	3.08855e-05	4.51025	6049	252	120	19728	chr1:3541977:3541978,chr1:6280004:6280005,chr1:6435304:6435305,ENSG00000142798,chr1:27562134:27562135,ENSG00000142694,ENSG00000214193,chr1:53276632:53276633,chr1:151014104:151014105,chr1:156749962:156749963,ENSG00000107485,chr10:60944144:60944145,chr11:504229:504230,chr11:63762941:63762942,ENSG00000176973,chr11:73311506:73311507,chr11:118635292:118635293,ENSG00000111319,chr12:22334594:22334595,EN…
TF	Factor: TF3C-beta; motif: CCNGGAGGGCTTCCTGGAGGAG	TF:M04863	3.10591e-05	4.50781	13624	252	213	19728	chr1:1555058:1555059,chr1:2452211:2452212,chr1:3073642:3073643,chr1:3541977:3541978,chr1:6280004:6280005,chr1:6435304:6435305,chr1:8373638:8373639,chr1:10680657:10680658,ENSG00000142798,ENSG00000187942,chr1:26411327:26411328,ENSG00000142694,ENSG00000214193,chr1:47417103:47417104,chr1:53276632:53276633,ENSG00000055732,chr1:151014104:151014105,chr1:151838920:151838921,chr1:156749962:156749963,chr1:…
TF	Factor: MAZ; motif: GGGMGGGGS; match class: 1	TF:M10432_1	3.81673e-05	4.41831	4366	252	95	19728	chr1:3073642:3073643,chr1:3541977:3541978,ENSG00000142798,chr1:26411327:26411328,chr1:27562134:27562135,chr1:47417103:47417104,chr1:53276632:53276633,chr1:156749962:156749963,chr1:156893903:156893904,chr1:181413162:181413163,ENSG00000107485,chr11:63762941:63762942,chr11:73311506:73311507,chr11:118635292:118635293,ENSG00000111319,chr12:22334594:22334595,ENSG00000161642,chr14:92490738:92490739,chr1…
TF	Factor: E2F-2; motif: GCGCGCGCGYW; match class: 1	TF:M11531_1	4.06245e-05	4.39121	12352	252	199	19728	chr1:1555058:1555059,chr1:2452211:2452212,chr1:3073642:3073643,chr1:3541977:3541978,chr1:6435304:6435305,chr1:8373638:8373639,chr1:10680657:10680658,ENSG00000142798,chr1:26411327:26411328,chr1:27562134:27562135,ENSG00000214193,chr1:47417103:47417104,chr1:53276632:53276633,ENSG00000055732,chr1:151014104:151014105,chr1:151838920:151838921,chr1:156749962:156749963,chr1:156893903:156893904,chr1:18141…
TF	Factor: E2F-1; motif: WWTGGCGCCAAA; match class: 1	TF:M04515_1	4.15045e-05	4.38191	12175	252	197	19728	chr1:1555058:1555059,chr1:2452211:2452212,chr1:3073642:3073643,chr1:3541977:3541978,chr1:6435304:6435305,chr1:10680657:10680658,ENSG00000142798,ENSG00000187942,chr1:26411327:26411328,chr1:27562134:27562135,ENSG00000214193,chr1:47417103:47417104,chr1:53276632:53276633,ENSG00000055732,ENSG00000162643,chr1:156749962:156749963,chr1:156893903:156893904,chr1:228416751:228416752,ENSG00000107485,ENSG0000…
TF	Factor: SP1; motif: NCCCCKCCCCC	TF:M07226	4.22793e-05	4.37387	8294	252	150	19728	chr1:2452211:2452212,chr1:3073642:3073643,chr1:3541977:3541978,chr1:6280004:6280005,chr1:6435304:6435305,chr1:10680657:10680658,ENSG00000142798,chr1:26411327:26411328,chr1:27562134:27562135,ENSG00000142694,ENSG00000214193,chr1:47417103:47417104,chr1:53276632:53276633,ENSG00000162643,chr1:151014104:151014105,chr1:156749962:156749963,chr1:156893903:156893904,chr1:181413162:181413163,chr1:228416751:…
TF	Factor: Sp1; motif: CCCCGCCCCN	TF:M00933	4.30723e-05	4.3658	9717	252	168	19728	chr1:1555058:1555059,chr1:2452211:2452212,chr1:3073642:3073643,chr1:3541977:3541978,chr1:6280004:6280005,chr1:6435304:6435305,chr1:10680657:10680658,ENSG00000142798,chr1:26411327:26411328,chr1:27562134:27562135,ENSG00000142694,ENSG00000214193,chr1:47417103:47417104,chr1:53276632:53276633,ENSG00000162643,chr1:151014104:151014105,chr1:156749962:156749963,chr1:156893903:156893904,chr1:181413162:1814…
TF	Factor: EGR; motif: CGCCCCCGCNN	TF:M08878	5.37338e-05	4.26975	7485	252	139	19728	chr1:2452211:2452212,chr1:3073642:3073643,chr1:3541977:3541978,chr1:6435304:6435305,chr1:8373638:8373639,chr1:10680657:10680658,ENSG00000142798,chr1:27562134:27562135,ENSG00000142694,ENSG00000214193,chr1:47417103:47417104,chr1:53276632:53276633,ENSG00000055732,chr1:228416751:228416752,ENSG00000148488,chr11:504229:504230,chr11:14905056:14905057,chr11:63762941:63762942,ENSG00000176973,chr11:7331150…
TF	Factor: DB1; motif: GGRRRRGRRGGAGGGGGNGRRR	TF:M10107	5.59454e-05	4.25224	5824	252	116	19728	chr1:1555058:1555059,chr1:2452211:2452212,chr1:3073642:3073643,chr1:3541977:3541978,chr1:8373638:8373639,chr1:26411327:26411328,chr1:27562134:27562135,ENSG00000142694,chr1:47417103:47417104,chr1:53276632:53276633,chr1:156749962:156749963,chr1:156893903:156893904,chr1:181413162:181413163,ENSG00000107485,ENSG00000148488,chr10:60944144:60944145,ENSG00000165655,chr11:14905056:14905057,chr11:69297380:…
TF	Factor: ZNF37A; motif: CCYYGGCTCCNTSCCMN; match class: 1	TF:M12354_1	6.17652e-05	4.20926	5624	252	113	19728	chr1:2452211:2452212,chr1:3541977:3541978,chr1:6435304:6435305,chr1:10680657:10680658,ENSG00000142798,chr1:26411327:26411328,chr1:27562134:27562135,ENSG00000142694,ENSG00000214193,chr1:47417103:47417104,chr1:53276632:53276633,chr1:156749962:156749963,chr1:156893903:156893904,chr1:228416751:228416752,ENSG00000148488,chr10:60944144:60944145,ENSG00000165655,chr11:63762941:63762942,ENSG00000111321,ch…
TF	Factor: Egr-1; motif: GCGGGGGCGG	TF:M07354	6.28878e-05	4.20143	7802	252	143	19728	chr1:1555058:1555059,chr1:2452211:2452212,chr1:3073642:3073643,chr1:3541977:3541978,chr1:6435304:6435305,chr1:10680657:10680658,ENSG00000142798,chr1:26411327:26411328,chr1:27562134:27562135,ENSG00000142694,ENSG00000214193,chr1:47417103:47417104,chr1:53276632:53276633,ENSG00000055732,chr1:156749962:156749963,chr1:228416751:228416752,chr11:504229:504230,chr11:63762941:63762942,ENSG00000176973,chr11…
TF	Factor: MAZ; motif: GGGGGAGGGGGNGRGRRRGNRG; match class: 1	TF:M09984_1	6.33689e-05	4.19812	5557	252	112	19728	chr1:2452211:2452212,chr1:3073642:3073643,chr1:3541977:3541978,chr1:6435304:6435305,chr1:10680657:10680658,ENSG00000142798,chr1:26411327:26411328,chr1:27562134:27562135,ENSG00000142694,chr1:47417103:47417104,chr1:53276632:53276633,chr1:156749962:156749963,chr1:156893903:156893904,chr1:181413162:181413163,ENSG00000107485,chr11:14905056:14905057,ENSG00000176973,chr11:73311506:73311507,chr11:1186352…
TF	Factor: WT1; motif: CGCCCCCNCN; match class: 1	TF:M02036_1	6.88279e-05	4.16224	5289	252	108	19728	chr1:1555058:1555059,chr1:3073642:3073643,chr1:3541977:3541978,chr1:6435304:6435305,chr1:8373638:8373639,ENSG00000142798,chr1:27562134:27562135,ENSG00000142694,ENSG00000214193,chr1:53276632:53276633,ENSG00000055732,ENSG00000148488,chr11:504229:504230,chr11:63762941:63762942,ENSG00000176973,chr11:73311506:73311507,chr11:118635292:118635293,ENSG00000184916,chr15:40982766:40982767,ENSG00000137878,EN…
TF	Factor: Egr-1; motif: GCGGGGGCGG	TF:M01873	0.000100872	3.99623	6739	252	128	19728	chr1:2452211:2452212,chr1:3073642:3073643,chr1:3541977:3541978,chr1:6435304:6435305,chr1:10680657:10680658,ENSG00000142798,chr1:26411327:26411328,chr1:27562134:27562135,ENSG00000142694,ENSG00000214193,chr1:47417103:47417104,chr1:53276632:53276633,ENSG00000055732,chr1:156749962:156749963,chr11:504229:504230,chr11:63762941:63762942,ENSG00000176973,chr11:73311506:73311507,chr12:950211:950212,chr13:1…
TF	Factor: CTCF; motif: NCCRSTAGGGGGCGC	TF:M08911	0.000105492	3.97678	9095	252	159	19728	chr1:1555058:1555059,chr1:2452211:2452212,chr1:3073642:3073643,chr1:3541977:3541978,chr1:6435304:6435305,chr1:8373638:8373639,ENSG00000142798,chr1:26411327:26411328,chr1:27562134:27562135,ENSG00000142694,chr1:47417103:47417104,chr1:53276632:53276633,ENSG00000055732,chr1:151014104:151014105,chr1:181413162:181413163,ENSG00000107485,chr10:60944144:60944145,ENSG00000165655,chr11:504229:504230,chr11:8…
TF	Factor: AP-2alpha; motif: NGCCYSNNGSN	TF:M01857	0.000109176	3.96187	9178	252	160	19728	chr1:1555058:1555059,chr1:2452211:2452212,chr1:3073642:3073643,chr1:3541977:3541978,chr1:6280004:6280005,chr1:8373638:8373639,chr1:10680657:10680658,ENSG00000142798,chr1:26411327:26411328,chr1:27562134:27562135,ENSG00000142694,chr1:47417103:47417104,chr1:53276632:53276633,chr1:151014104:151014105,chr1:156749962:156749963,chr1:156893903:156893904,chr1:228416751:228416752,ENSG00000148488,chr10:6094…
TF	Factor: MAZ; motif: GGGMGGGGS	TF:M10432	0.00011174	3.95179	9260	252	161	19728	chr1:2452211:2452212,chr1:3073642:3073643,chr1:3541977:3541978,chr1:6280004:6280005,chr1:6435304:6435305,chr1:10680657:10680658,ENSG00000142798,chr1:26411327:26411328,chr1:27562134:27562135,ENSG00000142694,chr1:47417103:47417104,chr1:53276632:53276633,ENSG00000055732,ENSG00000162643,chr1:151014104:151014105,chr1:156749962:156749963,chr1:156893903:156893904,chr1:181413162:181413163,chr1:228416751:…
TF	Factor: GKLF; motif: NNNRGGNGNGGSN	TF:M07289	0.000116876	3.93227	14650	252	222	19728	chr1:1555058:1555059,chr1:2452211:2452212,chr1:3073642:3073643,chr1:3541977:3541978,chr1:6280004:6280005,chr1:6435304:6435305,chr1:8373638:8373639,chr1:10680657:10680658,ENSG00000142798,ENSG00000187942,chr1:26411327:26411328,chr1:27562134:27562135,ENSG00000142694,ENSG00000214193,chr1:47417103:47417104,chr1:53276632:53276633,ENSG00000055732,ENSG00000162643,chr1:151014104:151014105,chr1:151838920:1…
TF	Factor: E2F-2; motif: GCGCGCGCNCS	TF:M11529	0.000120643	3.9185	16268	252	237	19728	chr1:1555058:1555059,chr1:2452211:2452212,chr1:3073642:3073643,chr1:3541977:3541978,chr1:6435304:6435305,chr1:8373638:8373639,chr1:10680657:10680658,ENSG00000142798,chr1:26411327:26411328,chr1:27562134:27562135,ENSG00000142694,ENSG00000214193,chr1:47417103:47417104,chr1:53276632:53276633,ENSG00000055732,ENSG00000162643,chr1:151014104:151014105,chr1:151838920:151838921,chr1:156749962:156749963,chr…
TF	Factor: SP1; motif: CCCCKCCCCC	TF:M02281	0.000138743	3.85779	6482	252	124	19728	chr1:2452211:2452212,chr1:3073642:3073643,chr1:3541977:3541978,chr1:6280004:6280005,chr1:10680657:10680658,ENSG00000142798,chr1:26411327:26411328,chr1:27562134:27562135,ENSG00000142694,chr1:47417103:47417104,chr1:53276632:53276633,chr1:151014104:151014105,chr1:156749962:156749963,chr1:156893903:156893904,chr1:228416751:228416752,ENSG00000107485,ENSG00000148488,chr10:60944144:60944145,chr11:504229…
TF	Factor: WT1; motif: NGCGGGGGGGTSMMCYN; match class: 1	TF:M05327_1	0.000157456	3.80284	1757	252	50	19728	chr1:3073642:3073643,chr1:8373638:8373639,chr1:53276632:53276633,chr10:60944144:60944145,chr11:14905056:14905057,chr11:63762941:63762942,chr11:73311506:73311507,ENSG00000111319,chr12:22334594:22334595,chr13:27924407:27924408,chr15:65421701:65421702,ENSG00000187535,chr16:8866794:8866795,chr17:2057220:2057221,chr17:77451276:77451277,chr17:81050111:81050112,chr18:79487010:79487011,chr19:1077223:1077…
TF	Factor: ETF; motif: CCCCGCCCCYN; match class: 1	TF:M07039_1	0.00016629	3.77913	13614	252	211	19728	chr1:1555058:1555059,chr1:2452211:2452212,chr1:3073642:3073643,chr1:3541977:3541978,chr1:6280004:6280005,chr1:6435304:6435305,chr1:8373638:8373639,chr1:10680657:10680658,ENSG00000142798,chr1:26411327:26411328,chr1:27562134:27562135,ENSG00000142694,ENSG00000214193,chr1:47417103:47417104,chr1:53276632:53276633,ENSG00000055732,ENSG00000162643,chr1:151014104:151014105,chr1:151838920:151838921,chr1:15…
TF	Factor: Sp1; motif: CCCCGCCCCN; match class: 1	TF:M00933_1	0.00017007	3.76937	5168	252	105	19728	chr1:2452211:2452212,chr1:3541977:3541978,chr1:6280004:6280005,chr1:6435304:6435305,ENSG00000142798,chr1:26411327:26411328,chr1:27562134:27562135,ENSG00000142694,chr1:53276632:53276633,chr1:151014104:151014105,chr1:156893903:156893904,ENSG00000107485,chr10:60944144:60944145,chr11:504229:504230,ENSG00000176973,chr11:73311506:73311507,chr11:118635292:118635293,chr12:22334594:22334595,chr12:11467446…
TF	Factor: Sp1; motif: GGGGCGGGGC	TF:M00931	0.000176926	3.75221	10283	252	173	19728	chr1:1555058:1555059,chr1:2452211:2452212,chr1:3073642:3073643,chr1:3541977:3541978,chr1:6280004:6280005,chr1:6435304:6435305,ENSG00000142798,chr1:26411327:26411328,chr1:27562134:27562135,ENSG00000142694,ENSG00000214193,chr1:53276632:53276633,ENSG00000055732,ENSG00000162643,chr1:151014104:151014105,chr1:151838920:151838921,chr1:156749962:156749963,chr1:156893903:156893904,chr1:181413162:181413163…
TF	Factor: E2F-3:HES-7; motif: NNNSGCGCSNNNNNCRCGYGNN; match class: 1	TF:M08526_1	0.000177812	3.75004	15000	252	225	19728	chr1:1555058:1555059,chr1:2452211:2452212,chr1:3073642:3073643,chr1:3541977:3541978,chr1:6280004:6280005,chr1:6435304:6435305,chr1:8373638:8373639,chr1:10680657:10680658,ENSG00000142798,chr1:26411327:26411328,chr1:27562134:27562135,ENSG00000142694,ENSG00000214193,chr1:47417103:47417104,chr1:53276632:53276633,ENSG00000055732,chr1:151838920:151838921,chr1:156749962:156749963,chr1:181413162:18141316…
TF	Factor: WT1; motif: GNGGGGGCGGGG; match class: 1	TF:M03893_1	0.000190441	3.72024	3981	252	87	19728	chr1:3073642:3073643,chr1:3541977:3541978,chr1:6435304:6435305,ENSG00000142798,chr1:27562134:27562135,ENSG00000142694,ENSG00000055732,chr1:156749962:156749963,chr10:60944144:60944145,chr11:504229:504230,chr11:63762941:63762942,ENSG00000176973,chr11:73311506:73311507,ENSG00000184916,chr15:40982766:40982767,ENSG00000137878,ENSG00000263155,chr15:82044274:82044275,chr17:8003476:8003477,chr17:81050111…
TF	Factor: AP-2gamma; motif: GCCYNNGGS; match class: 1	TF:M00470_1	0.000207126	3.68377	5601	252	111	19728	chr1:1555058:1555059,chr1:2452211:2452212,chr1:3073642:3073643,chr1:3541977:3541978,chr1:8373638:8373639,chr1:26411327:26411328,ENSG00000142694,ENSG00000214193,chr1:47417103:47417104,chr1:53276632:53276633,ENSG00000055732,chr1:156749962:156749963,chr1:228416751:228416752,ENSG00000148488,chr10:60944144:60944145,chr11:504229:504230,chr11:63762941:63762942,chr11:73311506:73311507,chr11:118635292:118…
TF	Factor: E2F-2; motif: GCGCGCGCGYW	TF:M11531	0.000225512	3.64683	13273	252	207	19728	chr1:1555058:1555059,chr1:2452211:2452212,chr1:3073642:3073643,chr1:3541977:3541978,chr1:6435304:6435305,chr1:8373638:8373639,chr1:10680657:10680658,ENSG00000142798,chr1:26411327:26411328,chr1:27562134:27562135,ENSG00000214193,chr1:47417103:47417104,chr1:53276632:53276633,ENSG00000055732,chr1:151014104:151014105,chr1:151838920:151838921,chr1:156749962:156749963,chr1:156893903:156893904,chr1:18141…
TF	Factor: SP2; motif: GNNGGGGGCGGGGSN; match class: 1	TF:M03807_1	0.000254544	3.59424	4201	252	90	19728	chr1:3541977:3541978,chr1:6435304:6435305,ENSG00000142798,chr1:27562134:27562135,ENSG00000142694,chr1:53276632:53276633,chr1:156749962:156749963,ENSG00000107485,chr10:60944144:60944145,chr11:504229:504230,chr11:63762941:63762942,ENSG00000176973,chr11:73311506:73311507,chr11:118635292:118635293,chr12:114674462:114674463,chr12:122303916:122303917,ENSG00000184916,ENSG00000137878,ENSG00000263155,ENSG…
TF	Factor: SP1:SP3; motif: CCSCCCCCYCC; match class: 1	TF:M01219_1	0.000256143	3.59152	2939	252	70	19728	chr1:3073642:3073643,chr1:3541977:3541978,chr1:6435304:6435305,chr1:8373638:8373639,ENSG00000142798,chr1:27562134:27562135,chr1:47417103:47417104,ENSG00000055732,ENSG00000107485,chr10:60944144:60944145,ENSG00000165655,chr11:14905056:14905057,chr11:63762941:63762942,chr11:118635292:118635293,ENSG00000151490,chr12:22334594:22334595,chr12:122303916:122303917,ENSG00000184916,chr15:40982766:40982767,E…
TF	Factor: AP-2alpha; motif: NSCCNCRGGSN; match class: 1	TF:M07348_1	0.0002853	3.5447	2947	252	70	19728	chr1:3073642:3073643,chr1:6435304:6435305,chr1:8373638:8373639,chr1:26411327:26411328,chr1:27562134:27562135,ENSG00000142694,chr1:47417103:47417104,chr1:53276632:53276633,ENSG00000055732,chr1:228416751:228416752,ENSG00000148488,chr10:60944144:60944145,ENSG00000165655,chr11:504229:504230,chr11:63762941:63762942,chr11:73311506:73311507,chr11:118635292:118635293,chr12:950211:950212,chr12:22334594:22…
TF	Factor: Sp1; motif: NNGGGGCGGGGNN	TF:M00932	0.000286457	3.54294	10421	252	174	19728	chr1:1555058:1555059,chr1:2452211:2452212,chr1:3073642:3073643,chr1:3541977:3541978,chr1:6280004:6280005,chr1:6435304:6435305,ENSG00000142798,chr1:26411327:26411328,chr1:27562134:27562135,ENSG00000142694,ENSG00000214193,chr1:53276632:53276633,ENSG00000162643,chr1:151014104:151014105,chr1:151838920:151838921,chr1:156749962:156749963,chr1:156893903:156893904,chr1:181413162:181413163,ENSG00000107485…
TF	Factor: WT1; motif: CGCCCCCNCN	TF:M02036	0.000287819	3.54088	9768	252	166	19728	chr1:1555058:1555059,chr1:2452211:2452212,chr1:3073642:3073643,chr1:3541977:3541978,chr1:6435304:6435305,chr1:8373638:8373639,chr1:10680657:10680658,ENSG00000142798,chr1:27562134:27562135,ENSG00000142694,ENSG00000214193,chr1:47417103:47417104,chr1:53276632:53276633,ENSG00000055732,chr1:151014104:151014105,chr1:156749962:156749963,chr1:156893903:156893904,chr1:228416751:228416752,ENSG00000148488,c…
TF	Factor: ZBP89; motif: CCCCKCCCCCNN	TF:M07397	0.000295706	3.52914	7145	252	132	19728	chr1:2452211:2452212,chr1:3073642:3073643,chr1:3541977:3541978,chr1:6280004:6280005,chr1:10680657:10680658,ENSG00000142798,chr1:26411327:26411328,chr1:27562134:27562135,ENSG00000142694,chr1:47417103:47417104,chr1:53276632:53276633,chr1:151014104:151014105,chr1:156749962:156749963,chr1:156893903:156893904,chr1:228416751:228416752,ENSG00000107485,ENSG00000148488,chr10:60944144:60944145,ENSG00000165…
TF	Factor: ZF5; motif: NRNGNGCGCGCWN; match class: 1	TF:M00333_1	0.000313756	3.50341	12402	252	197	19728	chr1:1555058:1555059,chr1:2452211:2452212,chr1:3073642:3073643,chr1:3541977:3541978,chr1:6435304:6435305,chr1:10680657:10680658,ENSG00000142798,chr1:26411327:26411328,chr1:27562134:27562135,ENSG00000142694,ENSG00000214193,chr1:47417103:47417104,chr1:53276632:53276633,ENSG00000055732,chr1:151014104:151014105,chr1:151838920:151838921,chr1:156749962:156749963,chr1:156893903:156893904,chr1:181413162:…
TF	Factor: E2F-1; motif: NGGGCGGGARV; match class: 1	TF:M07206_1	0.000319667	3.4953	10850	252	179	19728	chr1:1555058:1555059,chr1:2452211:2452212,chr1:3073642:3073643,chr1:3541977:3541978,chr1:6435304:6435305,chr1:8373638:8373639,chr1:10680657:10680658,ENSG00000142798,chr1:26411327:26411328,chr1:27562134:27562135,ENSG00000142694,ENSG00000214193,chr1:47417103:47417104,chr1:53276632:53276633,ENSG00000055732,chr1:156749962:156749963,chr1:156893903:156893904,chr1:181413162:181413163,chr1:228416751:2284…
TF	Factor: TCF-1; motif: ACATCGRGRCGCTGW	TF:M11603	0.000340037	3.46847	16368	252	237	19728	chr1:1555058:1555059,chr1:3073642:3073643,chr1:3541977:3541978,chr1:6280004:6280005,chr1:6435304:6435305,chr1:8373638:8373639,chr1:10680657:10680658,ENSG00000142798,ENSG00000187942,chr1:26411327:26411328,chr1:27562134:27562135,ENSG00000142694,chr1:47417103:47417104,chr1:53276632:53276633,ENSG00000055732,ENSG00000162643,chr1:151014104:151014105,chr1:151838920:151838921,chr1:156749962:156749963,chr…
TF	Factor: Sp1; motif: NGGGGGCGGGGCCNGGGGGGGG; match class: 1	TF:M10071_1	0.000343781	3.46372	4625	252	96	19728	chr1:3541977:3541978,chr1:6435304:6435305,ENSG00000142798,chr1:27562134:27562135,ENSG00000142694,chr1:53276632:53276633,chr1:151014104:151014105,chr10:60944144:60944145,chr11:504229:504230,ENSG00000176973,chr11:73311506:73311507,chr11:118635292:118635293,chr12:22334594:22334595,chr12:122303916:122303917,chr13:113538808:113538809,ENSG00000184916,chr15:40982766:40982767,ENSG00000137878,ENSG00000263…
TF	Factor: ZF5; motif: GGSGCGCGS; match class: 1	TF:M10438_1	0.000381164	3.41889	14877	252	223	19728	chr1:1555058:1555059,chr1:2452211:2452212,chr1:3073642:3073643,chr1:3541977:3541978,chr1:6280004:6280005,chr1:6435304:6435305,chr1:8373638:8373639,chr1:10680657:10680658,ENSG00000142798,chr1:26411327:26411328,chr1:27562134:27562135,ENSG00000142694,ENSG00000214193,chr1:47417103:47417104,chr1:53276632:53276633,ENSG00000055732,ENSG00000162643,chr1:151014104:151014105,chr1:151838920:151838921,chr1:15…
TF	Factor: E2F-1; motif: WWTGGCGCCAAA	TF:M04515	0.000393197	3.40539	13336	252	207	19728	chr1:1555058:1555059,chr1:2452211:2452212,chr1:3073642:3073643,chr1:3541977:3541978,chr1:6435304:6435305,chr1:8373638:8373639,chr1:10680657:10680658,ENSG00000142798,ENSG00000187942,chr1:26411327:26411328,chr1:27562134:27562135,ENSG00000214193,chr1:47417103:47417104,chr1:53276632:53276633,ENSG00000055732,ENSG00000162643,chr1:156749962:156749963,chr1:156893903:156893904,chr1:181413162:181413163,chr…
TF	Factor: RNF96; motif: BCCCGCRGCC	TF:M01199	0.000436481	3.36003	8473	252	149	19728	chr1:1555058:1555059,chr1:3541977:3541978,chr1:6280004:6280005,chr1:6435304:6435305,chr1:8373638:8373639,chr1:10680657:10680658,ENSG00000142798,ENSG00000142694,ENSG00000214193,chr1:47417103:47417104,chr1:53276632:53276633,ENSG00000055732,chr1:156749962:156749963,chr1:228416751:228416752,ENSG00000107485,ENSG00000148488,chr11:504229:504230,chr11:63762941:63762942,ENSG00000176973,chr11:73311506:7331…
TF	Factor: AP-2gamma; motif: GCCYNNGGS	TF:M00470	0.000471423	3.32659	9424	252	161	19728	chr1:1555058:1555059,chr1:2452211:2452212,chr1:3073642:3073643,chr1:3541977:3541978,chr1:6435304:6435305,chr1:8373638:8373639,chr1:10680657:10680658,ENSG00000142798,chr1:26411327:26411328,chr1:27562134:27562135,ENSG00000142694,ENSG00000214193,chr1:47417103:47417104,chr1:53276632:53276633,ENSG00000055732,chr1:156749962:156749963,chr1:156893903:156893904,chr1:228416751:228416752,ENSG00000107485,ENS…
TF	Factor: ZNF614; motif: NCYCWGCCYYNNN	TF:M09862	0.000562391	3.24996	9365	252	160	19728	chr1:2452211:2452212,chr1:3073642:3073643,chr1:6435304:6435305,chr1:8373638:8373639,chr1:10680657:10680658,ENSG00000142798,chr1:26411327:26411328,chr1:27562134:27562135,ENSG00000142694,chr1:47417103:47417104,chr1:53276632:53276633,ENSG00000055732,chr1:151838920:151838921,chr1:156749962:156749963,chr1:181413162:181413163,chr1:228416751:228416752,ENSG00000107485,chr10:60944144:60944145,chr11:504229…
TF	Factor: AP-2alpha; motif: GCCNNNRGS	TF:M00469	0.0005741	3.24101	5148	252	103	19728	chr1:1555058:1555059,chr1:2452211:2452212,chr1:3073642:3073643,chr1:3541977:3541978,chr1:6435304:6435305,chr1:8373638:8373639,chr1:10680657:10680658,ENSG00000142798,chr1:26411327:26411328,chr1:27562134:27562135,ENSG00000142694,chr1:47417103:47417104,chr1:53276632:53276633,ENSG00000055732,chr1:156749962:156749963,chr1:156893903:156893904,chr1:228416751:228416752,ENSG00000148488,chr10:60944144:6094…
TF	Factor: Egr-1; motif: GCGGGGGCGG; match class: 1	TF:M07354_1	0.000577576	3.23839	3562	252	79	19728	chr1:3073642:3073643,chr1:3541977:3541978,chr1:6435304:6435305,ENSG00000142798,chr1:27562134:27562135,ENSG00000142694,ENSG00000055732,chr11:504229:504230,chr11:63762941:63762942,ENSG00000176973,chr11:73311506:73311507,chr13:113538808:113538809,ENSG00000184916,ENSG00000137878,ENSG00000263155,chr15:65421701:65421702,chr15:82044274:82044275,ENSG00000187535,chr17:8003476:8003477,chr17:81050111:810501…
TF	Factor: KROX; motif: CCCGCCCCCRCCCC	TF:M00982	0.00057813	3.23797	7817	252	140	19728	chr1:3073642:3073643,chr1:3541977:3541978,chr1:6435304:6435305,chr1:8373638:8373639,ENSG00000142798,chr1:27562134:27562135,ENSG00000142694,ENSG00000214193,chr1:53276632:53276633,ENSG00000055732,chr1:156749962:156749963,chr1:228416751:228416752,ENSG00000107485,chr11:504229:504230,chr11:63762941:63762942,ENSG00000176973,chr11:73311506:73311507,chr11:118635292:118635293,chr12:950211:950212,chr13:113…
TF	Factor: GCMa:Erg; motif: ATGCGGGCGGAARKG	TF:M08487	0.000581127	3.23573	13944	252	213	19728	chr1:1555058:1555059,chr1:2452211:2452212,chr1:3073642:3073643,chr1:3541977:3541978,chr1:6435304:6435305,chr1:8373638:8373639,chr1:10680657:10680658,ENSG00000142798,ENSG00000187942,chr1:26411327:26411328,chr1:27562134:27562135,ENSG00000142694,ENSG00000214193,chr1:47417103:47417104,chr1:53276632:53276633,ENSG00000055732,ENSG00000162643,chr1:151014104:151014105,chr1:156749962:156749963,chr1:1568939…
TF	Factor: ETF; motif: GVGGMGG	TF:M00695	0.000634218	3.19776	10432	252	173	19728	chr1:1555058:1555059,chr1:2452211:2452212,chr1:3073642:3073643,chr1:3541977:3541978,chr1:6435304:6435305,chr1:8373638:8373639,chr1:10680657:10680658,ENSG00000142798,chr1:26411327:26411328,chr1:27562134:27562135,ENSG00000142694,chr1:47417103:47417104,chr1:53276632:53276633,ENSG00000055732,chr1:151014104:151014105,chr1:156749962:156749963,chr1:156893903:156893904,chr1:181413162:181413163,chr1:22841…
TF	Factor: ctcf; motif: CCNCNAGRKGGCRSTN	TF:M07249	0.000645081	3.19039	6716	252	125	19728	chr1:2452211:2452212,chr1:3073642:3073643,ENSG00000142798,chr1:26411327:26411328,chr1:27562134:27562135,ENSG00000142694,chr1:53276632:53276633,chr1:156749962:156749963,chr1:156893903:156893904,chr1:181413162:181413163,chr1:228416751:228416752,ENSG00000107485,ENSG00000148488,chr10:60944144:60944145,chr11:504229:504230,chr11:834866:834867,chr11:3049964:3049965,chr11:63762941:63762942,chr11:73311506…
TF	Factor: BTEB3; motif: BNRNGGGAGGNGT; match class: 1	TF:M01865_1	0.000650941	3.18646	4219	252	89	19728	chr1:2452211:2452212,chr1:3073642:3073643,chr1:6280004:6280005,chr1:26411327:26411328,chr1:27562134:27562135,ENSG00000142694,chr1:47417103:47417104,chr1:53276632:53276633,chr1:181413162:181413163,chr1:228416751:228416752,ENSG00000107485,chr10:60944144:60944145,ENSG00000165655,chr11:73311506:73311507,chr11:118635292:118635293,ENSG00000111319,chr12:22334594:22334595,ENSG00000161642,chr12:114674462:…
TF	Factor: AP-2; motif: SNNNCCNCAGGCN; match class: 1	TF:M00915_1	0.000660749	3.17996	4552	252	94	19728	chr1:1555058:1555059,chr1:2452211:2452212,chr1:3073642:3073643,chr1:3541977:3541978,chr1:8373638:8373639,ENSG00000142798,chr1:26411327:26411328,ENSG00000142694,ENSG00000214193,chr1:47417103:47417104,chr1:156893903:156893904,chr1:228416751:228416752,ENSG00000107485,ENSG00000148488,chr11:504229:504230,chr11:63762941:63762942,ENSG00000176973,chr11:73311506:73311507,chr11:118635292:118635293,chr12:12…
TF	Factor: ZNF511; motif: GGRRGRGGCWGNG	TF:M09738	0.000754808	3.12216	10868	252	178	19728	chr1:2452211:2452212,chr1:3073642:3073643,chr1:3541977:3541978,chr1:6435304:6435305,chr1:8373638:8373639,chr1:10680657:10680658,ENSG00000142798,ENSG00000187942,chr1:26411327:26411328,chr1:27562134:27562135,ENSG00000142694,chr1:47417103:47417104,chr1:53276632:53276633,ENSG00000055732,chr1:151014104:151014105,chr1:156749962:156749963,chr1:156893903:156893904,chr1:181413162:181413163,chr1:228416751:…
TF	Factor: p300; motif: ACNTCCG; match class: 1	TF:M04826_1	0.000822685	3.08477	15266	252	226	19728	chr1:1555058:1555059,chr1:3073642:3073643,chr1:3541977:3541978,chr1:6280004:6280005,chr1:6435304:6435305,chr1:8373638:8373639,chr1:10680657:10680658,ENSG00000142798,chr1:26411327:26411328,chr1:27562134:27562135,ENSG00000142694,ENSG00000214193,chr1:47417103:47417104,chr1:53276632:53276633,ENSG00000055732,chr1:151014104:151014105,chr1:156749962:156749963,chr1:156893903:156893904,chr1:181413162:1814…
TF	Factor: SP1; motif: NCCCCKCCCCC; match class: 1	TF:M07226_1	0.000857456	3.06679	3917	252	84	19728	chr1:3541977:3541978,chr1:6280004:6280005,chr1:6435304:6435305,ENSG00000142798,chr1:26411327:26411328,chr1:27562134:27562135,ENSG00000142694,chr1:53276632:53276633,chr1:151014104:151014105,chr1:156893903:156893904,ENSG00000107485,chr10:60944144:60944145,chr11:504229:504230,ENSG00000176973,chr11:73311506:73311507,chr11:118635292:118635293,ENSG00000184916,ENSG00000137878,ENSG00000263155,chr15:65421…
TF	Factor: E2F-3:TBR2; motif: ANGTGYKANGGCGCSTTNNCRNNT	TF:M08207	0.000913158	3.03945	17061	252	242	19728	chr1:1555058:1555059,chr1:2452211:2452212,chr1:3073642:3073643,chr1:3541977:3541978,chr1:6280004:6280005,chr1:6435304:6435305,chr1:8373638:8373639,chr1:10680657:10680658,ENSG00000142798,ENSG00000187942,chr1:26411327:26411328,chr1:27562134:27562135,ENSG00000142694,ENSG00000214193,chr1:47417103:47417104,chr1:53276632:53276633,ENSG00000055732,ENSG00000162643,chr1:151838920:151838921,chr1:156749962:1…
TF	Factor: KLF15; motif: RGGGMGGRGNNGGGGGNGG	TF:M09968	0.000914679	3.03873	3160	252	72	19728	chr1:1555058:1555059,chr1:3073642:3073643,chr1:3541977:3541978,chr1:6435304:6435305,chr1:10680657:10680658,chr1:26411327:26411328,chr1:27562134:27562135,chr1:181413162:181413163,chr11:504229:504230,ENSG00000176973,chr11:69297380:69297381,chr11:73311506:73311507,chr12:22334594:22334595,ENSG00000161642,ENSG00000184916,ENSG00000137878,ENSG00000263155,chr15:82044274:82044275,chr16:630424:630425,chr16…
TF	Factor: CPBP; motif: GNNRGGGHGGGGNNGGGRN; match class: 1	TF:M09973_1	0.000917576	3.03736	6609	252	123	19728	chr1:3073642:3073643,chr1:3541977:3541978,chr1:6435304:6435305,chr1:10680657:10680658,ENSG00000142798,chr1:26411327:26411328,chr1:27562134:27562135,ENSG00000142694,ENSG00000214193,chr1:53276632:53276633,chr1:151838920:151838921,chr1:156749962:156749963,chr1:181413162:181413163,chr1:228416751:228416752,ENSG00000107485,chr10:60944144:60944145,chr11:504229:504230,chr11:834866:834867,chr11:14905056:1…
TF	Factor: EGR; motif: CGCCCCCGCNN; match class: 1	TF:M08878_1	0.000946077	3.02407	3225	252	73	19728	chr1:3073642:3073643,chr1:6435304:6435305,ENSG00000142798,chr1:27562134:27562135,ENSG00000142694,chr1:47417103:47417104,ENSG00000055732,chr11:504229:504230,chr11:63762941:63762942,ENSG00000176973,chr11:73311506:73311507,chr13:113538808:113538809,ENSG00000184916,ENSG00000137878,ENSG00000263155,chr15:65421701:65421702,ENSG00000187535,chr17:8003476:8003477,chr17:28716934:28716935,chr17:81050111:8105…
TF	Factor: Sp1; motif: NGGGGGCGGGGYN	TF:M00196	0.00095647	3.01933	10235	252	170	19728	chr1:1555058:1555059,chr1:2452211:2452212,chr1:3541977:3541978,chr1:6280004:6280005,chr1:6435304:6435305,ENSG00000142798,chr1:26411327:26411328,chr1:27562134:27562135,ENSG00000142694,ENSG00000214193,chr1:53276632:53276633,ENSG00000162643,chr1:151014104:151014105,chr1:151838920:151838921,chr1:156749962:156749963,chr1:156893903:156893904,chr1:181413162:181413163,ENSG00000107485,chr10:60944144:60944…
TF	Factor: E2F-2; motif: NWTTTGGCGCCAWWNN; match class: 1	TF:M11530_1	0.00106048	2.9745	13451	252	207	19728	chr1:1555058:1555059,chr1:2452211:2452212,chr1:3073642:3073643,chr1:3541977:3541978,chr1:6435304:6435305,chr1:8373638:8373639,chr1:10680657:10680658,ENSG00000142798,ENSG00000187942,chr1:26411327:26411328,chr1:27562134:27562135,ENSG00000214193,chr1:47417103:47417104,ENSG00000055732,ENSG00000162643,chr1:156749962:156749963,chr1:156893903:156893904,chr1:228416751:228416752,ENSG00000107485,ENSG000001…
TF	Factor: AP-2; motif: GSCCSCRGGCNRNRNN	TF:M00800	0.00106662	2.97199	9124	252	156	19728	chr1:1555058:1555059,chr1:2452211:2452212,chr1:3073642:3073643,chr1:6435304:6435305,chr1:8373638:8373639,chr1:10680657:10680658,ENSG00000142798,chr1:26411327:26411328,chr1:27562134:27562135,ENSG00000142694,ENSG00000214193,chr1:47417103:47417104,ENSG00000055732,chr1:156749962:156749963,chr1:156893903:156893904,chr1:181413162:181413163,chr1:228416751:228416752,ENSG00000107485,ENSG00000148488,chr10:…
TF	Factor: Sp2; motif: NYSGCCCCGCCCCCY; match class: 1	TF:M03567_1	0.00109085	2.96223	3616	252	79	19728	chr1:3541977:3541978,chr1:6435304:6435305,ENSG00000142798,chr1:27562134:27562135,ENSG00000142694,chr1:53276632:53276633,chr1:151014104:151014105,ENSG00000107485,chr10:60944144:60944145,chr11:504229:504230,ENSG00000176973,chr11:73311506:73311507,chr11:118635292:118635293,ENSG00000184916,ENSG00000137878,ENSG00000263155,ENSG00000187535,chr16:73066202:73066203,chr16:84453245:84453246,chr17:50508664:5…
TF	Factor: AP-2alpha; motif: NSCCNCRGGSN	TF:M07348	0.00117132	2.93132	8050	252	142	19728	chr1:1555058:1555059,chr1:3073642:3073643,chr1:6435304:6435305,chr1:8373638:8373639,chr1:10680657:10680658,ENSG00000142798,chr1:26411327:26411328,chr1:27562134:27562135,ENSG00000142694,chr1:47417103:47417104,chr1:53276632:53276633,ENSG00000055732,chr1:151838920:151838921,chr1:156749962:156749963,chr1:228416751:228416752,ENSG00000148488,chr10:60944144:60944145,ENSG00000165655,chr11:504229:504230,c…
TF	Factor: ZNF148; motif: NNNNNNCCNNCCCCTCCCCCACCCN; match class: 1	TF:M09834_1	0.00117823	2.92877	2872	252	67	19728	chr1:3541977:3541978,chr1:10680657:10680658,ENSG00000142798,chr1:26411327:26411328,chr1:27562134:27562135,chr1:53276632:53276633,chr1:156749962:156749963,chr1:228416751:228416752,chr11:504229:504230,ENSG00000176973,chr11:73311506:73311507,chr11:118635292:118635293,ENSG00000161642,ENSG00000184916,ENSG00000137878,ENSG00000263155,chr15:82044274:82044275,chr16:16165597:16165598,ENSG00000179477,chr17:…
TF	Factor: Sp2; motif: TGGGCGCGCCCA; match class: 1	TF:M06948_1	0.00119277	2.92344	6205	252	117	19728	chr1:2452211:2452212,chr1:3073642:3073643,chr1:6435304:6435305,chr1:10680657:10680658,ENSG00000142798,chr1:26411327:26411328,chr1:27562134:27562135,ENSG00000214193,chr1:47417103:47417104,chr1:53276632:53276633,chr1:156749962:156749963,chr1:181413162:181413163,ENSG00000148488,chr10:60944144:60944145,chr11:504229:504230,chr11:3049964:3049965,chr11:63762941:63762942,ENSG00000173465,chr11:69297380:69…
TF	Factor: AP-2; motif: SNNNCCNCAGGCN	TF:M00915	0.00119978	2.9209	9615	252	162	19728	chr1:1555058:1555059,chr1:2452211:2452212,chr1:3073642:3073643,chr1:3541977:3541978,chr1:6435304:6435305,chr1:8373638:8373639,ENSG00000142798,ENSG00000187942,chr1:26411327:26411328,chr1:27562134:27562135,ENSG00000142694,ENSG00000214193,chr1:47417103:47417104,chr1:53276632:53276633,ENSG00000055732,chr1:151838920:151838921,chr1:156749962:156749963,chr1:156893903:156893904,chr1:228416751:228416752,E…
TF	Factor: E2F-3:FOXI1; motif: NGACACCGCGCCCAC	TF:M08208	0.00124811	2.90375	12565	252	197	19728	chr1:1555058:1555059,chr1:2452211:2452212,chr1:3073642:3073643,chr1:3541977:3541978,chr1:6435304:6435305,chr1:8373638:8373639,chr1:10680657:10680658,ENSG00000142798,ENSG00000187942,chr1:26411327:26411328,chr1:27562134:27562135,ENSG00000142694,ENSG00000214193,chr1:47417103:47417104,chr1:53276632:53276633,ENSG00000055732,chr1:156749962:156749963,chr1:156893903:156893904,chr1:181413162:181413163,ENS…
TF	Factor: ZBP99; motif: GCCCMTCCCCCR	TF:M12057	0.00126603	2.89756	5227	252	103	19728	chr1:2452211:2452212,chr1:3073642:3073643,chr1:3541977:3541978,chr1:6280004:6280005,chr1:6435304:6435305,chr1:10680657:10680658,ENSG00000142798,chr1:26411327:26411328,chr1:27562134:27562135,chr1:47417103:47417104,chr1:53276632:53276633,chr1:156749962:156749963,chr1:156893903:156893904,chr1:181413162:181413163,chr1:228416751:228416752,ENSG00000107485,ENSG00000148488,chr11:834866:834867,chr11:69297…
TF	Factor: CPBP; motif: NGGGCGG; match class: 1	TF:M05444_1	0.00128734	2.89031	3313	252	74	19728	chr1:3073642:3073643,chr1:6435304:6435305,chr1:27562134:27562135,ENSG00000214193,chr1:47417103:47417104,chr1:181413162:181413163,ENSG00000107485,chr10:60944144:60944145,ENSG00000165655,chr11:3049964:3049965,ENSG00000173465,ENSG00000134533,chr12:114674462:114674463,chr12:122303916:122303917,chr13:113538808:113538809,chr16:8866794:8866795,chr16:88730426:88730427,chr17:2057220:2057221,chr17:8003476:…
TF	Factor: Sp6; motif: WGGGCGG; match class: 1	TF:M05361_1	0.00128734	2.89031	3313	252	74	19728	chr1:3073642:3073643,chr1:6435304:6435305,chr1:27562134:27562135,ENSG00000214193,chr1:47417103:47417104,chr1:181413162:181413163,ENSG00000107485,chr10:60944144:60944145,ENSG00000165655,chr11:3049964:3049965,ENSG00000173465,ENSG00000134533,chr12:114674462:114674463,chr12:122303916:122303917,chr13:113538808:113538809,chr16:8866794:8866795,chr16:88730426:88730427,chr17:2057220:2057221,chr17:8003476:…
TF	Factor: Sp2; motif: WGGGCGG; match class: 1	TF:M05332_1	0.00128734	2.89031	3313	252	74	19728	chr1:3073642:3073643,chr1:6435304:6435305,chr1:27562134:27562135,ENSG00000214193,chr1:47417103:47417104,chr1:181413162:181413163,ENSG00000107485,chr10:60944144:60944145,ENSG00000165655,chr11:3049964:3049965,ENSG00000173465,ENSG00000134533,chr12:114674462:114674463,chr12:122303916:122303917,chr13:113538808:113538809,chr16:8866794:8866795,chr16:88730426:88730427,chr17:2057220:2057221,chr17:8003476:…
TF	Factor: BTEB2; motif: RGGGNGKGGN; match class: 1	TF:M07277_1	0.00130388	2.88476	4151	252	87	19728	chr1:3541977:3541978,chr1:6280004:6280005,chr1:6435304:6435305,ENSG00000142798,chr1:27562134:27562135,ENSG00000142694,chr1:53276632:53276633,chr1:151014104:151014105,ENSG00000107485,chr10:60944144:60944145,chr11:504229:504230,ENSG00000176973,chr11:73311506:73311507,chr11:118635292:118635293,chr12:114674462:114674463,ENSG00000184916,ENSG00000137878,ENSG00000263155,chr15:82044274:82044275,chr16:630…
TF	Factor: Sp3; motif: GGGGCGGGGSNN; match class: 1	TF:M07615_1	0.00141018	2.85073	2886	252	67	19728	chr1:3541977:3541978,chr1:6435304:6435305,ENSG00000142798,chr1:27562134:27562135,ENSG00000142694,chr1:53276632:53276633,ENSG00000107485,chr10:60944144:60944145,chr11:504229:504230,ENSG00000176973,chr11:73311506:73311507,chr11:118635292:118635293,chr12:22334594:22334595,ENSG00000184916,ENSG00000137878,ENSG00000263155,ENSG00000187535,chr16:73066202:73066203,chr16:84453245:84453246,chr17:50508664:50…
TF	Factor: GKLF; motif: NNRRGRRNGNSNNN; match class: 1	TF:M07040_1	0.00153322	2.8144	8158	252	143	19728	chr1:1555058:1555059,chr1:2452211:2452212,chr1:3073642:3073643,chr1:3541977:3541978,chr1:6280004:6280005,chr1:10680657:10680658,ENSG00000142798,chr1:26411327:26411328,chr1:27562134:27562135,ENSG00000142694,chr1:47417103:47417104,chr1:53276632:53276633,ENSG00000055732,chr1:156893903:156893904,chr1:181413162:181413163,chr1:228416751:228416752,ENSG00000107485,ENSG00000165655,chr11:14905056:14905057,…
TF	Factor: AP-2beta; motif: GCNNNGGSCNGVGGGN; match class: 1	TF:M01858_1	0.00157718	2.80212	3142	252	71	19728	chr1:1555058:1555059,chr1:2452211:2452212,chr1:3073642:3073643,chr1:3541977:3541978,chr1:8373638:8373639,ENSG00000142798,chr1:53276632:53276633,ENSG00000107485,ENSG00000148488,chr11:63762941:63762942,chr11:73311506:73311507,chr12:114674462:114674463,ENSG00000184916,ENSG00000137878,ENSG00000263155,chr15:65421701:65421702,chr16:630424:630425,ENSG00000187535,chr16:30585646:30585647,chr16:88730426:88…
TF	Factor: GCMa:Erg; motif: ATGCGGGCGGAARKG; match class: 1	TF:M08487_1	0.00174286	2.75874	8791	252	151	19728	chr1:1555058:1555059,chr1:2452211:2452212,chr1:3073642:3073643,chr1:3541977:3541978,chr1:6435304:6435305,chr1:8373638:8373639,chr1:10680657:10680658,ENSG00000142798,ENSG00000187942,chr1:26411327:26411328,chr1:27562134:27562135,ENSG00000142694,ENSG00000214193,chr1:47417103:47417104,chr1:53276632:53276633,ENSG00000055732,ENSG00000162643,chr1:156749962:156749963,chr1:156893903:156893904,chr1:1814131…
TF	Factor: GKLF; motif: NNNRGGNGNGGSN; match class: 1	TF:M07289_1	0.00177443	2.75094	10557	252	173	19728	chr1:1555058:1555059,chr1:2452211:2452212,chr1:3073642:3073643,chr1:3541977:3541978,chr1:6435304:6435305,chr1:8373638:8373639,chr1:10680657:10680658,ENSG00000142798,chr1:26411327:26411328,chr1:27562134:27562135,ENSG00000142694,chr1:47417103:47417104,chr1:53276632:53276633,ENSG00000055732,ENSG00000162643,chr1:151014104:151014105,chr1:151838920:151838921,chr1:156749962:156749963,chr1:156893903:1568…
TF	Factor: LF-A1; motif: GGGSTCWR; match class: 1	TF:M00646_1	0.00178725	2.74781	6321	252	118	19728	chr1:2452211:2452212,chr1:3541977:3541978,chr1:6280004:6280005,chr1:6435304:6435305,chr1:10680657:10680658,chr1:27562134:27562135,ENSG00000142694,chr1:47417103:47417104,chr1:53276632:53276633,ENSG00000055732,ENSG00000162643,chr1:151014104:151014105,chr1:156749962:156749963,chr1:156893903:156893904,chr1:228416751:228416752,ENSG00000165655,chr11:834866:834867,chr11:3049964:3049965,chr11:69297380:69…
TF	Factor: BTEB2; motif: GNAGGGGGNGGGSSNN	TF:M03814	0.00179838	2.74512	5125	252	101	19728	chr1:2452211:2452212,chr1:3073642:3073643,chr1:3541977:3541978,chr1:6435304:6435305,chr1:10680657:10680658,chr1:26411327:26411328,chr1:27562134:27562135,ENSG00000142694,ENSG00000055732,ENSG00000162643,chr1:156893903:156893904,chr10:60944144:60944145,chr11:14905056:14905057,ENSG00000176973,chr11:69297380:69297381,chr11:73311506:73311507,chr12:950211:950212,ENSG00000111319,ENSG00000151490,chr12:223…
TF	Factor: E2F; motif: GGCGSG; match class: 1	TF:M00803_1	0.00180601	2.74328	10231	252	169	19728	chr1:1555058:1555059,chr1:3073642:3073643,chr1:3541977:3541978,chr1:6435304:6435305,chr1:8373638:8373639,chr1:10680657:10680658,ENSG00000142798,chr1:26411327:26411328,chr1:27562134:27562135,ENSG00000214193,chr1:47417103:47417104,chr1:53276632:53276633,ENSG00000055732,chr1:151838920:151838921,chr1:156749962:156749963,chr1:156893903:156893904,chr1:181413162:181413163,ENSG00000107485,ENSG00000148488…
TF	Factor: Pax-5; motif: BCNNNRNGCANBGNTGNRTAGCSGCHNB	TF:M00143	0.00182585	2.73853	11397	252	183	19728	chr1:2452211:2452212,chr1:3073642:3073643,chr1:3541977:3541978,chr1:6280004:6280005,chr1:6435304:6435305,chr1:8373638:8373639,chr1:10680657:10680658,ENSG00000142798,ENSG00000187942,chr1:26411327:26411328,chr1:27562134:27562135,ENSG00000142694,ENSG00000214193,chr1:47417103:47417104,chr1:53276632:53276633,ENSG00000055732,ENSG00000162643,chr1:151014104:151014105,chr1:151838920:151838921,chr1:1568939…
TF	Factor: E2F-1:TBR2; motif: NGGTGNNANGGCGCNNTNNCRNNN; match class: 1	TF:M08523_1	0.00187272	2.72753	7426	252	133	19728	chr1:1555058:1555059,chr1:3541977:3541978,chr1:6435304:6435305,chr1:10680657:10680658,ENSG00000142798,ENSG00000187942,chr1:27562134:27562135,chr1:47417103:47417104,chr1:53276632:53276633,chr1:156749962:156749963,chr1:156893903:156893904,chr1:228416751:228416752,ENSG00000107485,ENSG00000148488,chr10:60944144:60944145,chr11:504229:504230,chr11:834866:834867,chr11:3049964:3049965,chr11:63762941:6376…
TF	Factor: KLF14; motif: NRCCACRCCCMCN; match class: 1	TF:M12183_1	0.00190064	2.7211	2486	252	60	19728	chr1:3541977:3541978,ENSG00000142798,chr1:27562134:27562135,chr1:151014104:151014105,chr10:60944144:60944145,chr11:504229:504230,chr11:834866:834867,ENSG00000176973,chr11:73311506:73311507,chr11:118635292:118635293,ENSG00000184916,chr15:40982766:40982767,chr15:65421701:65421702,ENSG00000187535,chr17:81050111:81050112,chr17:81869841:81869842,chr18:79487010:79487011,chr19:1077223:1077224,chr19:1108…
TF	Factor: WT1; motif: NNGGGNGGGSGN	TF:M07436	0.0019142	2.71801	6185	252	116	19728	chr1:3073642:3073643,chr1:3541977:3541978,chr1:6435304:6435305,chr1:10680657:10680658,ENSG00000142798,chr1:26411327:26411328,chr1:27562134:27562135,ENSG00000142694,chr1:47417103:47417104,chr1:53276632:53276633,ENSG00000055732,chr1:156749962:156749963,chr1:156893903:156893904,chr1:228416751:228416752,ENSG00000148488,chr10:60944144:60944145,chr11:14905056:14905057,chr11:63762941:63762942,chr11:7331…
TF	Factor: BTEB2; motif: RGGGNGKGGN	TF:M07277	0.00194792	2.71043	8494	252	147	19728	chr1:3073642:3073643,chr1:3541977:3541978,chr1:6280004:6280005,chr1:6435304:6435305,chr1:10680657:10680658,ENSG00000142798,chr1:26411327:26411328,chr1:27562134:27562135,ENSG00000142694,ENSG00000214193,chr1:47417103:47417104,chr1:53276632:53276633,ENSG00000162643,chr1:151014104:151014105,chr1:151838920:151838921,chr1:156749962:156749963,chr1:156893903:156893904,chr1:181413162:181413163,ENSG0000010…
TF	Factor: SP2; motif: GNNGGGGGCGGGGSN	TF:M03807	0.00195039	2.70988	8417	252	146	19728	chr1:2452211:2452212,chr1:3073642:3073643,chr1:3541977:3541978,chr1:6435304:6435305,ENSG00000142798,chr1:26411327:26411328,chr1:27562134:27562135,ENSG00000142694,ENSG00000214193,chr1:53276632:53276633,chr1:151014104:151014105,chr1:151838920:151838921,chr1:156749962:156749963,chr1:156893903:156893904,chr1:181413162:181413163,ENSG00000107485,chr10:60944144:60944145,chr11:504229:504230,chr11:834866:…
TF	Factor: ZNF515; motif: WNSCCCCCWGCNG	TF:M08835	0.00195852	2.70807	3539	252	77	19728	chr1:3541977:3541978,chr1:10680657:10680658,chr1:26411327:26411328,chr1:53276632:53276633,ENSG00000162643,chr1:151014104:151014105,chr1:156749962:156749963,chr1:228416751:228416752,chr11:504229:504230,chr11:3049964:3049965,chr11:63762941:63762942,chr11:69297380:69297381,chr11:73311506:73311507,chr12:950211:950212,ENSG00000111319,chr12:22334594:22334595,ENSG00000161642,chr13:27924407:27924408,ENSG…
TF	Factor: AP-2gamma; motif: NSCCYNNRGSN	TF:M11482	0.00200505	2.69787	6696	252	123	19728	chr1:1555058:1555059,chr1:3541977:3541978,chr1:8373638:8373639,chr1:10680657:10680658,ENSG00000142798,chr1:26411327:26411328,chr1:27562134:27562135,ENSG00000142694,ENSG00000055732,chr1:156749962:156749963,chr1:181413162:181413163,ENSG00000107485,ENSG00000165655,chr11:504229:504230,chr11:834866:834867,chr11:3049964:3049965,chr11:63762941:63762942,ENSG00000176973,chr11:73311506:73311507,chr11:11863…
TF	Factor: Sp1; motif: NGGGGCGGGGN; match class: 1	TF:M07395_1	0.00204609	2.68908	6336	252	118	19728	chr1:3541977:3541978,chr1:6435304:6435305,ENSG00000142798,chr1:27562134:27562135,ENSG00000142694,chr1:53276632:53276633,ENSG00000055732,chr1:151014104:151014105,chr1:156749962:156749963,ENSG00000107485,chr10:60944144:60944145,chr11:504229:504230,chr11:63762941:63762942,ENSG00000176973,chr11:73311506:73311507,chr11:118635292:118635293,ENSG00000111321,chr12:22334594:22334595,chr12:114674462:1146744…
TF	Factor: Sp2; motif: WGGGCGG	TF:M05332	0.00209239	2.67936	8580	252	148	19728	chr1:3073642:3073643,chr1:3541977:3541978,chr1:6435304:6435305,ENSG00000187942,chr1:27562134:27562135,ENSG00000214193,chr1:47417103:47417104,chr1:53276632:53276633,ENSG00000055732,chr1:151838920:151838921,chr1:156749962:156749963,chr1:156893903:156893904,chr1:181413162:181413163,ENSG00000107485,ENSG00000148488,chr10:60944144:60944145,ENSG00000165655,chr11:834866:834867,chr11:3049964:3049965,chr11…
TF	Factor: Sp6; motif: WGGGCGG	TF:M05361	0.00209239	2.67936	8580	252	148	19728	chr1:3073642:3073643,chr1:3541977:3541978,chr1:6435304:6435305,ENSG00000187942,chr1:27562134:27562135,ENSG00000214193,chr1:47417103:47417104,chr1:53276632:53276633,ENSG00000055732,chr1:151838920:151838921,chr1:156749962:156749963,chr1:156893903:156893904,chr1:181413162:181413163,ENSG00000107485,ENSG00000148488,chr10:60944144:60944145,ENSG00000165655,chr11:834866:834867,chr11:3049964:3049965,chr11…
TF	Factor: CPBP; motif: NGGGCGG	TF:M05444	0.00209239	2.67936	8580	252	148	19728	chr1:3073642:3073643,chr1:3541977:3541978,chr1:6435304:6435305,ENSG00000187942,chr1:27562134:27562135,ENSG00000214193,chr1:47417103:47417104,chr1:53276632:53276633,ENSG00000055732,chr1:151838920:151838921,chr1:156749962:156749963,chr1:156893903:156893904,chr1:181413162:181413163,ENSG00000107485,ENSG00000148488,chr10:60944144:60944145,ENSG00000165655,chr11:834866:834867,chr11:3049964:3049965,chr11…
TF	Factor: CTCF; motif: NCCRSTAGGGGGCGC; match class: 1	TF:M08911_1	0.00212762	2.67211	3934	252	83	19728	chr1:1555058:1555059,chr1:3073642:3073643,chr1:3541977:3541978,chr1:8373638:8373639,ENSG00000142798,chr1:26411327:26411328,ENSG00000142694,chr1:47417103:47417104,chr1:53276632:53276633,chr10:60944144:60944145,chr11:504229:504230,chr11:63762941:63762942,ENSG00000151490,chr12:114674462:114674463,chr13:113538808:113538809,ENSG00000184916,chr15:40982766:40982767,ENSG00000137878,ENSG00000263155,chr15:…
TF	Factor: ZF5; motif: GSGCGCGR	TF:M00716	0.00214177	2.66923	16107	252	233	19728	chr1:1555058:1555059,chr1:2452211:2452212,chr1:3073642:3073643,chr1:3541977:3541978,chr1:6280004:6280005,chr1:6435304:6435305,chr1:8373638:8373639,chr1:10680657:10680658,ENSG00000142798,ENSG00000187942,chr1:26411327:26411328,chr1:27562134:27562135,ENSG00000142694,ENSG00000214193,chr1:47417103:47417104,chr1:53276632:53276633,ENSG00000055732,ENSG00000162643,chr1:151014104:151014105,chr1:151838920:1…
TF	Factor: MAZ; motif: GGGMGGGGSSGGGGGGGGGGGG; match class: 1	TF:M09636_1	0.00221531	2.65457	14099	252	213	19728	chr1:1555058:1555059,chr1:2452211:2452212,chr1:3073642:3073643,chr1:3541977:3541978,chr1:6280004:6280005,chr1:6435304:6435305,chr1:8373638:8373639,chr1:10680657:10680658,ENSG00000142798,chr1:26411327:26411328,chr1:27562134:27562135,ENSG00000142694,ENSG00000214193,chr1:47417103:47417104,chr1:53276632:53276633,ENSG00000055732,chr1:151014104:151014105,chr1:151838920:151838921,chr1:156749962:15674996…
TF	Factor: ZNF511; motif: GGRRGRGGCWGNG; match class: 1	TF:M09738_1	0.00227433	2.64315	4739	252	95	19728	chr1:3073642:3073643,chr1:3541977:3541978,chr1:8373638:8373639,chr1:10680657:10680658,ENSG00000187942,chr1:27562134:27562135,ENSG00000142694,chr1:47417103:47417104,chr1:53276632:53276633,ENSG00000055732,chr1:156749962:156749963,chr1:156893903:156893904,chr1:181413162:181413163,chr1:228416751:228416752,ENSG00000107485,ENSG00000165655,chr11:63762941:63762942,ENSG00000173465,chr11:118635292:11863529…
TF	Factor: SP1; motif: CCCCKCCCCC; match class: 1	TF:M02281_1	0.00233199	2.63227	2561	252	61	19728	chr1:3073642:3073643,chr1:3541977:3541978,chr1:10680657:10680658,ENSG00000142798,chr1:26411327:26411328,chr1:27562134:27562135,chr1:53276632:53276633,chr11:504229:504230,ENSG00000176973,chr11:73311506:73311507,chr11:118635292:118635293,chr12:22334594:22334595,ENSG00000184916,chr15:82044274:82044275,ENSG00000179477,chr17:81050111:81050112,chr18:79487010:79487011,chr19:1077223:1077224,chr19:1108567…
TF	Factor: Sp2; motif: GGSNNGGGGGCGGGGCCNGNGS; match class: 1	TF:M09658_1	0.00236829	2.62557	2034	252	52	19728	chr1:3541977:3541978,chr1:6435304:6435305,ENSG00000142798,ENSG00000142694,chr11:504229:504230,ENSG00000176973,chr11:73311506:73311507,chr11:118635292:118635293,ENSG00000184916,ENSG00000137878,ENSG00000263155,chr16:73066202:73066203,chr16:88730426:88730427,chr17:81050111:81050112,chr18:79487010:79487011,chr19:1108567:1108568,chr19:3821176:3821177,chr19:6271834:6271835,chr19:11201908:11201909,chr19…
TF	Factor: Sp2; motif: GGGGCGGGG; match class: 1	TF:M10435_1	0.00251369	2.59969	3497	252	76	19728	chr1:3541977:3541978,chr1:6435304:6435305,ENSG00000142798,chr1:27562134:27562135,ENSG00000142694,chr1:53276632:53276633,chr1:151014104:151014105,ENSG00000107485,chr10:60944144:60944145,chr11:504229:504230,ENSG00000176973,chr11:73311506:73311507,chr11:118635292:118635293,chr12:22334594:22334595,chr12:114674462:114674463,ENSG00000184916,ENSG00000137878,ENSG00000263155,ENSG00000187535,chr16:73066202…
TF	Factor: Sp1; motif: GGGGCGGGGC; match class: 1	TF:M07063_1	0.00251369	2.59969	3497	252	76	19728	chr1:3541977:3541978,chr1:6435304:6435305,ENSG00000142798,chr1:27562134:27562135,ENSG00000142694,chr1:53276632:53276633,chr1:151014104:151014105,ENSG00000107485,chr10:60944144:60944145,chr11:504229:504230,ENSG00000176973,chr11:73311506:73311507,chr11:118635292:118635293,chr12:22334594:22334595,chr12:114674462:114674463,ENSG00000184916,ENSG00000137878,ENSG00000263155,ENSG00000187535,chr16:73066202…
TF	Factor: pax-6; motif: NYACGCNYSANYGMNCN	TF:M11882	0.00260313	2.5845	15495	252	227	19728	chr1:1555058:1555059,chr1:2452211:2452212,chr1:3073642:3073643,chr1:3541977:3541978,chr1:6280004:6280005,chr1:6435304:6435305,chr1:8373638:8373639,chr1:10680657:10680658,ENSG00000142798,chr1:26411327:26411328,chr1:27562134:27562135,ENSG00000142694,ENSG00000214193,chr1:47417103:47417104,chr1:53276632:53276633,ENSG00000055732,ENSG00000162643,chr1:151014104:151014105,chr1:156749962:156749963,chr1:15…
TF	Factor: Sp1; motif: GGNDGGRGGCGGGG	TF:M04953	0.0027517	2.5604	8691	252	149	19728	chr1:2452211:2452212,chr1:3073642:3073643,chr1:3541977:3541978,chr1:6280004:6280005,chr1:8373638:8373639,chr1:10680657:10680658,ENSG00000142798,chr1:26411327:26411328,chr1:27562134:27562135,ENSG00000142694,chr1:47417103:47417104,chr1:53276632:53276633,chr1:151014104:151014105,chr1:156749962:156749963,chr1:181413162:181413163,chr1:228416751:228416752,ENSG00000107485,ENSG00000148488,chr10:60944144:…
TF	Factor: sp4; motif: NNGNARGRGGCGGRGCNNRR; match class: 1	TF:M10072_1	0.00279463	2.55368	6227	252	116	19728	chr1:3073642:3073643,chr1:3541977:3541978,chr1:6435304:6435305,chr1:8373638:8373639,ENSG00000142798,chr1:27562134:27562135,ENSG00000142694,chr1:53276632:53276633,chr1:151014104:151014105,chr1:156749962:156749963,ENSG00000107485,chr10:60944144:60944145,chr11:504229:504230,chr11:63762941:63762942,ENSG00000176973,chr11:73311506:73311507,chr11:118635292:118635293,chr12:114674462:114674463,chr12:12230…
TF	Factor: AP-2; motif: MKCCCSCNGGCG	TF:M00189	0.00298433	2.52515	10622	252	173	19728	chr1:1555058:1555059,chr1:2452211:2452212,chr1:3073642:3073643,chr1:3541977:3541978,chr1:6435304:6435305,chr1:8373638:8373639,ENSG00000142798,chr1:26411327:26411328,chr1:27562134:27562135,ENSG00000142694,ENSG00000214193,chr1:53276632:53276633,ENSG00000055732,chr1:151014104:151014105,chr1:156893903:156893904,chr1:228416751:228416752,ENSG00000107485,ENSG00000148488,chr10:60944144:60944145,chr11:504…
TF	Factor: E2F-1; motif: TTTGGCGCCAAA	TF:M04516	0.00326304	2.48638	11385	252	182	19728	chr1:1555058:1555059,chr1:2452211:2452212,chr1:3073642:3073643,chr1:3541977:3541978,chr1:6435304:6435305,chr1:10680657:10680658,ENSG00000142798,ENSG00000187942,chr1:26411327:26411328,chr1:27562134:27562135,ENSG00000214193,chr1:47417103:47417104,ENSG00000055732,ENSG00000162643,chr1:156749962:156749963,chr1:156893903:156893904,chr1:228416751:228416752,ENSG00000107485,ENSG00000148488,ENSG00000165655…
TF	Factor: AP-2alpha; motif: GCCNNNRGS; match class: 1	TF:M00469_1	0.00353726	2.45133	3336	252	73	19728	chr1:2452211:2452212,chr1:3073642:3073643,chr1:8373638:8373639,chr1:26411327:26411328,ENSG00000142694,chr1:47417103:47417104,chr1:53276632:53276633,ENSG00000055732,chr1:156749962:156749963,chr1:228416751:228416752,ENSG00000148488,chr10:60944144:60944145,chr11:504229:504230,chr11:63762941:63762942,chr11:73311506:73311507,chr12:950211:950212,chr12:22334594:22334595,chr12:114674462:114674463,chr12:1…
TF	Factor: Egr-1; motif: GCGCATGCG	TF:M04869	0.00369147	2.4328	11232	252	180	19728	chr1:1555058:1555059,chr1:3073642:3073643,chr1:3541977:3541978,chr1:6435304:6435305,chr1:8373638:8373639,chr1:10680657:10680658,ENSG00000142798,chr1:26411327:26411328,chr1:27562134:27562135,ENSG00000214193,chr1:47417103:47417104,chr1:53276632:53276633,ENSG00000055732,chr1:156749962:156749963,chr1:181413162:181413163,chr1:228416751:228416752,ENSG00000107485,ENSG00000148488,chr10:60944144:60944145,…
TF	Factor: ZNF614; motif: NCYCWGCCYYNNN; match class: 1	TF:M09862_1	0.00411851	2.38526	4194	252	86	19728	chr1:2452211:2452212,chr1:3073642:3073643,ENSG00000142798,chr1:27562134:27562135,chr1:47417103:47417104,chr1:53276632:53276633,chr1:156749962:156749963,chr11:504229:504230,ENSG00000176973,chr11:73311506:73311507,ENSG00000111319,ENSG00000111321,ENSG00000161642,chr12:122303916:122303917,ENSG00000184916,chr16:630424:630425,ENSG00000131634,ENSG00000187535,chr16:16165597:16165598,chr16:88730426:887304…
TF	Factor: Sp1; motif: GGGGCGGGGT; match class: 1	TF:M00008_1	0.00424142	2.37249	4939	252	97	19728	chr1:3073642:3073643,chr1:3541977:3541978,chr1:6435304:6435305,chr1:10680657:10680658,ENSG00000142798,chr1:27562134:27562135,ENSG00000142694,ENSG00000214193,chr1:151014104:151014105,ENSG00000107485,chr10:60944144:60944145,chr11:504229:504230,ENSG00000176973,chr11:73311506:73311507,chr11:118635292:118635293,chr12:114674462:114674463,ENSG00000184916,chr15:40982766:40982767,ENSG00000137878,ENSG00000…
TF	Factor: Egr; motif: GTGGGSGCRRS	TF:M00807	0.00483451	2.31565	4343	252	88	19728	chr1:2452211:2452212,chr1:3073642:3073643,chr1:3541977:3541978,chr1:6435304:6435305,chr1:10680657:10680658,chr1:27562134:27562135,ENSG00000142694,chr1:47417103:47417104,ENSG00000055732,chr1:156749962:156749963,chr1:228416751:228416752,chr11:63762941:63762942,ENSG00000176973,chr11:73311506:73311507,chr11:118635292:118635293,ENSG00000111319,chr14:92490738:92490739,ENSG00000184916,chr15:40982766:409…
TF	Factor: KLF15; motif: RCCMCRCCCMCN	TF:M12160	0.004864	2.31301	12733	252	197	19728	chr1:1555058:1555059,chr1:2452211:2452212,chr1:3073642:3073643,chr1:3541977:3541978,chr1:6280004:6280005,chr1:6435304:6435305,chr1:8373638:8373639,chr1:10680657:10680658,ENSG00000142798,chr1:26411327:26411328,chr1:27562134:27562135,ENSG00000142694,ENSG00000214193,chr1:47417103:47417104,chr1:53276632:53276633,ENSG00000055732,chr1:151014104:151014105,chr1:156749962:156749963,chr1:156893903:15689390…
TF	Factor: WT1; motif: RGGNGGGGGAGGRGGNGGRG; match class: 1	TF:M10108_1	0.00508469	2.29374	2866	252	65	19728	chr1:2452211:2452212,chr1:3073642:3073643,chr1:3541977:3541978,chr1:8373638:8373639,chr1:26411327:26411328,chr1:27562134:27562135,chr1:53276632:53276633,chr1:156749962:156749963,chr1:181413162:181413163,ENSG00000107485,ENSG00000165655,chr11:14905056:14905057,chr11:73311506:73311507,chr11:118635292:118635293,ENSG00000111319,ENSG00000111321,chr12:22334594:22334595,chr15:40982766:40982767,chr15:8204…
TF	Factor: E2F-3:TBR2; motif: ANGTGYKANGGCGCSTTNNCRNNT; match class: 1	TF:M08207_1	0.00522111	2.28224	15471	252	226	19728	chr1:1555058:1555059,chr1:2452211:2452212,chr1:3073642:3073643,chr1:3541977:3541978,chr1:6280004:6280005,chr1:6435304:6435305,chr1:8373638:8373639,chr1:10680657:10680658,ENSG00000142798,ENSG00000187942,chr1:26411327:26411328,chr1:27562134:27562135,ENSG00000142694,ENSG00000214193,chr1:47417103:47417104,chr1:53276632:53276633,ENSG00000055732,chr1:151838920:151838921,chr1:156749962:156749963,chr1:15…
TF	Factor: ZF5; motif: NRNGNGCGCGCWN	TF:M00333	0.00544209	2.26423	15075	252	222	19728	chr1:1555058:1555059,chr1:2452211:2452212,chr1:3073642:3073643,chr1:3541977:3541978,chr1:6435304:6435305,chr1:8373638:8373639,chr1:10680657:10680658,ENSG00000142798,chr1:26411327:26411328,chr1:27562134:27562135,ENSG00000142694,ENSG00000214193,chr1:47417103:47417104,chr1:53276632:53276633,ENSG00000055732,ENSG00000162643,chr1:151014104:151014105,chr1:151838920:151838921,chr1:156749962:156749963,chr…
TF	Factor: E2F-1; motif: NTTTTGGCGCCAWWWN	TF:M11533	0.00562702	2.24972	13108	252	201	19728	chr1:1555058:1555059,chr1:2452211:2452212,chr1:3073642:3073643,chr1:3541977:3541978,chr1:6435304:6435305,chr1:8373638:8373639,chr1:10680657:10680658,ENSG00000142798,ENSG00000187942,chr1:26411327:26411328,chr1:27562134:27562135,ENSG00000214193,chr1:47417103:47417104,chr1:53276632:53276633,ENSG00000055732,ENSG00000162643,chr1:151014104:151014105,chr1:156749962:156749963,chr1:156893903:156893904,chr…
TF	Factor: Osx; motif: CCNCCCCCNNN; match class: 1	TF:M07329_1	0.00577047	2.23879	2510	252	59	19728	chr1:8373638:8373639,chr1:10680657:10680658,ENSG00000142798,ENSG00000142694,chr1:53276632:53276633,ENSG00000055732,chr1:228416751:228416752,ENSG00000107485,chr11:504229:504230,chr11:63762941:63762942,chr11:73311506:73311507,ENSG00000184916,chr15:82044274:82044275,ENSG00000187535,chr17:4950307:4950308,chr17:8003476:8003477,chr17:28947171:28947172,chr17:81050111:81050112,chr17:81869841:81869842,chr…
TF	Factor: Miz-1; motif: NNRGGWGGGGGAGGGGMRR	TF:M10112	0.00616317	2.2102	8714	252	148	19728	chr1:2452211:2452212,chr1:3073642:3073643,chr1:3541977:3541978,chr1:6280004:6280005,chr1:6435304:6435305,chr1:10680657:10680658,ENSG00000142798,chr1:26411327:26411328,chr1:27562134:27562135,ENSG00000142694,chr1:47417103:47417104,chr1:53276632:53276633,chr1:156749962:156749963,chr1:156893903:156893904,chr1:181413162:181413163,chr1:228416751:228416752,ENSG00000107485,ENSG00000148488,ENSG00000165655…
TF	Factor: LRF; motif: GGGGKYNNB; match class: 1	TF:M01100_1	0.00650415	2.18681	2763	252	63	19728	chr1:2452211:2452212,chr1:3073642:3073643,chr1:3541977:3541978,chr1:8373638:8373639,chr1:10680657:10680658,ENSG00000142798,chr1:27562134:27562135,chr1:47417103:47417104,chr1:53276632:53276633,ENSG00000148488,chr11:63762941:63762942,ENSG00000111321,ENSG00000184916,chr15:65421701:65421702,chr15:82044274:82044275,chr16:8866794:8866795,ENSG00000169955,ENSG00000261459,chr16:73066202:73066203,chr16:887…
TF	Factor: Egr-1; motif: NNNNGCGKGGGYGGNRN	TF:M09897	0.006905	2.16084	4245	252	86	19728	chr1:3541977:3541978,chr1:6435304:6435305,chr1:8373638:8373639,ENSG00000142798,chr1:27562134:27562135,ENSG00000142694,chr1:53276632:53276633,ENSG00000055732,chr1:156749962:156749963,chr11:504229:504230,ENSG00000176973,chr11:118635292:118635293,chr12:950211:950212,chr13:113538808:113538809,ENSG00000184916,chr15:40982766:40982767,ENSG00000137878,ENSG00000263155,chr15:82044274:82044275,ENSG000001875…
TF	Factor: Sp1; motif: NGGGGGCGGGGCCNGGGGGGGG	TF:M10071	0.00695279	2.15784	8497	252	145	19728	chr1:2452211:2452212,chr1:3541977:3541978,chr1:6280004:6280005,chr1:6435304:6435305,ENSG00000142798,chr1:27562134:27562135,ENSG00000142694,ENSG00000214193,chr1:53276632:53276633,chr1:151014104:151014105,chr1:151838920:151838921,chr1:156749962:156749963,chr1:156893903:156893904,chr1:181413162:181413163,ENSG00000107485,ENSG00000148488,chr10:60944144:60944145,chr11:504229:504230,chr11:834866:834867,…
TF	Factor: Sp1; motif: GGGGCGGGGC; match class: 1	TF:M00931_1	0.00731253	2.13593	5907	252	110	19728	chr1:3541977:3541978,chr1:6435304:6435305,ENSG00000142798,chr1:27562134:27562135,ENSG00000142694,ENSG00000214193,chr1:53276632:53276633,chr1:151014104:151014105,chr1:156749962:156749963,ENSG00000107485,chr10:60944144:60944145,chr11:504229:504230,chr11:63762941:63762942,ENSG00000176973,chr11:73311506:73311507,chr11:118635292:118635293,chr12:22334594:22334595,chr12:114674462:114674463,ENSG000001849…
TF	Factor: Egr-2; motif: GNGRRNGWGKGGGNGGRG	TF:M09898	0.00756578	2.12115	6486	252	118	19728	chr1:2452211:2452212,chr1:3073642:3073643,chr1:3541977:3541978,chr1:6280004:6280005,chr1:6435304:6435305,chr1:10680657:10680658,ENSG00000142798,chr1:26411327:26411328,chr1:27562134:27562135,chr1:156749962:156749963,chr1:156893903:156893904,chr1:181413162:181413163,chr1:228416751:228416752,ENSG00000148488,chr11:14905056:14905057,ENSG00000176973,chr11:73311506:73311507,chr11:118635292:118635293,ENS…
TF	Factor: SP1; motif: GGGGYGGGGNS	TF:M01303	0.00789283	2.10277	7901	252	137	19728	chr1:2452211:2452212,chr1:3541977:3541978,chr1:6435304:6435305,chr1:8373638:8373639,chr1:10680657:10680658,ENSG00000142798,chr1:26411327:26411328,chr1:27562134:27562135,ENSG00000142694,chr1:53276632:53276633,chr1:151014104:151014105,chr1:156749962:156749963,chr1:156893903:156893904,chr1:181413162:181413163,chr1:228416751:228416752,ENSG00000107485,chr10:60944144:60944145,chr11:504229:504230,chr11:…
TF	Factor: Hey1; motif: NGCRCGYGYN; match class: 1	TF:M11058_1	0.00907001	2.04239	10931	252	175	19728	chr1:1555058:1555059,chr1:2452211:2452212,chr1:3073642:3073643,chr1:3541977:3541978,chr1:6435304:6435305,chr1:8373638:8373639,chr1:10680657:10680658,ENSG00000142798,chr1:26411327:26411328,chr1:27562134:27562135,ENSG00000214193,chr1:47417103:47417104,chr1:53276632:53276633,chr1:151838920:151838921,chr1:156749962:156749963,chr1:228416751:228416752,ENSG00000107485,chr10:60944144:60944145,ENSG0000016…
TF	Factor: Sp1; motif: GGGGCGGGGC	TF:M07063	0.00953884	2.0205	7698	252	134	19728	chr1:3541977:3541978,chr1:6280004:6280005,chr1:6435304:6435305,ENSG00000142798,chr1:26411327:26411328,chr1:27562134:27562135,ENSG00000142694,ENSG00000214193,chr1:53276632:53276633,ENSG00000162643,chr1:151014104:151014105,chr1:156749962:156749963,chr1:156893903:156893904,chr1:181413162:181413163,ENSG00000107485,chr10:60944144:60944145,chr11:504229:504230,chr11:834866:834867,chr11:3049964:3049965,c…
TF	Factor: Sp2; motif: GGGGCGGGG	TF:M10435	0.00953884	2.0205	7698	252	134	19728	chr1:3541977:3541978,chr1:6280004:6280005,chr1:6435304:6435305,ENSG00000142798,chr1:26411327:26411328,chr1:27562134:27562135,ENSG00000142694,ENSG00000214193,chr1:53276632:53276633,ENSG00000162643,chr1:151014104:151014105,chr1:156749962:156749963,chr1:156893903:156893904,chr1:181413162:181413163,ENSG00000107485,chr10:60944144:60944145,chr11:504229:504230,chr11:834866:834867,chr11:3049964:3049965,c…
TF	Factor: CPBP; motif: GNNRGGGHGGGGNNGGGRN	TF:M09973	0.00962423	2.01663	10856	252	174	19728	chr1:2452211:2452212,chr1:3073642:3073643,chr1:3541977:3541978,chr1:6280004:6280005,chr1:6435304:6435305,chr1:8373638:8373639,chr1:10680657:10680658,ENSG00000142798,chr1:26411327:26411328,chr1:27562134:27562135,ENSG00000142694,ENSG00000214193,chr1:47417103:47417104,chr1:53276632:53276633,ENSG00000055732,chr1:151838920:151838921,chr1:156749962:156749963,chr1:156893903:156893904,chr1:181413162:1814…
TF	Factor: Egr-1; motif: GCGGGGGCGG; match class: 1	TF:M01873_1	0.00982018	2.00788	2674	252	61	19728	chr1:6435304:6435305,ENSG00000142798,chr1:27562134:27562135,ENSG00000142694,ENSG00000055732,chr11:504229:504230,chr11:63762941:63762942,ENSG00000176973,chr11:73311506:73311507,chr13:113538808:113538809,ENSG00000184916,ENSG00000137878,ENSG00000263155,ENSG00000187535,chr17:8003476:8003477,chr17:81050111:81050112,chr17:81869841:81869842,chr18:79487010:79487011,chr19:1108567:1108568,chr19:1942722:194…
TF	Factor: ETF; motif: GVGGMGG; match class: 1	TF:M00695_1	0.0100611	1.99735	7033	252	125	19728	chr1:1555058:1555059,chr1:3073642:3073643,chr1:6435304:6435305,chr1:8373638:8373639,ENSG00000142798,chr1:27562134:27562135,chr1:47417103:47417104,chr1:53276632:53276633,ENSG00000055732,chr1:151014104:151014105,chr1:156749962:156749963,chr1:181413162:181413163,chr1:228416751:228416752,ENSG00000107485,ENSG00000148488,chr10:60944144:60944145,ENSG00000165655,chr11:63762941:63762942,ENSG00000176973,ch…
TF	Factor: GKLF; motif: NNCCMCRCCCN; match class: 1	TF:M12173_1	0.0105082	1.97847	4967	252	96	19728	chr1:1555058:1555059,chr1:3541977:3541978,chr1:6435304:6435305,ENSG00000142798,ENSG00000142694,chr1:53276632:53276633,chr1:151014104:151014105,chr1:156749962:156749963,chr1:156893903:156893904,chr10:60944144:60944145,chr11:504229:504230,chr11:834866:834867,chr11:63762941:63762942,ENSG00000176973,chr11:73311506:73311507,chr11:118635292:118635293,ENSG00000184916,chr15:40982766:40982767,ENSG00000137…
TF	Factor: BTEB3; motif: BNRNGGGAGGNGT	TF:M01865	0.0115562	1.93719	9902	252	162	19728	chr1:2452211:2452212,chr1:3073642:3073643,chr1:3541977:3541978,chr1:6280004:6280005,chr1:8373638:8373639,chr1:10680657:10680658,ENSG00000142798,chr1:26411327:26411328,chr1:27562134:27562135,ENSG00000142694,chr1:47417103:47417104,chr1:53276632:53276633,chr1:151838920:151838921,chr1:156749962:156749963,chr1:181413162:181413163,chr1:228416751:228416752,ENSG00000107485,ENSG00000148488,chr10:60944144:…
TF	Factor: E2F-1:HES-7; motif: GGCRCGTGSYNNWNGGCGCSM	TF:M08525	0.0119356	1.92315	17071	252	240	19728	chr1:1555058:1555059,chr1:2452211:2452212,chr1:3073642:3073643,chr1:3541977:3541978,chr1:6280004:6280005,chr1:6435304:6435305,chr1:8373638:8373639,chr1:10680657:10680658,ENSG00000142798,ENSG00000187942,chr1:26411327:26411328,chr1:27562134:27562135,ENSG00000142694,ENSG00000214193,chr1:47417103:47417104,chr1:53276632:53276633,ENSG00000055732,ENSG00000162643,chr1:151014104:151014105,chr1:151838920:1…
TF	Factor: ctcf; motif: CCRSCAGGGGGCGCN; match class: 1	TF:M10426_1	0.0119607	1.92224	4368	252	87	19728	chr1:1555058:1555059,chr1:6435304:6435305,chr1:8373638:8373639,chr1:10680657:10680658,ENSG00000142798,chr1:26411327:26411328,chr1:47417103:47417104,chr1:156749962:156749963,ENSG00000148488,chr11:504229:504230,chr11:834866:834867,chr11:63762941:63762942,ENSG00000176973,chr11:73311506:73311507,ENSG00000151490,chr12:22334594:22334595,chr12:122303916:122303917,chr13:113538808:113538809,ENSG0000018491…
TF	Factor: IRX-1; motif: NACRYNNNNNNNNRYGNN	TF:M11018	0.0122484	1.91192	16958	252	239	19728	chr1:1555058:1555059,chr1:2452211:2452212,chr1:3073642:3073643,chr1:3541977:3541978,chr1:6435304:6435305,chr1:8373638:8373639,chr1:10680657:10680658,ENSG00000142798,ENSG00000187942,chr1:26411327:26411328,chr1:27562134:27562135,ENSG00000142694,ENSG00000214193,chr1:47417103:47417104,chr1:53276632:53276633,ENSG00000055732,ENSG00000162643,chr1:151014104:151014105,chr1:156749962:156749963,chr1:1568939…
TF	Factor: Sp2; motif: GGSNNGGGGGCGGGGCCNGNGS	TF:M09658	0.0125689	1.9007	5264	252	100	19728	chr1:3073642:3073643,chr1:3541977:3541978,chr1:6435304:6435305,chr1:8373638:8373639,ENSG00000142798,chr1:27562134:27562135,ENSG00000142694,ENSG00000214193,chr1:151014104:151014105,chr1:156749962:156749963,chr11:504229:504230,ENSG00000176973,chr11:73311506:73311507,chr11:118635292:118635293,chr12:22334594:22334595,ENSG00000184916,chr15:40982766:40982767,ENSG00000137878,ENSG00000263155,ENSG00000187…
TF	Factor: AP-2beta; motif: NSCCNNNGGSN; match class: 1	TF:M11478_1	0.0129538	1.8876	8040	252	138	19728	chr1:1555058:1555059,chr1:3073642:3073643,chr1:3541977:3541978,chr1:6280004:6280005,chr1:6435304:6435305,chr1:8373638:8373639,chr1:10680657:10680658,chr1:26411327:26411328,chr1:27562134:27562135,ENSG00000142694,chr1:47417103:47417104,chr1:53276632:53276633,ENSG00000055732,chr1:156749962:156749963,chr1:181413162:181413163,chr1:228416751:228416752,ENSG00000148488,chr10:60944144:60944145,ENSG0000016…
TF	Factor: E2F-1:TBR2; motif: NGGTGNNANGGCGCNNTNNCRNNN	TF:M08523	0.0133005	1.87613	12165	252	189	19728	chr1:1555058:1555059,chr1:3073642:3073643,chr1:3541977:3541978,chr1:6280004:6280005,chr1:6435304:6435305,chr1:8373638:8373639,chr1:10680657:10680658,ENSG00000142798,ENSG00000187942,chr1:27562134:27562135,ENSG00000142694,chr1:47417103:47417104,chr1:53276632:53276633,chr1:151014104:151014105,chr1:156749962:156749963,chr1:156893903:156893904,chr1:181413162:181413163,chr1:228416751:228416752,ENSG0000…
TF	Factor: ZBP89; motif: CCCCKCCCCCNN; match class: 1	TF:M07397_1	0.014324	1.84394	2954	252	65	19728	chr1:3541977:3541978,ENSG00000142798,chr1:26411327:26411328,chr1:27562134:27562135,chr1:53276632:53276633,chr1:156749962:156749963,chr11:504229:504230,ENSG00000176973,chr11:73311506:73311507,chr11:118635292:118635293,chr12:22334594:22334595,ENSG00000161642,ENSG00000184916,chr15:82044274:82044275,ENSG00000179477,chr17:81050111:81050112,chr18:79487010:79487011,chr19:1077223:1077224,chr19:1108567:11…
TF	Factor: KLF17; motif: NGGGCGG	TF:M05386	0.0145505	1.83712	7903	252	136	19728	chr1:1555058:1555059,chr1:2452211:2452212,chr1:3541977:3541978,chr1:6280004:6280005,chr1:6435304:6435305,chr1:8373638:8373639,ENSG00000142798,ENSG00000214193,chr1:53276632:53276633,ENSG00000055732,chr1:228416751:228416752,ENSG00000107485,ENSG00000148488,chr10:60944144:60944145,ENSG00000165655,chr11:504229:504230,chr11:834866:834867,chr11:3049964:3049965,chr11:63762941:63762942,ENSG00000173465,ENS…
TF	Factor: LKLF; motif: NGGGCGG	TF:M05499	0.0145505	1.83712	7903	252	136	19728	chr1:1555058:1555059,chr1:2452211:2452212,chr1:3541977:3541978,chr1:6280004:6280005,chr1:6435304:6435305,chr1:8373638:8373639,ENSG00000142798,ENSG00000214193,chr1:53276632:53276633,ENSG00000055732,chr1:228416751:228416752,ENSG00000107485,ENSG00000148488,chr10:60944144:60944145,ENSG00000165655,chr11:504229:504230,chr11:834866:834867,chr11:3049964:3049965,chr11:63762941:63762942,ENSG00000173465,ENS…
TF	Factor: WT1; motif: GNGGGGGCGGGG	TF:M03893	0.0153162	1.81485	8291	252	141	19728	chr1:1555058:1555059,chr1:3073642:3073643,chr1:3541977:3541978,chr1:6435304:6435305,ENSG00000142798,chr1:26411327:26411328,chr1:27562134:27562135,ENSG00000142694,ENSG00000214193,chr1:53276632:53276633,ENSG00000055732,chr1:151014104:151014105,chr1:156749962:156749963,chr1:228416751:228416752,chr10:60944144:60944145,chr11:504229:504230,chr11:834866:834867,chr11:63762941:63762942,ENSG00000176973,chr…
TF	Factor: AP-2beta; motif: NSCCNNNGGSN	TF:M11478	0.0158176	1.80086	9944	252	162	19728	chr1:1555058:1555059,chr1:2452211:2452212,chr1:3073642:3073643,chr1:3541977:3541978,chr1:6280004:6280005,chr1:6435304:6435305,chr1:8373638:8373639,chr1:10680657:10680658,ENSG00000142798,chr1:26411327:26411328,chr1:27562134:27562135,ENSG00000142694,chr1:47417103:47417104,chr1:53276632:53276633,ENSG00000055732,chr1:156749962:156749963,chr1:181413162:181413163,chr1:228416751:228416752,ENSG0000014848…
TF	Factor: E2F-3:HES-7; motif: NNNSGCGCSNNNNNCRCGYGNN	TF:M08526	0.0158297	1.80053	16871	252	238	19728	chr1:1555058:1555059,chr1:2452211:2452212,chr1:3073642:3073643,chr1:3541977:3541978,chr1:6280004:6280005,chr1:6435304:6435305,chr1:8373638:8373639,chr1:10680657:10680658,ENSG00000142798,chr1:26411327:26411328,chr1:27562134:27562135,ENSG00000142694,ENSG00000214193,chr1:47417103:47417104,chr1:53276632:53276633,ENSG00000055732,chr1:151838920:151838921,chr1:156749962:156749963,chr1:156893903:15689390…
TF	Factor: KLF15; motif: NCCMCGCCCMCN; match class: 1	TF:M12158_1	0.016906	1.77196	6005	252	110	19728	chr1:3073642:3073643,chr1:3541977:3541978,chr1:6435304:6435305,chr1:10680657:10680658,ENSG00000142798,chr1:26411327:26411328,chr1:27562134:27562135,ENSG00000142694,ENSG00000214193,chr1:47417103:47417104,ENSG00000055732,chr1:151014104:151014105,chr1:156749962:156749963,chr10:60944144:60944145,chr11:504229:504230,chr11:834866:834867,ENSG00000176973,chr11:69297380:69297381,chr11:73311506:73311507,ch…
TF	Factor: E2F-4; motif: NNTTCCCGCCNN; match class: 1	TF:M04823_1	0.0173522	1.76065	7850	252	135	19728	chr1:1555058:1555059,chr1:2452211:2452212,chr1:3073642:3073643,chr1:3541977:3541978,chr1:8373638:8373639,ENSG00000142798,chr1:26411327:26411328,chr1:27562134:27562135,ENSG00000142694,chr1:47417103:47417104,chr1:53276632:53276633,ENSG00000055732,chr1:181413162:181413163,chr1:228416751:228416752,ENSG00000107485,ENSG00000148488,chr10:60944144:60944145,ENSG00000165655,chr11:63762941:63762942,chr11:69…
TF	Factor: Egr-2; motif: GNGRRNGWGKGGGNGGRG; match class: 1	TF:M09898_1	0.0186087	1.73028	2543	252	58	19728	chr1:3073642:3073643,chr1:3541977:3541978,chr1:10680657:10680658,ENSG00000142798,chr1:26411327:26411328,chr1:27562134:27562135,chr11:14905056:14905057,ENSG00000176973,chr11:118635292:118635293,chr12:22334594:22334595,ENSG00000161642,chr12:114674462:114674463,ENSG00000184916,chr15:40982766:40982767,chr15:82044274:82044275,chr16:630424:630425,ENSG00000187535,ENSG00000179477,chr17:46812218:46812219,…
TF	Factor: Sp2; motif: GYCCCGCCYCYNNNN; match class: 1	TF:M07129_1	0.0192324	1.71597	2424	252	56	19728	chr1:3541977:3541978,chr1:6435304:6435305,ENSG00000142798,chr1:27562134:27562135,ENSG00000142694,chr11:504229:504230,ENSG00000176973,chr11:73311506:73311507,chr11:118635292:118635293,ENSG00000184916,ENSG00000137878,ENSG00000263155,ENSG00000187535,chr17:81050111:81050112,chr18:79487010:79487011,chr19:1108567:1108568,chr19:6271834:6271835,chr19:11201908:11201909,chr19:42281780:42281781,chr19:453400…
TF	Factor: MAZ; motif: NKGGGAGGGGRGGR; match class: 1	TF:M02023_1	0.0208971	1.67991	3114	252	67	19728	chr1:3073642:3073643,chr1:3541977:3541978,chr1:6435304:6435305,chr1:10680657:10680658,ENSG00000142798,chr1:26411327:26411328,chr1:27562134:27562135,ENSG00000142694,chr1:181413162:181413163,chr1:228416751:228416752,ENSG00000107485,ENSG00000165655,chr11:14905056:14905057,chr11:73311506:73311507,chr12:22334594:22334595,chr14:92490738:92490739,chr15:40982766:40982767,chr15:82044274:82044275,chr16:730…
TF	Factor: ZIC4; motif: NNCCNCCCRYNGYGN; match class: 1	TF:M12227_1	0.0226332	1.64525	5897	252	108	19728	chr1:3073642:3073643,chr1:3541977:3541978,chr1:6435304:6435305,chr1:8373638:8373639,chr1:10680657:10680658,ENSG00000142798,chr1:27562134:27562135,ENSG00000142694,chr1:47417103:47417104,chr1:156749962:156749963,chr1:228416751:228416752,ENSG00000107485,ENSG00000148488,chr10:60944144:60944145,ENSG00000165655,chr11:3049964:3049965,chr11:63762941:63762942,ENSG00000176973,chr11:69297380:69297381,chr12:…
TF	Factor: TFAP2A; motif: YGCCCNNRGGCN	TF:M04146	0.0238656	1.62223	6553	252	117	19728	chr1:1555058:1555059,chr1:2452211:2452212,chr1:3073642:3073643,chr1:3541977:3541978,chr1:6280004:6280005,chr1:6435304:6435305,ENSG00000142798,ENSG00000187942,ENSG00000142694,ENSG00000214193,ENSG00000055732,chr1:151014104:151014105,chr1:156893903:156893904,chr1:181413162:181413163,ENSG00000148488,chr11:834866:834867,chr11:63762941:63762942,ENSG00000176973,chr11:69297380:69297381,chr11:73311506:733…
TF	Factor: AP-2gamma:Elk-1; motif: NGCCKNRGGSGRCGGAAGTG; match class: 1	TF:M08441_1	0.0241106	1.61779	12766	252	195	19728	chr1:1555058:1555059,chr1:2452211:2452212,chr1:3073642:3073643,chr1:3541977:3541978,chr1:6280004:6280005,chr1:6435304:6435305,chr1:8373638:8373639,chr1:10680657:10680658,chr1:26411327:26411328,chr1:27562134:27562135,ENSG00000142694,ENSG00000214193,chr1:47417103:47417104,chr1:53276632:53276633,ENSG00000055732,chr1:151014104:151014105,chr1:151838920:151838921,chr1:156749962:156749963,chr1:156893903…
TF	Factor: ZNF460; motif: NNACNCCCCCCNN; match class: 1	TF:M12313_1	0.0249205	1.60344	2204	252	52	19728	chr1:2452211:2452212,chr1:3073642:3073643,chr1:8373638:8373639,chr1:10680657:10680658,chr1:26411327:26411328,chr1:27562134:27562135,ENSG00000214193,chr1:156749962:156749963,chr1:228416751:228416752,chr10:60944144:60944145,ENSG00000165655,ENSG00000111319,chr12:22334594:22334595,ENSG00000184916,chr15:40982766:40982767,chr17:28947171:28947172,chr17:81050111:81050112,chr17:81869841:81869842,chr18:794…
TF	Factor: SALL2; motif: GGGTGGG; match class: 1	TF:M04595_1	0.0258012	1.58836	7375	252	128	19728	chr1:1555058:1555059,chr1:2452211:2452212,chr1:3073642:3073643,chr1:6280004:6280005,chr1:6435304:6435305,chr1:8373638:8373639,chr1:10680657:10680658,chr1:26411327:26411328,chr1:27562134:27562135,ENSG00000142694,ENSG00000214193,ENSG00000055732,chr1:151838920:151838921,chr1:156749962:156749963,chr1:156893903:156893904,chr1:181413162:181413163,chr1:228416751:228416752,ENSG00000148488,chr10:60944144:…
TF	Factor: Egr-1; motif: GCGCATGCG; match class: 1	TF:M04869_1	0.0258366	1.58776	10253	252	165	19728	chr1:1555058:1555059,chr1:3073642:3073643,chr1:3541977:3541978,chr1:6435304:6435305,chr1:8373638:8373639,chr1:10680657:10680658,ENSG00000142798,chr1:26411327:26411328,chr1:27562134:27562135,chr1:47417103:47417104,chr1:53276632:53276633,ENSG00000055732,chr1:156749962:156749963,chr1:228416751:228416752,ENSG00000107485,chr10:60944144:60944145,ENSG00000165655,chr11:504229:504230,chr11:14905056:149050…
TF	Factor: sp4; motif: NNGNARGRGGCGGRGCNNRR	TF:M10072	0.0258742	1.58713	10497	252	168	19728	chr1:3073642:3073643,chr1:3541977:3541978,chr1:6435304:6435305,chr1:8373638:8373639,chr1:10680657:10680658,ENSG00000142798,chr1:26411327:26411328,chr1:27562134:27562135,ENSG00000142694,ENSG00000214193,chr1:53276632:53276633,ENSG00000055732,chr1:151014104:151014105,chr1:156749962:156749963,chr1:156893903:156893904,chr1:181413162:181413163,ENSG00000107485,chr10:60944144:60944145,ENSG00000165655,chr…
TF	Factor: NF-KAPPAB1; motif: NGGKRNTTYCCCN; match class: 1	TF:M08952_1	0.0261714	1.58217	3456	252	72	19728	chr1:6280004:6280005,chr1:6435304:6435305,chr1:10680657:10680658,ENSG00000142694,ENSG00000107485,chr11:3049964:3049965,chr11:14905056:14905057,chr11:63762941:63762942,ENSG00000173465,chr11:69297380:69297381,chr11:118635292:118635293,ENSG00000111321,chr13:113538808:113538809,chr14:92490738:92490739,chr16:630424:630425,chr16:8644584:8644585,chr16:73066202:73066203,chr17:4950307:4950308,chr17:800347…
TF	Factor: ctcf; motif: NNNCCASYAGRKGGCRSYNN	TF:M09602	0.0264405	1.57773	7453	252	129	19728	chr1:1555058:1555059,chr1:2452211:2452212,chr1:3073642:3073643,chr1:3541977:3541978,ENSG00000142798,chr1:26411327:26411328,chr1:27562134:27562135,ENSG00000142694,chr1:47417103:47417104,chr1:53276632:53276633,ENSG00000055732,chr1:156749962:156749963,chr11:504229:504230,chr11:834866:834867,chr11:3049964:3049965,chr11:63762941:63762942,ENSG00000176973,chr11:69297380:69297381,chr11:73311506:73311507,…
TF	Factor: KLF3; motif: NNNNNNGGGCGGGGCNNGN; match class: 1	TF:M09970_1	0.0267778	1.57222	3785	252	77	19728	chr1:3541977:3541978,chr1:6435304:6435305,ENSG00000142798,chr1:27562134:27562135,ENSG00000142694,ENSG00000214193,chr1:156749962:156749963,chr10:60944144:60944145,chr11:504229:504230,ENSG00000176973,chr11:73311506:73311507,chr11:118635292:118635293,ENSG00000184916,chr15:40982766:40982767,ENSG00000137878,ENSG00000263155,ENSG00000187535,chr16:73066202:73066203,chr16:84453245:84453246,chr17:50508664:…
TF	Factor: E2F-2; motif: NWTTTGGCGCCAWWNN	TF:M11530	0.027009	1.56849	14595	252	215	19728	chr1:1555058:1555059,chr1:2452211:2452212,chr1:3073642:3073643,chr1:3541977:3541978,chr1:6435304:6435305,chr1:8373638:8373639,chr1:10680657:10680658,ENSG00000142798,ENSG00000187942,chr1:26411327:26411328,chr1:27562134:27562135,ENSG00000214193,chr1:47417103:47417104,chr1:53276632:53276633,ENSG00000055732,ENSG00000162643,chr1:156749962:156749963,chr1:156893903:156893904,chr1:181413162:181413163,chr…
TF	Factor: Sp1; motif: NGGGGGCGGGGYN; match class: 1	TF:M00196_1	0.0275947	1.55917	5921	252	108	19728	chr1:3541977:3541978,chr1:6435304:6435305,ENSG00000142798,chr1:27562134:27562135,ENSG00000142694,chr1:53276632:53276633,chr1:151014104:151014105,chr1:156749962:156749963,ENSG00000107485,chr10:60944144:60944145,chr11:504229:504230,chr11:63762941:63762942,ENSG00000176973,chr11:73311506:73311507,chr11:118635292:118635293,chr12:22334594:22334595,chr12:114674462:114674463,ENSG00000184916,chr15:4098276…
TF	Factor: RNF96; motif: BCCCGCRGCC; match class: 1	TF:M01199_1	0.0279487	1.55364	4323	252	85	19728	chr1:1555058:1555059,chr1:3541977:3541978,chr1:6435304:6435305,chr1:8373638:8373639,chr1:10680657:10680658,ENSG00000142798,ENSG00000142694,chr1:47417103:47417104,chr1:53276632:53276633,chr1:228416751:228416752,ENSG00000107485,ENSG00000148488,chr11:63762941:63762942,ENSG00000176973,chr11:73311506:73311507,ENSG00000111321,chr12:22334594:22334595,chr12:114674462:114674463,chr12:122303916:122303917,c…
TF	Factor: KLF15; motif: NCCMCGCCCMCN	TF:M12158	0.0295402	1.52959	11091	252	175	19728	chr1:1555058:1555059,chr1:2452211:2452212,chr1:3073642:3073643,chr1:3541977:3541978,chr1:6435304:6435305,chr1:10680657:10680658,ENSG00000142798,chr1:26411327:26411328,chr1:27562134:27562135,ENSG00000142694,ENSG00000214193,chr1:47417103:47417104,chr1:53276632:53276633,ENSG00000055732,chr1:151014104:151014105,chr1:156749962:156749963,chr1:156893903:156893904,chr1:228416751:228416752,chr10:60944144:…
TF	Factor: BEN; motif: CAGCGRNV	TF:M01240	0.0303202	1.51827	16503	252	234	19728	chr1:1555058:1555059,chr1:2452211:2452212,chr1:3073642:3073643,chr1:3541977:3541978,chr1:6435304:6435305,chr1:8373638:8373639,chr1:10680657:10680658,ENSG00000142798,chr1:27562134:27562135,ENSG00000142694,ENSG00000214193,chr1:47417103:47417104,chr1:53276632:53276633,ENSG00000055732,ENSG00000162643,chr1:151014104:151014105,chr1:151838920:151838921,chr1:156749962:156749963,chr1:156893903:156893904,c…
TF	Factor: KLF15; motif: RGGGMGGRGNNGGGGGNGG; match class: 1	TF:M09968_1	0.0303715	1.51753	989	252	30	19728	chr1:3073642:3073643,chr1:6435304:6435305,chr1:26411327:26411328,ENSG00000176973,chr11:73311506:73311507,chr12:22334594:22334595,ENSG00000137878,ENSG00000263155,ENSG00000179477,chr17:28947171:28947172,chr18:79487010:79487011,chr19:3437035:3437036,chr19:6271834:6271835,chr19:11362452:11362453,chr20:36605040:36605041,chr20:62466449:62466450,chr20:63641137:63641138,chr22:19772205:19772206,ENSG000001…
TF	Factor: WT1; motif: RGGNGGGGGAGGRGGNGGRG	TF:M10108	0.0307544	1.51209	6512	252	116	19728	chr1:2452211:2452212,chr1:3073642:3073643,chr1:3541977:3541978,chr1:8373638:8373639,chr1:26411327:26411328,chr1:27562134:27562135,ENSG00000142694,chr1:53276632:53276633,chr1:156749962:156749963,chr1:156893903:156893904,chr1:181413162:181413163,ENSG00000107485,ENSG00000148488,chr10:60944144:60944145,ENSG00000165655,chr11:14905056:14905057,chr11:73311506:73311507,chr11:118635292:118635293,ENSG00000…
TF	Factor: Pax-5; motif: BCNNNRNGCANBGNTGNRTAGCSGCHNB; match class: 1	TF:M00143_1	0.0308923	1.51015	5088	252	96	19728	chr1:2452211:2452212,chr1:3073642:3073643,chr1:6435304:6435305,chr1:8373638:8373639,ENSG00000142798,ENSG00000142694,ENSG00000214193,chr1:47417103:47417104,chr1:53276632:53276633,ENSG00000055732,chr1:151014104:151014105,chr1:156893903:156893904,chr1:228416751:228416752,ENSG00000107485,ENSG00000148488,ENSG00000165655,chr11:14905056:14905057,ENSG00000176973,chr11:73311506:73311507,chr12:950211:95021…
TF	Factor: E2F-1; motif: NNNNGGCGGGAARN; match class: 1	TF:M09892_1	0.0310415	1.50806	9162	252	151	19728	chr1:1555058:1555059,chr1:2452211:2452212,chr1:3073642:3073643,chr1:3541977:3541978,chr1:6280004:6280005,chr1:6435304:6435305,chr1:8373638:8373639,ENSG00000142798,chr1:26411327:26411328,chr1:27562134:27562135,ENSG00000142694,chr1:47417103:47417104,chr1:53276632:53276633,ENSG00000055732,chr1:151014104:151014105,chr1:156893903:156893904,chr1:181413162:181413163,chr1:228416751:228416752,ENSG00000107…
TF	Factor: EGR1; motif: NACGCCCACGCANW; match class: 1	TF:M03896_1	0.0326878	1.48561	2106	252	50	19728	chr1:3073642:3073643,chr1:6435304:6435305,ENSG00000142798,chr1:47417103:47417104,chr1:53276632:53276633,ENSG00000055732,chr10:60944144:60944145,chr11:504229:504230,chr11:14905056:14905057,chr13:113538808:113538809,ENSG00000184916,ENSG00000137878,ENSG00000263155,chr15:65421701:65421702,ENSG00000187535,chr17:81050111:81050112,chr17:81869841:81869842,chr18:79487010:79487011,chr19:1108567:1108568,chr…
TF	Factor: SP1:SP3; motif: CCSCCCCCYCC	TF:M01219	0.033049	1.48084	6814	252	120	19728	chr1:1555058:1555059,chr1:3073642:3073643,chr1:3541977:3541978,chr1:6435304:6435305,chr1:8373638:8373639,chr1:10680657:10680658,ENSG00000142798,chr1:26411327:26411328,chr1:27562134:27562135,ENSG00000142694,ENSG00000214193,chr1:47417103:47417104,chr1:53276632:53276633,ENSG00000055732,chr1:181413162:181413163,ENSG00000107485,chr10:60944144:60944145,ENSG00000165655,chr11:504229:504230,chr11:14905056…
TF	Factor: E2F-4; motif: SNGGGCGGGAANN	TF:M09894	0.0339748	1.46884	16200	252	231	19728	chr1:1555058:1555059,chr1:2452211:2452212,chr1:3073642:3073643,chr1:3541977:3541978,chr1:6280004:6280005,chr1:6435304:6435305,chr1:8373638:8373639,chr1:10680657:10680658,ENSG00000142798,chr1:26411327:26411328,chr1:27562134:27562135,ENSG00000142694,ENSG00000214193,chr1:47417103:47417104,chr1:53276632:53276633,ENSG00000055732,ENSG00000162643,chr1:151014104:151014105,chr1:151838920:151838921,chr1:15…
TF	Factor: E2F-1; motif: NNNNGGCGGGAARN	TF:M09892	0.0363958	1.43895	13531	252	203	19728	chr1:1555058:1555059,chr1:2452211:2452212,chr1:3073642:3073643,chr1:3541977:3541978,chr1:6280004:6280005,chr1:6435304:6435305,chr1:8373638:8373639,ENSG00000142798,chr1:26411327:26411328,chr1:27562134:27562135,ENSG00000142694,ENSG00000214193,chr1:47417103:47417104,chr1:53276632:53276633,ENSG00000055732,chr1:151014104:151014105,chr1:151838920:151838921,chr1:156749962:156749963,chr1:156893903:156893…
TF	Factor: TAFII250; motif: RARRWGGCGGMGGNGR	TF:M10086	0.0372877	1.42843	9266	252	152	19728	chr1:1555058:1555059,chr1:2452211:2452212,chr1:3073642:3073643,chr1:8373638:8373639,chr1:10680657:10680658,ENSG00000142798,chr1:26411327:26411328,chr1:27562134:27562135,ENSG00000142694,ENSG00000214193,chr1:47417103:47417104,chr1:53276632:53276633,ENSG00000055732,ENSG00000162643,chr1:156749962:156749963,chr1:181413162:181413163,chr1:228416751:228416752,ENSG00000107485,ENSG00000148488,chr10:6094414…
TF	Factor: Sp1; motif: NGGGGCGGGGN	TF:M07395	0.0407126	1.39027	10642	252	169	19728	chr1:1555058:1555059,chr1:2452211:2452212,chr1:3541977:3541978,chr1:6280004:6280005,chr1:6435304:6435305,ENSG00000142798,chr1:26411327:26411328,chr1:27562134:27562135,ENSG00000142694,ENSG00000214193,chr1:53276632:53276633,ENSG00000055732,ENSG00000162643,chr1:151014104:151014105,chr1:151838920:151838921,chr1:156749962:156749963,chr1:156893903:156893904,chr1:181413162:181413163,ENSG00000107485,chr1…
TF	Factor: E2F; motif: GGCGSG	TF:M00803	0.0417402	1.37945	13193	252	199	19728	chr1:1555058:1555059,chr1:2452211:2452212,chr1:3073642:3073643,chr1:3541977:3541978,chr1:6435304:6435305,chr1:8373638:8373639,chr1:10680657:10680658,ENSG00000142798,chr1:26411327:26411328,chr1:27562134:27562135,ENSG00000142694,ENSG00000214193,chr1:47417103:47417104,chr1:53276632:53276633,ENSG00000055732,chr1:151838920:151838921,chr1:156749962:156749963,chr1:156893903:156893904,chr1:181413162:1814…
TF	Factor: AP-2rep; motif: NGGGGCGGGGC; match class: 1	TF:M09967_1	0.0427366	1.3692	1380	252	37	19728	chr1:3541977:3541978,chr1:6435304:6435305,ENSG00000142798,ENSG00000142694,chr11:504229:504230,ENSG00000176973,ENSG00000184916,ENSG00000137878,ENSG00000263155,ENSG00000187535,chr16:84453245:84453246,chr17:81050111:81050112,chr19:1077223:1077224,chr19:1108567:1108568,chr19:6271834:6271835,chr19:11201908:11201909,chr19:42281780:42281781,chr19:45340006:45340007,chr19:49133982:49133983,ENSG00000160439…
TF	Factor: KLF16; motif: GMCACGCCCCC; match class: 1	TF:M03914_1	0.0430286	1.36624	709	252	24	19728	chr1:3541977:3541978,ENSG00000142798,chr1:151014104:151014105,chr11:504229:504230,ENSG00000176973,ENSG00000184916,chr19:1108567:1108568,chr19:45340006:45340007,chr19:49133982:49133983,ENSG00000160439,ENSG00000171094,ENSG00000186654,ENSG00000248405,chr22:49962664:49962665,chr5:16904515:16904516,chr6:35490639:35490640,ENSG00000182372,ENSG00000283239,chr8:10214361:10214362,ENSG00000168672,ENSG000002…
TF	Factor: RUNX2; motif: NRACCGCAAACCGCAN	TF:M04106	0.0472881	1.32525	13837	252	206	19728	chr1:1555058:1555059,chr1:2452211:2452212,chr1:3073642:3073643,chr1:3541977:3541978,chr1:6280004:6280005,chr1:6435304:6435305,chr1:8373638:8373639,chr1:10680657:10680658,ENSG00000142798,ENSG00000187942,ENSG00000142694,ENSG00000214193,chr1:47417103:47417104,chr1:53276632:53276633,ENSG00000055732,ENSG00000162643,chr1:151838920:151838921,chr1:156749962:156749963,chr1:156893903:156893904,chr1:1814131…
MIRNA	hsa-miR-6889-5p	MIRNA:hsa-miR-6889-5p	0.00737989	2.13195	82	192	8	14849	chr1:10680657:10680658,ENSG00000161642,chr12:122303916:122303917,chr17:2057220:2057221,chr19:3437035:3437036,chr19:6271834:6271835,chr19:56105535:56105536,chr8:140609359:140609360
MIRNA	hsa-miR-6777-5p	MIRNA:hsa-miR-6777-5p	0.00737989	2.13195	82	192	8	14849	chr1:10680657:10680658,ENSG00000161642,chr12:122303916:122303917,chr17:2057220:2057221,chr19:3437035:3437036,chr19:6271834:6271835,chr19:56105535:56105536,chr8:140609359:140609360

## Sheet: TableC.2
Table C.2. Functional over-representation of the genes (from annotatr and great) overlapping or closest to the CpG sites associated with EPDS1 score in placenta (output from gprofiler2). The input genes were the ones provided by Great annotation tool and annotatr tool listed in Supplemental Table 1.
source	term_name	term_id	adjusted_p_value	negative_log10_of_adjusted_p_value	term_size	query_size	intersection_size	effective_domain_size	intersections
GO:MF	transcription factor binding	GO:0008134	0.000752429	3.12353	705	559	45	18694	ACTN4,ADD1,BAIAP2,CCND1,CEBPB,CEBPG,CTBP2,CTDP1,E2F8,FAM89B,FOXA3,FOXL2,GATA2,GATA3,GTF2I,HDGF,HES1,HEY1,HIF1AN,HIPK2,IRF2BP1,NEK6,NFATC1,NSD1,PAX2,PDX1,PHF12,PITX2,PRDM16,PRKDC,PTMA,RERE,RORC,RPL23,RUVBL1,SETD3,SP1,TACC1,TAF4,TBX3,TBX5,TEAD3,TFDP1,ZNF503,ZNF703
GO:MF	DNA-binding transcription factor activity, RNA polymerase II-specific	GO:0000981	0.00343169	2.46449	1369	559	70	18694	BCL11B,CASZ1,CEBPB,CEBPD,CEBPG,CIC,DBP,DPRX,E2F8,EBF2,FEZF1,FOXA3,FOXD2,FOXE3,FOXL2,GATA2,GATA3,GATA5,GLIS3,GMEB2,GTF2I,GTF2IRD1,HES1,HEY1,HIC1,HOXD1,HOXD3,IRX2,IRX4,KLF15,MSX1,MYT1L,NFATC1,NFIC,NKX6-2,NKX6-3,NR2F2,PAX2,PDX1,PITX2,POU3F3,PRDM16,RFX3,RORC,SP1,SP7,SP8,TBX1,TBX3,TBX5,TEAD3,TFDP1,ZBTB2,ZFHX3,ZNF208,ZNF213,ZNF22,ZNF274,ZNF354C,ZNF43,ZNF438,ZNF484,ZNF562,ZNF611,ZNF680,ZNF736,ZNF785,ZNF…
GO:MF	transcription regulator activity	GO:0140110	0.00779188	2.10836	1914	559	89	18694	AASS,ACTN4,BCL11B,CASZ1,CBX4,CCND1,CEBPB,CEBPD,CEBPG,CEBPZ,CENPJ,CIC,CTBP2,DBP,DPRX,E2F8,EBF2,FEZF1,FOXA3,FOXD2,FOXE3,FOXL2,GATA2,GATA3,GATA5,GLIS3,GMEB2,GTF2I,GTF2IRD1,HDGF,HDGFL1,HES1,HEY1,HIC1,HIPK2,HOXD1,HOXD3,IRF2BP1,IRX2,IRX4,KLF15,MSX1,MYT1L,NFATC1,NFIC,NIBAN2,NKX6-2,NKX6-3,NR2F2,NSD1,PAX2,PDX1,PEX14,PHF12,PITX2,POU3F3,PRDM16,RERE,RFX3,RORC,RUVBL1,SAP18,SETD3,SP1,SP7,SP8,TBX1,TBX3,TBX5,TEA…
GO:MF	double-stranded DNA binding	GO:0003690	0.011817	1.92749	1635	559	78	18694	ACTN4,AGO2,BCL11B,CASZ1,CBX4,CEBPB,CEBPD,CEBPG,CENPB,CIART,DBP,DPRX,E2F8,EBF2,FEZF1,FOXA3,FOXD2,FOXL2,GATA2,GATA3,GATA5,GLIS3,GMEB2,GTF2IRD1,HDGF,HDGFL1,HES1,HEY1,HIC1,HOXD1,HOXD3,KLF15,MSX1,MTERF1,MYT1L,NFATC1,NFIC,NKX6-2,NKX6-3,NR2F2,NSD1,PAX2,PDX1,PITX2,PRDM16,PRKDC,RBMS1,RFX3,RORC,SETX,SP1,SP7,SP8,TAF4,TBX1,TBX3,TBX5,TEAD3,TFDP1,ZBTB2,ZFHX3,ZNF208,ZNF213,ZNF22,ZNF274,ZNF354C,ZNF385D,ZNF43,ZNF…
GO:MF	DNA-binding transcription factor activity	GO:0003700	0.0175967	1.75457	1439	559	70	18694	BCL11B,CASZ1,CEBPB,CEBPD,CEBPG,CIC,DBP,DPRX,E2F8,EBF2,FEZF1,FOXA3,FOXD2,FOXE3,FOXL2,GATA2,GATA3,GATA5,GLIS3,GMEB2,GTF2I,GTF2IRD1,HES1,HEY1,HIC1,HOXD1,HOXD3,IRX2,IRX4,KLF15,MSX1,MYT1L,NFATC1,NFIC,NKX6-2,NKX6-3,NR2F2,PAX2,PDX1,PITX2,POU3F3,PRDM16,RFX3,RORC,SP1,SP7,SP8,TBX1,TBX3,TBX5,TEAD3,TFDP1,ZBTB2,ZFHX3,ZNF208,ZNF213,ZNF22,ZNF274,ZNF354C,ZNF43,ZNF438,ZNF484,ZNF562,ZNF611,ZNF680,ZNF736,ZNF785,ZNF…
GO:MF	sequence-specific double-stranded DNA binding	GO:1990837	0.0290324	1.53712	1543	559	73	18694	ACTN4,AGO2,BCL11B,CASZ1,CBX4,CEBPB,CEBPD,CEBPG,CENPB,CIART,DBP,DPRX,E2F8,EBF2,FEZF1,FOXA3,FOXD2,FOXL2,GATA2,GATA3,GATA5,GLIS3,GMEB2,GTF2IRD1,HES1,HEY1,HIC1,HOXD1,HOXD3,KLF15,MSX1,MYT1L,NFATC1,NFIC,NKX6-2,NKX6-3,NR2F2,NSD1,PAX2,PDX1,PITX2,PRDM16,RFX3,RORC,SETX,SP1,SP7,SP8,TAF4,TBX1,TBX3,TBX5,TEAD3,TFDP1,ZBTB2,ZFHX3,ZNF208,ZNF213,ZNF22,ZNF274,ZNF354C,ZNF385D,ZNF43,ZNF438,ZNF484,ZNF562,ZNF611,ZNF680…
GO:MF	sequence-specific DNA binding	GO:0043565	0.0290593	1.53671	1679	559	78	18694	ACTN4,AGO2,BCL11B,CASZ1,CBX4,CEBPB,CEBPD,CEBPG,CENPB,CIART,DBP,DPRX,E2F8,EBF2,FEZF1,FOXA3,FOXD2,FOXE3,FOXL2,GATA2,GATA3,GATA5,GLIS3,GMEB2,GTF2IRD1,HES1,HEY1,HIC1,HOXD1,HOXD3,IRX2,IRX4,KLF15,MSX1,MYT1L,NFATC1,NFIC,NKX6-2,NKX6-3,NR2F2,NSD1,PAX2,PDX1,PITX2,POU3F3,PRDM16,RERE,RFX3,RORC,SETX,SP1,SP7,SP8,TAF4,TBX1,TBX3,TBX5,TEAD3,TFDP1,ZBTB2,ZFHX3,ZNF208,ZNF213,ZNF22,ZNF274,ZNF354C,ZNF385D,ZNF43,ZNF438…
GO:BP	cell differentiation	GO:0030154	0.00109515	2.96052	4440	534	181	18092	AAMP,ABCB5,ABCG1,ACSBG2,ACTN4,ADD1,ADORA2A,ADRA2C,ADRB2,ALK,ALOX15B,ANGPTL8,AP2A1,APC2,ARC,ARHGDIA,ARHGEF10,ARL6,ATXN10,BAIAP2,BCL11B,BFSP1,BTBD2,BTBD6,CALCA,CASZ1,CBR1,CCND1,CD83,CDC25B,CDH4,CEBPB,CEBPD,CEBPG,CFLAR,CHAC1,COL6A1,CRB2,CTBP2,CTDP1,CTH,CYTL1,DACT3,DMPK,DNAJB6,DSCAM,E2F8,EBF2,EPHA6,ERBB3,ERRFI1,FAM83D,FEZF1,FFAR2,FGFR1,FLOT1,FOXA3,FOXD2,FOXE3,FOXL2,FUZ,FZD1,GATA2,GATA3,GATA5,GCNT2,GF…
GO:BP	developmental process	GO:0032502	0.00111848	2.95137	6745	534	254	18092	AAMP,ABAT,ABCB5,ABCG1,ACSBG2,ACTN4,ADAMTS2,ADD1,ADORA2A,ADRA2C,ADRB2,AGO2,ALK,ALOX12B,ALOX15B,ANGPTL8,AP2A1,APC2,ARC,ARHGDIA,ARHGEF10,ARL6,ATP2C2,ATXN10,BAIAP2,BCL11B,BFSP1,BTBD2,BTBD6,CALCA,CASZ1,CBR1,CCND1,CD151,CD83,CDC25B,CDC25C,CDH4,CEBPB,CEBPD,CEBPG,CEL,CFLAR,CHAC1,CIC,COL6A1,CRB2,CTBP2,CTDP1,CTH,CYTL1,DACT3,DBP,DHX35,DMPK,DNAJB6,DSCAM,DUSP4,E2F8,EBF2,EGFLAM,ENO3,ENPEP,EPHA6,ERBB3,ERRFI1,EX…
GO:BP	regulation of signaling	GO:0023051	0.00126933	2.89642	3636	534	154	18092	ABAT,ACTN4,ADORA2A,ADRA2C,ADRB2,AKAP12,ALK,ALOX12B,ALOX15B,APC2,ARC,ARHGAP45,ARHGAP8,ARHGDIA,ARHGEF10,ARHGEF16,ARHGEF17,ARL6,ARMC10,BAIAP2,CACNA1E,CALCA,CASP10,CD300A,CEL,CENPJ,CFLAR,CHAC1,CHRNA6,CHRNB3,CRB2,CSNK1G2,CTBP2,CTH,DACT3,DENND1A,DENND3,DLGAP2,DMPK,DUSP4,ERBB3,ERRFI1,FAM3D,FAM83D,FAM89B,FFAR2,FGFR1,FGFR4,FLOT1,FOXL2,FUZ,FXYD1,FZD1,GATA2,GATA3,GATA5,GCNT2,GPBAR1,GUCY2D,HES1,HEY1,HIC1,HIF…
GO:BP	regulation of cell differentiation	GO:0045595	0.00158601	2.79969	1695	534	85	18092	ABCG1,ACTN4,ADD1,ADRA2C,ALK,ALOX15B,APC2,ARHGDIA,BAIAP2,BCL11B,CALCA,CASZ1,CCND1,CD83,CDH4,CEBPB,CEBPD,CRB2,CTDP1,CTH,DACT3,DMPK,DSCAM,ERRFI1,FEZF1,FGFR1,FOXE3,FUZ,GATA2,GATA3,GATA5,GCNT2,HES1,HEY1,HIF1AN,HLA-B,HOXD3,INPP5D,LIN28A,LRP3,LRP8,MACF1,MAPK11,MSX1,NFATC1,NIBAN2,NKX6-2,NKX6-3,NODAL,P4HB,PAX2,PCP4,PHLDB1,PLXNB2,PLXND1,PRDM16,PRKDC,PRUNE1,PSMB7,PSMD12,PTK2,PTPRS,PTPRZ1,RBM38,RFX3,ROBO1,RO…
GO:BP	positive regulation of cell differentiation	GO:0045597	0.00225545	2.64677	894	534	53	18092	ADD1,ADRA2C,ALOX15B,ARHGDIA,BAIAP2,CALCA,CD83,CDH4,CEBPB,CEBPD,CRB2,CTH,DSCAM,FEZF1,FGFR1,GATA2,GATA3,GATA5,GCNT2,HES1,HIF1AN,HOXD3,INPP5D,LIN28A,LRP3,LRP8,MACF1,MAPK11,NIBAN2,NKX6-2,P4HB,PAX2,PCP4,PLXNB2,PLXND1,PRDM16,PRKDC,PTPRZ1,RFX3,ROBO1,SETD3,SP7,TBX1,TBX5,TIAM1,TRPM4,WDR63,WNT3,WNT7B,XRCC2,ZFHX3,ZNF385A,ZNF703
GO:BP	cellular developmental process	GO:0048869	0.00229514	2.63919	4518	534	182	18092	AAMP,ABCB5,ABCG1,ACSBG2,ACTN4,ADD1,ADORA2A,ADRA2C,ADRB2,ALK,ALOX15B,ANGPTL8,AP2A1,APC2,ARC,ARHGDIA,ARHGEF10,ARL6,ATXN10,BAIAP2,BCL11B,BFSP1,BTBD2,BTBD6,CALCA,CASZ1,CBR1,CCND1,CD83,CDC25B,CDH4,CEBPB,CEBPD,CEBPG,CFLAR,CHAC1,COL6A1,CRB2,CTBP2,CTDP1,CTH,CYTL1,DACT3,DMPK,DNAJB6,DSCAM,E2F8,EBF2,EPHA6,ERBB3,ERRFI1,FAM83D,FEZF1,FFAR2,FGFR1,FLOT1,FOXA3,FOXD2,FOXE3,FOXL2,FUZ,FZD1,GATA2,GATA3,GATA5,GCNT2,GF…
GO:BP	regulation of cell communication	GO:0010646	0.00311323	2.50679	3600	534	151	18092	ABAT,ACTN4,ADORA2A,ADRA2C,ADRB2,AKAP12,ALK,ALOX12B,ALOX15B,APC2,ARC,ARHGAP45,ARHGAP8,ARHGDIA,ARHGEF10,ARHGEF16,ARHGEF17,ARL6,ARMC10,BAIAP2,CACNA1E,CALCA,CASP10,CD300A,CEL,CENPJ,CFLAR,CHAC1,CHRNA6,CHRNB3,CRB2,CSNK1G2,CTBP2,CTH,DACT3,DENND1A,DENND3,DLGAP2,DUSP4,ERBB3,ERRFI1,FAM3D,FAM83D,FAM89B,FFAR2,FGFR1,FGFR4,FLOT1,FOXL2,FUZ,FZD1,GATA2,GATA3,GATA5,GCNT2,GPBAR1,GUCY2D,HES1,HEY1,HIC1,HIF1AN,HIPK2,H…
GO:BP	nervous system development	GO:0007399	0.003808	2.4193	2506	534	113	18092	ABAT,ADORA2A,ADRA2C,ALK,AP2A1,APC2,ARC,ARHGDIA,ARHGEF10,ARL6,ATXN10,BAIAP2,BCL11B,BTBD2,BTBD6,CASZ1,CDH4,CEBPB,CEL,CFLAR,CHAC1,CIC,CRB2,DSCAM,ENO3,EPHA6,ERBB3,FEZF1,FGFR1,FLOT1,FUZ,FZD1,GATA2,GATA3,GFRA3,HES1,HEY1,HIPK2,HOXD1,HOXD3,HSPG2,IFT140,IRX2,IRX4,ITSN2,JAG2,KIF13B,KIF2A,KLF15,LGI4,LIN28A,LRP8,LRRC24,LRRTM2,LY6H,MACF1,MCOLN3,MOBP,MSX1,MYT1L,NAGLU,NCAM2,NIBAN2,NKX6-2,NODAL,NR2F2,NRTN,NTNG2,…
GO:BP	anatomical structure development	GO:0048856	0.00510755	2.29179	6210	534	234	18092	AAMP,ABAT,ABCB5,ACSBG2,ACTN4,ADAMTS2,ADD1,ADORA2A,ADRA2C,ADRB2,AGO2,ALK,ALOX12B,ALOX15B,ANGPTL8,AP2A1,APC2,ARC,ARHGDIA,ARHGEF10,ARL6,ATP2C2,ATXN10,BAIAP2,BCL11B,BFSP1,BTBD2,BTBD6,CALCA,CASZ1,CBR1,CCND1,CD151,CD83,CDC25B,CDH4,CEBPB,CEBPD,CEBPG,CEL,CFLAR,CHAC1,CIC,COL6A1,CRB2,CTDP1,CTH,CYTL1,DACT3,DBP,DHX35,DMPK,DNAJB6,DSCAM,DUSP4,E2F8,EBF2,EGFLAM,ENO3,ENPEP,EPHA6,ERBB3,ERRFI1,EXOSC3,FAM83D,FEZF1,F…
GO:BP	neurogenesis	GO:0022008	0.00564938	2.248	1722	534	84	18092	ADORA2A,ADRA2C,ALK,AP2A1,ARC,ARHGDIA,ARHGEF10,ATXN10,BAIAP2,BCL11B,BTBD2,BTBD6,CASZ1,CDH4,CEBPB,CFLAR,CHAC1,DSCAM,EPHA6,ERBB3,FEZF1,FGFR1,FLOT1,FZD1,GATA2,GATA3,GFRA3,HES1,HEY1,HIPK2,HOXD1,HOXD3,IFT140,IRX2,IRX4,ITSN2,JAG2,KIF13B,KLF15,LGI4,LIN28A,LRP8,MACF1,MCOLN3,MOBP,MYT1L,NAGLU,NCAM2,NIBAN2,NKX6-2,NR2F2,NRTN,NTNG2,PAX2,PCP4,PIK3CB,PITX2,PLXNB2,PLXND1,PRDM16,PRUNE1,PTK2,PTPRO,PTPRS,PTPRZ1,RANB…
GO:BP	regulation of developmental process	GO:0050793	0.00646257	2.18959	2648	534	117	18092	ABCG1,ACTN4,ADD1,ADRA2C,ADRB2,AGO2,ALK,ALOX15B,AP2A1,APC2,ARC,ARHGDIA,BAIAP2,BCL11B,CALCA,CASZ1,CCND1,CD83,CDH4,CEBPB,CEBPD,CFLAR,CRB2,CTDP1,CTH,DACT3,DMPK,DSCAM,ERBB3,ERRFI1,EXOSC3,FEZF1,FGFR1,FLOT1,FOXE3,FUZ,FZD1,GAMT,GATA2,GATA3,GATA5,GCNT2,GTF2I,HES1,HEY1,HIF1AN,HIPK2,HLA-B,HOXD3,HSPG2,INPP5D,ITSN2,KIF13B,LATS2,LGI4,LIN28A,LRP3,LRP8,LRRC24,LRRTM2,MACF1,MAPK11,MSX1,MYO10,NEK6,NFATC1,NIBAN2,NKX…
GO:BP	positive regulation of developmental process	GO:0051094	0.00824333	2.0839	1366	534	70	18092	ADD1,ADRA2C,ADRB2,AGO2,ALK,ALOX15B,ARHGDIA,BAIAP2,CALCA,CCND1,CD83,CDH4,CEBPB,CEBPD,CRB2,CTH,DSCAM,ERBB3,EXOSC3,FEZF1,FGFR1,FLOT1,GATA2,GATA3,GATA5,GCNT2,HES1,HIF1AN,HIPK2,HOXD3,INPP5D,ITSN2,LIN28A,LRP3,LRP8,LRRC24,LRRTM2,MACF1,MAPK11,NIBAN2,NKX6-2,NODAL,P4HB,PAX2,PCP4,PHLDB1,PLXNB2,PLXND1,PRDM16,PRKD2,PRKDC,PRL,PTPRZ1,RFX3,ROBO1,SETD3,SP1,SP7,TAPT1,TBX1,TBX5,TIAM1,TRPM4,WDR63,WNT3,WNT7B,XRCC2,ZF…
GO:BP	tissue development	GO:0009888	0.0100071	1.99969	2161	534	99	18092	ADD1,ADRB2,ALOX15B,AP2A1,ARC,ATP2C2,BCL11B,BFSP1,CBR1,CCND1,CD151,CEBPB,CFLAR,COL6A1,CRB2,CTDP1,CYTL1,DACT3,DUSP4,E2F8,EBF2,EGFLAM,ENO3,ERBB3,ERRFI1,FAM83D,FGFR1,FLOT1,FOXE3,FOXL2,FUZ,FZD1,GATA3,GATA5,GCNT2,GTF3C5,HES1,HEY1,HOXD3,HSPG2,IFT140,IRX2,ITGB6,JAG2,KANK2,KLF15,KRT18,KRT33A,KRTAP17-1,KRTDAP,MAPK11,MCOLN3,MSX1,MYLPF,MYOM2,NIBAN2,NKX6-3,NODAL,NR2F2,NRTN,NTNG2,OTOP1,PAX2,PDX1,PFN1,PHLDB1,PI…
GO:BP	system development	GO:0048731	0.0105181	1.97806	5151	534	199	18092	AAMP,ABAT,ABCB5,ADAMTS2,ADD1,ADORA2A,ADRA2C,ADRB2,AGO2,ALK,ALOX12B,ALOX15B,AP2A1,APC2,ARC,ARHGDIA,ARHGEF10,ARL6,ATP2C2,ATXN10,BAIAP2,BCL11B,BFSP1,BTBD2,BTBD6,CALCA,CASZ1,CCND1,CD83,CDH4,CEBPB,CEBPD,CEBPG,CEL,CFLAR,CHAC1,CIC,CRB2,CTDP1,CTH,CYTL1,DACT3,DBP,DNAJB6,DSCAM,E2F8,EBF2,EGFLAM,ENO3,ENPEP,EPHA6,ERBB3,ERRFI1,EXOSC3,FAM83D,FEZF1,FGFR1,FLOT1,FOXE3,FOXL2,FUZ,FZD1,GAMT,GATA2,GATA3,GATA5,GCNT2,GF…
GO:BP	anatomical structure morphogenesis	GO:0009653	0.0230122	1.63804	2865	534	122	18092	AAMP,ACTN4,ADD1,ADORA2A,AGO2,AP2A1,ARC,ARHGDIA,ARL6,BAIAP2,BCL11B,CD151,CDH4,CEBPB,CFLAR,COL6A1,CRB2,DNAJB6,DSCAM,DUSP4,E2F8,EGFLAM,ENPEP,EPHA6,ERRFI1,FEZF1,FGFR1,FLOT1,FOXA3,FOXD2,FOXE3,FOXL2,FUZ,FZD1,GAMT,GATA2,GATA3,GATA5,GFRA3,GTF2I,HES1,HEY1,HIF1AN,HIPK2,HOXD3,HSPG2,IER3,IFT140,IRX2,IRX4,ITGB6,ITSN2,JAG2,KIF13B,KRT18,LRP8,LY6H,MACF1,MOBP,MSX1,MYO10,NAGLU,NFATC1,NFIC,NIBAN2,NODAL,NR2F2,NRTN,N…
GO:BP	positive regulation of biological process	GO:0048518	0.0256509	1.5909	6466	534	238	18092	SEPT9,AADAC,AAMP,ABAT,ABCC1,ABCG1,ACOX2,ACTN4,ACTR3B,ADD1,ADORA2A,ADRA2C,ADRB2,AGO2,AKAP12,ALK,ALOX12B,ALOX15B,ANGPTL8,ANK1,AP2A1,APC2,ARC,ARHGAP8,ARHGDIA,ARHGEF10,ARHGEF16,ARHGEF17,ARMC10,ARRDC4,ATG16L1,ATP2C2,BAIAP2,BCL11B,CALCA,CASP10,CASZ1,CCND1,CCNE1,CD151,CD300A,CD83,CDC23,CDC25B,CDC25C,CDCA2,CDH4,CEBPB,CEBPD,CEBPG,CEBPZ,CENPJ,CFLAR,CLIP1,CPN2,CRB2,CSNK1G2,CTBP2,CTDP1,CTH,CYTL1,DBP,DDAH2,DS…
GO:BP	positive regulation of cellular process	GO:0048522	0.0289264	1.53871	5863	534	219	18092	SEPT9,AADAC,AAMP,ABAT,ABCG1,ACOX2,ACTN4,ACTR3B,ADD1,ADORA2A,ADRA2C,ADRB2,AGO2,AKAP12,ALK,ALOX12B,ALOX15B,ANGPTL8,ANK1,AP2A1,ARC,ARHGAP8,ARHGDIA,ARHGEF10,ARHGEF16,ARHGEF17,ARRDC4,ATG16L1,BAIAP2,BCL11B,CALCA,CASP10,CASZ1,CCND1,CCNE1,CD151,CD300A,CD83,CDC23,CDC25B,CDC25C,CDCA2,CDH4,CEBPB,CEBPD,CEBPG,CEBPZ,CENPJ,CFLAR,CLIP1,CRB2,CSNK1G2,CTBP2,CTH,CYTL1,DBP,DDAH2,DSCAM,DSTN,E2F8,EBF2,EDRF1,EGFLAM,EPHA…
GO:BP	animal organ morphogenesis	GO:0009887	0.0307569	1.51206	1106	534	58	18092	AP2A1,ARL6,BCL11B,CEBPB,CFLAR,CRB2,DSCAM,EGFLAM,ERRFI1,FGFR1,FOXE3,FOXL2,FUZ,FZD1,GAMT,GATA2,GATA3,GATA5,HES1,HEY1,HIPK2,HOXD3,HSPG2,IFT140,IRX2,IRX4,ITGB6,JAG2,LY6H,MSX1,NAGLU,NFIC,NODAL,NTNG2,OTOP1,PAX2,PDX1,PFN1,PITX2,PLXND1,PSMB7,PSMD12,PTK2,RELT,ROBO1,ROGDI,RPGRIP1,SLC24A4,SOD1,SPEF1,TAB1,TBX1,TBX3,TBX5,TIAM1,TREH,WNT7B,ZNF22
GO:BP	multicellular organism development	GO:0007275	0.0348543	1.45774	5718	534	214	18092	AAMP,ABAT,ABCB5,ACSBG2,ADAMTS2,ADD1,ADORA2A,ADRA2C,ADRB2,AGO2,ALK,ALOX12B,ALOX15B,AP2A1,APC2,ARC,ARHGDIA,ARHGEF10,ARL6,ATP2C2,ATXN10,BAIAP2,BCL11B,BFSP1,BTBD2,BTBD6,CALCA,CASZ1,CCND1,CD83,CDH4,CEBPB,CEBPD,CEBPG,CEL,CFLAR,CHAC1,CIC,COL6A1,CRB2,CTDP1,CTH,CYTL1,DACT3,DBP,DHX35,DNAJB6,DSCAM,DUSP4,E2F8,EBF2,EGFLAM,ENO3,ENPEP,EPHA6,ERBB3,ERRFI1,EXOSC3,FAM83D,FEZF1,FGFR1,FGFR4,FLOT1,FOXA3,FOXE3,FOXL2,FU…
GO:BP	regulation of signal transduction	GO:0009966	0.0487976	1.3116	3207	534	132	18092	ABAT,ACTN4,ADORA2A,ADRA2C,ADRB2,AKAP12,ALK,ALOX12B,ALOX15B,APC2,ARC,ARHGAP45,ARHGAP8,ARHGDIA,ARHGEF10,ARHGEF16,ARHGEF17,ARL6,ARMC10,BAIAP2,CALCA,CASP10,CD300A,CENPJ,CFLAR,CHAC1,CRB2,CSNK1G2,CTBP2,CTH,DACT3,DENND1A,DENND3,DLGAP2,DUSP4,ERBB3,ERRFI1,FAM83D,FAM89B,FGFR1,FGFR4,FLOT1,FUZ,FZD1,GATA2,GATA3,GATA5,GCNT2,GPBAR1,GUCY2D,HES1,HEY1,HIC1,HIF1AN,HIPK2,IER3,IFT140,INPP5D,IRS1,IVNS1ABP,JAG2,KANK2,K…
GO:BP	mesenchyme development	GO:0060485	0.0496834	1.30379	295	534	23	18092	CRB2,DACT3,ERBB3,FAM83D,FGFR1,FUZ,GATA3,GATA5,GCNT2,HES1,HEY1,MSX1,NODAL,NRTN,PAX2,PHLDB1,PITX2,ROBO1,TAPT1,TBX1,TBX5,TIAM1,ZNF703
GO:CC	cytosol	GO:0005829	0.00244187	2.61228	5231	552	199	18963	AAMP,AASS,ACOT7,ACOX2,ACSBG2,ACTN4,ADD1,AGO2,AKAP12,ALDH1L1,ALOX12B,ALOX15B,ANK1,AP1S3,AP2A1,APC2,ARHGAP45,ARHGAP8,ARHGDIA,ARHGEF10,ARHGEF16,ARHGEF17,ARL6,ATG16L1,ATXN10,BAIAP2,BICD2,BNIPL,BTBD2,BTBD6,C19ORF12,CA3,CARHSP1,CARS,CASP10,CASZ1,CBR1,CBR3,CCND1,CCNE1,CD151,CDC23,CDC25B,CDC25C,CDCA2,CENPJ,CEP89,CFLAR,CHAC1,CHCHD6,CLIP1,CSNK1G2,CTBP2,CTH,CTU2,DDAH2,DENND1A,DENND3,DMPK,DNAJB5,DNAJB6,DOCK6…
WP	Transcriptional cascade regulating adipogenesis	WP:WP4211	0.000296672	3.52772	13	251	6	7399	CEBPB,CEBPD,CEBPG,GATA2,GATA3,KLF15
TF	Factor: BTEB1; motif: GGGGGCGGGGCNGSGGGNGS	TF:M09723	4.60494e-12	11.3368	10158	572	387	19728	SEPT9,AAMP,AASS,ABCC1,ABCG1,ACBD3,ACOT7,ACSBG2,ACTN4,ACTR3B,ADAMTS2,ADRA2C,AGO2,AHDC1,AKAP12,ALDH1L1,ALK,ALOX12B,ALOX15B,ALPP,ANK1,AP1S3,AP2A1,APC2,ARC,ARF5,ARHGAP45,ARHGAP8,ARHGDIA,ARHGEF10,ARHGEF16,ARHGEF17,ARMC10,ARRDC2,ARRDC4,ATP2C2,ATXN10,BAIAP2,BCL11B,BICD2,BTBD2,BTBD6,BUD13,C19ORF12,C19ORF25,CA3,CACNA1E,CAPN12,CARS,CASZ1,CBR3,CBX4,CCDC126,CCND1,CCNE1,CD151,CD300A,CD83,CDC23,CDC25B,CDC25C,C…
TF	Factor: Churchill; motif: CGGGNN; match class: 1	TF:M00986_1	1.99522e-10	9.70001	10357	572	387	19728	SEPT9,AADAC,AAMP,ABCC1,ABCG1,ACBD3,ACOX2,ACTN4,ACTR3B,ADAMTS2,ADD1,ADRA2C,AGO2,AHDC1,ALDH1L1,ALK,ANK1,AP1S3,AP2A1,APC2,ARF5,ARHGAP45,ARHGAP8,ARHGDIA,ARHGEF10,ARHGEF16,ARHGEF17,ARMC10,ARRDC2,ARRDC4,ATXN10,BAIAP2,BCL11B,BFSP1,BICD2,BTBD2,BTBD6,BUD13,C11ORF95,C19ORF12,C19ORF25,CA3,CACNA1E,CAPN12,CARHSP1,CASZ1,CBR1,CBR3,CBX4,CCDC126,CCND1,CCNE1,CD151,CD83,CD8B,CDC25B,CDC25C,CDH4,CEBPB,CEBPD,CEBPG,CEB…
TF	Factor: TF3C-beta; motif: CCNGGAGGGCTTCCTGGAGGAG; match class: 1	TF:M04863_1	2.32627e-10	9.63334	8575	572	336	19728	SEPT9,AAMP,ABCC1,ABCG1,ACBD3,ACOT7,ACTN4,ACTR3B,ADAMTS2,ADORA2A,ADRA2C,AGO2,ALOX15B,ALPP,ANK1,AP1S3,AP2A1,APC2,ARC,ARF5,ARHGAP45,ARHGEF10,ARHGEF16,ARHGEF17,ARMC10,ARRDC2,ARRDC4,ATG16L1,ATXN10,BAIAP2,BCL11B,BICD2,BTBD2,C11ORF95,C2CD4D,CA3,CACNA1E,CARHSP1,CARS,CASZ1,CBR3,CBX4,CCND1,CCNE1,CD300A,CD83,CD8B,CDC25B,CDC25C,CDCA2,CDH4,CEBPB,CEBPD,CEBPG,CEBPZ,CENPB,CHAC1,CHRAC1,CLEC2L,CLIP1,COL6A1,COL6A2,…
TF	Factor: Sp1; motif: NNGGGGCGGGGNN	TF:M00932	3.31908e-10	9.47898	10421	572	388	19728	SEPT9,AASS,ABCC1,ABCG1,ACBD3,ACOT7,ACTN4,ACTR3B,ADAMTS2,ADRA2C,AGO2,AHDC1,ALK,ALOX12B,ALOX15B,ALPI,ALPP,ANK1,AP1S3,AP2A1,APC2,ARC,ARF5,ARHGAP45,ARHGAP8,ARHGDIA,ARHGEF10,ARHGEF16,ARHGEF17,ARMC10,ARRDC2,ARRDC4,ATP2C2,BAIAP2,BCL11B,BICD2,BTBD2,BTBD6,BUD13,C11ORF95,C19ORF12,C19ORF25,C2CD4D,CA3,CACNA1E,CAPN12,CARS,CBR1,CBR3,CBX4,CCDC126,CCND1,CCNE1,CD151,CD300A,CD83,CD8B,CDC23,CDC25B,CDC25C,CDCA2,CDH4…
TF	Factor: BTEB1; motif: GGGGGCGGGGCNGSGGGNGS; match class: 1	TF:M09723_1	8.36749e-10	9.0774	6115	572	259	19728	ABCC1,ABCG1,ACBD3,ACOT7,ACTR3B,ADAMTS2,ADRA2C,AGO2,AHDC1,ALK,ALOX12B,ALOX15B,ANK1,ARC,ARHGAP45,ARHGAP8,ARHGDIA,ARHGEF10,ARHGEF16,ARHGEF17,ARMC10,ARRDC2,ARRDC4,ATP2C2,ATXN10,BAIAP2,BCL11B,BTBD2,BTBD6,BUD13,C19ORF12,CA3,CACNA1E,CAPN12,CASZ1,CBX4,CCDC126,CCND1,CCNE1,CD300A,CD83,CDC25B,CDC25C,CDCA2,CDH4,CEBPB,CEBPD,CENPB,CHRAC1,CIC,CLEC2L,COL6A1,COL6A2,CSNK1G2,CTBP2,DACT3,DBP,DDAH2,DENND1A,DENND3,DGC…
TF	Factor: MOVO-B; motif: GNGGGGG; match class: 1	TF:M01104_1	1.04663e-09	8.98021	5626	572	243	19728	SEPT9,AAMP,ABCG1,ACBD3,ACTR3B,ADAMTS2,ADRA2C,AGO2,AHDC1,ALK,ANK1,AP1S3,AP2A1,APC2,ARF5,ARHGAP8,ARHGDIA,ARHGEF10,ARHGEF17,ARMC10,ARRDC2,ARRDC4,ATXN10,BAIAP2,BCL11B,BICD2,BTBD2,BTBD6,BUD13,C11ORF95,C19ORF25,CA3,CBX4,CCND1,CCNE1,CD83,CDC25B,CDC25C,CDH4,CEBPB,CEBPD,CEBPG,CENPB,CFLAR,CHRAC1,CHST13,CLDND2,CLIP1,COL6A2,CRYBG1,CSNK1G2,CTBP2,CYTL1,DACT3,DBP,DENND1A,DLGAP2,DNAJB5,DNAJB6,DOCK6,DSCAM,DSTN,DU…
TF	Factor: E2F-3; motif: GGCGGGN	TF:M02089	1.08597e-09	8.96418	13176	572	459	19728	SEPT9,AAMP,AASS,ABCC1,ABCC6,ABCG1,ACBD3,ACOT7,ACTN4,ACTR3B,ADAMTS2,ADORA2A,ADRA2C,AGO2,AHDC1,AKAP12,ALDH1L1,ALK,ALOX12B,ALOX15B,ALPI,ALPP,ANK1,AP1S3,AP2A1,APC2,ARC,ARF5,ARHGAP45,ARHGAP8,ARHGDIA,ARHGEF10,ARHGEF16,ARHGEF17,ARMC10,ARRDC2,ARRDC4,ATP2C2,ATXN10,BAIAP2,BCL11B,BICD2,BTBD2,BTBD6,BUD13,C11ORF95,C19ORF12,C19ORF25,C2CD4D,CA3,CA5A,CACNA1E,CAPN12,CARHSP1,CARS,CASZ1,CBR1,CBR3,CBX4,CCDC126,CCND1…
TF	Factor: Sp1; motif: CCCCGCCCCN; match class: 1	TF:M00933_1	1.1064e-09	8.95609	5168	572	228	19728	ABCC1,ABCG1,ACBD3,ACOT7,ADRA2C,AGO2,AHDC1,ALK,ALOX12B,ALOX15B,ANK1,AP2A1,APC2,ARC,ARHGAP45,ARHGAP8,ARHGDIA,ARHGEF10,ARHGEF16,ARHGEF17,ARMC10,ARRDC2,ARRDC4,ATP2C2,ATXN10,BAIAP2,BCL11B,BTBD2,BTBD6,BUD13,C19ORF12,CAPN12,CCND1,CCNE1,CD83,CDC25B,CDC25C,CDCA2,CEBPB,CEBPD,CENPB,CHRAC1,CHST13,CIC,CLDND2,COL6A1,COL6A2,CSNK1G2,CTBP2,DACT3,DBP,DDAH2,DENND1A,DENND3,DLGAP2,DNAJB5,DNAJB6,DOCK6,DSTN,DUSP4,E2F8,…
TF	Factor: Kaiso; motif: GCMGGGRGCRGS; match class: 1	TF:M03876_1	1.13155e-09	8.94633	9108	572	349	19728	SEPT9,ABCC1,ABCC6,ABCG1,ACTN4,ACTR3B,ADAMTS2,ADORA2A,ADRA2C,AGO2,AHDC1,ALK,ALOX12B,ALPP,ANGPTL8,ANK1,AP1S3,AP2A1,ARC,ARF5,ARHGAP45,ARHGAP8,ARHGDIA,ARHGEF10,ARHGEF16,ARHGEF17,ARMC10,ARRDC2,ARRDC4,ATP2C2,ATXN10,BAIAP2,BCL11B,BICD2,BTBD2,BTBD6,C11ORF95,C19ORF12,CAPN12,CARHSP1,CASZ1,CBR1,CBR3,CBX4,CCND1,CCNE1,CD151,CD300A,CD83,CD8B,CDC25B,CDC25C,CDH4,CEBPB,CEBPD,CEBPG,CENPB,CENPJ,CFLAR,CHCHD6,CHRAC1,…
TF	Factor: MAZ; motif: GGGMGGGGS; match class: 1	TF:M10432_1	1.2814e-09	8.89232	4366	572	201	19728	SEPT9,AASS,ABCG1,ADAMTS2,AGO2,AHDC1,ALDH1L1,ALK,ALOX12B,ALOX15B,AP2A1,ARC,ARHGAP45,ARHGAP8,ARHGDIA,ARHGEF10,ARHGEF16,ARHGEF17,ARRDC2,ARRDC4,ATXN10,BAIAP2,BCL11B,C11ORF95,CA3,CACNA1E,CARHSP1,CBR3,CBX4,CCND1,CCNE1,CD83,CDC25C,CEBPB,CEBPD,CENPB,CHRAC1,CIART,CIC,CLDND2,COL6A1,COL6A2,CRB2,CSNK1G2,CTBP2,CTU2,DACT3,DBP,DENND1A,DLGAP2,DMPK,DNAJB5,DSTN,DUSP4,E2F8,EHBP1L1,EIF4B,ENO3,ENSG00000283239,ERBB3,E…
TF	Factor: Sp1; motif: GGGGCGGGGC	TF:M00931	1.35771e-09	8.86719	10283	572	382	19728	SEPT9,AASS,ABCC1,ABCG1,ACBD3,ACOT7,ACTN4,ACTR3B,ADAMTS2,ADRA2C,AGO2,AHDC1,AKAP12,ALK,ALOX12B,ALOX15B,ALPI,ANK1,AP1S3,AP2A1,APC2,ARC,ARF5,ARHGAP45,ARHGAP8,ARHGDIA,ARHGEF10,ARHGEF16,ARHGEF17,ARMC10,ARRDC2,ARRDC4,ATP2C2,ATXN10,BAIAP2,BCL11B,BICD2,BTBD2,BTBD6,BUD13,C11ORF95,C19ORF12,C19ORF25,C2CD4D,CA3,CACNA1E,CAPN12,CARS,CBR1,CBR3,CBX4,CCDC126,CCND1,CCNE1,CD151,CD83,CD8B,CDC23,CDC25B,CDC25C,CDCA2,CD…
TF	Factor: E2F-3; motif: GGCGGGN; match class: 1	TF:M02089_1	1.41396e-09	8.84956	9364	572	356	19728	SEPT9,AAMP,AASS,ABCC1,ABCG1,ACBD3,ACTN4,ACTR3B,ADAMTS2,ADORA2A,ADRA2C,AGO2,AHDC1,ALK,ALOX15B,ANK1,AP1S3,AP2A1,APC2,ARC,ARF5,ARHGAP45,ARHGAP8,ARHGDIA,ARHGEF10,ARHGEF16,ARHGEF17,ARMC10,ARRDC2,ARRDC4,ATP2C2,ATXN10,BAIAP2,BCL11B,BICD2,BTBD2,BTBD6,BUD13,C11ORF95,C19ORF12,C19ORF25,CAPN12,CARHSP1,CASZ1,CBR1,CBR3,CBX4,CCDC126,CCND1,CCNE1,CD151,CD83,CD8B,CDC23,CDC25B,CDC25C,CDCA2,CDH4,CEBPB,CEBPD,CENPB,CE…
TF	Factor: Egr-1; motif: GCGGGGGCGG; match class: 1	TF:M07354_1	1.43885e-09	8.84199	3562	572	173	19728	ABCC1,ABCG1,ACTN4,ADRA2C,AGO2,AHDC1,ALK,ANK1,AP1S3,ARC,ARF5,ARHGAP8,ARHGDIA,ARHGEF10,ARHGEF16,ARHGEF17,ATXN10,BAIAP2,BCL11B,BTBD2,BTBD6,C11ORF95,CBX4,CCND1,CCNE1,CD83,CDC25C,CDH4,CEBPB,CEBPD,CHRAC1,CRYBG1,CSNK1G2,DACT3,DENND1A,DGCR6L,DHRS13,DLGAP2,DNAJB6,DOCK6,DSTN,DUSP4,EGFLAM,EHBP1L1,EIF4B,EMILIN3,EPHA6,ESPN,EVA1B,FAM89B,FBXO25,FGFR1,FGFR4,FLOT1,FOXA3,FOXD2,FOXL2,FZD1,GAMT,GCOM1,GFRA3,GNG13,GPR…
TF	Factor: PATZ; motif: GGGGNGGGGGMKGGRRNGGNRN	TF:M10026	2.30704e-09	8.63695	8393	572	327	19728	SEPT9,AAMP,ABAT,ABCC1,ABCG1,ACOT7,ADAMTS2,ADRA2C,AGO2,AHDC1,AKAP12,ALK,ALOX12B,ANK1,ANKRD66,AP1S3,AP2A1,APC2,ARC,ARF5,ARHGAP8,ARHGDIA,ARHGEF16,ARHGEF17,ARMC10,ARRDC4,ATP2C2,ATXN10,BAIAP2,BCL11B,BICD2,BTBD2,BTBD6,C11ORF95,C19ORF12,C19ORF25,CA3,CACNA1E,CAPN12,CARHSP1,CASZ1,CBR1,CBX4,CCDC126,CCND1,CCNE1,CD300A,CD83,CDC25B,CDC25C,CDCA2,CDH4,CEBPB,CEBPD,CEBPG,CHCHD6,CHRAC1,CIART,CIC,CLDND2,CLEC2L,COL6…
TF	Factor: TCF-1; motif: ACATCGRGRCGCTGW; match class: 1	TF:M11601_1	2.98489e-09	8.52507	11055	572	402	19728	AAMP,AASS,ABCC1,ABCG1,ACBD3,ACOT7,ACTR3B,ADAMTS2,ADRA2C,AGO2,AHDC1,ALDH1L1,ALK,ALOX15B,ALPI,ANGPTL8,ANK1,ANXA2R,AP1S3,APC2,ARC,ARF5,ARHGDIA,ARHGEF10,ARHGEF16,ARHGEF17,ARL6,ARMC10,ARRDC2,ARRDC4,ATP2C2,ATXN10,BAIAP2,BCL11B,BFSP1,BICD2,BTBD2,BTBD6,BUD13,C11ORF95,C19ORF12,C19ORF25,CACNA1E,CARHSP1,CARS,CASZ1,CBR1,CBR3,CBX4,CCDC126,CCND1,CCNE1,CD151,CD83,CD8B,CDC23,CDC25B,CDC25C,CDH4,CEBPB,CEBPD,CEBPG,…
TF	Factor: BTEB3; motif: CCNNSCCNSCCCCKCCCCC	TF:M09826	3.29297e-09	8.48241	11468	572	413	19728	SEPT9,AAMP,AASS,ABCC1,ABCG1,ACBD3,ACOT7,ACOX2,ACSBG2,ACTR3B,ADAMTS2,ADD1,ADRA2C,AGO2,AHDC1,AKAP12,ALDH1L1,ALK,ALOX12B,ALOX15B,ANK1,AP1S3,AP2A1,APC2,ARC,ARF5,ARHGAP45,ARHGAP8,ARHGDIA,ARHGEF10,ARHGEF16,ARHGEF17,ARMC10,ARRDC2,ARRDC4,ATP2C2,ATXN10,BAIAP2,BCL11B,BFSP1,BICD2,BTBD2,BTBD6,BUD13,C11ORF95,C19ORF12,C19ORF25,C9ORF131,CA3,CACNA1E,CAPN12,CARHSP1,CARS,CASZ1,CBR1,CBX4,CCDC126,CCND1,CCNE1,CD151,C…
TF	Factor: BTEB3; motif: CCNNSCCNSCCCCKCCCCC; match class: 1	TF:M09826_1	3.35729e-09	8.47401	7510	572	300	19728	AAMP,ABCC1,ABCG1,ACBD3,ACOT7,ACSBG2,ACTR3B,ADAMTS2,ADRA2C,AGO2,AHDC1,ALK,ALOX12B,ALOX15B,ANK1,AP1S3,AP2A1,APC2,ARC,ARHGAP45,ARHGAP8,ARHGDIA,ARHGEF10,ARHGEF16,ARHGEF17,ARMC10,ARRDC2,ATXN10,BAIAP2,BCL11B,BICD2,BTBD2,BTBD6,BUD13,C11ORF95,C19ORF12,C19ORF25,CACNA1E,CARHSP1,CASZ1,CBX4,CCDC126,CCND1,CCNE1,CD83,CDC23,CDC25B,CDC25C,CDCA2,CEBPB,CEBPD,CENPB,CHCHD6,CHRAC1,CHST13,CIART,CIC,CLEC2L,CLIP1,COL6A1…
TF	Factor: ZNF148; motif: NNNNNNCCNNCCCCTCCCCCACCCN	TF:M09834	6.46928e-09	8.18914	6956	572	282	19728	AASS,ABCC6,ACBD3,ACOT7,ACOX2,ACSBG2,ACTR3B,ADD1,ADRA2C,AGO2,AHDC1,ALK,ALOX12B,ALOX15B,ALPP,ANK1,AP1S3,AP2A1,APC2,ARC,ARF5,ARHGAP45,ARHGAP8,ARHGDIA,ARHGEF10,ARHGEF16,ARHGEF17,ARMC10,ARRDC2,ATXN10,BAIAP2,BCL11B,BTBD2,BTBD6,C11ORF95,C19ORF12,C19ORF25,CACNA1E,CARHSP1,CASZ1,CBR3,CBX4,CCND1,CCNE1,CD300A,CD83,CDC25B,CDC25C,CEBPD,CENPJ,CHRAC1,CIART,CIC,CLDND2,COL6A2,CSNK1G2,CTBP2,DACT3,DBP,DENND1A,DENND3…
TF	Factor: Sp1; motif: CCCCGCCCCN	TF:M00933	9.32338e-09	8.03043	9717	572	363	19728	SEPT9,ABCC1,ABCG1,ACBD3,ACOT7,ACOX2,ACTR3B,ADAMTS2,ADD1,ADRA2C,AGO2,AHDC1,ALK,ALOX12B,ALOX15B,ALPP,ANK1,AP1S3,AP2A1,APC2,ARC,ARF5,ARHGAP45,ARHGAP8,ARHGDIA,ARHGEF10,ARHGEF16,ARHGEF17,ARMC10,ARRDC2,ARRDC4,ATP2C2,ATXN10,BAIAP2,BCL11B,BICD2,BTBD2,BTBD6,BUD13,C11ORF95,C19ORF12,C19ORF25,CA3,CACNA1E,CAPN12,CARS,CASZ1,CBR1,CBX4,CCDC126,CCND1,CCNE1,CD151,CD83,CDC23,CDC25B,CDC25C,CDCA2,CDH4,CEBPB,CEBPD,CEN…
TF	Factor: SP1; motif: NCCCCKCCCCC	TF:M07226	1.47816e-08	7.83028	8294	572	321	19728	SEPT9,ABCC1,ACBD3,ACOT7,ACOX2,ADD1,ADRA2C,AGO2,AHDC1,ALK,ALOX12B,ALOX15B,ALPP,ANK1,AP1S3,AP2A1,APC2,ARC,ARF5,ARHGAP45,ARHGAP8,ARHGDIA,ARHGEF10,ARHGEF16,ARHGEF17,ARMC10,ARRDC4,ATP2C2,ATXN10,BAIAP2,BCL11B,BICD2,BTBD2,BTBD6,BUD13,C11ORF95,C19ORF12,C19ORF25,CACNA1E,CAPN12,CARS,CASZ1,CBR1,CCND1,CCNE1,CD151,CD300A,CD83,CDC25C,CDCA2,CDH4,CEBPB,CEBPD,CENPJ,CHRAC1,CHST13,CIART,CIC,CKMT2,CLDND2,CLEC2L,COL6…
TF	Factor: ZIC4; motif: NNCCNCCCRYNGYGN	TF:M12227	2.2244e-08	7.65279	11062	572	399	19728	AAMP,AASS,ABCC6,ACTN4,ADAMTS2,ADORA2A,ADRA2C,AGO2,AHDC1,ALK,ALOX15B,ALPI,ALPP,ANGPTL8,ANK1,AP1S3,AP2A1,APC2,ARC,ARF5,ARHGAP45,ARHGAP8,ARHGDIA,ARHGEF10,ARHGEF16,ARHGEF17,ARL6,ARMC10,ARRDC2,ARRDC4,ATXN10,BAIAP2,BCL11B,BICD2,BTBD2,BTBD6,BUD13,C11ORF95,C19ORF25,CACNA1E,CALCA,CARS,CASZ1,CBR3,CBX4,CCDC126,CCND1,CCNE1,CD151,CD300A,CD83,CD8B,CDC23,CDC25B,CDC25C,CDH4,CEBPB,CEBPG,CENPB,CENPJ,CEP89,CHAC1,CH…
TF	Factor: AP-2alpha; motif: NSCCNCRGGSN	TF:M07348	4.13921e-08	7.38308	8050	572	312	19728	AAMP,ABCC1,ABCC6,ABCG1,ACBD3,ACTR3B,ADAMTS2,ADORA2A,ADRA2C,AGO2,AHDC1,ALK,ALOX12B,ALPI,ALPP,ANK1,APC2,ARC,ARF5,ARHGAP45,ARHGAP8,ARHGDIA,ARHGEF16,ARHGEF17,ARRDC4,ATP2C2,ATXN10,BAIAP2,BCL11B,BICD2,BTBD2,BTBD6,BUD13,C11ORF95,C19ORF12,C19ORF25,C2CD4D,CALCA,CASZ1,CBR3,CBX4,CCDC126,CCNE1,CD8B,CDCA2,CDH4,CEBPB,CEBPD,CEBPG,CEBPZ,CENPB,CENPJ,CEP89,CHAC1,CHCHD6,CHRAC1,CHRNA6,CIART,CIC,CLDND2,CLEC2L,CLIP1,C…
TF	Factor: Kaiso; motif: GCMGGGRGCRGS	TF:M03876	4.48782e-08	7.34796	13625	572	465	19728	SEPT9,AAMP,AASS,ABCC1,ABCC6,ABCG1,ACBD3,ACOT7,ACOX2,ACTN4,ACTR3B,ADAMTS2,ADORA2A,ADRA2C,AGO2,AHDC1,ALK,ALOX12B,ALOX15B,ALPI,ALPP,ANGPTL8,ANK1,AP1S3,AP2A1,APC2,ARC,ARF5,ARHGAP45,ARHGAP8,ARHGDIA,ARHGEF10,ARHGEF16,ARHGEF17,ARMC10,ARRDC2,ARRDC4,ATP2C2,ATXN10,BAIAP2,BCL11B,BICD2,BTBD2,BTBD6,BUD13,C11ORF95,C19ORF12,C19ORF25,C2CD4D,CA3,CA5A,CACNA1E,CAPN12,CARHSP1,CASZ1,CBR1,CBR3,CBX4,CCDC126,CCND1,CCNE1…
TF	Factor: EGR; motif: CGCCCCCGCNN; match class: 1	TF:M08878_1	4.92032e-08	7.30801	3225	572	156	19728	ADRA2C,AGO2,AHDC1,ALK,ALOX15B,ANK1,AP1S3,ARC,ARHGAP8,ARHGDIA,ARHGEF10,ARHGEF16,ARHGEF17,ATXN10,BAIAP2,BTBD6,C11ORF95,CBX4,CCND1,CCNE1,CD83,CDH4,CEBPB,CEBPD,CENPB,CHRAC1,CHST13,COL6A2,CRYBG1,CSNK1G2,DACT3,DENND1A,DLGAP2,DNAJB6,DOCK6,DSTN,DUSP4,EGFLAM,EHBP1L1,EIF4B,EMILIN3,EPHA6,ESPN,EVA1B,FAM89B,FANCI,FBXO25,FGFR1,FGFR4,FOXA3,FOXE3,GCOM1,GFRA3,GNG13,GPR153,GPRC5C,GPX4,GUCY2D,HELZ,HEY1,HOXD1,HSPG2,…
TF	Factor: Egr-1; motif: GCGGGGGCGG; match class: 1	TF:M01873_1	5.18314e-08	7.28541	2674	572	136	19728	ABCC1,AGO2,AHDC1,ALK,ANK1,AP1S3,ARHGAP8,ARHGDIA,ARHGEF16,ARHGEF17,BAIAP2,BCL11B,BTBD6,C11ORF95,CBX4,CCND1,CCNE1,CD83,CDC25C,CDH4,CEBPB,CEBPD,CHRAC1,CRYBG1,CSNK1G2,DENND1A,DHRS13,DLGAP2,DNAJB6,DOCK6,DUSP4,EGFLAM,EHBP1L1,EIF4B,EMILIN3,EPHA6,ERRFI1,ESPN,EVA1B,FAM89B,FGFR4,FOXA3,FOXD2,FOXL2,FZD1,GCOM1,GFRA3,GNG13,GPR153,GPX4,GUCY2D,HELZ,HEY1,HOXD1,HSPG2,IFT140,IRF2BP1,IRX2,JAG2,KCNS3,KIAA0232,KIF13B,…
TF	Factor: AP2; motif: GCCYGSGGSN; match class: 1	TF:M08867_1	7.14747e-08	7.14585	5187	572	222	19728	SEPT9,ABCC1,ACTR3B,ADAMTS2,ADORA2A,ADRA2C,AGO2,AHDC1,ALPI,ANK1,ARC,ARHGAP45,ARHGAP8,ARHGDIA,ARHGEF10,ARHGEF16,ARHGEF17,ARRDC4,ATXN10,BAIAP2,BCL11B,BFSP1,BICD2,BTBD2,BTBD6,C11ORF95,CBR3,CBX4,CCNE1,CD8B,CDH4,CEBPB,CEBPD,CEBPG,CENPB,CHCHD6,CHRAC1,CHST13,CIC,CLEC2L,CLIP1,COMTD1,CTBP2,CTDP1,CTU2,DENND1A,DENND3,DGCR6L,DLGAP2,DMPK,DOCK6,DSCAM,DUSP4,E2F8,EGFLAM,EHBP1L1,EMILIN3,ERBB3,ERRFI1,ESPN,ETFB,EVA1…
TF	Factor: AP-2; motif: MKCCCSCNGGCG; match class: 1	TF:M00189_1	7.50557e-08	7.12462	6094	572	251	19728	SEPT9,AAMP,ABCC1,ACTN4,ADAMTS2,ADORA2A,ADRA2C,AGO2,ANK1,ANXA2R,AP2A1,APC2,ARC,ARF5,ARHGAP45,ARHGAP8,ARHGEF10,ARHGEF16,ARHGEF17,ARRDC4,ATXN10,BAIAP2,BCL11B,BICD2,BTBD2,BTBD6,C11ORF95,CBX4,CCND1,CCNE1,CD8B,CDC25C,CDH4,CEBPB,CEBPD,CEBPG,CENPB,CHCHD6,CHRAC1,CHST13,CKMT2,CLDND2,CLEC2L,CLIP1,COL6A2,CPN2,CSNK1G2,CTBP2,CTU2,DACT3,DBP,DENND1A,DENND3,DGCR6L,DHX35,DLGAP2,DNAJB5,DOCK6,DSCAM,DSTN,DUSP4,E2F8,E…
TF	Factor: Sp2; motif: TGGGCGCGCCCA	TF:M06948	7.50622e-08	7.12458	8866	572	335	19728	ABCC6,ABCG1,ACTN4,ADAMTS2,ADRA2C,AGO2,AHDC1,ALOX15B,ALPI,ANK1,AP2A1,APC2,ARC,ARF5,ARHGAP45,ARHGAP8,ARHGDIA,ARHGEF10,ARHGEF16,ARHGEF17,ARL6,ARRDC2,ARRDC4,ATG16L1,ATP2C2,ATXN10,BAIAP2,BCL11B,BICD2,BTBD2,BTBD6,BUD13,C11ORF95,C19ORF12,CACNA1E,CARS,CASZ1,CBR1,CBR3,CCND1,CCNE1,CD83,CD8B,CDC25C,CDH4,CEBPB,CEBPD,CEBPG,CEBPZ,CENPB,CENPJ,CEP89,CERCAM,CFLAR,CHAC1,CHRAC1,CLEC2L,CLIP1,COL6A1,COMTD1,CSNK1G2,CT…
TF	Factor: Sp1; motif: NGGGGGCGGGGYN	TF:M00196	7.98639e-08	7.09765	10235	572	374	19728	SEPT9,AASS,ABCC1,ABCG1,ACBD3,ACOT7,ACTN4,ACTR3B,ADAMTS2,ADRA2C,AGO2,AHDC1,ALK,ALOX12B,ALOX15B,ALPI,ANK1,AP1S3,AP2A1,APC2,ARC,ARF5,ARHGAP45,ARHGAP8,ARHGDIA,ARHGEF10,ARHGEF16,ARHGEF17,ARMC10,ARRDC2,ARRDC4,ATG16L1,ATP2C2,BAIAP2,BCL11B,BICD2,BTBD2,BTBD6,BUD13,C11ORF95,C19ORF12,C19ORF25,C2CD4D,CA3,CACNA1E,CAPN12,CARS,CBR1,CBR3,CBX4,CCDC126,CCND1,CCNE1,CD151,CD83,CD8B,CDC23,CDC25B,CDC25C,CDCA2,CDH4,CEB…
TF	Factor: Sp1; motif: NNGGGGCGGGGNN; match class: 1	TF:M00932_1	1.05267e-07	6.97771	6049	572	249	19728	ABCC1,ABCG1,ACBD3,ACOT7,ADAMTS2,ADRA2C,AGO2,AHDC1,ALK,ALOX12B,ALOX15B,ANK1,ARC,ARF5,ARHGAP45,ARHGAP8,ARHGDIA,ARHGEF10,ARHGEF16,ARHGEF17,ARMC10,ARRDC2,ARRDC4,ATP2C2,BAIAP2,BCL11B,BTBD6,BUD13,C11ORF95,C19ORF12,CAPN12,CBR1,CBX4,CCND1,CCNE1,CD83,CDC23,CDC25B,CDC25C,CDCA2,CEBPB,CEBPD,CENPB,CHRAC1,CHST13,CIART,CIC,CLEC2L,COL6A1,COL6A2,CSNK1G2,CTBP2,CTDP1,DACT3,DBP,DDAH2,DENND1A,DENND3,DGCR6L,DLGAP2,DNA…
TF	Factor: ZBP89; motif: CCCCKCCCCCNN	TF:M07397	1.09226e-07	6.96167	7145	572	283	19728	AADAC,ABCC6,ACBD3,ACOT7,ACOX2,ACSBG2,ACTR3B,ADD1,ADORA2A,ADRA2C,AGO2,AHDC1,ALK,ALOX12B,ALOX15B,ALPP,ANK1,AP1S3,AP2A1,APC2,ARC,ARF5,ARHGAP45,ARHGAP8,ARHGDIA,ARHGEF10,ARHGEF16,ARHGEF17,ARMC10,ARRDC2,ARRDC4,ATXN10,BAIAP2,BCL11B,BTBD2,BTBD6,BUD13,C19ORF12,C19ORF25,CAPN12,CARHSP1,CASZ1,CBR3,CBX4,CCND1,CCNE1,CD151,CD300A,CD83,CDC25B,CDC25C,CEBPB,CENPJ,CHRAC1,CIART,CIC,CLDND2,CRYBG1,CSNK1G2,CTBP2,DACT3,…
TF	Factor: AP2; motif: GCCYGSGGSN	TF:M08867	1.42543e-07	6.84605	10057	572	368	19728	SEPT9,AAMP,ABCC1,ABCC6,ABCG1,ACBD3,ACOT7,ACTN4,ACTR3B,ADAMTS2,ADORA2A,ADRA2C,AGO2,AHDC1,ALK,ALOX15B,ALPI,ALPP,ANK1,AP1S3,APC2,ARC,ARF5,ARHGAP45,ARHGAP8,ARHGDIA,ARHGEF10,ARHGEF16,ARHGEF17,ARMC10,ARRDC4,ATP2C2,ATXN10,BAIAP2,BCL11B,BFSP1,BICD2,BTBD2,BTBD6,BUD13,C11ORF95,C19ORF12,C19ORF25,CASZ1,CBR3,CBX4,CCDC126,CCND1,CCNE1,CD151,CD83,CD8B,CDC25C,CDCA2,CDH4,CEBPB,CEBPD,CEBPG,CEBPZ,CENPB,CENPJ,CEP89,C…
TF	Factor: sp4; motif: NNNGCYCCGCCCCCY	TF:M10530	1.55879e-07	6.80721	8229	572	315	19728	AAMP,ABCC1,ACBD3,ACOT7,ACTR3B,ADAMTS2,ADD1,ADRA2C,AHDC1,ALDH1L1,ALK,ALOX12B,ALOX15B,ALPP,ANK1,AP1S3,AP2A1,ARC,ARF5,ARHGAP45,ARHGAP8,ARHGDIA,ARHGEF10,ARHGEF16,ARHGEF17,ARMC10,ARRDC4,ATP2C2,ATXN10,BAIAP2,BCL11B,BICD2,BTBD6,BUD13,C19ORF12,C19ORF25,CAPN12,CBR1,CCND1,CCNE1,CD151,CD300A,CD83,CDCA2,CDH4,CEBPB,CEBPD,CENPB,CENPJ,CHCHD6,CHRAC1,CHST13,CIART,CIC,CKMT2,CLEC2L,CLIP1,COL6A1,COL6A2,CRYBG1,CSNK1G…
TF	Factor: CPBP; motif: GNNRGGGHGGGGNNGGGRN	TF:M09973	1.66399e-07	6.77885	10856	572	390	19728	SEPT9,ABCC1,ABCC6,ABCG1,ACBD3,ACOT7,ACSBG2,ACTN4,ADAMTS2,ADD1,ADORA2A,ADRA2C,AGO2,AHDC1,AKAP12,ALDH1L1,ALK,ALOX12B,ALOX15B,ANK1,AP1S3,AP2A1,APC2,ARC,ARF5,ARHGAP45,ARHGAP8,ARHGDIA,ARHGEF10,ARHGEF16,ARHGEF17,ARMC10,ARRDC2,ARRDC4,ATP2C2,ATXN10,BAIAP2,BCL11B,BICD2,BTBD2,BTBD6,BUD13,C11ORF95,C19ORF12,C2CD4D,C9ORF131,CA3,CACNA1E,CAPN12,CARHSP1,CASZ1,CBR1,CBR3,CBX4,CCDC126,CCND1,CCNE1,CD151,CD300A,CD83,…
TF	Factor: SP2; motif: GNNGGGGGCGGGGSN	TF:M03807	2.13282e-07	6.67105	8417	572	320	19728	SEPT9,ABCC1,ABCG1,ACTN4,ADAMTS2,ADRA2C,AGO2,AHDC1,ALK,ALOX15B,ANK1,AP1S3,APC2,ARC,ARF5,ARHGAP45,ARHGAP8,ARHGDIA,ARHGEF10,ARHGEF16,ARHGEF17,ARMC10,ARRDC4,ATP2C2,ATXN10,BAIAP2,BCL11B,BICD2,BTBD2,BTBD6,BUD13,C11ORF95,C19ORF12,C19ORF25,C2CD4D,CA3,CACNA1E,CAPN12,CARS,CBR1,CBR3,CBX4,CCND1,CCNE1,CD151,CD83,CDC23,CDC25B,CDC25C,CDCA2,CDH4,CEBPB,CEBPD,CENPB,CENPJ,CHAC1,CHCHD6,CHRAC1,CHST13,CIART,CIC,CKMT2,…
TF	Factor: Egr-1; motif: GCGGGGGCGG	TF:M01873	2.58482e-07	6.58757	6739	572	269	19728	AAMP,AASS,ABCC1,ACBD3,ACTN4,ADAMTS2,ADRA2C,AGO2,AHDC1,ALDH1L1,ALK,ALOX15B,ANK1,AP1S3,AP2A1,ARC,ARF5,ARHGAP45,ARHGAP8,ARHGDIA,ARHGEF10,ARHGEF16,ARHGEF17,ARMC10,ARRDC4,ATG16L1,ATXN10,BAIAP2,BCL11B,BFSP1,BICD2,BNIPL,BTBD2,BTBD6,C11ORF95,C19ORF25,CA5A,CASZ1,CBX4,CCND1,CCNE1,CD83,CDC25C,CDH4,CEBPB,CEBPD,CEBPG,CFLAR,CHAC1,CHRAC1,CHST13,CIC,CLEC2L,COL6A2,COMTD1,CRYBG1,CSNK1G2,CTBP2,DACT3,DENND1A,DHRS13,…
TF	Factor: AP-2; motif: GSCCSCRGGCNRNRNN	TF:M00800	3.06776e-07	6.51318	9124	572	340	19728	SEPT9,ABCC1,ABCC6,ABCG1,ACTN4,ACTR3B,ADAMTS2,ADGRD1,ADORA2A,ADRA2C,AGO2,AHDC1,ALOX15B,ALPP,ANK1,ANXA2R,AP2A1,APC2,ARC,ARHGAP45,ARHGAP8,ARHGEF10,ARHGEF16,ARHGEF17,ARMC10,ARRDC4,ATXN10,BAIAP2,BCL11B,BFSP1,BICD2,BTBD2,BTBD6,C11ORF95,CACNA1E,CALCA,CARHSP1,CARS,CASZ1,CBR1,CBR3,CBX4,CCND1,CCNE1,CD83,CD8B,CDC23,CDC25B,CDCA2,CDH4,CEBPB,CEBPD,CEBPG,CEBPZ,CEL,CENPB,CENPJ,CHAC1,CHCHD6,CHRAC1,CHST13,CIC,CKMT…
TF	Factor: TCF-1; motif: ACATCGRGRCGCTGW; match class: 1	TF:M11603_1	3.10916e-07	6.50736	13187	572	451	19728	AADAC,AAMP,AASS,ABCC1,ABCC6,ABCG1,ACBD3,ACOT7,ACOX2,ACTR3B,ADAMTS2,ADRA2C,AGO2,AHDC1,ALDH1L1,ALK,ALOX15B,ALPI,ALPP,ANGPTL8,ANK1,ANXA2R,AP1S3,AP2A1,APC2,ARC,ARF5,ARHGAP45,ARHGAP8,ARHGDIA,ARHGEF10,ARHGEF16,ARHGEF17,ARMC10,ARRDC2,ARRDC4,ATG16L1,ATP2C2,ATXN10,BAIAP2,BCL11B,BFSP1,BICD2,BNIPL,BTBD2,BTBD6,BUD13,C11ORF95,C19ORF12,C19ORF25,C2CD4D,CACNA1E,CAPN12,CARHSP1,CARS,CASZ1,CBR1,CBR3,CBX4,CCDC126,CC…
TF	Factor: TIEG1; motif: NCCCNSNCCCCGCCCCC	TF:M12351	3.20794e-07	6.49377	12305	572	428	19728	SEPT9,AAMP,AASS,ABCC1,ABCG1,ACBD3,ACOX2,ACSBG2,ACTR3B,ADAMTS2,ADD1,ADRA2C,AGO2,AHDC1,AKAP12,ALK,ALOX12B,ALOX15B,ALPP,ANK1,AP1S3,AP2A1,APC2,ARC,ARF5,ARHGAP45,ARHGAP8,ARHGDIA,ARHGEF10,ARHGEF16,ARHGEF17,ARL6,ARMC10,ARRDC2,ARRDC4,ATG16L1,ATP2C2,ATXN10,BAIAP2,BCL11B,BICD2,BNIPL,BTBD2,BTBD6,BUD13,C11ORF95,C19ORF12,C19ORF25,CA3,CA5A,CACNA1E,CAPN12,CASZ1,CBR3,CBX4,CCDC126,CCND1,CCNE1,CD151,CD300A,CD83,CD…
TF	Factor: E2F-2; motif: GCGCGCGCNCS; match class: 1	TF:M11529_1	3.59272e-07	6.44458	14476	572	483	19728	SEPT9,AAMP,AASS,ABAT,ABCC1,ABCC6,ABCG1,ACBD3,ACTN4,ACTR3B,ADAMTS2,ADGRD1,ADRA2C,ADRB2,AGO2,AHDC1,AKAP12,ALDH1L1,ALK,ALOX12B,ALOX15B,ALPP,ANK1,AP1S3,AP2A1,APC2,ARC,ARF5,ARHGAP45,ARHGAP8,ARHGDIA,ARHGEF10,ARHGEF16,ARHGEF17,ARL6,ARMC10,ARRDC2,ARRDC4,ATG16L1,ATP2C2,ATXN10,BAIAP2,BCL11B,BFSP1,BICD2,BNIPL,BTBD2,BTBD6,BUD13,C11ORF95,C19ORF12,C19ORF25,C2CD4D,CA3,CA5A,CACNA1E,CAPN12,CARHSP1,CARS,CASZ1,CBR1…
TF	Factor: E2F-1:HES-7; motif: GGCRCGTGSYNNWNGGCGCSM; match class: 1	TF:M08525_1	3.6201e-07	6.44128	15273	572	502	19728	SEPT9,AAMP,AASS,ABAT,ABCC1,ABCC6,ABCG1,ACBD3,ACSBG2,ACTN4,ACTR3B,ADAMTS2,ADD1,ADORA2A,ADRA2C,AGO2,AHDC1,AKAP12,ALDH1L1,ALK,ALOX12B,ALOX15B,ALPI,ALPP,ANK1,ANXA2R,AP1S3,AP2A1,APC2,ARC,ARF5,ARHGAP45,ARHGAP8,ARHGDIA,ARHGEF10,ARHGEF16,ARHGEF17,ARL6,ARMC10,ARRDC2,ARRDC4,ATG16L1,ATP2C2,ATXN10,BAIAP2,BCL11B,BFSP1,BICD2,BNIPL,BTBD2,BTBD6,BUD13,C11ORF95,C19ORF12,C19ORF25,C9ORF131,CA3,CA5A,CACNA1E,CAPN12,CA…
TF	Factor: ZNF37A; motif: CCYYGGCTCCNTSCCMN	TF:M12354	4.96703e-07	6.3039	10961	572	391	19728	AASS,ABCB5,ABCC1,ABCG1,ACOX2,ACTN4,ACTR3B,ADAMTS2,ADORA2A,ADRA2C,AGO2,AHDC1,AKAP12,ALOX12B,ALPI,ALPP,ANGPTL8,ANK1,AP1S3,AP2A1,APC2,ARC,ARF5,ARHGAP45,ARHGAP8,ARHGDIA,ARHGEF10,ARHGEF16,ARMC10,ARRDC4,ATP2C2,ATXN10,BAIAP2,BCL11B,BFSP1,BICD2,BTBD2,C11ORF95,C19ORF12,C2CD4D,CA3,CA5A,CACNA1E,CAPN12,CARHSP1,CASP10,CASZ1,CBR1,CBR3,CBX4,CCDC126,CCND1,CCNE1,CD151,CD300A,CD83,CD8B,CDC25B,CDC25C,CDH4,CEBPB,CEB…
TF	Factor: Sp2; motif: NYSGCCCCGCCCCCY; match class: 1	TF:M03567_1	5.64645e-07	6.24822	3616	572	166	19728	ABCC1,ADRA2C,AHDC1,ALK,ALOX15B,ANK1,ARC,ARHGAP45,ARHGAP8,ARHGDIA,ARHGEF16,ARHGEF17,ATP2C2,BAIAP2,BCL11B,BTBD6,BUD13,C19ORF12,CBX4,CCNE1,CD83,CDCA2,CEBPB,CEBPD,CHRAC1,CIC,COL6A1,COL6A2,CSNK1G2,DACT3,DDAH2,DENND1A,DENND3,DGCR6L,DLGAP2,DNAJB5,DOCK6,DSTN,DUSP4,E2F8,EHBP1L1,EIF4B,ENSG00000249141,ENSG00000283239,EPHA6,ERLIN2,ESPN,ETFB,EVA1B,FAM89B,FGFR4,FOXL2,GATA3,GCOM1,GNG13,GPR153,GPX4,GTF2IRD1,HELZ…
TF	Factor: RNF96; motif: BCCCGCRGCC; match class: 1	TF:M01199_1	5.78469e-07	6.23772	4323	572	190	19728	ABCC1,ABCG1,ACTR3B,ADAMTS2,ADRA2C,AGO2,ANK1,AP1S3,ARC,ARF5,ARHGAP45,ARHGDIA,ARHGEF17,ARMC10,BAIAP2,BICD2,BTBD2,BTBD6,C11ORF95,CASZ1,CBX4,CCDC126,CCNE1,CD8B,CDC25C,CDH4,CEBPB,CEBPD,CEBPG,CENPB,CHCHD6,CHRAC1,CLEC2L,CLIP1,COL6A2,CSNK1G2,CTBP2,CTDP1,CTU2,DACT3,DENND1A,DENND3,DGCR6L,DLGAP2,DOCK6,DSCAM,DSTN,DUSP4,EBF2,EHBP1L1,EMILIN3,ENSG00000283239,ERRFI1,ESPN,EVA1B,FAM89B,FANCI,FBXL13,FBXO25,FEZF1,FG…
TF	Factor: TFAP2C; motif: NGCCCNNRGGCA	TF:M04152	5.83672e-07	6.23383	7739	572	298	19728	SEPT9,AADAC,ABCG1,ACOT7,ACSBG2,ACTN4,ADAMTS2,ADORA2A,ADRB2,AGO2,ALDH1L1,ALOX12B,ALPP,ANGPTL8,ANK1,ANXA2R,ARC,ARF5,ARHGAP45,ARHGEF10,ARHGEF17,ARL6,ARMC10,ARRDC2,ARRDC4,ATP2C2,ATXN10,BAIAP2,BICD2,BTBD2,BTBD6,C11ORF95,CA5A,CACNA1E,CARHSP1,CBR3,CBX4,CCND1,CD151,CD300A,CD8B,CDC23,CDC25C,CDCA2,CEBPB,CEBPD,CEBPG,CEL,CENPB,CENPJ,CERCAM,CHST13,CIART,CKMT2,CLDND2,CLEC2L,CLIP1,COL6A1,COL6A2,COMTD1,CPN2,CSNK…
TF	Factor: KLF15; motif: RGGGMGGRGNNGGGGGNGG	TF:M09968	5.89185e-07	6.22975	3160	572	150	19728	AAMP,AASS,ABCC1,ADRA2C,AHDC1,ALDH1L1,ALK,ALOX12B,ALOX15B,AP2A1,APC2,ARHGDIA,ARHGEF17,ARMC10,ARRDC2,BAIAP2,BCL11B,BTBD2,C19ORF12,CACNA1E,CALCA,CAPN12,CASZ1,CBX4,CCNE1,CD83,CEBPB,CEBPD,CHST13,COL6A1,COL6A2,CRB2,CSNK1G2,DBP,DMPK,DNAJB5,DUSP4,EBF2,EHBP1L1,ENO3,ENSG00000283239,ERRFI1,ESPN,ETFB,FAM89B,FBXL13,FEZF1,FGFR1,FGFR4,FLOT1,FOXD2,FXYD1,G3BP1,GATA5,GCOM1,GFRA3,GPR153,GTF2IRD1,HELZ,HES1,HNRNPH1,I…
TF	Factor: SP1; motif: GGGGYGGGGNS; match class: 1	TF:M01303_1	6.80781e-07	6.16699	3509	572	162	19728	SEPT9,ABCC1,ABCG1,ACBD3,AHDC1,ALK,ALOX15B,ANK1,ARHGAP45,ARHGAP8,ARHGDIA,ARHGEF16,ARHGEF17,ATP2C2,BAIAP2,BCL11B,BUD13,C11ORF95,C19ORF12,CA3,CACNA1E,CAPN12,CASZ1,CBX4,CCND1,CCNE1,CD151,CD300A,CD83,CDC25C,CDCA2,CEBPB,CEBPD,CENPB,CHRAC1,CIC,COL6A1,COL6A2,CRYBG1,CSNK1G2,DACT3,DENND1A,DENND3,DHX35,DLGAP2,DOCK6,DSCAM,DSTN,DUSP4,E2F8,EGFLAM,EHBP1L1,EIF4B,ENO3,ENSG00000283239,EPHA6,ERLIN2,ESPN,EVA1B,FAM89…
TF	Factor: E2F-1; motif: TTTGGCGCCAAA; match class: 1	TF:M04516_1	7.10749e-07	6.14828	10229	572	370	19728	SEPT9,AASS,ABCC1,ABCC6,ABCG1,ACBD3,ACSBG2,ACTN4,ACTR3B,ADAMTS2,ADRA2C,AGO2,AHDC1,ALDH1L1,ALK,ALOX12B,ALOX15B,ANK1,ANXA2R,AP1S3,ARC,ARHGDIA,ARHGEF10,ARHGEF16,ARHGEF17,ARL6,ARRDC2,ARRDC4,ATG16L1,ATP2C2,ATXN10,BAIAP2,BCL11B,BFSP1,BICD2,BTBD2,BTBD6,C11ORF95,C19ORF12,C19ORF25,CA3,CA5A,CARHSP1,CASZ1,CBR3,CBX4,CCDC126,CCND1,CCNE1,CD151,CD83,CD8B,CDC23,CDC25B,CDH4,CEBPB,CEBPD,CEBPG,CEBPZ,CEL,CENPB,CERCAM…
TF	Factor: WT1; motif: GNGGGGGCGGGG; match class: 1	TF:M03893_1	7.69468e-07	6.11381	3981	572	178	19728	ABCG1,ACTN4,ADAMTS2,AGO2,AHDC1,ALK,ALOX15B,ANK1,AP2A1,ARC,ARF5,ARHGAP45,ARHGAP8,ARHGDIA,ARHGEF10,ARHGEF16,ARHGEF17,ARMC10,ARRDC4,ATXN10,BAIAP2,BCL11B,BTBD2,C11ORF95,CBX4,CCND1,CCNE1,CD83,CDH4,CEBPB,CHRAC1,CIC,CLEC2L,CSNK1G2,DACT3,DENND1A,DENND3,DHX35,DLGAP2,DNAJB5,DNAJB6,DUSP4,EHBP1L1,EIF4B,EMILIN3,ENSG00000283239,EPHA6,ERBB3,ERRFI1,ESPN,EVA1B,FAM89B,FBXL13,FBXO25,FGFR1,FGFR4,FLOT1,FOXA3,FOXD2,GA…
TF	Factor: TIEG1; motif: NCCCNSNCCCCGCCCCC; match class: 1	TF:M12351_1	1.13538e-06	5.94486	8182	572	310	19728	SEPT9,AASS,ABCC1,ABCG1,ACBD3,ACOX2,ACSBG2,ADAMTS2,ADRA2C,AGO2,AHDC1,ALK,ALOX12B,ALOX15B,ANK1,AP2A1,ARC,ARF5,ARHGAP45,ARHGAP8,ARHGDIA,ARHGEF16,ARHGEF17,ARMC10,ARRDC4,ATP2C2,ATXN10,BAIAP2,BCL11B,BICD2,BNIPL,BTBD2,BTBD6,BUD13,C11ORF95,C19ORF12,CA3,CACNA1E,CAPN12,CASZ1,CBR3,CBX4,CCDC126,CCND1,CCNE1,CD83,CDC25B,CDC25C,CDCA2,CDH4,CEBPB,CEBPD,CENPB,CHRAC1,CIART,CIC,CLEC2L,CLIP1,COL6A1,COL6A2,CRB2,CRYBG1…
TF	Factor: E2F-3:HES-7; motif: NNNSGCGCSNNNNNCRCGYGNN; match class: 1	TF:M08526_1	1.14141e-06	5.94256	15000	572	494	19728	SEPT9,AAMP,AASS,ABCC1,ABCC6,ABCG1,ACBD3,ACOT7,ACSBG2,ACTN4,ACTR3B,ADAMTS2,ADGRD1,ADORA2A,ADRA2C,AGO2,AHDC1,AKAP12,ALDH1L1,ALK,ALOX15B,ALPP,ANGPTL8,ANK1,ANXA2R,AP1S3,AP2A1,APC2,ARC,ARF5,ARHGAP45,ARHGAP8,ARHGDIA,ARHGEF10,ARHGEF16,ARHGEF17,ARL6,ARMC10,ARRDC2,ARRDC4,ATG16L1,ATP2C2,ATXN10,BAIAP2,BCL11B,BFSP1,BICD2,BTBD2,BTBD6,BUD13,C11ORF95,C19ORF12,C19ORF25,C2CD4D,CA3,CACNA1E,CALCA,CAPN12,CARHSP1,CAR…
TF	Factor: BTEB2; motif: RGGGNGKGGN	TF:M07277	1.27919e-06	5.89306	8494	572	319	19728	SEPT9,ABCC1,ABCG1,ACOT7,ADRA2C,AGO2,AHDC1,ALDH1L1,ALK,ALOX12B,ALOX15B,ALPP,ANK1,AP1S3,AP2A1,APC2,ARC,ARF5,ARHGAP45,ARHGAP8,ARHGDIA,ARHGEF10,ARHGEF16,ARHGEF17,ARMC10,ARRDC2,ARRDC4,ATP2C2,BAIAP2,BCL11B,BICD2,BTBD6,BUD13,C11ORF95,C19ORF12,C19ORF25,C2CD4D,CA3,CACNA1E,CAPN12,CARS,CASZ1,CBR1,CCDC126,CCND1,CCNE1,CD151,CD83,CDC23,CDC25B,CDC25C,CDH4,CEBPB,CEBPD,CENPB,CENPJ,CHRAC1,CHST13,CIART,CIC,CKMT2,CL…
TF	Factor: EGR1; motif: NACGCCCACGCANW	TF:M03896	1.38698e-06	5.85793	6130	572	247	19728	AAMP,ABCC1,ACBD3,ACSBG2,ACTN4,ADGRD1,ADRA2C,AGO2,AHDC1,ALOX15B,ANK1,AP1S3,ARC,ARF5,ARHGAP8,ARHGDIA,ARHGEF10,ARHGEF16,ARHGEF17,ARMC10,ATXN10,BAIAP2,BCL11B,BFSP1,BICD2,BTBD2,BTBD6,C11ORF95,C19ORF12,C19ORF25,CA5A,CARS,CBX4,CCND1,CCNE1,CD83,CDC25C,CDH4,CEBPB,CEBPD,CEBPG,CEBPZ,CENPB,CFLAR,CHRAC1,CHST13,CLEC2L,COL6A2,COMTD1,CPN2,CRYBG1,CSNK1G2,CTBP2,CTDP1,CTU2,DENND1A,DHRS13,DLGAP2,DNAJB6,DOCK6,DUSP4,E…
TF	Factor: SP1; motif: CCCCKCCCCC	TF:M02281	1.38758e-06	5.85774	6482	572	258	19728	ACBD3,ACOT7,ACOX2,ADD1,ADRA2C,AGO2,AHDC1,ALK,ALOX12B,ALOX15B,ALPP,ANK1,AP1S3,AP2A1,APC2,ARC,ARF5,ARHGAP45,ARHGAP8,ARHGDIA,ARHGEF10,ARHGEF16,ARHGEF17,ARMC10,ARRDC4,ATXN10,BAIAP2,BCL11B,BTBD2,BTBD6,BUD13,C19ORF25,CAPN12,CASZ1,CCND1,CCNE1,CD151,CD83,CDC25B,CDC25C,CEBPB,CENPJ,CHRAC1,CIC,CLDND2,CRYBG1,CSNK1G2,CTBP2,DACT3,DBP,DDAH2,DENND1A,DENND3,DGCR6L,DHRS13,DHX35,DLGAP2,DNAJB5,DNAJB6,DOCK6,DSCAM,DST…
TF	Factor: AP-2alpha; motif: NSCCNCRGGSN; match class: 1	TF:M07348_1	1.51643e-06	5.81918	2947	572	141	19728	AAMP,ABCC1,ADAMTS2,ADRA2C,AGO2,AHDC1,ALPI,ALPP,ANK1,ARHGAP45,ARHGDIA,ARHGEF16,ARHGEF17,ATXN10,BAIAP2,BCL11B,BTBD2,C11ORF95,CBR3,CCNE1,CEBPB,CHCHD6,CLIP1,COMTD1,CTBP2,CTDP1,CTU2,DENND1A,DENND3,DOCK6,EHBP1L1,ELFN1,EMILIN3,ERRFI1,ESPN,EVA1B,FBXO25,FEZF1,FFAR2,FGFR1,FOXD2,FOXE3,G3BP1,GATA2,GATA5,GNG13,GOLM1,GPR153,GPX4,HELZ,HEY1,HIC1,HLA-B,HMCN1,HNRNPH1,HRC,IGDCC4,IRX2,IRX4,IVNS1ABP,JAG2,KIAA0232,KIF…
TF	Factor: RNF96; motif: BCCCGCRGCC	TF:M01199	1.56898e-06	5.80438	8473	572	318	19728	SEPT9,AASS,ABCC1,ABCC6,ABCG1,ACOT7,ACOX2,ACTN4,ACTR3B,ADAMTS2,ADRA2C,AGO2,ALK,ALPP,ANK1,AP1S3,AP2A1,APC2,ARC,ARF5,ARHGAP45,ARHGAP8,ARHGDIA,ARHGEF10,ARHGEF16,ARHGEF17,ARMC10,ARRDC2,ARRDC4,ATG16L1,BAIAP2,BCL11B,BFSP1,BICD2,BTBD2,BTBD6,C11ORF95,C19ORF12,CALCA,CASZ1,CBX4,CCDC126,CCNE1,CD8B,CDC25B,CDC25C,CDCA2,CDH4,CEBPB,CEBPD,CEBPG,CEBPZ,CENPB,CHAC1,CHCHD6,CHRAC1,CIC,CLEC2L,CLIP1,COL6A1,COL6A2,COMTD1…
TF	Factor: WT1; motif: CGCCCCCNCN; match class: 1	TF:M02036_1	1.58124e-06	5.801	5289	572	220	19728	AAMP,ABCG1,ACBD3,ACTN4,ADAMTS2,ADRA2C,AGO2,AHDC1,ALK,ANK1,AP1S3,AP2A1,ARC,ARF5,ARHGAP45,ARHGAP8,ARHGDIA,ARHGEF10,ARHGEF16,ARHGEF17,ARMC10,ATXN10,BAIAP2,BCL11B,BICD2,BTBD2,BTBD6,C11ORF95,CAPN12,CBX4,CCND1,CCNE1,CD83,CDH4,CEBPB,CEBPD,CENPB,CFLAR,CHRAC1,CHST13,CLEC2L,COL6A2,CRYBG1,CSNK1G2,CTU2,DACT3,DBP,DENND1A,DENND3,DGCR6L,DHRS13,DHX35,DLGAP2,DNAJB6,DOCK6,DSCAM,DSTN,DUSP4,EGFLAM,EHBP1L1,EIF4B,EMIL…
TF	Factor: Egr-1; motif: GCGGGGGCGG	TF:M07354	1.62158e-06	5.79006	7802	572	298	19728	SEPT9,AAMP,AASS,ABCC1,ABCG1,ACTN4,ADAMTS2,ADRA2C,AGO2,AHDC1,AKAP12,ALDH1L1,ALK,ALOX15B,ANK1,AP1S3,AP2A1,ARC,ARF5,ARHGAP45,ARHGAP8,ARHGDIA,ARHGEF10,ARHGEF16,ARHGEF17,ARMC10,ARRDC4,ATG16L1,ATXN10,BAIAP2,BCL11B,BFSP1,BICD2,BNIPL,BTBD2,BTBD6,C11ORF95,C19ORF25,CA5A,CASZ1,CBX4,CCND1,CCNE1,CD83,CDC25C,CDH4,CEBPB,CEBPD,CEBPG,CENPB,CFLAR,CHAC1,CHCHD6,CHRAC1,CHST13,CIC,CLEC2L,COL6A2,COMTD1,CRB2,CRYBG1,CSNK…
TF	Factor: Churchill; motif: CGGGNN	TF:M00986	1.62271e-06	5.78976	14200	572	474	19728	SEPT9,AADAC,AAMP,AASS,ABAT,ABCC1,ABCC6,ABCG1,ACBD3,ACOT7,ACOX2,ACSBG2,ACTN4,ACTR3B,ADAMTS2,ADD1,ADORA2A,ADRA2C,ADRB2,AGO2,AHDC1,AKAP12,ALDH1L1,ALK,ALOX12B,ALOX15B,ALPP,ANK1,AP1S3,AP2A1,APC2,ARF5,ARHGAP45,ARHGAP8,ARHGDIA,ARHGEF10,ARHGEF16,ARHGEF17,ARL6,ARMC10,ARRDC2,ARRDC4,ATG16L1,ATP2C2,ATXN10,BAIAP2,BCL11B,BFSP1,BICD2,BTBD2,BTBD6,BUD13,C11ORF95,C19ORF12,C19ORF25,CA3,CA5A,CACNA1E,CALCA,CAPN12,CAR…
TF	Factor: Sp2; motif: GGSNNGGGGGCGGGGCCNGNGS	TF:M09658	1.76298e-06	5.75375	5264	572	219	19728	ABCC1,ABCG1,ADAMTS2,ADRA2C,AGO2,AHDC1,ALK,ALOX15B,ANK1,AP1S3,ARC,ARF5,ARHGAP45,ARHGAP8,ARHGDIA,ARHGEF16,ARHGEF17,ARMC10,ARRDC4,ATG16L1,BAIAP2,BTBD2,BTBD6,BUD13,C19ORF12,C19ORF25,CBR3,CCND1,CCNE1,CD83,CDH4,CEBPB,CENPJ,CHRAC1,CIART,CIC,CLEC2L,COL6A1,COL6A2,CRYBG1,CSNK1G2,DACT3,DDAH2,DENND1A,DENND3,DHX35,DLGAP2,DOCK6,DSCAM,DSTN,DUSP4,E2F8,EDRF1,EHBP1L1,EIF4B,ENSG00000283239,ERRFI1,ESPN,ETFB,EVA1B,FA…
TF	Factor: Sp1; motif: NGGGGCGGGGN; match class: 1	TF:M07395_1	1.77424e-06	5.75099	6336	572	253	19728	ABCC1,ABCG1,ACTN4,ADAMTS2,ADRA2C,AGO2,AHDC1,ALK,ALOX15B,ANK1,ARC,ARF5,ARHGAP45,ARHGAP8,ARHGDIA,ARHGEF10,ARHGEF16,ARHGEF17,ARMC10,ARRDC2,ARRDC4,ATP2C2,BAIAP2,BCL11B,BICD2,BTBD6,BUD13,C11ORF95,C19ORF12,C19ORF25,CAPN12,CBR1,CBR3,CBX4,CCND1,CCNE1,CD83,CDC23,CDC25B,CDC25C,CDCA2,CDH4,CEBPB,CEBPD,CENPB,CHRAC1,CHST13,CIART,CIC,CLEC2L,COL6A1,COL6A2,CSNK1G2,CTBP2,CTDP1,DACT3,DBP,DDAH2,DENND1A,DENND3,DGCR6L…
TF	Factor: SP2; motif: GNNGGGGGCGGGGSN; match class: 1	TF:M03807_1	1.81184e-06	5.74188	4201	572	184	19728	ABCC1,ABCG1,ADAMTS2,ADRA2C,AGO2,AHDC1,ALK,ALOX15B,ANK1,ARC,ARHGAP45,ARHGAP8,ARHGDIA,ARHGEF16,ARHGEF17,ATP2C2,BAIAP2,BTBD6,BUD13,C11ORF95,C19ORF12,CCND1,CCNE1,CD83,CDC25C,CDCA2,CEBPB,CEBPD,CENPB,CHRAC1,CIC,CLEC2L,CLIP1,COL6A1,COL6A2,CSNK1G2,CTBP2,CTDP1,DACT3,DBP,DDAH2,DENND1A,DENND3,DGCR6L,DLGAP2,DNAJB6,DOCK6,DSTN,DUSP4,E2F8,EGFLAM,EHBP1L1,EIF4B,EMILIN3,ENSG00000249141,ENSG00000283239,EPHA6,ERLIN2…
TF	Factor: Sp1; motif: NGGGGGCGGGGCCNGGGGGGGG; match class: 1	TF:M10071_1	1.92434e-06	5.71572	4625	572	198	19728	ABCC1,ADRA2C,AGO2,AHDC1,ALK,ALOX15B,ANK1,AP2A1,ARC,ARF5,ARHGAP45,ARHGAP8,ARHGDIA,ARHGEF16,ARHGEF17,ARMC10,ATP2C2,BAIAP2,BTBD6,BUD13,C19ORF12,CBR3,CBX4,CCDC126,CCND1,CCNE1,CD83,CDCA2,CDH4,CEBPB,CEBPD,CENPB,CHRAC1,CIC,CLDND2,CLEC2L,CLIP1,COL6A1,COL6A2,CSNK1G2,DACT3,DBP,DDAH2,DENND1A,DENND3,DGCR6L,DNAJB6,DOCK6,DSCAM,DSTN,DUSP4,E2F8,EGFLAM,EHBP1L1,EIF4B,EMILIN3,ENSG00000283239,ERLIN2,ESPN,ETFB,EVA1B,…
TF	Factor: ZNF37A; motif: CCYYGGCTCCNTSCCMN; match class: 1	TF:M12354_1	2.38757e-06	5.62204	5624	572	230	19728	ACTR3B,ADAMTS2,ADRA2C,AGO2,AHDC1,ALPI,ALPP,ANK1,AP1S3,AP2A1,APC2,ARC,ARF5,ARHGAP45,ARHGEF16,ARRDC4,ATXN10,BAIAP2,BCL11B,BICD2,BTBD2,C11ORF95,C19ORF12,CAPN12,CASZ1,CBR3,CBX4,CCNE1,CD300A,CD83,CD8B,CDC25B,CDC25C,CDH4,CEBPB,CEBPD,CERCAM,CHRAC1,CIC,CLEC2L,CLIP1,COL6A2,COMTD1,CSNK1G2,CTBP2,DDAH2,DENND1A,DGCR6L,DHRS13,DMPK,DNAJB5,DOCK6,E2F8,EBF2,EGFLAM,EHBP1L1,ENO3,ENPEP,ENSG00000283239,ENSG00000283515…
TF	Factor: ZF5; motif: NRNGNGCGCGCWN; match class: 1	TF:M00333_1	2.66096e-06	5.57496	12402	572	427	19728	AADACL2,AAMP,AASS,ABCC1,ABCG1,ACBD3,ACTN4,ACTR3B,ADAMTS2,ADRA2C,ADRB2,AGO2,AHDC1,ALDH1L1,ALK,ALOX15B,ANK1,ANXA2R,AP1S3,AP2A1,APC2,ARC,ARF5,ARHGAP45,ARHGAP8,ARHGDIA,ARHGEF10,ARHGEF16,ARHGEF17,ARL6,ARMC10,ARRDC2,ARRDC4,ATG16L1,ATP2C2,ATXN10,BAIAP2,BCL11B,BFSP1,BICD2,BTBD2,BTBD6,C11ORF95,C19ORF12,C19ORF25,C2CD4D,CA3,CACNA1E,CARS,CASZ1,CBR1,CBR3,CBX4,CCDC126,CCND1,CCNE1,CD151,CD300A,CD83,CD8B,CDC23,C…
TF	Factor: KROX; motif: CCCGCCCCCRCCCC; match class: 1	TF:M00982_1	2.88734e-06	5.5395	3518	572	160	19728	ABCG1,AGO2,AHDC1,ALK,ANK1,AP1S3,AP2A1,ARC,ARF5,ARHGAP45,ARHGAP8,ARHGDIA,ARHGEF10,ARHGEF16,ARHGEF17,ATXN10,BAIAP2,BTBD2,BTBD6,C11ORF95,CBX4,CCND1,CCNE1,CD83,CDH4,CEBPB,CEBPD,CHRAC1,CLEC2L,CSNK1G2,DACT3,DENND1A,DHX35,DLGAP2,DNAJB6,DOCK6,DUSP4,EGFLAM,EHBP1L1,ENSG00000283239,ERBB3,ESPN,EVA1B,FAM89B,FBXO25,FGFR4,GAMT,GCOM1,GFRA3,GNG13,GPR153,GPRC5C,GPX4,GTF2IRD1,HDGF,HELZ,HEY1,HOXD1,HSPG2,IFT140,INO80…
TF	Factor: Sp1; motif: NGGGGGCGGGGYN; match class: 1	TF:M00196_1	3.00672e-06	5.52191	5921	572	239	19728	ABCC1,ABCG1,ADAMTS2,ADRA2C,AGO2,AHDC1,ALK,ALOX15B,ANK1,AP2A1,ARC,ARF5,ARHGAP45,ARHGAP8,ARHGDIA,ARHGEF10,ARHGEF16,ARHGEF17,ARMC10,ARRDC2,ARRDC4,ATP2C2,BAIAP2,BCL11B,BICD2,BTBD6,BUD13,C11ORF95,C19ORF12,C19ORF25,CAPN12,CBR1,CBR3,CBX4,CCND1,CCNE1,CD83,CDC23,CDC25B,CDC25C,CDCA2,CEBPB,CEBPD,CENPB,CHRAC1,CHST13,CIART,CIC,CLEC2L,COL6A1,COL6A2,CSNK1G2,CTBP2,CTDP1,DACT3,DBP,DDAH2,DENND1A,DENND3,DGCR6L,DLGA…
TF	Factor: LRF; motif: NGKGGGTSNCN	TF:M07387	3.08101e-06	5.51131	5233	572	217	19728	SEPT9,ABCC6,ABCG1,ACTN4,ADAMTS2,AKAP12,ALDH1L1,ALK,ALOX12B,ALPI,ANGPTL8,ANK1,APC2,ARC,ARF5,ARHGAP45,ARHGEF10,ARHGEF16,ARHGEF17,ARRDC4,ATP2C2,ATXN10,BAIAP2,BCL11B,BICD2,BTBD2,C11ORF95,C19ORF12,C2CD4D,CA3,CARHSP1,CARS,CASZ1,CCND1,CCNE1,CD151,CD300A,CD83,CD8B,CDC25C,CEBPB,CEBPG,CHST13,CIART,CLDND2,CLIP1,COL6A2,CRB2,CSNK1G2,CTDP1,CYP2R1,DBP,DHX35,DLGAP2,DNAJB5,DOCK6,DPRX,E2F8,EHBP1L1,ENO3,ENSG0000024…
TF	Factor: PLAG1; motif: CCCCCKWNNNGGSCCC; match class: 1	TF:M01973_1	3.32653e-06	5.47801	2399	572	120	19728	ABCG1,ADAMTS2,ADORA2A,AGO2,AHDC1,AKAP12,ALOX15B,ARF5,ARHGDIA,ARHGEF10,ARHGEF16,BAIAP2,BCL11B,C11ORF95,C19ORF12,CASZ1,CBX4,CCDC126,CCND1,CD300A,CD83,CDC25C,CEBPB,CEBPD,CEBPG,CENPB,CLEC2L,COL6A2,CSNK1G2,DBP,DLGAP2,DNAJB6,DOCK6,DSTN,E2F8,EMILIN3,ENSG00000283239,EVA1B,FGFR4,FOXA3,FZD1,GAMT,GPR153,GPX4,GTF2IRD1,GUCY2D,HDGF,HELZ,HLA-B,HRC,IGDCC3,INO80,IRS1,IRX2,ITSN2,KIAA0232,KIF13B,LIFR,LIN28A,LRP8,LR…
TF	Factor: Sp1; motif: GGGGCGGGGC; match class: 1	TF:M07063_1	3.41921e-06	5.46607	3497	572	159	19728	ABCC1,ABCG1,AGO2,AHDC1,ALK,ALOX15B,ANK1,ARHGAP45,ARHGAP8,ARHGDIA,ARHGEF16,ARHGEF17,ARRDC2,ARRDC4,ATP2C2,BAIAP2,BCL11B,BTBD6,BUD13,C19ORF12,CAPN12,CCND1,CCNE1,CD83,CDCA2,CEBPB,CEBPD,CENPB,CHRAC1,CIC,COL6A1,COL6A2,CSNK1G2,DACT3,DDAH2,DENND1A,DENND3,DLGAP2,DNAJB6,DOCK6,DSTN,DUSP4,E2F8,EGFLAM,EHBP1L1,EIF4B,ENSG00000283239,EPHA6,ERLIN2,ESPN,ETFB,EVA1B,FAM89B,FGFR4,GATA3,GCOM1,GPR153,GPX4,GTF2IRD1,HELZ…
TF	Factor: Sp2; motif: GGGGCGGGG; match class: 1	TF:M10435_1	3.41921e-06	5.46607	3497	572	159	19728	ABCC1,ABCG1,AGO2,AHDC1,ALK,ALOX15B,ANK1,ARHGAP45,ARHGAP8,ARHGDIA,ARHGEF16,ARHGEF17,ARRDC2,ARRDC4,ATP2C2,BAIAP2,BCL11B,BTBD6,BUD13,C19ORF12,CAPN12,CCND1,CCNE1,CD83,CDCA2,CEBPB,CEBPD,CENPB,CHRAC1,CIC,COL6A1,COL6A2,CSNK1G2,DACT3,DDAH2,DENND1A,DENND3,DLGAP2,DNAJB6,DOCK6,DSTN,DUSP4,E2F8,EGFLAM,EHBP1L1,EIF4B,ENSG00000283239,EPHA6,ERLIN2,ESPN,ETFB,EVA1B,FAM89B,FGFR4,GATA3,GCOM1,GPR153,GPX4,GTF2IRD1,HELZ…
TF	Factor: Sp1; motif: RGGGMGGRGSNGGGG	TF:M10529	3.56511e-06	5.44793	6895	572	269	19728	AAMP,AASS,ACSBG2,ADRA2C,AGO2,AHDC1,ALDH1L1,ALK,ALOX12B,ANK1,AP1S3,AP2A1,APC2,ARC,ARF5,ARHGAP45,ARHGDIA,ARHGEF16,ARHGEF17,ARMC10,ARRDC2,ATP2C2,ATXN10,BAIAP2,BCL11B,BTBD2,C19ORF12,C19ORF25,CA3,CACNA1E,CAPN12,CASZ1,CBR3,CBX4,CCDC126,CCND1,CCNE1,CD83,CDC25B,CDC25C,CDCA2,CEBPB,CIART,CIC,CLDND2,CLEC2L,CLIP1,COL6A2,CRB2,CRYBG1,CSNK1G2,CTBP2,DACT3,DBP,DENND1A,DMPK,DNAJB5,DNAJB6,DOCK6,DSCAM,DSTN,EBF2,EGFL…
TF	Factor: Sp1; motif: NGGGGGCGGGGCCNGGGGGGGG	TF:M10071	3.86103e-06	5.4133	8497	572	317	19728	ABCC1,ABCG1,ACBD3,ACOT7,ACTN4,ACTR3B,ADAMTS2,ADRA2C,AGO2,AHDC1,ALDH1L1,ALK,ALOX12B,ALOX15B,ANK1,AP1S3,AP2A1,APC2,ARC,ARF5,ARHGAP45,ARHGAP8,ARHGDIA,ARHGEF10,ARHGEF16,ARHGEF17,ARMC10,ARRDC4,ATP2C2,ATXN10,BAIAP2,BCL11B,BICD2,BTBD6,BUD13,C11ORF95,C19ORF12,C19ORF25,C2CD4D,CACNA1E,CAPN12,CBR1,CBR3,CBX4,CCDC126,CCND1,CCNE1,CD151,CD83,CDC23,CDC25B,CDC25C,CDCA2,CDH4,CEBPB,CEBPD,CENPB,CENPJ,CHRAC1,CHST13,C…
TF	Factor: Sp1; motif: GGGGCGGGGC; match class: 1	TF:M00931_1	4.06484e-06	5.39096	5907	572	238	19728	ABCC1,ABCG1,ADAMTS2,ADRA2C,AGO2,AHDC1,ALK,ALOX15B,ANK1,ARC,ARF5,ARHGAP45,ARHGAP8,ARHGDIA,ARHGEF10,ARHGEF16,ARHGEF17,ARMC10,ARRDC2,ARRDC4,ATP2C2,BAIAP2,BCL11B,BICD2,BTBD6,BUD13,C11ORF95,C19ORF12,CAPN12,CBR1,CBR3,CBX4,CCND1,CCNE1,CD83,CDC23,CDC25B,CDC25C,CDCA2,CEBPB,CEBPD,CENPB,CHRAC1,CHST13,CIART,CIC,CLEC2L,COL6A1,COL6A2,CSNK1G2,CTBP2,CTDP1,DACT3,DBP,DDAH2,DENND1A,DENND3,DGCR6L,DLGAP2,DNAJB5,DNAJB…
TF	Factor: ZF5; motif: GSGCGCGR	TF:M00716	4.21886e-06	5.3748	16107	572	518	19728	SEPT9,AAMP,AASS,ABAT,ABCC1,ABCC6,ABCG1,ACBD3,ACOT7,ACSBG2,ACTN4,ACTR3B,ADAMTS2,ADGRD1,ADORA2A,ADRA2C,ADRB2,AGO2,AHDC1,AKAP12,ALDH1L1,ALK,ALOX12B,ALOX15B,ALPI,ALPP,ANK1,ANXA2R,AP1S3,AP2A1,APC2,ARC,ARF5,ARHGAP45,ARHGAP8,ARHGDIA,ARHGEF10,ARHGEF16,ARHGEF17,ARL6,ARMC10,ARRDC2,ARRDC4,ATG16L1,ATP2C2,ATXN10,BAIAP2,BCL11B,BFSP1,BICD2,BNIPL,BTBD2,BTBD6,BUD13,C11ORF95,C19ORF12,C19ORF25,C2CD4D,C9ORF131,CA3,C…
TF	Factor: TCF-1; motif: ACATCGRGRCGCTGW	TF:M11601	4.31081e-06	5.36544	14830	572	488	19728	SEPT9,AAMP,AASS,ABAT,ABCB5,ABCC1,ABCC6,ABCG1,ACBD3,ACOT7,ACOX2,ACSBG2,ACTR3B,ADAMTS2,ADD1,ADRA2C,AGO2,AHDC1,ALDH1L1,ALK,ALOX12B,ALOX15B,ALPI,ALPP,ANGPTL8,ANK1,ANXA2R,AP1S3,AP2A1,APC2,ARC,ARF5,ARHGAP45,ARHGAP8,ARHGDIA,ARHGEF10,ARHGEF16,ARHGEF17,ARL6,ARMC10,ARRDC2,ARRDC4,ATG16L1,ATP2C2,ATXN10,BAIAP2,BCL11B,BFSP1,BICD2,BNIPL,BTBD2,BTBD6,BUD13,C11ORF95,C19ORF12,C19ORF25,C2CD4D,CA3,CACNA1E,CALCA,CAPN1…
TF	Factor: SP1:SP3; motif: CCSCCCCCYCC	TF:M01219	4.66631e-06	5.33103	6814	572	266	19728	AASS,ABCG1,ACBD3,ACTR3B,ADAMTS2,AGO2,AHDC1,ALK,ALOX15B,ANK1,AP1S3,AP2A1,ARF5,ARHGAP45,ARHGDIA,ARHGEF16,ARHGEF17,ARMC10,ARRDC2,ARRDC4,ATG16L1,ATXN10,BAIAP2,BCL11B,BICD2,BNIPL,BTBD2,C11ORF95,CA3,CACNA1E,CAPN12,CARHSP1,CASZ1,CBR3,CBX4,CCND1,CCNE1,CD83,CDC25B,CDC25C,CDCA2,CDH4,CEBPB,CEBPD,CENPJ,CFLAR,CHAC1,CHRAC1,CIART,CIC,CLEC2L,CLIP1,COMTD1,CRB2,CRYBG1,CSNK1G2,CTBP2,CTDP1,CTU2,DACT3,DBP,DENND1A,DGC…
TF	Factor: sp4; motif: NNGNARGRGGCGGRGCNNRR	TF:M10072	4.80954e-06	5.3179	10497	572	374	19728	SEPT9,AAMP,ABCC1,ABCC6,ABCG1,ACTN4,ACTR3B,ADAMTS2,ADRA2C,AGO2,AHDC1,ALK,ALOX12B,ALOX15B,ANK1,AP1S3,AP2A1,APC2,ARC,ARF5,ARHGAP45,ARHGAP8,ARHGDIA,ARHGEF10,ARHGEF16,ARHGEF17,ARMC10,ARRDC4,ATP2C2,ATXN10,BAIAP2,BCL11B,BTBD2,BTBD6,BUD13,C11ORF95,C19ORF12,C19ORF25,CA3,CA5A,CACNA1E,CAPN12,CARHSP1,CASZ1,CBR1,CBR3,CBX4,CCDC126,CCND1,CCNE1,CD151,CD300A,CD83,CDC23,CDC25B,CDC25C,CDCA2,CDH4,CEBPB,CEBPD,CENPB,C…
TF	Factor: AP-2; motif: SNNNCCNCAGGCN	TF:M00915	4.8957e-06	5.31018	9615	572	349	19728	SEPT9,AAMP,ABCC1,ABCG1,ACOX2,ACTN4,ACTR3B,ADAMTS2,ADGRD1,ADORA2A,ADRA2C,AGO2,AHDC1,ALPI,ALPP,ANK1,ANXA2R,APC2,ARC,ARF5,ARHGAP45,ARHGAP8,ARHGDIA,ARHGEF10,ARHGEF16,ARHGEF17,ARMC10,ARRDC4,ATG16L1,ATXN10,BAIAP2,BCL11B,BICD2,BTBD2,BTBD6,C11ORF95,C19ORF12,C19ORF25,C2CD4D,CALCA,CARHSP1,CARS,CBR3,CBX4,CCDC126,CCND1,CCNE1,CD8B,CDC23,CDC25C,CDH4,CEBPB,CEBPD,CEBPG,CENPB,CENPJ,CEP89,CHAC1,CHCHD6,CHRAC1,CHST1…
TF	Factor: Sp2; motif: TGGGCGCGCCCA; match class: 1	TF:M06948_1	4.94235e-06	5.30607	6205	572	247	19728	ABCG1,ACTN4,ADAMTS2,ADRA2C,AGO2,AHDC1,ALOX15B,ALPI,ANK1,AP2A1,APC2,ARF5,ARHGAP45,ARHGDIA,ARHGEF10,ARHGEF16,ARRDC2,ARRDC4,ATG16L1,ATP2C2,ATXN10,BAIAP2,BCL11B,BICD2,BTBD2,BTBD6,C11ORF95,C19ORF12,CACNA1E,CARS,CASZ1,CBR1,CBR3,CD83,CD8B,CDH4,CEBPB,CEBPD,CEBPG,CENPB,CERCAM,CFLAR,CHAC1,CHRAC1,CLIP1,COMTD1,CSNK1G2,CTBP2,CTDP1,CTU2,DBP,DENND1A,DENND3,DGCR6L,DHRS13,DHX35,DLGAP2,DOCK6,DSTN,EBF2,EGFLAM,EIF4B…
TF	Factor: AP-2alpha; motif: NGCCYSNNGSN; match class: 1	TF:M01857_1	4.99269e-06	5.30167	4615	572	196	19728	ABCC1,ABCG1,ACBD3,ADAMTS2,ADORA2A,ADRA2C,AGO2,AHDC1,ANK1,APC2,ARHGAP45,ARHGDIA,ARHGEF16,ARHGEF17,ARRDC4,BAIAP2,BFSP1,BICD2,BTBD2,BTBD6,C11ORF95,CAPN12,CASZ1,CBR3,CBX4,CCNE1,CD83,CD8B,CDH4,CEBPB,CEBPD,CENPB,CIC,CLDND2,CLIP1,COL6A2,CSNK1G2,CTBP2,CTU2,DACT3,DENND1A,DENND3,DGCR6L,DLGAP2,DMPK,DOCK6,DSCAM,DUSP4,EGFLAM,EHBP1L1,EMILIN3,ENSG00000249141,ENSG00000283239,ERBB3,EVA1B,FGFR1,FGFR4,FOXA3,FOXD2,F…
TF	Factor: ZNF511; motif: GGRRGRGGCWGNG	TF:M09738	5.74896e-06	5.24041	10868	572	384	19728	SEPT9,AASS,ABAT,ABCG1,ACBD3,ACOX2,ACSBG2,ACTN4,ACTR3B,ADAMTS2,AGO2,AHDC1,AKAP12,ALK,ALOX12B,ALOX15B,ALPP,ANK1,ANKRD66,ANXA2R,AP1S3,AP2A1,APC2,ARF5,ARHGAP45,ARHGAP8,ARHGDIA,ARHGEF10,ARHGEF16,ARHGEF17,ARL6,ARRDC2,ARRDC4,ATP2C2,BAIAP2,BCL11B,BICD2,BNIPL,BTBD2,BTBD6,BUD13,C11ORF95,C19ORF12,CA3,CA5A,CACNA1E,CALCA,CAPN12,CARHSP1,CARS,CASP10,CASZ1,CBX4,CCDC126,CCND1,CD83,CD8B,CDC25B,CDC25C,CDH4,CEBPB,CE…
TF	Factor: KLF3; motif: NNNNNNGGGCGGGGCNNGN; match class: 1	TF:M09970_1	5.75601e-06	5.23988	3785	572	168	19728	ABCC1,ABCG1,ADAMTS2,ADRA2C,AHDC1,ALK,ALOX15B,ANK1,ARC,ARF5,ARHGAP45,ARHGAP8,ARHGDIA,ARHGEF16,ARHGEF17,ARMC10,ATP2C2,BAIAP2,BICD2,BTBD6,BUD13,C19ORF12,CBR1,CBX4,CCND1,CCNE1,CD83,CDC25B,CEBPB,CEBPD,CHRAC1,CIC,CLEC2L,COL6A1,COL6A2,DDAH2,DENND1A,DENND3,DNAJB5,DOCK6,DSTN,DUSP4,E2F8,EHBP1L1,EIF4B,ENSG00000249141,ENSG00000283239,ERLIN2,ESPN,ETFB,EVA1B,FAM89B,FBXL13,FBXO25,FGFR4,FLOT1,GCOM1,GNG13,GPR153,…
TF	Factor: ZIC4; motif: NNCCNCCCRYNGYGN; match class: 1	TF:M12227_1	5.86634e-06	5.23163	5897	572	237	19728	ABCC6,ADAMTS2,ADORA2A,ADRA2C,AGO2,AHDC1,ALK,ALOX15B,ANK1,AP2A1,ARC,ARHGAP8,ARHGDIA,ARHGEF10,ARHGEF16,ARRDC4,BAIAP2,BTBD2,BTBD6,C11ORF95,CARS,CASZ1,CBR3,CBX4,CCDC126,CCNE1,CDC25B,CDC25C,CDH4,CEBPB,CEBPG,CENPB,CEP89,CHAC1,CHRAC1,COL6A2,COMTD1,CRB2,CSNK1G2,CTBP2,CTDP1,CTU2,DACT3,DBP,DENND1A,DENND3,DHRS13,DLGAP2,DNAJB5,DNAJB6,DSCAM,DSTN,DUSP4,E2F8,EBF2,EGFLAM,EHBP1L1,EMILIN3,ENSG00000249141,ENSG00000…
TF	Factor: EGR; motif: CGCCCCCGCNN	TF:M08878	5.90907e-06	5.22848	7485	572	286	19728	SEPT9,AAMP,AASS,ABCG1,ACTN4,ACTR3B,ADAMTS2,ADRA2C,AGO2,AHDC1,AKAP12,ALDH1L1,ALK,ALOX15B,ANK1,AP1S3,AP2A1,ARC,ARF5,ARHGAP45,ARHGAP8,ARHGDIA,ARHGEF10,ARHGEF16,ARHGEF17,ARMC10,ARRDC4,ATG16L1,ATXN10,BAIAP2,BCL11B,BNIPL,BTBD2,BTBD6,C11ORF95,C19ORF25,CA5A,CASZ1,CBX4,CCND1,CCNE1,CD83,CDC25C,CDH4,CEBPB,CEBPD,CENPB,CFLAR,CHAC1,CHCHD6,CHRAC1,CHST13,CIC,CLEC2L,COL6A2,COMTD1,CRB2,CRYBG1,CSNK1G2,CTBP2,DACT3,D…
TF	Factor: MOVO-B; motif: GNGGGGG	TF:M01104	6.03757e-06	5.21914	10263	572	367	19728	SEPT9,AADAC,AAMP,AASS,ABCC1,ABCG1,ACBD3,ACTN4,ACTR3B,ADAMTS2,ADORA2A,ADRA2C,ADRB2,AGO2,AHDC1,ALK,ALOX12B,ALOX15B,ALPP,ANK1,AP1S3,AP2A1,APC2,ARF5,ARHGAP45,ARHGAP8,ARHGDIA,ARHGEF10,ARHGEF16,ARHGEF17,ARMC10,ARRDC2,ARRDC4,ATG16L1,ATP2C2,ATXN10,BAIAP2,BCL11B,BICD2,BTBD2,BTBD6,BUD13,C11ORF95,C19ORF12,C19ORF25,CA3,CA5A,CACNA1E,CAPN12,CARHSP1,CARS,CBR3,CBX4,CCDC126,CCND1,CCNE1,CD151,CD83,CDC23,CDC25B,CDC…
TF	Factor: CPBP; motif: GNNRGGGHGGGGNNGGGRN; match class: 1	TF:M09973_1	6.65621e-06	5.17677	6609	572	259	19728	ABCC1,ABCG1,ACBD3,ACSBG2,ACTN4,ADAMTS2,ADRA2C,AGO2,AHDC1,AKAP12,ALK,ALOX12B,ALOX15B,ANK1,AP1S3,AP2A1,APC2,ARC,ARF5,ARHGAP45,ARHGAP8,ARHGDIA,ARHGEF16,ARHGEF17,ARMC10,ARRDC2,ARRDC4,ATP2C2,BAIAP2,BCL11B,BICD2,BTBD2,BTBD6,BUD13,C19ORF12,C2CD4D,CA3,CACNA1E,CAPN12,CASZ1,CBR1,CBX4,CCND1,CCNE1,CD151,CD83,CDC23,CDC25B,CDC25C,CDCA2,CEBPB,CEBPD,CHRAC1,CIART,CIC,CLDND2,CLEC2L,COL6A1,COL6A2,CRB2,CSNK1G2,CTBP2…
TF	Factor: E2F-2; motif: GCGCGCGCNCS	TF:M11529	6.92782e-06	5.1594	16268	572	521	19728	SEPT9,AADACL2,AAMP,AASS,ABAT,ABCC1,ABCC6,ABCG1,ACBD3,ACOX2,ACTN4,ACTR3B,ADAMTS2,ADGRD1,ADORA2A,ADRA2C,ADRB2,AGO2,AHDC1,AKAP12,ALDH1L1,ALK,ALOX12B,ALOX15B,ALPP,ANK1,AP1S3,AP2A1,APC2,ARC,ARF5,ARHGAP45,ARHGAP8,ARHGDIA,ARHGEF10,ARHGEF16,ARHGEF17,ARL6,ARMC10,ARRDC2,ARRDC4,ATG16L1,ATP2C2,ATXN10,BAIAP2,BCL11B,BFSP1,BICD2,BNIPL,BTBD2,BTBD6,BUD13,C11ORF95,C19ORF12,C19ORF25,C2CD4D,CA3,CA5A,CACNA1E,CALCA,CA…
TF	Factor: Sp3; motif: GGGGCGGGGSNN	TF:M07615	7.26084e-06	5.13901	6809	572	265	19728	SEPT9,ABCC1,ABCG1,ADRA2C,AGO2,AHDC1,ALK,ALOX15B,ANK1,AP1S3,ARF5,ARHGAP45,ARHGAP8,ARHGDIA,ARHGEF10,ARHGEF16,ARHGEF17,ARMC10,ARRDC2,ARRDC4,ATP2C2,BAIAP2,BCL11B,BICD2,BTBD6,BUD13,C11ORF95,C19ORF12,C19ORF25,CA3,CACNA1E,CAPN12,CARS,CBR1,CCND1,CCNE1,CD83,CDC25C,CDCA2,CDH4,CEBPB,CEBPD,CENPB,CENPJ,CHRAC1,CHST13,CIART,CIC,CKMT2,CLEC2L,CLIP1,COL6A1,COL6A2,CPN2,CSNK1G2,CTBP2,CYP2R1,DACT3,DBP,DDAH2,DENND1A,D…
TF	Factor: EGR1; motif: NACGCCCACGCANW; match class: 1	TF:M03896_1	7.31112e-06	5.13602	2106	572	108	19728	ABCC1,ADRA2C,AGO2,AP1S3,ARC,ARHGDIA,ARHGEF10,BAIAP2,BFSP1,BTBD6,CBX4,CCNE1,CD83,CDH4,CEBPB,CEBPD,COMTD1,CRYBG1,CSNK1G2,DENND1A,DHRS13,DLGAP2,DOCK6,EGFLAM,EHBP1L1,EMILIN3,ENSG00000249141,ERRFI1,ESPN,FANCI,FOXA3,FOXE3,FOXL2,GCOM1,GPR153,GPX4,HEY1,HOXD1,HSPG2,IFT140,IGDCC4,IRF2BP1,JAG2,KCNS3,KIAA0232,KIF13B,KLF15,LIFR,LMF1,LRP3,LRP8,LRR1,MCOLN2,MCOLN3,MLLT1,MSRA,MYZAP,NCAM2,NEK6,NFATC1,NFIC,NIBAN2,N…
TF	Factor: SP1; motif: NCCCCKCCCCC; match class: 1	TF:M07226_1	7.59891e-06	5.11925	3917	572	172	19728	ABCC1,ACBD3,ACOT7,ADRA2C,AGO2,AHDC1,ALK,ALOX12B,ALOX15B,ANK1,AP2A1,ARHGAP45,ARHGAP8,ARHGDIA,ARHGEF10,ARHGEF16,ARHGEF17,ARRDC4,ATP2C2,ATXN10,BAIAP2,BCL11B,BTBD6,BUD13,C19ORF12,CCND1,CCNE1,CD83,CDC25C,CDCA2,CEBPB,CEBPD,CHRAC1,CIC,CLDND2,COL6A1,CSNK1G2,DACT3,DBP,DDAH2,DENND1A,DENND3,DLGAP2,DNAJB6,DOCK6,DSTN,DUSP4,E2F8,EHBP1L1,EIF4B,ENSG00000283239,ENSG00000283515,EPHA6,ERLIN2,ESPN,ETFB,EVA1B,FAM89B,…
TF	Factor: Sp1; motif: GGNDGGRGGCGGGG; match class: 1	TF:M04953_1	7.67314e-06	5.11503	4066	572	177	19728	ACBD3,ADAMTS2,AGO2,AHDC1,ALK,ALOX12B,ANK1,ARF5,ARHGAP8,ARHGEF16,ARHGEF17,BAIAP2,BCL11B,C19ORF12,CACNA1E,CASZ1,CBX4,CCND1,CCNE1,CD83,CDC25B,CDC25C,CDH4,CHRAC1,CIC,COL6A2,CRYBG1,CSNK1G2,CTBP2,DACT3,DBP,DENND1A,DENND3,DHRS13,DHX35,DLGAP2,DMPK,DNAJB6,DOCK6,DSCAM,DSTN,DUSP4,E2F8,EGFLAM,EHBP1L1,EIF4B,ENSG00000283239,EPHA6,ERBB3,EVA1B,FAM89B,FGFR4,FLOT1,FOXE3,FOXL2,GATA2,GATA3,GCOM1,GFRA3,GPR153,GPRC5C,…
TF	Factor: E2F-1; motif: WWTGGCGCCAAA; match class: 1	TF:M04515_1	8.04332e-06	5.09456	12175	572	419	19728	SEPT9,AASS,ABCC1,ABCC6,ABCG1,ACBD3,ACSBG2,ACTN4,ACTR3B,ADAMTS2,ADD1,ADRA2C,AGO2,AHDC1,ALDH1L1,ALK,ALOX12B,ALOX15B,ALPP,ANK1,ANXA2R,AP1S3,APC2,ARC,ARF5,ARHGAP45,ARHGDIA,ARHGEF10,ARHGEF16,ARHGEF17,ARL6,ARMC10,ARRDC2,ARRDC4,ATG16L1,ATP2C2,ATXN10,BAIAP2,BCL11B,BFSP1,BICD2,BTBD2,BTBD6,C11ORF95,C19ORF12,C19ORF25,CA3,CA5A,CAPN12,CARHSP1,CASZ1,CBR3,CBX4,CCDC126,CCND1,CCNE1,CD151,CD83,CD8B,CDC23,CDC25B,CD…
TF	Factor: Sp1; motif: NGGGGCGGGGN	TF:M07395	8.38923e-06	5.07628	10642	572	377	19728	SEPT9,AAMP,ABCC1,ABCG1,ACBD3,ACOT7,ACTN4,ACTR3B,ADAMTS2,ADRA2C,AGO2,AHDC1,ALK,ALOX12B,ALOX15B,ANK1,AP1S3,AP2A1,APC2,ARC,ARF5,ARHGAP45,ARHGAP8,ARHGDIA,ARHGEF10,ARHGEF16,ARHGEF17,ARMC10,ARRDC2,ARRDC4,ATG16L1,ATP2C2,ATXN10,BAIAP2,BCL11B,BICD2,BTBD2,BTBD6,BUD13,C11ORF95,C19ORF12,C19ORF25,C2CD4D,CA3,CACNA1E,CAPN12,CARHSP1,CARS,CBR1,CBR3,CBX4,CCDC126,CCND1,CCNE1,CD151,CD83,CD8B,CDC23,CDC25B,CDC25C,CDCA…
TF	Factor: WT1; motif: NGCGGGGGGGTSMMCYN	TF:M05327	8.61613e-06	5.06469	5510	572	224	19728	SEPT9,AAMP,ABCC1,ACTN4,ADAMTS2,ADRA2C,AHDC1,ALOX15B,ALPP,APC2,ARC,ARHGAP45,ARHGAP8,ARHGDIA,ARHGEF10,ARHGEF17,ARMC10,ATXN10,BAIAP2,BICD2,BTBD6,C11ORF95,C19ORF12,CA3,CAPN12,CARHSP1,CASZ1,CBX4,CCDC126,CD83,CDC25C,CDH4,CEBPD,CEBPG,CENPB,CENPJ,CHRAC1,CHST13,CLDND2,CLEC2L,COL6A2,COMTD1,CRYBG1,CTDP1,CTU2,CYTL1,DACT3,DBP,DENND1A,DLGAP2,DNAJB5,DNAJB6,DOCK6,DSCAM,DSTN,E2F8,EBF2,EGFLAM,EHBP1L1,ENSG000002832…
TF	Factor: NF-KAPPAB1; motif: NGGKRNTTYCCCN; match class: 1	TF:M08952_1	8.96095e-06	5.04765	3456	572	156	19728	SEPT9,AAMP,ABCC1,ACOT7,ADAMTS2,ADD1,ALOX15B,ANK1,APC2,ARHGAP45,ARMC10,ATXN10,BAIAP2,BTBD2,C11ORF95,C19ORF12,C9ORF131,CARS,CASP10,CASZ1,CBR3,CCNE1,CD300A,CD83,CDC25C,CEBPB,CEBPG,CHAC1,CHST13,COL6A2,COMTD1,CRYBG1,CYP2R1,DBP,DLGAP2,DOCK6,DSTN,EBF2,EGFLAM,EHBP1L1,EMILIN3,ENO3,EPHA6,ERBB3,ERLIN2,ESPN,ETFB,EVA1B,FAM228A,FAM83D,FANCI,FBXL13,FFAR2,FGFR1,FOXA3,FOXD2,GAMT,GATA2,GATA3,GNG13,GOLM1,GPBAR1,GPR…
TF	Factor: ZNF460; motif: NNACNCCCCCCNN	TF:M12313	9.07354e-06	5.04222	5828	572	234	19728	AAMP,ABCC1,ABCG1,ADD1,ADORA2A,ADRA2C,AGO2,AHDC1,ALK,ANK1,AP1S3,AP2A1,APC2,ARHGAP45,ARHGAP8,ARHGDIA,ARHGEF10,ARHGEF16,ARHGEF17,ARMC10,ARRDC2,ATXN10,BAIAP2,BCL11B,BTBD6,C19ORF25,CAPN12,CASZ1,CBX4,CCND1,CD151,CD300A,CD83,CDC25B,CDC25C,CDH4,CEBPB,CEBPD,CEBPG,CENPB,CHAC1,CHCHD6,CIC,CLDND2,COL6A2,CRB2,CSNK1G2,CTBP2,DACT3,DBP,DDAH2,DENND3,DLGAP2,DMPK,DOCK6,DSCAM,DSTN,DUSP4,EBF2,EGFLAM,EHBP1L1,EIF4B,EMIL…
TF	Factor: Sp1; motif: GGNDGGRGGCGGGG	TF:M04953	9.26673e-06	5.03307	8691	572	321	19728	SEPT9,AASS,ABCC6,ACBD3,ACOT7,ACSBG2,ACTR3B,ADAMTS2,ADRA2C,AGO2,AHDC1,ALK,ALOX12B,ALOX15B,ALPP,ANK1,AP1S3,AP2A1,ARC,ARF5,ARHGAP45,ARHGAP8,ARHGDIA,ARHGEF10,ARHGEF16,ARHGEF17,ARL6,ARMC10,ARRDC2,ARRDC4,ATXN10,BAIAP2,BCL11B,BTBD2,BTBD6,BUD13,C19ORF12,C19ORF25,CA3,CA5A,CACNA1E,CAPN12,CARHSP1,CASZ1,CBR3,CBX4,CCND1,CCNE1,CD151,CD300A,CD83,CDC25B,CDC25C,CDH4,CEBPB,CEBPG,CENPJ,CHRAC1,CIART,CIC,COL6A2,CRYBG…
TF	Factor: AP-2beta; motif: NSCCNNNGGSN	TF:M11478	1.00326e-05	4.99859	9944	572	357	19728	AAMP,ABCC1,ABCC6,ACBD3,ACOT7,ACOX2,ACTR3B,ADAMTS2,ADRA2C,AGO2,AHDC1,ALK,ALOX12B,ALPI,ALPP,ANK1,AP1S3,AP2A1,APC2,ARF5,ARHGAP8,ARHGDIA,ARHGEF10,ARHGEF16,ARHGEF17,ARMC10,ARRDC2,ARRDC4,ATP2C2,ATXN10,BAIAP2,BCL11B,BFSP1,BICD2,BTBD2,BTBD6,BUD13,C11ORF95,C19ORF25,CACNA1E,CALCA,CARHSP1,CASZ1,CBR3,CCDC126,CCND1,CCNE1,CD151,CD300A,CD8B,CDC23,CDCA2,CDH4,CEBPB,CEBPD,CEBPG,CENPB,CENPJ,CEP89,CHAC1,CHCHD6,CHRAC…
TF	Factor: E2F-1:HES-7; motif: GGCRCGTGSYNNWNGGCGCSM	TF:M08525	1.01221e-05	4.99473	17071	572	538	19728	SEPT9,AAMP,AASS,ABAT,ABCC1,ABCC6,ABCG1,ACBD3,ACOT7,ACSBG2,ACTN4,ACTR3B,ADAMTS2,ADD1,ADGRD1,ADORA2A,ADRA2C,AGO2,AHDC1,AKAP12,ALDH1L1,ALK,ALOX12B,ALOX15B,ALPI,ALPP,ANGPTL8,ANK1,ANXA2R,AP1S3,AP2A1,APC2,ARC,ARF5,ARHGAP45,ARHGAP8,ARHGDIA,ARHGEF10,ARHGEF16,ARHGEF17,ARL6,ARMC10,ARRDC2,ARRDC4,ATG16L1,ATP2C2,ATXN10,BAIAP2,BCL11B,BFSP1,BICD2,BNIPL,BTBD2,BTBD6,BUD13,C11ORF95,C19ORF12,C19ORF25,C2CD4D,C9ORF13…
TF	Factor: KLF15; motif: NCCMCGCCCMCN; match class: 1	TF:M12158_1	1.22871e-05	4.91055	6005	572	239	19728	AAMP,ABCC1,ACBD3,ACTR3B,ADAMTS2,AHDC1,ALK,ALOX15B,ANK1,ARC,ARHGAP45,ARHGAP8,ARHGDIA,ARHGEF16,ARHGEF17,ARMC10,ARRDC2,BAIAP2,BCL11B,BTBD2,BTBD6,C19ORF12,CASZ1,CBR3,CBX4,CCND1,CCNE1,CD151,CD300A,CD83,CDC25B,CDC25C,CEBPB,CEBPD,CEBPG,CHAC1,CHCHD6,CHRAC1,CIC,CPN2,CYTL1,DACT3,DBP,DDAH2,DENND1A,DENND3,DHX35,DLGAP2,DMPK,DNAJB6,DOCK6,DSCAM,DSTN,DUSP4,EBF2,EGFLAM,EHBP1L1,ENSG00000249141,ENSG00000283239,EPHA…
TF	Factor: BTEB2; motif: RGGGNGKGGN; match class: 1	TF:M07277_1	1.24458e-05	4.90498	4151	572	179	19728	ABCC1,ABCG1,ACOT7,ADRA2C,AGO2,AHDC1,ALK,ALOX15B,ANK1,ARF5,ARHGAP45,ARHGAP8,ARHGDIA,ARHGEF16,ARHGEF17,ARRDC2,ARRDC4,ATP2C2,BAIAP2,BTBD6,BUD13,C19ORF12,CAPN12,CBR1,CCND1,CCNE1,CD83,CDC25C,CEBPB,CEBPD,CENPB,CHRAC1,CIC,COL6A1,COL6A2,CSNK1G2,DACT3,DDAH2,DENND1A,DENND3,DGCR6L,DLGAP2,DNAJB6,DOCK6,DSTN,DUSP4,E2F8,EHBP1L1,EIF4B,ENSG00000283239,EPHA6,ERLIN2,ESPN,ETFB,EVA1B,FAM89B,FGFR4,FOXL2,GATA3,GCOM1,GP…
TF	Factor: E2F-4; motif: SNGGGCGGGAANN; match class: 1	TF:M09894_1	1.26639e-05	4.89743	13931	572	464	19728	SEPT9,AAMP,AASS,ABCC1,ABCC6,ABCG1,ACBD3,ACOT7,ACTN4,ACTR3B,ADAMTS2,ADORA2A,ADRA2C,AGO2,AHDC1,AKAP12,ALDH1L1,ALK,ALOX12B,ALOX15B,ALPP,ANK1,AP1S3,AP2A1,APC2,ARC,ARF5,ARHGAP45,ARHGAP8,ARHGDIA,ARHGEF10,ARHGEF16,ARHGEF17,ARMC10,ARRDC2,ARRDC4,ATG16L1,ATP2C2,ATXN10,BAIAP2,BCL11B,BICD2,BTBD2,BTBD6,BUD13,C11ORF95,C19ORF12,C19ORF25,C2CD4D,CA3,CA5A,CACNA1E,CALCA,CAPN12,CARHSP1,CARS,CASZ1,CBR1,CBR3,CBX4,CCDC…
TF	Factor: AP-2gamma; motif: GCCYNNGGS; match class: 1	TF:M00470_1	1.38813e-05	4.85757	5601	572	226	19728	SEPT9,AAMP,ABCC1,ABCC6,ACTN4,ACTR3B,ADAMTS2,ADORA2A,ADRA2C,AGO2,ALOX12B,ALPI,ALPP,ANK1,APC2,ARF5,ARHGAP45,ARHGDIA,ARHGEF10,ARHGEF16,ARHGEF17,ARMC10,ATXN10,BAIAP2,BCL11B,BTBD2,BTBD6,C11ORF95,C19ORF12,CBR3,CBX4,CCND1,CD8B,CDC25C,CDH4,CEBPD,CEBPG,CEL,CENPB,CHRAC1,CLDND2,CLEC2L,CLIP1,COL6A1,COL6A2,COMTD1,CSNK1G2,CTBP2,CTDP1,CYP2R1,DENND1A,DENND3,DHX35,DLGAP2,DMPK,DNAJB5,DOCK6,DSTN,DUSP4,EBF2,EHBP1L1,…
TF	Factor: AP-2alpha; motif: NGCCYSNNGSN	TF:M01857	1.68979e-05	4.77217	9178	572	334	19728	AAMP,ABCC1,ABCG1,ACBD3,ACOT7,ACTN4,ACTR3B,ADAMTS2,ADORA2A,ADRA2C,AGO2,AHDC1,ALDH1L1,ALK,ALPP,ANK1,AP1S3,AP2A1,APC2,ARC,ARF5,ARHGAP45,ARHGDIA,ARHGEF10,ARHGEF16,ARHGEF17,ARMC10,ARRDC4,ATXN10,BAIAP2,BCL11B,BFSP1,BICD2,BTBD2,BTBD6,BUD13,C11ORF95,C19ORF12,C19ORF25,CA3,CAPN12,CARHSP1,CARS,CASZ1,CBR3,CBX4,CCDC126,CCNE1,CD83,CD8B,CDC25B,CDH4,CEBPB,CEBPD,CEBPG,CEBPZ,CENPB,CHAC1,CHCHD6,CHRAC1,CHST13,CIC,CL…
TF	Factor: Sp3; motif: GGGGCGGGGSNN; match class: 1	TF:M07615_1	1.77175e-05	4.7516	2886	572	135	19728	ABCC1,ABCG1,AHDC1,ALK,ANK1,ARHGAP45,ARHGAP8,ARHGDIA,ARHGEF16,ARHGEF17,ATP2C2,BAIAP2,BTBD6,C19ORF12,CCNE1,CD83,CDCA2,CEBPB,CEBPD,CENPB,CHRAC1,CIC,COL6A1,COL6A2,CSNK1G2,DACT3,DDAH2,DENND1A,DENND3,DLGAP2,DOCK6,DSTN,DUSP4,E2F8,EHBP1L1,EIF4B,ENSG00000283239,ERLIN2,ESPN,ETFB,EVA1B,FAM89B,FGFR4,GATA3,GCOM1,GPR153,GTF2IRD1,HLA-B,HNRNPH1,HSPG2,IFT140,IRF2BP1,IRX4,ISCA1,IVNS1ABP,JAG2,KCNS3,KIAA0232,KIF13B,…
TF	Factor: AP-2alpha; motif: GCCNNNRGS	TF:M00469	1.81283e-05	4.74164	5148	572	211	19728	AAMP,ABCC1,ABCC6,ABCG1,ACTN4,ACTR3B,ADAMTS2,ADORA2A,AGO2,AHDC1,ALPI,ANK1,APC2,ARF5,ARHGAP45,ARHGDIA,ARHGEF16,ARHGEF17,ARMC10,ATXN10,BAIAP2,BCL11B,BTBD2,C11ORF95,C19ORF12,CASZ1,CBR3,CBX4,CD83,CD8B,CDC25C,CDH4,CEBPD,CEBPG,CENPB,CHRAC1,CIC,CLIP1,COL6A1,CRYBG1,CTBP2,CTDP1,CYP2R1,DENND3,DLGAP2,DNAJB5,DOCK6,DSCAM,DSTN,EHBP1L1,EMILIN3,ENSG00000249141,ENSG00000283239,ERBB3,ESPN,ETFB,EVA1B,FAM83D,FBXL13,F…
TF	Factor: ZNF692; motif: SYNGGSCCCASCCNC	TF:M09734	1.98266e-05	4.70275	11681	572	404	19728	SEPT9,AASS,ABAT,ABCC1,ABCC6,ABCG1,ACBD3,ACOT7,ACSBG2,ACTN4,ACTR3B,ADAMTS2,ADORA2A,ADRB2,AGO2,AHDC1,AKAP12,ALDH1L1,ALK,ALOX15B,ALPI,ALPP,ANK1,ANXA2R,AP1S3,APC2,ARC,ARF5,ARHGAP45,ARHGAP8,ARHGDIA,ARHGEF10,ARHGEF16,ARHGEF17,ARMC10,ARRDC2,ARRDC4,ATXN10,BAIAP2,BCL11B,BICD2,BTBD2,BUD13,C11ORF95,C19ORF12,C2CD4D,C9ORF131,CA3,CA5A,CACNA1E,CALCA,CAPN12,CARHSP1,CARS,CASZ1,CBR3,CBX4,CCND1,CCNE1,CD151,CD300A,C…
TF	Factor: sp4; motif: NNGNARGRGGCGGRGCNNRR; match class: 1	TF:M10072_1	2.00812e-05	4.69721	6227	572	245	19728	ABCC1,ABCG1,ADAMTS2,ADRA2C,AGO2,AHDC1,ALK,ALOX15B,ANK1,AP1S3,ARC,ARF5,ARHGAP45,ARHGAP8,ARHGDIA,ARHGEF16,ARHGEF17,ARMC10,ARRDC4,ATP2C2,BAIAP2,BCL11B,BTBD6,BUD13,C11ORF95,C19ORF12,C19ORF25,CA3,CBR3,CBX4,CCND1,CCNE1,CD83,CDC25B,CDC25C,CDCA2,CDH4,CEBPB,CEBPD,CENPB,CHRAC1,CHST13,CIART,CIC,CLEC2L,CLIP1,COL6A1,COL6A2,CRB2,CRYBG1,CSNK1G2,DACT3,DBP,DDAH2,DENND1A,DENND3,DGCR6L,DLGAP2,DNAJB5,DNAJB6,DOCK6,DS…
TF	Factor: Sp1; motif: GGGGCGGGGC	TF:M07063	2.01841e-05	4.69499	7698	572	290	19728	SEPT9,ABCC1,ABCG1,ACBD3,ACOT7,ADRA2C,AGO2,AHDC1,ALK,ALOX15B,ANK1,AP1S3,APC2,ARC,ARF5,ARHGAP45,ARHGAP8,ARHGDIA,ARHGEF10,ARHGEF16,ARHGEF17,ARMC10,ARRDC2,ARRDC4,ATP2C2,BAIAP2,BCL11B,BICD2,BTBD6,BUD13,C11ORF95,C19ORF12,C19ORF25,CA3,CACNA1E,CAPN12,CARS,CBR1,CCDC126,CCND1,CCNE1,CD151,CD83,CDC23,CDC25C,CDCA2,CDH4,CEBPB,CEBPD,CENPB,CENPJ,CHRAC1,CHST13,CIART,CIC,CKMT2,CLDND2,CLEC2L,CLIP1,COL6A1,COL6A2,CPN…
TF	Factor: Sp2; motif: GGGGCGGGG	TF:M10435	2.01841e-05	4.69499	7698	572	290	19728	SEPT9,ABCC1,ABCG1,ACBD3,ACOT7,ADRA2C,AGO2,AHDC1,ALK,ALOX15B,ANK1,AP1S3,APC2,ARC,ARF5,ARHGAP45,ARHGAP8,ARHGDIA,ARHGEF10,ARHGEF16,ARHGEF17,ARMC10,ARRDC2,ARRDC4,ATP2C2,BAIAP2,BCL11B,BICD2,BTBD6,BUD13,C11ORF95,C19ORF12,C19ORF25,CA3,CACNA1E,CAPN12,CARS,CBR1,CCDC126,CCND1,CCNE1,CD151,CD83,CDC23,CDC25C,CDCA2,CDH4,CEBPB,CEBPD,CENPB,CENPJ,CHRAC1,CHST13,CIART,CIC,CKMT2,CLDND2,CLEC2L,CLIP1,COL6A1,COL6A2,CPN…
TF	Factor: AP-2beta; motif: NSCCNNNGGSN; match class: 1	TF:M11478_1	2.25867e-05	4.64615	8040	572	300	19728	ABCC1,ABCC6,ACBD3,ACOT7,ACTR3B,ADAMTS2,AGO2,AHDC1,ALOX12B,ALPI,ANK1,AP1S3,AP2A1,APC2,ARF5,ARHGAP8,ARHGDIA,ARHGEF16,ARHGEF17,ARMC10,ARRDC4,ATP2C2,ATXN10,BAIAP2,BCL11B,BFSP1,BICD2,BTBD2,BTBD6,C11ORF95,C19ORF25,CACNA1E,CALCA,CARHSP1,CASZ1,CBR3,CCDC126,CCND1,CCNE1,CD300A,CD8B,CDCA2,CDH4,CEBPB,CEBPD,CEBPG,CENPB,CENPJ,CEP89,CHAC1,CHCHD6,CHRAC1,CHST13,CIC,CLIP1,COL6A2,COMTD1,CSNK1G2,CTBP2,CTDP1,CTU2,CYP…
TF	Factor: ctcf; motif: CCRSCAGGGGGCGCN	TF:M10426	2.40114e-05	4.61958	9306	572	337	19728	SEPT9,AAMP,AASS,ABCG1,ACBD3,ACTN4,ADAMTS2,ADD1,ADRA2C,AGO2,AHDC1,ALK,ALOX15B,ANK1,ANXA2R,ARC,ARF5,ARHGAP45,ARHGDIA,ARHGEF10,ARHGEF16,ARHGEF17,ARL6,ARMC10,ARRDC4,ATG16L1,BAIAP2,BICD2,BTBD2,BTBD6,C11ORF95,C19ORF25,CACNA1E,CALCA,CARHSP1,CARS,CASZ1,CBR3,CBX4,CCNE1,CD151,CD83,CDC25B,CDH4,CEBPB,CEBPG,CENPB,CENPJ,CEP89,CFLAR,CHAC1,CHCHD6,CHRAC1,CHST13,CIART,CIC,CLEC2L,CLIP1,COL6A1,COL6A2,COMTD1,CPN2,CRB…
TF	Factor: Hey1; motif: NGCRCGYGYN; match class: 1	TF:M11058_1	2.42479e-05	4.61533	10931	572	383	19728	SEPT9,AAMP,ABCC1,ABCC6,ABCG1,ACSBG2,ACTN4,ACTR3B,ADAMTS2,ADD1,ADGRD1,ADORA2A,ADRA2C,ADRB2,AGO2,AHDC1,AKAP12,ALDH1L1,ALK,ALOX15B,ALPP,ANGPTL8,ANK1,AP1S3,APC2,ARC,ARHGAP45,ARHGAP8,ARHGDIA,ARHGEF10,ARHGEF16,ARHGEF17,ARL6,ARMC10,ARRDC2,ARRDC4,ATP2C2,ATXN10,BAIAP2,BCL11B,BFSP1,BICD2,BTBD2,BTBD6,C19ORF12,C19ORF25,C2CD4D,C9ORF131,CARHSP1,CASZ1,CBR1,CBR3,CCDC126,CCND1,CCNE1,CD83,CDC23,CDCA2,CEBPD,CEBPG,C…
TF	Factor: AP-2beta; motif: GCNNNGGSCNGVGGGN	TF:M01858	2.79658e-05	4.55337	7421	572	281	19728	SEPT9,ABCC1,ABCC6,ABCG1,ACBD3,ACTN4,ADAMTS2,ADRA2C,AGO2,ALDH1L1,ALPI,ALPP,ANK1,AP1S3,AP2A1,ARC,ARF5,ARHGAP45,ARHGAP8,ARHGDIA,ARHGEF10,ARHGEF16,ARHGEF17,ARL6,ARMC10,ARRDC4,ATXN10,BAIAP2,BCL11B,BICD2,BTBD6,C11ORF95,C19ORF12,CA3,CACNA1E,CBX4,CCNE1,CD151,CD83,CD8B,CDC25B,CDC25C,CDCA2,CDH4,CEBPB,CEBPD,CEBPG,CENPB,CHAC1,CHST13,CLDND2,CLIP1,COL6A2,COMTD1,CRB2,CSNK1G2,CTBP2,CTDP1,CTU2,DACT3,DENND1A,DENND…
TF	Factor: ETF; motif: GVGGMGG; match class: 1	TF:M00695_1	3.11137e-05	4.50705	7033	572	269	19728	AAMP,ABCC1,ABCG1,ACBD3,ACTN4,ACTR3B,ADAMTS2,ADRA2C,AGO2,AHDC1,ANK1,ARC,ARF5,ARHGAP8,ARHGDIA,ARHGEF16,ARHGEF17,ARMC10,ARRDC4,ATXN10,BAIAP2,BCL11B,BFSP1,BICD2,BTBD2,BTBD6,BUD13,C11ORF95,CACNA1E,CALCA,CBX4,CCDC126,CCND1,CCNE1,CD8B,CDH4,CEBPB,CEBPD,CEBPG,CENPB,CEP89,CFLAR,CIART,CLEC2L,CLIP1,COL6A1,COL6A2,COMTD1,CRYBG1,CSNK1G2,CTBP2,CTDP1,CTU2,DACT3,DENND1A,DENND3,DGCR6L,DLGAP2,DNAJB6,DOCK6,DSCAM,DSTN…
TF	Factor: Sp2; motif: NYSGCCCCGCCCCCY	TF:M03567	4.0754e-05	4.38983	7712	572	289	19728	SEPT9,AASS,ABCC1,ABCG1,ACBD3,ACTN4,ADAMTS2,ADRA2C,AGO2,AHDC1,ALK,ALOX12B,ALOX15B,ANK1,AP1S3,ARC,ARF5,ARHGAP45,ARHGAP8,ARHGDIA,ARHGEF10,ARHGEF16,ARHGEF17,ARMC10,ARRDC4,ATP2C2,BAIAP2,BCL11B,BICD2,BTBD6,BUD13,C11ORF95,C19ORF12,C19ORF25,C2CD4D,CACNA1E,CAPN12,CARS,CBR1,CBR3,CBX4,CCND1,CCNE1,CD151,CD83,CDC25B,CDC25C,CDCA2,CDH4,CEBPB,CEBPD,CENPB,CENPJ,CHRAC1,CHST13,CIART,CIC,CKMT2,CLEC2L,COL6A1,COL6A2,C…
TF	Factor: AP-2; motif: SNNNCCNCAGGCN; match class: 1	TF:M00915_1	4.33387e-05	4.36312	4552	572	190	19728	SEPT9,AAMP,ABCC1,ACTN4,ADRA2C,AGO2,ALPP,ANK1,ARC,ARF5,ARHGAP45,ARHGAP8,ARHGDIA,ARHGEF10,ARHGEF16,ARHGEF17,ARRDC4,ATXN10,BAIAP2,BCL11B,BICD2,BTBD2,BTBD6,C11ORF95,C19ORF12,CALCA,CARHSP1,CBR3,CBX4,CCNE1,CDH4,CEBPB,CEBPD,CEBPG,CIC,CLEC2L,CLIP1,COL6A2,COMTD1,CSNK1G2,CTDP1,CTU2,DACT3,DENND1A,DENND3,DLGAP2,DMPK,DNAJB5,DOCK6,DSTN,E2F8,EGFLAM,EMILIN3,EVA1B,FAM228A,FAM89B,FBXO25,FFAR2,FGFR1,FGFR4,FLOT1,FOX…
TF	Factor: E2F-3:TBR2; motif: ANGTGYKANGGCGCSTTNNCRNNT; match class: 1	TF:M08207_1	4.38968e-05	4.35757	15471	572	500	19728	SEPT9,AAMP,AASS,ABAT,ABCC1,ABCC6,ABCG1,ACBD3,ACOT7,ACSBG2,ACTN4,ACTR3B,ADAMTS2,ADD1,ADRA2C,ADRB2,AGO2,AHDC1,AKAP12,ALDH1L1,ALK,ALOX12B,ALOX15B,ALPI,ALPP,ANK1,ANXA2R,AP1S3,AP2A1,APC2,ARC,ARF5,ARHGAP45,ARHGAP8,ARHGDIA,ARHGEF10,ARHGEF16,ARHGEF17,ARL6,ARMC10,ARRDC2,ARRDC4,ATG16L1,ATP2C2,ATXN10,BAIAP2,BCL11B,BFSP1,BICD2,BNIPL,BTBD2,BTBD6,BUD13,C11ORF95,C19ORF12,C19ORF25,C2CD4D,CA5A,CACNA1E,CAPN12,CARH…
TF	Factor: ZNF586; motif: CAGGCCYRGAGG; match class: 1	TF:M10491_1	4.7884e-05	4.31981	7723	572	289	19728	SEPT9,AAMP,ABAT,ACOT7,ACOX2,ACSBG2,ACTN4,ADAMTS2,ADD1,ADORA2A,AGO2,AHDC1,AKAP12,ALOX12B,ALOX15B,ALPP,ANGPTL8,ANK1,AP2A1,APC2,ARC,ARF5,ARHGAP8,ARHGDIA,ARHGEF16,ARHGEF17,ARMC10,ARRDC4,ATP2C2,ATXN10,BFSP1,BICD2,BTBD2,BTBD6,C11ORF95,C19ORF12,C2CD4D,CA5A,CAPN12,CARHSP1,CASZ1,CBX4,CCDC126,CD151,CD300A,CDC25B,CDC25C,CDH4,CEBPB,CEBPD,CEL,CHAC1,CHCHD6,CHRAC1,CHRNB3,CHST13,CKMT2,CLEC2L,CLIP1,COL6A1,COL6A2,…
TF	Factor: Osx; motif: CCNCCCCCNNN; match class: 1	TF:M07329_1	4.83417e-05	4.31568	2510	572	120	19728	ABCG1,ADAMTS2,AGO2,ALK,ANK1,AP2A1,ARHGAP45,ARHGAP8,ARHGDIA,ARHGEF16,ARHGEF17,ARMC10,ATXN10,BAIAP2,C11ORF95,CASZ1,CBX4,CCND1,CCNE1,CD83,CDC25C,CEBPB,CHRAC1,CIC,CLEC2L,DENND1A,DLGAP2,DNAJB6,DOCK6,DSCAM,DUSP4,E2F8,EGFLAM,EIF4B,ENO3,EPHA6,EVA1B,FBXL13,FGFR1,FGFR4,FOXD2,GAMT,GATA3,GFRA3,GPR153,GTF2IRD1,GUCY2D,HELZ,HEY1,HOXD1,HRC,HSPG2,IER5,IFT140,IRF2BP1,IRS1,JAG2,KANK2,KCNS3,KIF2A,KRT18,LIFR,LRP8,LRR…
TF	Factor: AP-2; motif: MKCCCSCNGGCG	TF:M00189	4.88487e-05	4.31115	10622	572	373	19728	SEPT9,AAMP,ABCC1,ABCG1,ACBD3,ACTN4,ADAMTS2,ADORA2A,ADRA2C,AGO2,AHDC1,ALK,ALOX15B,ALPI,ALPP,ANK1,ANXA2R,AP2A1,APC2,ARC,ARF5,ARHGAP45,ARHGAP8,ARHGDIA,ARHGEF10,ARHGEF16,ARHGEF17,ARRDC2,ARRDC4,ATP2C2,ATXN10,BAIAP2,BCL11B,BFSP1,BICD2,BTBD2,BTBD6,C11ORF95,C19ORF12,C19ORF25,CARHSP1,CARS,CBR1,CBR3,CBX4,CCDC126,CCND1,CCNE1,CD83,CD8B,CDC25B,CDC25C,CDCA2,CDH4,CEBPB,CEBPD,CEBPG,CEBPZ,CEL,CENPB,CENPJ,CERCAM,C…
TF	Factor: PATZ; motif: GGGGNGGGGGMKGGRRNGGNRN; match class: 1	TF:M10026_1	4.92312e-05	4.30776	4897	572	201	19728	ABCG1,ADRA2C,AGO2,AHDC1,ALK,ALOX12B,ANK1,AP1S3,AP2A1,ARC,ARF5,ARHGAP8,ARHGDIA,ARHGEF16,ARHGEF17,ARRDC4,ATXN10,BAIAP2,BCL11B,BTBD2,BTBD6,C19ORF12,CA3,CACNA1E,CARHSP1,CASZ1,CBX4,CCDC126,CCND1,CCNE1,CD83,CDC25B,CDC25C,CDH4,CEBPB,CIART,CIC,CLEC2L,COL6A1,COL6A2,CRB2,CSNK1G2,CTBP2,DACT3,DBP,DENND1A,DENND3,DMPK,DNAJB5,DNAJB6,DOCK6,DSTN,DUSP4,E2F8,EBF2,EHBP1L1,ENSG00000283239,ERRFI1,ESPN,EVA1B,FAM89B,FBX…
TF	Factor: E2F-3:FOXI1; motif: NGACACCGCGCCCAC	TF:M08208	5.14652e-05	4.28849	12565	572	426	19728	SEPT9,AAMP,AASS,ABAT,ABCC1,ABCG1,ACBD3,ACSBG2,ACTN4,ACTR3B,ADAMTS2,ADD1,ADORA2A,ADRA2C,AGO2,AHDC1,ALDH1L1,ALOX12B,ALOX15B,ALPP,ANGPTL8,ANK1,AP1S3,AP2A1,ARC,ARF5,ARHGAP45,ARHGAP8,ARHGDIA,ARHGEF16,ARHGEF17,ARMC10,ARRDC2,ARRDC4,ATP2C2,ATXN10,BAIAP2,BCL11B,BICD2,BNIPL,BTBD2,BTBD6,BUD13,C11ORF95,C19ORF25,C9ORF131,CA5A,CACNA1E,CALCA,CAPN12,CARHSP1,CARS,CASP10,CASZ1,CBR3,CBX4,CCDC126,CCND1,CCNE1,CD151,C…
TF	Factor: E2F-1; motif: TTTGGCGCCAAA	TF:M04516	5.32286e-05	4.27385	11385	572	394	19728	SEPT9,AASS,ABCC1,ABCC6,ABCG1,ACBD3,ACSBG2,ACTN4,ACTR3B,ADAMTS2,ADD1,ADRA2C,AGO2,AHDC1,ALDH1L1,ALK,ALOX12B,ALOX15B,ANK1,ANXA2R,AP1S3,APC2,ARC,ARHGAP45,ARHGDIA,ARHGEF10,ARHGEF16,ARHGEF17,ARL6,ARRDC2,ARRDC4,ATG16L1,ATP2C2,ATXN10,BAIAP2,BCL11B,BFSP1,BICD2,BTBD2,BTBD6,C11ORF95,C19ORF12,C19ORF25,CA3,CA5A,CAPN12,CARHSP1,CASZ1,CBR3,CBX4,CCDC126,CCND1,CCNE1,CD151,CD83,CD8B,CDC23,CDC25B,CDH4,CEBPB,CEBPD,CE…
TF	Factor: WT1; motif: NGCGGGGGGGTSMMCYN; match class: 1	TF:M05327_1	5.42486e-05	4.26561	1757	572	92	19728	SEPT9,AAMP,ADAMTS2,ADRA2C,ARHGAP45,ARHGAP8,ARHGEF10,ARHGEF17,ARMC10,ATXN10,BAIAP2,C11ORF95,CAPN12,CARHSP1,CBX4,CCDC126,CDH4,CHRAC1,COL6A2,CRYBG1,CTDP1,DENND1A,DOCK6,DSTN,EHBP1L1,ENSG00000283239,FBXL13,FOXD2,GAMT,GPR153,GTF2IRD1,HIC1,HOXD1,IFT140,IGDCC3,IGDCC4,IRF2BP1,IRX2,ITSN2,KCNS3,KIAA0232,KLF15,KRT18,LRP3,LRP8,MAPK11,MATK,MCOLN2,MLLT1,MSX1,NFATC1,NFIC,NIBAN2,NKX6-2,NTNG2,PAX2,PCSK2,PDX1,PFN1,…
TF	Factor: TFAP2A; motif: YGCCCNNRGGCN	TF:M04146	5.81774e-05	4.23525	6553	572	253	19728	SEPT9,AADAC,ACOT7,ACSBG2,ACTN4,ADORA2A,ADRB2,AGO2,ALOX12B,ALPP,ANK1,ANXA2R,ARC,ARF5,ARHGAP45,ARHGEF17,ARRDC2,ARRDC4,ATP2C2,BAIAP2,BICD2,BTBD2,BTBD6,C11ORF95,CACNA1E,CARHSP1,CBR3,CBX4,CCND1,CD151,CD8B,CDC23,CDC25C,CDCA2,CEBPB,CEBPD,CEBPG,CEL,CENPB,CENPJ,CERCAM,CHST13,CKMT2,CLDND2,CLEC2L,CLIP1,COL6A1,COL6A2,CPN2,CSNK1G2,CTBP2,CTU2,CYP2R1,DACT3,DBP,DENND1A,DENND3,DGCR6L,DHX35,DLGAP2,DMPK,DNAJB5,DOCK…
TF	Factor: AP-2beta; motif: GCNNNGGSCNGVGGGN; match class: 1	TF:M01858_1	5.83274e-05	4.23413	3142	572	142	19728	ABCC1,ABCG1,ACBD3,ADAMTS2,ADRA2C,AGO2,ANK1,AP2A1,ARHGAP45,ARHGAP8,ARHGDIA,ARHGEF10,ARHGEF17,ATXN10,BAIAP2,BCL11B,BTBD6,C11ORF95,C19ORF12,CBX4,CCNE1,CDH4,CEBPD,CHAC1,COL6A2,COMTD1,CRB2,CSNK1G2,CTBP2,CTDP1,DACT3,DENND1A,DGCR6L,DSCAM,DSTN,E2F8,EGFLAM,ENSG00000249141,ERRFI1,ETFB,FAM228A,FAM83D,FGFR4,GATA2,GATA3,GCOM1,GPR132,GPR153,GTF2IRD1,GUCY2D,HELZ,HEY1,HIC1,HRC,HSPG2,IFT140,IGDCC4,IRF2BP1,IRS1,IR…
TF	Factor: ctcf; motif: CCNCNAGRKGGCRSTN	TF:M07249	5.88219e-05	4.23046	6716	572	258	19728	SEPT9,AADAC,AAMP,ABCG1,ACBD3,ACOX2,ADAMTS2,ADRA2C,AGO2,AHDC1,ALK,ANK1,ANXA2R,AP2A1,ARC,ARF5,ARHGDIA,ARHGEF16,ARHGEF17,ARMC10,ATG16L1,ATXN10,BAIAP2,BCL11B,BICD2,C11ORF95,CACNA1E,CARHSP1,CARS,CBR3,CBX4,CCND1,CCNE1,CD151,CD8B,CDC25B,CDCA2,CEBPB,CEBPD,CEBPG,CEBPZ,CEL,CENPB,CEP89,CHAC1,CHRAC1,CLIP1,COL6A2,COMTD1,CPN2,CRYBG1,CSNK1G2,CTU2,CYP2R1,DENND1A,DENND3,DGCR6L,DHRS13,DLGAP2,DMPK,DOCK6,DUSP4,EBF2,…
TF	Factor: E2F-2; motif: NWTTTGGCGCCAWWNN; match class: 1	TF:M11530_1	6.0443e-05	4.21865	13451	572	449	19728	SEPT9,AASS,ABAT,ABCC1,ABCC6,ABCG1,ACBD3,ACSBG2,ACTN4,ACTR3B,ADAMTS2,ADD1,ADRA2C,AGO2,AHDC1,ALDH1L1,ALK,ALOX12B,ALOX15B,ANGPTL8,ANK1,ANXA2R,AP1S3,AP2A1,APC2,ARC,ARHGAP45,ARHGAP8,ARHGDIA,ARHGEF10,ARHGEF16,ARHGEF17,ARL6,ARMC10,ARRDC2,ARRDC4,ATG16L1,ATP2C2,ATXN10,BAIAP2,BCL11B,BFSP1,BICD2,BTBD2,BTBD6,C11ORF95,C19ORF12,C19ORF25,CA3,CA5A,CAPN12,CARHSP1,CARS,CASZ1,CBR3,CBX4,CCDC126,CCND1,CCNE1,CD151,CD8…
TF	Factor: MAZ; motif: GGGGGAGGGGGNGRGRRRGNRG	TF:M09984	6.24339e-05	4.20458	9547	572	342	19728	AAMP,AASS,ABAT,ABCC1,ABCG1,ACOX2,ACSBG2,ACTN4,ACTR3B,ADAMTS2,ADGRD1,ADORA2A,ADRA2C,AGO2,AHDC1,AKAP12,ALDH1L1,ALK,ALOX12B,ALOX15B,ANK1,ANKRD66,AP1S3,AP2A1,APC2,ARC,ARHGAP45,ARHGAP8,ARHGDIA,ARHGEF10,ARHGEF16,ARHGEF17,ARMC10,ARRDC2,ARRDC4,ATP2C2,ATXN10,BAIAP2,BCL11B,BICD2,BTBD2,BTBD6,C11ORF95,C19ORF12,C2CD4D,CA3,CACNA1E,CAPN12,CARHSP1,CASZ1,CBR1,CBR3,CBX4,CCND1,CCNE1,CD300A,CD83,CDC23,CDC25B,CDC25C,…
TF	Factor: GCMa:Erg; motif: ATGCGGGCGGAARKG; match class: 1	TF:M08487_1	6.49729e-05	4.18727	8791	572	320	19728	SEPT9,AAMP,AASS,ABCC1,ABCG1,ACOX2,ACTR3B,ADAMTS2,ADORA2A,ADRA2C,AGO2,AHDC1,AKAP12,ALDH1L1,ALK,ALOX12B,ALOX15B,ALPI,ALPP,ANK1,AP1S3,AP2A1,APC2,ARF5,ARHGAP45,ARHGAP8,ARHGDIA,ARHGEF10,ARHGEF16,ARHGEF17,ATG16L1,ATXN10,BAIAP2,BCL11B,BICD2,BTBD2,BTBD6,C11ORF95,C19ORF25,CACNA1E,CAPN12,CARHSP1,CARS,CASZ1,CBX4,CCND1,CCNE1,CD151,CD300A,CDC25B,CDC25C,CDCA2,CDH4,CEBPB,CENPB,CENPJ,CEP89,CFLAR,CHST13,CIART,CIC…
TF	Factor: Egr-1; motif: NNNNGCGKGGGYGGNRN	TF:M09897	6.98728e-05	4.15569	4245	572	179	19728	ACBD3,AGO2,AHDC1,AKAP12,ALK,ALOX12B,ALOX15B,ANGPTL8,ANK1,AP1S3,ARC,ARF5,ARHGAP8,ARHGDIA,ARHGEF10,ARHGEF16,ARMC10,ARRDC4,ATXN10,BAIAP2,BTBD2,BTBD6,C19ORF25,CBR3,CBX4,CCND1,CCNE1,CD83,CDC25C,CDH4,CEBPB,CEBPD,CEL,CEP89,CHRAC1,CIART,CLEC2L,COL6A1,COMTD1,CSNK1G2,DENND1A,DLGAP2,DNAJB5,DNAJB6,DOCK6,DUSP4,EDRF1,EGFLAM,EHBP1L1,EIF4B,EPHA6,ESPN,ETFB,EVA1B,FAM89B,FBXO25,FGFR1,FGFR4,FLOT1,FOXA3,FOXD2,FUT6,G3…
TF	Factor: ER-beta; motif: RGGTCASCNTGMCCY	TF:M09910	7.25497e-05	4.13936	9523	572	341	19728	AAMP,ABCC1,ABCC6,ACOX2,ACTR3B,ADAMTS2,ADD1,ADORA2A,ADRA2C,AGO2,AHDC1,ALDH1L1,ALOX12B,ALOX15B,ALPI,ALPP,ANGPTL8,ANK1,ANKRD66,AP1S3,AP2A1,APC2,ARC,ARHGAP45,ARHGDIA,ARHGEF10,ARHGEF16,ARHGEF17,ARRDC2,ATG16L1,BAIAP2,BCL11B,BFSP1,BICD2,BTBD2,BTBD6,C11ORF95,C19ORF12,C9ORF131,CA3,CALCA,CAPN12,CARHSP1,CARS,CBR1,CBX4,CCND1,CCNE1,CD83,CD8B,CDC25C,CEBPB,CEBPD,CEBPG,CEBPZ,CEL,CENPB,CEP89,CFLAR,CHAC1,CHCHD6,CH…
TF	Factor: WT1; motif: GNGGGGGCGGGG	TF:M03893	7.47317e-05	4.1265	8291	572	305	19728	AASS,ABCG1,ACBD3,ACTN4,ADAMTS2,AGO2,AHDC1,AKAP12,ALDH1L1,ALK,ALOX12B,ALOX15B,ANK1,AP1S3,AP2A1,APC2,ARC,ARF5,ARHGAP45,ARHGAP8,ARHGDIA,ARHGEF10,ARHGEF16,ARHGEF17,ARMC10,ARRDC4,ATG16L1,ATXN10,BAIAP2,BCL11B,BNIPL,BTBD2,BTBD6,BUD13,C11ORF95,C19ORF25,CAPN12,CBR3,CBX4,CCND1,CCNE1,CD151,CD83,CDC25B,CDC25C,CDH4,CEBPB,CEBPD,CENPJ,CHAC1,CHCHD6,CHRAC1,CHST13,CIC,CLEC2L,CLIP1,CRYBG1,CSNK1G2,CTBP2,CTU2,CYTL1,D…
TF	Factor: ZNF148; motif: NNNNNNCCNNCCCCTCCCCCACCCN; match class: 1	TF:M09834_1	8.22955e-05	4.08462	2872	572	132	19728	ABCC6,ACBD3,AHDC1,ALK,ALOX12B,ANK1,AP2A1,ARHGAP45,ARHGAP8,ARHGEF16,ARHGEF17,ATXN10,BAIAP2,BCL11B,C19ORF12,CASZ1,CBX4,CCND1,CCNE1,CD83,CDC25B,CDC25C,CIART,CIC,CSNK1G2,DACT3,DENND1A,DENND3,DHX35,DLGAP2,DMPK,DNAJB6,DOCK6,DSCAM,DSTN,DUSP4,E2F8,EHBP1L1,EIF4B,ENSG00000283239,EPHA6,FAM89B,FGFR1,FGFR4,FOXL2,GATA2,GCOM1,GFRA3,GPR153,GPRC5C,GPX4,GTF2IRD1,HDGF,HELZ,HES1,HSPG2,IL17REL,IRF2BP1,IRX2,ISCA1,JAG2…
TF	Factor: Sp1; motif: GGGGCGGGGT	TF:M00008	8.23698e-05	4.08423	10057	572	356	19728	AASS,ABAT,ABCC1,ABCG1,ACBD3,ACOT7,ADAMTS2,ADORA2A,ADRA2C,AGO2,AHDC1,AKAP12,ALK,ALOX12B,ALOX15B,ALPI,ALPP,ANK1,AP1S3,AP2A1,APC2,ARC,ARF5,ARHGAP45,ARHGAP8,ARHGDIA,ARHGEF10,ARHGEF16,ARHGEF17,ARMC10,ARRDC2,ARRDC4,ATP2C2,BAIAP2,BCL11B,BICD2,BNIPL,BTBD6,BUD13,C11ORF95,C19ORF12,C19ORF25,CACNA1E,CAPN12,CASZ1,CBR1,CBX4,CCDC126,CCND1,CCNE1,CD151,CD83,CD8B,CDC23,CDC25B,CDCA2,CDH4,CEBPB,CEBPD,CEBPG,CEL,CENPB…
TF	Factor: p300; motif: ACNTCCG; match class: 1	TF:M04826_1	8.83597e-05	4.05375	15266	572	494	19728	SEPT9,AADAC,AAMP,ABCB5,ABCC6,ABCG1,ACBD3,ACOT7,ACSBG2,ACTN4,ACTR3B,ADAMTS2,ADD1,ADGRD1,ADORA2A,ADRA2C,ADRB2,AGO2,AHDC1,AKAP12,ALDH1L1,ALK,ALOX15B,ALPP,ANK1,ANXA2R,AP1S3,AP2A1,APC2,ARC,ARF5,ARHGAP45,ARHGAP8,ARHGDIA,ARHGEF10,ARHGEF16,ARHGEF17,ARL6,ARMC10,ARRDC2,ARRDC4,ATG16L1,ATP2C2,ATXN10,BAIAP2,BCL11B,BFSP1,BICD2,BNIPL,BTBD2,BTBD6,BUD13,C11ORF95,C19ORF12,C19ORF25,CA3,CACNA1E,CARHSP1,CARS,CASP10,C…
TF	Factor: MAZ; motif: GGGGGAGGGGGNGRGRRRGNRG; match class: 1	TF:M09984_1	8.8456e-05	4.05327	5557	572	221	19728	AAMP,AASS,ABAT,ABCC1,ABCG1,ADAMTS2,AGO2,AHDC1,ALK,ALOX12B,ALOX15B,ANK1,ANKRD66,AP1S3,AP2A1,APC2,ARC,ARHGAP8,ARHGEF10,ARHGEF16,ARHGEF17,ARMC10,ARRDC4,ATP2C2,ATXN10,BAIAP2,BCL11B,BICD2,BTBD2,C19ORF12,CA3,CACNA1E,CAPN12,CARHSP1,CASZ1,CBX4,CCND1,CCNE1,CD300A,CD83,CDC23,CDC25B,CDC25C,CEBPB,CHCHD6,CHST13,CIART,CIC,CLEC2L,COL6A1,COL6A2,CRB2,CRYBG1,CSNK1G2,DACT3,DBP,DENND3,DLGAP2,DMPK,DNAJB5,DOCK6,DSCAM,…
TF	Factor: MAZ; motif: GGGMGGGGSSGGGGGGGGGGGG	TF:M09636	0.000102262	3.99028	16247	572	517	19728	SEPT9,AAMP,AASS,ABCC1,ABCC6,ABCG1,ACBD3,ACOT7,ACOX2,ACSBG2,ACTN4,ACTR3B,ADAMTS2,ADD1,ADGRD1,ADORA2A,ADRA2C,AGO2,AHDC1,AKAP12,ALDH1L1,ALK,ALOX12B,ALOX15B,ALPI,ALPP,ANGPTL8,ANK1,ANXA2R,AP1S3,AP2A1,APC2,ARC,ARF5,ARHGAP45,ARHGAP8,ARHGDIA,ARHGEF10,ARHGEF16,ARHGEF17,ARL6,ARMC10,ARRDC2,ARRDC4,ATG16L1,ATP2C2,ATXN10,BAIAP2,BCL11B,BICD2,BNIPL,BTBD2,BTBD6,BUD13,C11ORF95,C19ORF12,C19ORF25,C2CD4D,C9ORF131,CA3…
TF	Factor: KROX; motif: CCCGCCCCCRCCCC	TF:M00982	0.000114652	3.94062	7817	572	290	19728	SEPT9,AASS,ABCG1,ACTN4,ADAMTS2,ADRA2C,AGO2,AHDC1,AKAP12,ALDH1L1,ALK,ALOX15B,ANK1,AP1S3,AP2A1,ARC,ARF5,ARHGAP45,ARHGAP8,ARHGDIA,ARHGEF10,ARHGEF16,ARHGEF17,ARMC10,ARRDC4,ATG16L1,ATXN10,BAIAP2,BCL11B,BICD2,BNIPL,BTBD2,BTBD6,C11ORF95,C19ORF25,CA3,CA5A,CAPN12,CBR3,CBX4,CCDC126,CCND1,CCNE1,CD83,CDC25C,CDH4,CEBPB,CEBPD,CENPJ,CHAC1,CHCHD6,CHRAC1,CHST13,CIC,CLEC2L,COL6A2,COMTD1,CRB2,CRYBG1,CSNK1G2,CTU2,DA…
TF	Factor: Hey1; motif: NGCRCGYGYN	TF:M11058	0.000141332	3.84976	13166	572	440	19728	SEPT9,AAMP,ABCB5,ABCC1,ABCC6,ABCG1,ACSBG2,ACTN4,ACTR3B,ADAMTS2,ADD1,ADGRD1,ADORA2A,ADRA2C,ADRB2,AGO2,AHDC1,AKAP12,ALDH1L1,ALK,ALOX15B,ALPI,ALPP,ANGPTL8,ANK1,AP1S3,APC2,ARC,ARF5,ARHGAP45,ARHGAP8,ARHGDIA,ARHGEF10,ARHGEF16,ARHGEF17,ARL6,ARMC10,ARRDC2,ARRDC4,ATP2C2,ATXN10,BAIAP2,BCL11B,BFSP1,BICD2,BTBD2,BTBD6,C19ORF12,C19ORF25,C2CD4D,C9ORF131,CA3,CARHSP1,CASZ1,CBR1,CBR3,CCDC126,CCND1,CCNE1,CD151,CD83…
TF	Factor: Egr-2; motif: GNGRRNGWGKGGGNGGRG	TF:M09898	0.000148805	3.82738	6486	572	249	19728	AAMP,ABCG1,ACBD3,ACOT7,ACSBG2,ACTN4,ACTR3B,ADAMTS2,ADD1,AGO2,AHDC1,AKAP12,ALOX12B,ALOX15B,ANGPTL8,ANK1,AP1S3,AP2A1,ARC,ARHGAP45,ARHGAP8,ARHGDIA,ARHGEF10,ARHGEF16,ARHGEF17,ARMC10,ARRDC2,ATG16L1,BAIAP2,BCL11B,BTBD2,BUD13,C19ORF12,CACNA1E,CASZ1,CBX4,CCDC126,CCND1,CCNE1,CD300A,CD83,CDC25B,CDC25C,CDH4,CEBPB,CEL,CENPB,CEP89,CHCHD6,CHRAC1,CIC,CLEC2L,CLIP1,COL6A1,COL6A2,COMTD1,CRB2,CSNK1G2,CTBP2,DACT3,DB…
TF	Factor: AP-2alpha; motif: GCCNNNRGS; match class: 1	TF:M00469_1	0.000153749	3.81319	3336	572	147	19728	AAMP,ABCC1,ABCC6,ACTR3B,ADAMTS2,ADORA2A,AGO2,ANK1,APC2,ARF5,ARHGAP45,ARHGDIA,ARHGEF16,ARHGEF17,ARMC10,ATXN10,BAIAP2,BTBD2,C11ORF95,C19ORF12,CBR3,CBX4,CD8B,CDH4,CEBPD,CEBPG,CENPB,CHRAC1,CLIP1,COL6A1,CTBP2,CTDP1,CYP2R1,DENND3,DNAJB5,DOCK6,DSTN,EHBP1L1,EMILIN3,ENSG00000249141,ERBB3,EVA1B,FBXL13,FGFR1,FOXA3,FOXD2,FOXE3,GATA2,GATA5,GCOM1,GFRA3,GNG13,GPR153,GPX4,GTF2IRD1,HDGF,HELZ,HIC1,HLA-B,IRX4,IVNS1…
TF	Factor: PLAG1; motif: CCCCCKWNNNGGSCCC	TF:M01973	0.000163901	3.78542	6170	572	239	19728	ABAT,ABCC6,ABCG1,ACOX2,ACSBG2,ACTN4,ACTR3B,ADAMTS2,ADORA2A,ADRA2C,AGO2,AHDC1,AKAP12,ALOX12B,ALOX15B,ALPI,ALPP,ANGPTL8,ANK1,AP1S3,ARF5,ARHGAP45,ARHGDIA,ARHGEF10,ARHGEF16,ARHGEF17,ARMC10,ARRDC2,ATXN10,BAIAP2,BCL11B,BTBD2,C11ORF95,C19ORF12,CARHSP1,CASZ1,CBX4,CCDC126,CCND1,CCNE1,CD300A,CD83,CDC25B,CDC25C,CEBPB,CEBPD,CEBPG,CEL,CENPB,CHRAC1,CLEC2L,COL6A2,CPN2,CSNK1G2,DACT3,DBP,DGCR6L,DLGAP2,DNAJB5,DNAJ…
TF	Factor: CTCF; motif: NCCRSTAGGGGGCGC; match class: 1	TF:M08911_1	0.000170981	3.76705	3934	572	167	19728	AAMP,ABCG1,ACBD3,ADAMTS2,ADRA2C,AGO2,ALK,ALOX15B,ARC,ARF5,ARHGDIA,ARHGEF10,ARRDC4,BAIAP2,BICD2,BTBD6,C11ORF95,CBR3,CBX4,CD83,CDC25B,CEBPB,CEBPG,CHAC1,CHRAC1,CHST13,CLEC2L,COL6A2,COMTD1,CPN2,CSNK1G2,CTU2,DACT3,DBP,DENND1A,DENND3,DGCR6L,DLGAP2,DOCK6,DUSP4,EBF2,ELFN1,EMILIN3,ENSG00000283239,ERRFI1,EVA1B,FAM83D,FGFR4,FLOT1,FOXA3,FOXD2,FOXE3,FUZ,FXYD1,G3BP1,GAMT,GCOM1,GPR153,GPRC5C,GPX4,HDGFL1,HNRNPH1…
TF	Factor: BTEB3; motif: BNRNGGGAGGNGT	TF:M01865	0.000175999	3.75449	9902	572	350	19728	AAMP,AASS,ACBD3,ACOT7,ACOX2,ACTR3B,ADAMTS2,ADD1,ADORA2A,ADRA2C,AGO2,AHDC1,AKAP12,ALK,ALOX12B,ALOX15B,ALPI,ALPP,ANGPTL8,ANK1,AP1S3,AP2A1,APC2,ARC,ARF5,ARHGAP45,ARHGAP8,ARHGDIA,ARHGEF10,ARHGEF16,ARHGEF17,ARMC10,ARRDC4,ATP2C2,ATXN10,BAIAP2,BCL11B,BICD2,BNIPL,BTBD2,C19ORF25,C2CD4D,CACNA1E,CALCA,CAPN12,CARHSP1,CASZ1,CBR1,CBR3,CBX4,CCDC126,CCND1,CCNE1,CD300A,CD83,CD8B,CDC25B,CDC25C,CDCA2,CDH4,CEBPB,CEB…
TF	Factor: KLF15; motif: RCCMCRCCCMCN	TF:M12160	0.000188217	3.72534	12733	572	428	19728	SEPT9,AAMP,AASS,ABCC1,ABCC6,ABCG1,ACBD3,ACOT7,ACOX2,ACSBG2,ACTN4,ACTR3B,ADD1,ADORA2A,ADRA2C,ADRB2,AGO2,AHDC1,AKAP12,ALK,ALOX12B,ALOX15B,ALPP,ANGPTL8,ANK1,ANKRD66,AP1S3,AP2A1,APC2,ARC,ARF5,ARHGAP45,ARHGAP8,ARHGDIA,ARHGEF10,ARHGEF16,ARHGEF17,ARL6,ARMC10,ARRDC2,ARRDC4,ATG16L1,ATXN10,BAIAP2,BCL11B,BICD2,BTBD2,BTBD6,BUD13,C11ORF95,C19ORF12,C19ORF25,CA3,CALCA,CAPN12,CARHSP1,CASZ1,CBR3,CBX4,CCDC126,CCND…
TF	Factor: MAZ; motif: GGGMGGGGS	TF:M10432	0.000227323	3.64336	9260	572	331	19728	SEPT9,AASS,ABCC1,ABCG1,ACOT7,ACOX2,ACTR3B,ADAMTS2,ADRA2C,AGO2,AHDC1,AKAP12,ALDH1L1,ALK,ALOX12B,ALOX15B,ALPP,ANK1,AP1S3,AP2A1,ARC,ARF5,ARHGAP45,ARHGAP8,ARHGDIA,ARHGEF10,ARHGEF16,ARHGEF17,ARMC10,ARRDC2,ARRDC4,ATP2C2,ATXN10,BAIAP2,BCL11B,BICD2,BTBD2,BTBD6,C11ORF95,C19ORF12,CA3,CACNA1E,CAPN12,CARHSP1,CARS,CASZ1,CBR3,CBX4,CCND1,CCNE1,CD151,CD83,CDC25B,CDC25C,CEBPB,CEBPD,CENPB,CERCAM,CHRAC1,CHST13,CIAR…
TF	Factor: TF3C-beta; motif: CCNGGAGGGCTTCCTGGAGGAG	TF:M04863	0.000236474	3.62622	13624	572	451	19728	SEPT9,AAMP,AASS,ABCC1,ABCC6,ABCG1,ACBD3,ACOT7,ACOX2,ACTN4,ACTR3B,ADAMTS2,ADD1,ADGRD1,ADORA2A,ADRA2C,AGO2,ALK,ALOX12B,ALOX15B,ALPI,ALPP,ANK1,ANXA2R,AP1S3,AP2A1,APC2,ARC,ARF5,ARHGAP45,ARHGAP8,ARHGDIA,ARHGEF10,ARHGEF16,ARHGEF17,ARMC10,ARRDC2,ARRDC4,ATG16L1,ATXN10,BAIAP2,BCL11B,BFSP1,BICD2,BTBD2,BTBD6,BUD13,C11ORF95,C19ORF12,C2CD4D,C9ORF131,CA3,CACNA1E,CALCA,CAPN12,CARHSP1,CARS,CASZ1,CBR3,CBX4,CCND1,…
TF	Factor: Miz-1; motif: NNRGGWGGGGGAGGGGMRR; match class: 1	TF:M10112_1	0.000259195	3.58637	4078	572	171	19728	AAMP,ABCC6,ACSBG2,ACTR3B,ADAMTS2,AGO2,AHDC1,ALK,ALOX12B,ANK1,AP2A1,APC2,ARC,ARHGAP45,ARHGEF16,ARHGEF17,ATXN10,BAIAP2,BCL11B,BTBD2,CACNA1E,CARHSP1,CASZ1,CBX4,CCND1,CCNE1,CD300A,CD83,CDC25B,CDC25C,CDCA2,CIART,CIC,COL6A1,COL6A2,CRB2,CSNK1G2,CTBP2,DACT3,DBP,DENND1A,DMPK,DNAJB5,DOCK6,DSTN,DUSP4,E2F8,EHBP1L1,EIF4B,ENO3,ENSG00000283239,EPHA6,FGFR1,FGFR4,FLOT1,FOXE3,GATA2,GATA3,GFRA3,GLIS3,GPR153,GPRC5C,…
TF	Factor: MAZ; motif: GGGMGGGGSSGGGGGGGGGGGG; match class: 1	TF:M09636_1	0.000270132	3.56842	14099	572	463	19728	SEPT9,AAMP,AASS,ABCC1,ABCC6,ABCG1,ACBD3,ACOT7,ACSBG2,ACTN4,ACTR3B,ADAMTS2,ADORA2A,ADRA2C,AGO2,AHDC1,AKAP12,ALDH1L1,ALK,ALOX12B,ALOX15B,ALPI,ALPP,ANK1,AP1S3,AP2A1,APC2,ARC,ARF5,ARHGAP45,ARHGAP8,ARHGDIA,ARHGEF10,ARHGEF16,ARHGEF17,ARMC10,ARRDC2,ARRDC4,ATG16L1,ATP2C2,ATXN10,BAIAP2,BCL11B,BICD2,BTBD2,BTBD6,BUD13,C11ORF95,C19ORF12,C19ORF25,C2CD4D,CA3,CA5A,CACNA1E,CALCA,CAPN12,CARHSP1,CASZ1,CBR1,CBR3,CB…
TF	Factor: E2F-2; motif: GCGCGCGCGYW; match class: 1	TF:M11531_1	0.000281618	3.55034	12352	572	417	19728	SEPT9,AAMP,AASS,ABCC1,ABCG1,ACSBG2,ACTN4,ACTR3B,ADAMTS2,ADD1,ADGRD1,ADRA2C,ADRB2,AGO2,AHDC1,ALDH1L1,ALK,ALOX15B,ANK1,ANXA2R,AP1S3,AP2A1,APC2,ARC,ARF5,ARHGAP45,ARHGAP8,ARHGDIA,ARHGEF10,ARHGEF16,ARHGEF17,ARL6,ARMC10,ARRDC2,ARRDC4,ATG16L1,ATP2C2,ATXN10,BAIAP2,BCL11B,BFSP1,BICD2,BTBD2,BTBD6,BUD13,C11ORF95,C19ORF12,C19ORF25,C2CD4D,CA3,CACNA1E,CARHSP1,CARS,CASZ1,CBR1,CBR3,CBX4,CCDC126,CCND1,CCNE1,CD151…
TF	Factor: CNOT3; motif: GGCCGCGSSS; match class: 1	TF:M01253_1	0.000282292	3.5493	1027	572	61	19728	ACTN4,AGO2,AHDC1,AP2A1,ARF5,ARHGDIA,BAIAP2,BTBD6,C11ORF95,C19ORF12,CCNE1,CEBPB,CTBP2,CTDP1,FAM89B,FOXD2,GOLM1,GPR153,GPX4,HDGF,HEY1,HNRNPH1,HOXD1,HSPG2,IGDCC4,IRX4,JAG2,KCNS3,KIF2A,LATS2,LRP3,LRP8,MSX1,NEK6,NKX6-2,NSD1,PAX2,POLR2L,PPP3CC,PRDM16,PRR5,PRR5-ARHGAP8,PTMA,RABL6,RANBP9,RIN3,RNF130,RRBP1,SETD3,SYNGR1,SYNM,TAF4,TBX1,TFDP1,TIAM1,UBE2E2,UBE3C,VAV2,YTHDF2,ZAR1,ZNF787
TF	Factor: AP-2; motif: GSCCSCRGGCNRNRNN; match class: 1	TF:M00800_1	0.000303325	3.51809	4269	572	177	19728	ABCC1,ACTN4,ADAMTS2,ADRA2C,AGO2,ANK1,AP2A1,ARHGAP45,ARHGAP8,ARHGEF10,ARHGEF16,ARHGEF17,ARRDC4,BAIAP2,BICD2,BTBD2,BTBD6,C11ORF95,CACNA1E,CBR3,CBX4,CCND1,CCNE1,CDCA2,CDH4,CEBPB,CEBPG,CENPB,CHCHD6,CHRAC1,CHST13,COL6A2,COMTD1,CSNK1G2,CTBP2,CTU2,DACT3,DENND1A,DENND3,DHRS13,DLGAP2,DMPK,DNAJB6,DSCAM,DSTN,DUSP4,EGFLAM,EMILIN3,ENPEP,ENSG00000283239,EPHA6,ERBB3,ERRFI1,ESPN,EVA1B,FAM89B,FGFR1,FOXD2,FOXE3,FZ…
TF	Factor: E2F; motif: GGCGSG; match class: 1	TF:M00803_1	0.000332116	3.47871	10231	572	358	19728	SEPT9,AAMP,ABCC1,ABCC6,ABCG1,ACBD3,ACSBG2,ACTN4,ACTR3B,ADAMTS2,ADRA2C,AGO2,AHDC1,ALK,ANK1,AP1S3,APC2,ARC,ARF5,ARHGAP45,ARHGAP8,ARHGDIA,ARHGEF10,ARHGEF16,ARHGEF17,ARL6,ARMC10,ARRDC2,ARRDC4,ATP2C2,ATXN10,BAIAP2,BCL11B,BFSP1,BICD2,BTBD6,C11ORF95,C19ORF12,C19ORF25,C2CD4D,CACNA1E,CARS,CASZ1,CBR1,CBR3,CBX4,CCDC126,CCND1,CCNE1,CD83,CD8B,CDC23,CDC25B,CDH4,CEBPB,CEBPD,CEBPG,CENPB,CENPJ,CEP89,CFLAR,CHAC1,C…
TF	Factor: KLF3; motif: NNNNNNGGGCGGGGCNNGN	TF:M09970	0.000350198	3.45569	7730	572	285	19728	AASS,ABCC1,ABCG1,ACTN4,ADAMTS2,ADRA2C,AGO2,AHDC1,ALK,ALOX12B,ALOX15B,ANK1,AP1S3,APC2,ARC,ARF5,ARHGAP45,ARHGAP8,ARHGDIA,ARHGEF16,ARHGEF17,ARMC10,ARRDC2,ARRDC4,ATP2C2,BAIAP2,BICD2,BTBD2,BTBD6,BUD13,C19ORF12,C19ORF25,C2CD4D,CACNA1E,CAPN12,CBR1,CBR3,CBX4,CCND1,CCNE1,CD83,CD8B,CDC23,CDC25B,CDC25C,CDCA2,CDH4,CEBPB,CEBPD,CENPB,CENPJ,CHRAC1,CHST13,CIART,CIC,CKMT2,CLEC2L,COL6A1,COL6A2,CSNK1G2,CTBP2,CTDP1,…
TF	Factor: ETF; motif: CCCCGCCCCYN; match class: 1	TF:M07039_1	0.000351069	3.45461	13614	572	450	19728	SEPT9,AADAC,AAMP,AASS,ABCC1,ABCC6,ABCG1,ACBD3,ACOT7,ACSBG2,ACTN4,ACTR3B,ADAMTS2,ADD1,ADORA2A,ADRA2C,AGO2,AHDC1,AKAP12,ALDH1L1,ALK,ALOX12B,ALOX15B,ALPP,ANGPTL8,ANK1,AP1S3,AP2A1,APC2,ARC,ARF5,ARHGAP45,ARHGAP8,ARHGDIA,ARHGEF10,ARHGEF16,ARHGEF17,ARMC10,ARRDC2,ARRDC4,ATG16L1,ATP2C2,ATXN10,BAIAP2,BCL11B,BFSP1,BICD2,BNIPL,BTBD2,BTBD6,BUD13,C11ORF95,C19ORF12,C19ORF25,C2CD4D,CA3,CACNA1E,CALCA,CAPN12,CARHS…
TF	Factor: E2F-3:FOXO6; motif: NAATGACACGCGCCCMC; match class: 1	TF:M08209_1	0.000365796	3.43676	7800	572	287	19728	SEPT9,AAMP,ACSBG2,ACTR3B,ADGRD1,ADRA2C,ADRB2,AGO2,AHDC1,ALPI,AP2A1,APC2,ARC,ARHGAP45,ARHGDIA,ARHGEF16,ARHGEF17,ARL6,ARRDC2,ATP2C2,BFSP1,BICD2,BTBD6,C19ORF25,C2CD4D,CARHSP1,CCDC126,CCNE1,CD151,CD300A,CD8B,CDC23,CDC25B,CDCA2,CEBPD,CEBPZ,CEL,CENPB,CHAC1,CHCHD6,CHRAC1,CHST13,CLEC2L,CLIP1,COL6A2,COMTD1,CPN2,CRB2,CRYBG1,CSNK1G2,CTDP1,CTU2,DACT3,DBP,DDAH2,DGCR6L,DHRS13,DHX35,DLGAP2,DMPK,DNAJB5,DNAJB6,DO…
TF	Factor: ZF5; motif: NRNGNGCGCGCWN	TF:M00333	0.000371886	3.42959	15075	572	487	19728	AADACL2,AAMP,AASS,ABCC1,ABCG1,ACBD3,ACOX2,ACTN4,ACTR3B,ADAMTS2,ADGRD1,ADORA2A,ADRA2C,ADRB2,AGO2,AHDC1,AKAP12,ALDH1L1,ALK,ALOX15B,ANK1,ANXA2R,AP1S3,AP2A1,APC2,ARC,ARF5,ARHGAP45,ARHGAP8,ARHGDIA,ARHGEF10,ARHGEF16,ARHGEF17,ARL6,ARMC10,ARRDC2,ARRDC4,ATG16L1,ATP2C2,ATXN10,BAIAP2,BCL11B,BFSP1,BICD2,BTBD2,BTBD6,BUD13,C11ORF95,C19ORF12,C19ORF25,C2CD4D,CA3,CACNA1E,CALCA,CARS,CASZ1,CBR1,CBR3,CBX4,CCDC126,CC…
TF	Factor: GKLF; motif: NNCCMCRCCCN; match class: 1	TF:M12173_1	0.000425684	3.37091	4967	572	199	19728	ABCC1,ABCG1,ACSBG2,ADRA2C,ALK,ARC,ARF5,ARHGAP45,ARHGAP8,ARHGDIA,ARHGEF16,ARHGEF17,ARMC10,ARRDC2,ARRDC4,ATP2C2,BAIAP2,BNIPL,BTBD6,BUD13,C11ORF95,C19ORF12,C19ORF25,CA3,CAPN12,CBR1,CCNE1,CD151,CDC23,CDC25B,CDC25C,CDCA2,CEBPB,CEBPD,CENPB,CHAC1,CHCHD6,CHRAC1,CIC,CLEC2L,COL6A1,COL6A2,CTBP2,CTDP1,DACT3,DBP,DDAH2,DENND1A,DENND3,DHX35,DOCK6,DSTN,E2F8,EHBP1L1,EIF4B,ENSG00000249141,ENSG00000283239,ERLIN2,ES…
TF	Factor: ETF; motif: GVGGMGG	TF:M00695	0.000456221	3.34083	10432	572	363	19728	SEPT9,AAMP,AASS,ABCC1,ABCC6,ABCG1,ACBD3,ACTN4,ACTR3B,ADAMTS2,ADRA2C,AGO2,AHDC1,ALK,ALOX15B,ANK1,AP1S3,ARC,ARF5,ARHGAP45,ARHGAP8,ARHGDIA,ARHGEF16,ARHGEF17,ARMC10,ARRDC2,ARRDC4,ATXN10,BAIAP2,BCL11B,BFSP1,BICD2,BTBD2,BTBD6,BUD13,C11ORF95,C19ORF12,C19ORF25,CACNA1E,CALCA,CARS,CASZ1,CBR3,CBX4,CCDC126,CCND1,CCNE1,CD83,CD8B,CDC25B,CDH4,CEBPB,CEBPD,CEBPG,CEBPZ,CENPB,CENPJ,CEP89,CFLAR,CHAC1,CHRAC1,CHST13,C…
TF	Factor: GKLF; motif: NNNRGGNGNGGSN	TF:M07289	0.000468795	3.32902	14650	572	476	19728	SEPT9,AADAC,AAMP,AASS,ABCC1,ABCC6,ABCG1,ACBD3,ACOT7,ACOX2,ACSBG2,ACTN4,ACTR3B,ADAMTS2,ADD1,ADGRD1,ADORA2A,ADRA2C,ADRB2,AGO2,AHDC1,AKAP12,ALDH1L1,ALK,ALOX12B,ALOX15B,ALPI,ANGPTL8,ANK1,ANKRD66,AP1S3,AP2A1,APC2,ARC,ARF5,ARHGAP45,ARHGAP8,ARHGDIA,ARHGEF10,ARHGEF16,ARHGEF17,ARMC10,ARRDC2,ARRDC4,ATG16L1,ATP2C2,ATXN10,BAIAP2,BCL11B,BFSP1,BICD2,BNIPL,BTBD2,BTBD6,C11ORF95,C19ORF12,C19ORF25,C2CD4D,CA3,CACNA…
TF	Factor: WT1; motif: CGCCCCCNCN	TF:M02036	0.000480971	3.31788	9768	572	344	19728	SEPT9,AAMP,AASS,ABCG1,ACBD3,ACTN4,ADAMTS2,ADORA2A,ADRA2C,AGO2,AHDC1,AKAP12,ALDH1L1,ALK,ALOX15B,ANK1,AP1S3,AP2A1,APC2,ARC,ARF5,ARHGAP45,ARHGAP8,ARHGDIA,ARHGEF10,ARHGEF16,ARHGEF17,ARMC10,ARRDC4,ATG16L1,ATXN10,BAIAP2,BCL11B,BICD2,BNIPL,BTBD2,BTBD6,C11ORF95,C19ORF25,CA3,CA5A,CAPN12,CASZ1,CBR3,CBX4,CCDC126,CCND1,CCNE1,CD151,CD83,CD8B,CDC25B,CDC25C,CDH4,CEBPB,CEBPD,CENPB,CENPJ,CFLAR,CHAC1,CHCHD6,CHRAC1…
TF	Factor: KLF15; motif: RCCMCRCCCMCN; match class: 1	TF:M12160_1	0.000562626	3.24978	8033	572	293	19728	AAMP,ABCC6,ACBD3,ACSBG2,ACTR3B,ADRA2C,AHDC1,ALK,ALOX12B,ALOX15B,ALPP,ANK1,AP2A1,ARC,ARHGAP45,ARHGAP8,ARHGDIA,ARHGEF10,ARHGEF16,ARHGEF17,ARMC10,ARRDC2,ARRDC4,ATXN10,BAIAP2,BCL11B,BICD2,BTBD2,BTBD6,C19ORF12,CARHSP1,CASZ1,CBR3,CBX4,CCND1,CCNE1,CD151,CD300A,CD83,CDC25B,CDC25C,CDH4,CEBPB,CEBPD,CEBPG,CEL,CHAC1,CHCHD6,CHRAC1,CIART,CIC,COL6A1,COL6A2,CPN2,CRB2,CSNK1G2,CTBP2,DACT3,DBP,DDAH2,DENND1A,DENND3,…
TF	Factor: GKLF; motif: NNCCMCRCCCN	TF:M12173	0.000576856	3.23893	10027	572	351	19728	AAMP,AASS,ABAT,ABCC1,ABCG1,ACSBG2,ACTN4,ACTR3B,ADAMTS2,ADD1,ADRA2C,AHDC1,AKAP12,ALK,ALOX12B,ALOX15B,ALPI,ARC,ARF5,ARHGAP45,ARHGAP8,ARHGDIA,ARHGEF10,ARHGEF16,ARHGEF17,ARMC10,ARRDC2,ARRDC4,ATP2C2,BAIAP2,BCL11B,BFSP1,BICD2,BNIPL,BTBD6,BUD13,C11ORF95,C19ORF12,C19ORF25,C2CD4D,CA3,CAPN12,CASP10,CBR1,CBR3,CBX4,CCNE1,CD151,CD83,CD8B,CDC23,CDC25B,CDC25C,CDCA2,CDH4,CEBPB,CEBPD,CEL,CENPB,CENPJ,CERCAM,CFLAR,…
TF	Factor: E2F-4; motif: GCGGGAAANA	TF:M02090	0.00059646	3.22442	11966	572	405	19728	SEPT9,AADACL2,AAMP,AASS,ABCC1,ABCC6,ABCG1,ACBD3,ACOT7,ACTN4,ACTR3B,ADAMTS2,ADORA2A,ADRA2C,AGO2,AHDC1,AKAP12,ALDH1L1,ALK,ALOX12B,ALOX15B,ALPP,ANK1,AP1S3,AP2A1,APC2,ARF5,ARHGAP8,ARHGDIA,ARHGEF10,ARHGEF16,ARHGEF17,ARMC10,ARRDC2,ARRDC4,ATG16L1,ATXN10,BAIAP2,BCL11B,BFSP1,BTBD2,BTBD6,BUD13,C11ORF95,C19ORF25,CA3,CACNA1E,CALCA,CAPN12,CARS,CASZ1,CBR3,CBX4,CCDC126,CCND1,CCNE1,CD300A,CD83,CD8B,CDC23,CDC25B,…
TF	Factor: CTCF; motif: NCCRSTAGGGGGCGC	TF:M08911	0.000623951	3.20485	9095	572	324	19728	SEPT9,AAMP,AASS,ABCG1,ACBD3,ACTN4,ADAMTS2,ADRA2C,AGO2,AHDC1,ALDH1L1,ALK,ALOX12B,ALOX15B,ANXA2R,ARC,ARF5,ARHGAP45,ARHGDIA,ARHGEF10,ARHGEF16,ARHGEF17,ARMC10,ARRDC4,ATG16L1,BAIAP2,BICD2,BTBD6,BUD13,C11ORF95,C19ORF12,C19ORF25,CACNA1E,CARHSP1,CARS,CBR3,CBX4,CCNE1,CD151,CD83,CDC25B,CDH4,CEBPB,CEBPG,CENPB,CENPJ,CEP89,CFLAR,CHAC1,CHCHD6,CHRAC1,CHST13,CIART,CIC,CLEC2L,CLIP1,COL6A1,COL6A2,COMTD1,CPN2,CRYBG…
TF	Factor: E2F-1; motif: NGGGCGGGARV; match class: 1	TF:M07206_1	0.000644298	3.19091	10850	572	374	19728	SEPT9,AAMP,AASS,ABCC1,ABCC6,ABCG1,ACBD3,ACTN4,ACTR3B,ADAMTS2,ADORA2A,ADRA2C,AGO2,AHDC1,ALDH1L1,ALK,ALOX12B,ANK1,AP1S3,AP2A1,ARC,ARF5,ARHGAP45,ARHGAP8,ARHGDIA,ARHGEF10,ARHGEF16,ARHGEF17,ARMC10,ARRDC2,ARRDC4,ATG16L1,ATXN10,BAIAP2,BCL11B,BFSP1,BICD2,BTBD6,BUD13,C11ORF95,C19ORF12,C19ORF25,CACNA1E,CALCA,CARHSP1,CARS,CASZ1,CBR3,CBX4,CCDC126,CCND1,CCNE1,CD83,CD8B,CDC23,CDC25B,CDC25C,CDH4,CEBPB,CEBPD,CEB…
TF	Factor: ZF5; motif: GGSGCGCGS	TF:M10438	0.000654664	3.18398	16232	572	514	19728	SEPT9,AAMP,AASS,ABAT,ABCC1,ABCC6,ABCG1,ACBD3,ACOT7,ACSBG2,ACTN4,ACTR3B,ADAMTS2,ADD1,ADGRD1,ADORA2A,ADRA2C,ADRB2,AGO2,AHDC1,AKAP12,ALDH1L1,ALK,ALOX15B,ALPI,ALPP,ANGPTL8,ANK1,ANXA2R,AP1S3,AP2A1,APC2,ARC,ARF5,ARHGAP45,ARHGAP8,ARHGDIA,ARHGEF10,ARHGEF16,ARHGEF17,ARL6,ARMC10,ARRDC2,ARRDC4,ATG16L1,ATP2C2,ATXN10,BAIAP2,BCL11B,BFSP1,BICD2,BTBD2,BTBD6,BUD13,C11ORF95,C19ORF12,C19ORF25,C2CD4D,CA3,CA5A,CACNA1…
TF	Factor: ZF5; motif: GGSGCGCGS; match class: 1	TF:M10438_1	0.000696711	3.15695	14877	572	481	19728	SEPT9,AAMP,AASS,ABCC1,ABCC6,ABCG1,ACBD3,ACOT7,ACSBG2,ACTN4,ACTR3B,ADAMTS2,ADD1,ADGRD1,ADRA2C,ADRB2,AGO2,AHDC1,AKAP12,ALDH1L1,ALK,ALOX15B,ALPP,ANK1,ANXA2R,AP1S3,AP2A1,APC2,ARC,ARF5,ARHGAP45,ARHGAP8,ARHGDIA,ARHGEF10,ARHGEF16,ARHGEF17,ARL6,ARMC10,ARRDC2,ARRDC4,ATG16L1,ATP2C2,ATXN10,BAIAP2,BCL11B,BFSP1,BICD2,BTBD2,BTBD6,BUD13,C11ORF95,C19ORF12,C19ORF25,C2CD4D,CA3,CA5A,CACNA1E,CALCA,CAPN12,CARHSP1,CAR…
TF	Factor: Sp1; motif: GGGGCGGGGT; match class: 1	TF:M00008_1	0.000726504	3.13876	4939	572	197	19728	ABCC1,ABCG1,ADRA2C,AGO2,AHDC1,ALK,ALOX15B,ANK1,ARC,ARF5,ARHGAP45,ARHGAP8,ARHGDIA,ARHGEF10,ARHGEF16,ARHGEF17,ARMC10,ARRDC4,ATP2C2,BAIAP2,BCL11B,BNIPL,BTBD6,BUD13,C19ORF12,CAPN12,CASZ1,CBX4,CCDC126,CCND1,CCNE1,CD83,CDCA2,CDH4,CEBPB,CEBPD,CENPB,CEP89,CHAC1,CHRAC1,CIC,CLEC2L,COL6A1,COL6A2,CRYBG1,CSNK1G2,DACT3,DDAH2,DENND1A,DENND3,DLGAP2,DMPK,DNAJB6,DOCK6,DSTN,DUSP4,E2F8,EGFLAM,EHBP1L1,EIF4B,ENSG00000…
TF	Factor: WT1; motif: RGGNGGGGGAGGRGGNGGRG; match class: 1	TF:M10108_1	0.000747258	3.12653	2866	572	128	19728	AAMP,ABAT,ACBD3,ADAMTS2,ADORA2A,AGO2,AHDC1,ALOX12B,ANK1,ANKRD66,AP1S3,AP2A1,APC2,ARHGEF16,ARHGEF17,ATXN10,BAIAP2,BCL11B,BTBD2,CACNA1E,CBX4,CCND1,CDC25C,CIART,CLEC2L,COL6A1,CRB2,CRYBG1,CSNK1G2,DACT3,DBP,DENND1A,DOCK6,DSTN,DUSP4,E2F8,EHBP1L1,EIF4B,ENSG00000283239,EPHA6,FEZF1,FLOT1,FOXD2,FUZ,FZD1,GATA2,GATA3,GFRA3,GLIS3,GPR132,GPR153,GPRC5C,GTF2IRD1,HDGF,HDGFL1,HELZ,HES1,HEY1,HRC,INO80,IRS1,IRX2,ISC…
TF	Factor: sp4; motif: NNNGCYCCGCCCCCY; match class: 1	TF:M10530_1	0.000797731	3.09814	3782	572	159	19728	ABCC1,ACBD3,AHDC1,ALK,ALOX15B,ARF5,ARHGAP45,ARHGAP8,ARHGDIA,ARHGEF16,ARHGEF17,ARMC10,ARRDC4,ATP2C2,BAIAP2,BCL11B,BUD13,C19ORF12,C19ORF25,CCND1,CCNE1,CD151,CD83,CEBPB,CHRAC1,CIC,COL6A1,COL6A2,CSNK1G2,DACT3,DDAH2,DENND1A,DENND3,DLGAP2,DNAJB6,DOCK6,DSTN,DUSP4,E2F8,EDRF1,EHBP1L1,EIF4B,EMILIN3,ENSG00000283239,EPHA6,ESPN,ETFB,EVA1B,FAM89B,FBXL13,FGFR1,FGFR4,FLOT1,GAMT,GCOM1,GNG13,GPR153,GPX4,GTF2IRD1,G…
TF	Factor: ZBP99; motif: GCCCMTCCCCCR	TF:M12057	0.000800112	3.09685	5227	572	206	19728	ABCC6,ABCG1,ACBD3,ACOT7,ACOX2,ADD1,ADRA2C,AGO2,AHDC1,ALOX12B,ALPP,ANGPTL8,ANK1,AP2A1,APC2,ARC,ARF5,ARHGAP45,ARHGAP8,ARHGEF10,ARHGEF16,ARHGEF17,ATXN10,BAIAP2,BCL11B,BTBD2,C9ORF131,CACNA1E,CARHSP1,CASZ1,CCND1,CCNE1,CD151,CD83,CDC25C,CDCA2,CEBPB,CEBPD,CEL,CERCAM,CHRAC1,CIC,CLDND2,COL6A2,CRB2,CSNK1G2,CTBP2,DACT3,DBP,DENND1A,DHRS13,DLGAP2,DMPK,DNAJB5,DOCK6,DSTN,DUSP4,E2F8,EBF2,EHBP1L1,EIF4B,ENO3,ENSG0…
TF	Factor: TFAP2C; motif: NGCCCNNRGGCA; match class: 1	TF:M04152_1	0.000868918	3.06102	5580	572	217	19728	SEPT9,AADAC,ACOT7,ACSBG2,ACTN4,ADORA2A,ADRB2,AGO2,ALOX12B,ALPP,ANK1,ANXA2R,ARC,ARF5,ARHGAP45,ARHGEF17,ARRDC2,ARRDC4,ATP2C2,BAIAP2,BICD2,BTBD2,BTBD6,C11ORF95,CACNA1E,CBR3,CBX4,CCND1,CD151,CD8B,CDC23,CDCA2,CEBPD,CEBPG,CEL,CENPB,CENPJ,CERCAM,CHST13,CIART,CKMT2,CLDND2,CLIP1,COL6A1,COL6A2,CPN2,CSNK1G2,CTBP2,CTU2,CYP2R1,DACT3,DBP,DENND1A,DENND3,DGCR6L,DHX35,DLGAP2,DMPK,DNAJB5,DOCK6,DSCAM,EBF2,EGFLAM,EH…
TF	Factor: ZNF692; motif: SYNGGSCCCASCCNC; match class: 1	TF:M09734_1	0.000902161	3.04472	6255	572	238	19728	AASS,ABCC1,ABCG1,ACBD3,ACOT7,ACSBG2,ACTR3B,ADAMTS2,ADORA2A,AGO2,AHDC1,AKAP12,ALK,ALPP,APC2,ARC,ARHGAP45,ARHGAP8,ARHGDIA,ARHGEF10,ARHGEF16,ARHGEF17,ARRDC2,ARRDC4,BAIAP2,BICD2,BTBD2,C11ORF95,C19ORF12,C2CD4D,CA3,CACNA1E,CAPN12,CARHSP1,CASZ1,CBR3,CBX4,CCND1,CD151,CD300A,CD83,CDC25B,CDC25C,CEBPB,CEBPD,CEL,CFLAR,CHCHD6,CHST13,CIART,CKMT2,CLEC2L,COL6A1,COL6A2,CPN2,CSNK1G2,CTBP2,DACT3,DBP,DDAH2,DENND1A,D…
TF	Factor: ZF5; motif: GSGCGCGR; match class: 1	TF:M00716_1	0.000903882	3.04389	14108	572	461	19728	AAMP,AASS,ABCC1,ABCG1,ACBD3,ACOT7,ACTN4,ACTR3B,ADAMTS2,ADGRD1,ADORA2A,ADRA2C,ADRB2,AGO2,AHDC1,AKAP12,ALDH1L1,ALK,ALOX15B,ALPP,ANK1,ANXA2R,AP1S3,AP2A1,APC2,ARC,ARF5,ARHGAP45,ARHGAP8,ARHGDIA,ARHGEF10,ARHGEF16,ARHGEF17,ARL6,ARMC10,ARRDC2,ARRDC4,ATG16L1,ATP2C2,ATXN10,BAIAP2,BCL11B,BFSP1,BICD2,BTBD2,BTBD6,BUD13,C11ORF95,C19ORF12,C19ORF25,CA3,CACNA1E,CALCA,CAPN12,CARHSP1,CARS,CASZ1,CBR1,CBR3,CBX4,CCDC1…
TF	Factor: Miz-1; motif: NNRGGWGGGGGAGGGGMRR	TF:M10112	0.000921717	3.0354	8714	572	312	19728	AAMP,ABCC6,ACBD3,ACOT7,ACOX2,ACSBG2,ACTR3B,ADAMTS2,ADD1,ADORA2A,ADRA2C,AGO2,AHDC1,ALK,ALOX12B,ALOX15B,ALPP,ANGPTL8,ANK1,AP1S3,AP2A1,APC2,ARC,ARF5,ARHGAP45,ARHGAP8,ARHGEF10,ARHGEF16,ARHGEF17,ARRDC2,ATXN10,BAIAP2,BCL11B,BICD2,BTBD2,C11ORF95,C19ORF12,C9ORF131,CA3,CACNA1E,CAPN12,CARHSP1,CASZ1,CBR3,CBX4,CCDC126,CCND1,CCNE1,CD151,CD300A,CD83,CDC23,CDC25B,CDC25C,CDCA2,CEBPD,CEL,CENPJ,CEP89,CHRAC1,CHST13…
TF	Factor: Egr; motif: GTGGGSGCRRS	TF:M00807	0.00102685	2.98849	4343	572	177	19728	SEPT9,ADORA2A,AHDC1,AKAP12,ALDH1L1,ARC,ARHGAP45,ARHGAP8,ARHGDIA,ARHGEF10,ARHGEF16,ARHGEF17,ARMC10,ARRDC2,ARRDC4,ATXN10,BAIAP2,BICD2,BTBD2,C11ORF95,CA3,CARHSP1,CASZ1,CBX4,CCND1,CCNE1,CD83,CDH4,CEBPD,CENPB,CHCHD6,CHRAC1,CKMT2,COL6A2,CPN2,CSNK1G2,DACT3,DENND1A,DHX35,DLGAP2,DNAJB5,DOCK6,DSTN,EDRF1,EGFLAM,EMILIN3,EPHA6,ESPN,EVA1B,FAM89B,FBXL13,FBXO25,FOXA3,FOXD2,FOXE3,FZD1,G3BP1,GCC1,GCOM1,GFRA3,GLIS3…
TF	Factor: IRX-1; motif: NACRYNNNNNNNNRYGNN	TF:M11018	0.00104632	2.98034	16958	572	530	19728	AADAC,AAMP,AASS,ABAT,ABCB5,ABCC1,ABCC6,ABCG1,ACBD3,ACSBG2,ACTN4,ACTR3B,ADAMTS2,ADD1,ADGRD1,ADORA2A,ADRA2C,ADRB2,AGO2,AHDC1,AKAP12,ALDH1L1,ALK,ALOX12B,ALOX15B,ALPI,ALPP,ANK1,ANXA2R,AP1S3,AP2A1,APC2,ARC,ARF5,ARHGAP45,ARHGAP8,ARHGDIA,ARHGEF10,ARHGEF16,ARHGEF17,ARL6,ARMC10,ARRDC2,ARRDC4,ATG16L1,ATP2C2,ATXN10,BAIAP2,BCL11B,BFSP1,BICD2,BNIPL,BTBD2,BTBD6,BUD13,C11ORF95,C19ORF12,C19ORF25,C9ORF131,CA3,CA5…
TF	Factor: BTEB4; motif: NCCACGCCCM	TF:M12186	0.00110045	2.95843	9139	572	324	19728	SEPT9,AAMP,AASS,ABAT,ABCC1,ABCG1,ACBD3,ACSBG2,ACTR3B,ADD1,ADORA2A,ADRA2C,AHDC1,AKAP12,ALK,ALOX12B,ALOX15B,ALPI,ARC,ARF5,ARHGAP45,ARHGAP8,ARHGDIA,ARHGEF10,ARHGEF16,ARHGEF17,ARMC10,ARRDC2,ARRDC4,ATP2C2,BAIAP2,BCL11B,BFSP1,BICD2,BNIPL,BTBD2,BTBD6,BUD13,C19ORF12,C19ORF25,CA3,CAPN12,CASP10,CBR1,CCNE1,CD151,CD300A,CDC23,CDCA2,CDH4,CEBPB,CEBPD,CEBPZ,CEL,CENPJ,CEP89,CERCAM,CFLAR,CHAC1,CHCHD6,CHRAC1,CHRNA…
TF	Factor: HIC1; motif: NSNNNNTGCCCSSNN	TF:M01072	0.00115522	2.93734	4167	572	171	19728	ABAT,ABCC1,ABCC6,ADAMTS2,ADORA2A,AHDC1,ALPP,ANGPTL8,ANK1,ANXA2R,ARC,ARHGAP45,ARHGAP8,ARHGDIA,ARHGEF16,ARHGEF17,ARRDC2,ATXN10,BAIAP2,BTBD2,CARS,CBR3,CBX4,CCNE1,CD151,CD8B,CDH4,CEBPB,CEBPD,CEBPG,CENPB,CEP89,CHAC1,CHRAC1,CLIP1,COL6A2,COMTD1,CSNK1G2,CTBP2,CTDP1,DENND1A,DENND3,DGCR6L,DLGAP2,DPRX,DSCAM,EDRF1,EMILIN3,ENSG00000249141,ENSG00000283239,ERBB3,ERRFI1,EVA1B,EXOSC3,FAM228A,FAM83D,FGFR1,FOXD2,FO…
TF	Factor: AP-2gamma; motif: NSCCYNNRGSN	TF:M11482	0.00117237	2.93093	6696	572	251	19728	SEPT9,AASS,ABCC1,ACBD3,ADAMTS2,ADORA2A,ADRA2C,AGO2,AHDC1,ALOX12B,ALOX15B,ANK1,ARF5,ARHGAP8,ARHGDIA,ARHGEF10,ARHGEF16,ARHGEF17,ATG16L1,ATP2C2,ATXN10,BAIAP2,BCL11B,BICD2,BTBD2,BTBD6,C11ORF95,C19ORF12,C19ORF25,CACNA1E,CARS,CASZ1,CBR3,CCDC126,CCNE1,CD151,CD300A,CD83,CD8B,CDC23,CDC25B,CDC25C,CDCA2,CDH4,CEBPB,CEBPD,CEBPG,CENPB,CENPJ,CERCAM,CHAC1,CHCHD6,CIC,CLEC2L,CLIP1,COL6A2,COMTD1,CSNK1G2,CTDP1,CTU2,…
TF	Factor: Egr-1; motif: NNNNNGYGKGGGNGGGNN	TF:M09603	0.00120227	2.92	4630	572	186	19728	ABCC6,ABCG1,ACBD3,ACTR3B,AGO2,AHDC1,AKAP12,ALK,ALOX12B,ALOX15B,ANGPTL8,ANK1,AP1S3,AP2A1,ARC,ARF5,ARHGAP8,ARHGDIA,ARHGEF10,ARHGEF16,ATXN10,BAIAP2,BCL11B,BTBD2,C11ORF95,C19ORF12,C19ORF25,CBR3,CBX4,CCND1,CCNE1,CD83,CDC25C,CDH4,CEBPB,CEL,CHRAC1,CIART,CLEC2L,COMTD1,CSNK1G2,DENND1A,DLGAP2,DMPK,DNAJB5,DNAJB6,DOCK6,DSCAM,DSTN,EGFLAM,EHBP1L1,EIF4B,EPHA6,ESPN,ETFB,FAM89B,FBXO25,FGFR4,FLOT1,FOXA3,FOXD2,G3BP…
TF	Factor: AP-2gamma; motif: GCCYNNGGS	TF:M00470	0.00123118	2.90968	9424	572	332	19728	SEPT9,AAMP,ABCC1,ABCC6,ABCG1,ACTN4,ACTR3B,ADAMTS2,ADORA2A,ADRA2C,AGO2,AHDC1,ALDH1L1,ALOX12B,ALPI,ALPP,ANK1,APC2,ARF5,ARHGAP45,ARHGAP8,ARHGDIA,ARHGEF10,ARHGEF16,ARHGEF17,ARL6,ARMC10,ATP2C2,ATXN10,BAIAP2,BCL11B,BICD2,BTBD2,BTBD6,C11ORF95,C19ORF12,CASZ1,CBR3,CBX4,CCND1,CD83,CD8B,CDC23,CDC25C,CDH4,CEBPB,CEBPD,CEBPG,CEL,CENPB,CEP89,CHCHD6,CHRAC1,CIC,CLDND2,CLEC2L,CLIP1,COL6A1,COL6A2,COMTD1,CRB2,CRYBG1…
TF	Factor: E2F-3:TBR2; motif: ANGTGYKANGGCGCSTTNNCRNNT	TF:M08207	0.00131377	2.88148	17061	572	532	19728	SEPT9,AAMP,AASS,ABAT,ABCC1,ABCC6,ABCG1,ACBD3,ACOT7,ACOX2,ACSBG2,ACTN4,ACTR3B,ADAMTS2,ADD1,ADGRD1,ADORA2A,ADRA2C,ADRB2,AGO2,AHDC1,AKAP12,ALDH1L1,ALK,ALOX12B,ALOX15B,ALPI,ALPP,ANK1,ANXA2R,AP1S3,AP2A1,APC2,ARC,ARF5,ARHGAP45,ARHGAP8,ARHGDIA,ARHGEF10,ARHGEF16,ARHGEF17,ARL6,ARMC10,ARRDC2,ARRDC4,ATG16L1,ATP2C2,ATXN10,BAIAP2,BCL11B,BFSP1,BICD2,BNIPL,BTBD2,BTBD6,BUD13,C11ORF95,C19ORF12,C19ORF25,C2CD4D,CA3…
TF	Factor: GCMa:Erg; motif: ATGCGGGCGGAARKG	TF:M08487	0.00134533	2.87117	13944	572	456	19728	SEPT9,AAMP,AASS,ABCB5,ABCC1,ABCC6,ABCG1,ACBD3,ACOX2,ACSBG2,ACTN4,ACTR3B,ADAMTS2,ADORA2A,ADRA2C,AGO2,AHDC1,AKAP12,ALDH1L1,ALK,ALOX12B,ALOX15B,ALPI,ALPP,ANGPTL8,ANK1,ANKRD66,AP1S3,AP2A1,APC2,ARC,ARF5,ARHGAP45,ARHGAP8,ARHGDIA,ARHGEF10,ARHGEF16,ARHGEF17,ARMC10,ATG16L1,ATP2C2,ATXN10,BAIAP2,BCL11B,BFSP1,BICD2,BTBD2,BTBD6,BUD13,C11ORF95,C19ORF12,C19ORF25,CA3,CACNA1E,CAPN12,CARHSP1,CARS,CASZ1,CBX4,CCDC12…
TF	Factor: KLF15; motif: NCCMCGCCCMCN	TF:M12158	0.00141589	2.84897	11091	572	379	19728	AAMP,AASS,ABCC1,ABCC6,ABCG1,ACBD3,ACSBG2,ACTR3B,ADAMTS2,ADORA2A,AHDC1,AKAP12,ALK,ALOX12B,ALOX15B,ALPP,ANK1,ANKRD66,AP1S3,ARC,ARF5,ARHGAP45,ARHGAP8,ARHGDIA,ARHGEF10,ARHGEF16,ARHGEF17,ARL6,ARMC10,ARRDC2,ARRDC4,ATG16L1,BAIAP2,BCL11B,BICD2,BNIPL,BTBD2,BTBD6,BUD13,C19ORF12,C19ORF25,CA3,CAPN12,CARHSP1,CASZ1,CBR3,CBX4,CCND1,CCNE1,CD151,CD300A,CD83,CDC23,CDC25B,CDC25C,CDCA2,CDH4,CEBPB,CEBPD,CEBPG,CEBPZ,C…
TF	Factor: GKLF; motif: NNNRGGNGNGGSN; match class: 1	TF:M07289_1	0.00143082	2.84442	10557	572	364	19728	SEPT9,AAMP,AASS,ABCC1,ABCC6,ABCG1,ACBD3,ACOX2,ACSBG2,ACTR3B,ADAMTS2,ADORA2A,ADRA2C,AGO2,AHDC1,AKAP12,ALK,ALOX12B,ALOX15B,ALPI,ANGPTL8,ANK1,AP1S3,AP2A1,APC2,ARC,ARHGAP45,ARHGAP8,ARHGDIA,ARHGEF10,ARHGEF16,ARHGEF17,ARMC10,ARRDC2,ARRDC4,ATXN10,BAIAP2,BCL11B,BFSP1,BICD2,BTBD2,BTBD6,C11ORF95,C19ORF12,C2CD4D,CA3,CACNA1E,CALCA,CAPN12,CARHSP1,CASZ1,CBR1,CBR3,CBX4,CCND1,CCNE1,CD300A,CD83,CDC23,CDC25B,CDC25…
TF	Factor: Egr-1; motif: NNCRCCCMCGCNN	TF:M12140	0.00143673	2.84262	5361	572	209	19728	ABCC1,ABCG1,AGO2,AKAP12,ALOX15B,ANK1,AP1S3,ARC,ARF5,ARHGDIA,ARHGEF10,ARHGEF16,ARHGEF17,ARMC10,ARRDC4,ATXN10,BAIAP2,BTBD2,BTBD6,C11ORF95,C19ORF12,C19ORF25,CA3,CBX4,CCND1,CCNE1,CD83,CDH4,CEBPB,CEBPD,CHRAC1,CHST13,CIC,CLEC2L,COL6A1,COL6A2,COMTD1,CPN2,CRB2,CSNK1G2,DACT3,DDAH2,DENND1A,DENND3,DLGAP2,DNAJB5,DNAJB6,DOCK6,E2F8,EDRF1,EGFLAM,EHBP1L1,EMILIN3,ENSG00000249141,ENSG00000283239,EPHA6,ERRFI1,ESPN,…
TF	Factor: SP1; motif: NRGKGGGCGGGGCN	TF:M09765	0.00148005	2.82972	7471	572	274	19728	ABCC1,ACTN4,ADAMTS2,ADRA2C,AHDC1,ALK,ALOX12B,ALOX15B,ANK1,AP1S3,ARC,ARF5,ARHGAP45,ARHGAP8,ARHGDIA,ARHGEF10,ARHGEF16,ARHGEF17,ARMC10,ARRDC4,ATP2C2,BAIAP2,BCL11B,BICD2,BTBD6,BUD13,C11ORF95,C19ORF12,C19ORF25,CACNA1E,CAPN12,CBR1,CBR3,CBX4,CCND1,CCNE1,CD151,CD83,CDC25B,CDC25C,CDCA2,CDH4,CEBPB,CEBPD,CENPJ,CHRAC1,CHST13,CIART,CIC,CKMT2,CLEC2L,COL6A1,CRYBG1,CSNK1G2,CTDP1,CYP2R1,DACT3,DDAH2,DENND1A,DENND3…
TF	Factor: ZNF511; motif: GGRRGRGGCWGNG; match class: 1	TF:M09738_1	0.00153901	2.81276	4739	572	189	19728	SEPT9,ABCG1,ACBD3,ACOX2,ACSBG2,ACTN4,ACTR3B,ADAMTS2,AGO2,AHDC1,ALK,ALOX12B,ALPP,ANK1,ANXA2R,AP1S3,APC2,ARF5,ARHGAP8,ARHGDIA,ARHGEF16,ARRDC4,BAIAP2,BCL11B,BICD2,BNIPL,BUD13,C11ORF95,CA3,CA5A,CACNA1E,CASZ1,CBX4,CD8B,CDC25B,CDC25C,CEBPB,CENPB,CEP89,CLEC2L,COL6A2,CRB2,CSNK1G2,DENND1A,DHRS13,DNAJB6,DPRX,DSCAM,DSTN,EHBP1L1,EIF4B,ETFB,EVA1B,FOXD2,FOXE3,FUT6,GAMT,GATA2,GATA3,GATA5,GCNT2,GFRA3,GLIS3,GPR13…
TF	Factor: CKROX; motif: SCCCTCCCC; match class: 1	TF:M01175_1	0.00176608	2.75299	2680	572	120	19728	ADAMTS2,AGO2,AHDC1,AKAP12,ALOX12B,AP2A1,APC2,ARHGAP45,ARHGEF10,ARHGEF16,ATXN10,BAIAP2,BCL11B,BTBD2,CASZ1,CBR1,CBX4,CCND1,CCNE1,CDC25C,CEBPD,CIC,CLDND2,COL6A1,COL6A2,CRB2,CSNK1G2,DENND1A,DLGAP2,DNAJB5,DOCK6,DSTN,DUSP4,E2F8,EDRF1,EIF4B,ENO3,ESPN,FLOT1,FOXE3,FOXL2,FXYD1,GATA2,GPBAR1,GPIHBP1,GPRC5C,GTF2IRD1,HELZ,HEY1,HIC1,HRC,IGDCC3,INPP5D,IRS1,IRX2,KANK2,LGI4,LIN28A,LMF1,LRP8,LRSAM1,LY6H,MAPK11,MAST…
TF	Factor: E2F-1:Elk-1; motif: SGCGCSNNAMCGGAAGT	TF:M08205	0.0017854	2.74826	14431	572	468	19728	SEPT9,AAMP,AASS,ABAT,ABCC1,ABCC6,ABCG1,ACBD3,ACTN4,ACTR3B,ADAMTS2,ADD1,ADGRD1,ADORA2A,ADRA2C,AGO2,AHDC1,AKAP12,ALDH1L1,ALK,ALOX12B,ALOX15B,ALPI,ANK1,ANXA2R,AP1S3,AP2A1,APC2,ARF5,ARHGAP45,ARHGAP8,ARHGDIA,ARHGEF10,ARHGEF16,ARHGEF17,ARL6,ARMC10,ARRDC2,ARRDC4,ATG16L1,ATP2C2,ATXN10,BAIAP2,BCL11B,BFSP1,BICD2,BNIPL,BTBD2,BTBD6,BUD13,C11ORF95,C19ORF12,C19ORF25,C2CD4D,CA3,CA5A,CACNA1E,CALCA,CAPN12,CARS,CA…
TF	Factor: Sp2; motif: GGSNNGGGGGCGGGGCCNGNGS; match class: 1	TF:M09658_1	0.0018249	2.73876	2034	572	97	19728	ABCC1,ADRA2C,AGO2,ALK,ANK1,ARC,ARF5,ARHGAP8,ARHGEF16,ARHGEF17,BAIAP2,C19ORF12,CCND1,CCNE1,CD83,CEBPB,CIC,CLEC2L,COL6A1,DENND1A,DENND3,DOCK6,DUSP4,EHBP1L1,ENSG00000283239,ESPN,ETFB,EVA1B,FAM89B,FGFR4,GCOM1,GFRA3,GPR153,GPX4,GTF2IRD1,HNRNPH1,HSPG2,ISCA1,JAG2,KCNS3,KIAA0232,KIF13B,KRT18,LIFR,LY6H,LYNX1-SLURP2,MAPK11,MAST3,MCOLN2,MEGF6,MLLT1,MYO10,MYZAP,NCAM2,NFATC1,NIBAN2,NKX6-2,NUDT14,P4HB,PCNT,PEX…
TF	Factor: VDR; motif: GGGKNARNRRGGWSA; match class: 1	TF:M00444_1	0.00190217	2.72075	4536	572	182	19728	AADAC,AAMP,ABCG1,ADAMTS2,AHDC1,ALOX15B,ALPI,ALPP,AP1S3,AP2A1,ARC,ARHGAP45,ARHGEF10,ARHGEF16,ARRDC2,ATXN10,BAIAP2,BCL11B,BICD2,BTBD2,C11ORF95,C19ORF12,CARS,CASZ1,CCNE1,CD8B,CDC23,CDC25B,CDC25C,CEL,CHRAC1,CHST13,CIART,CIC,COL6A2,CPN2,CRB2,CSNK1G2,CTBP2,DACT3,DBP,DDAH2,DLGAP2,DMPK,DNAJB5,DNAJB6,DOCK6,DSCAM,DSTN,EGFLAM,EHBP1L1,ELFN1,EMILIN3,ENPEP,ERRFI1,ETFB,FAM83D,FFAR2,FGFR1,FGFR4,FLOT1,FUZ,FXYD1,G…
TF	Factor: E2F-1:TBR2; motif: NGGTGNNANGGCGCNNTNNCRNNN; match class: 1	TF:M08523_1	0.00195895	2.70798	7426	572	272	19728	ABCG1,ACSBG2,ACTN4,ACTR3B,ADAMTS2,ADRA2C,AGO2,AHDC1,AKAP12,ALOX12B,ANK1,ANXA2R,AP1S3,ARF5,ARHGAP45,ARHGAP8,ARHGDIA,ARHGEF16,ARHGEF17,ARL6,ARMC10,ARRDC2,BAIAP2,BCL11B,BFSP1,BICD2,BNIPL,BTBD6,C11ORF95,C19ORF12,C19ORF25,CA5A,CAPN12,CARS,CASZ1,CBR3,CCDC126,CCND1,CD151,CD83,CDC23,CDH4,CEBPB,CENPB,CEP89,CFLAR,CHCHD6,CHRAC1,CLDND2,CLIP1,COL6A2,COMTD1,CRYBG1,CSNK1G2,CTDP1,CTU2,DACT3,DDAH2,DENND1A,DENND3,…
TF	Factor: Sp4; motif: SCCCCKCCCCCSN	TF:M07617	0.00199518	2.70002	3596	572	151	19728	ABCC1,ACOX2,ALK,ALOX12B,ANK1,AP2A1,ARF5,ARHGAP45,ARHGAP8,ARHGDIA,ARHGEF16,ARHGEF17,ARMC10,ATXN10,BAIAP2,BCL11B,BTBD6,BUD13,C19ORF12,C19ORF25,CAPN12,CCNE1,CENPJ,CHRAC1,CIC,DACT3,DDAH2,DENND1A,DENND3,DHX35,DLGAP2,DNAJB5,DOCK6,DSCAM,DSTN,DUSP4,E2F8,EGFLAM,EHBP1L1,ENSG00000283239,ERBB3,ETFB,EVA1B,FAM89B,FBXL13,FGFR4,FOXD2,FOXL2,GCOM1,GOLM1,GPR153,GPX4,GTF2IRD1,GUCY2D,HDGF,HIF1AN,HSPG2,IFT140,IRF2BP1,…
TF	Factor: NF-KAPPAB1; motif: NGGKRNTTYCCCN	TF:M08952	0.00203012	2.69248	7762	572	282	19728	SEPT9,AAMP,AASS,ABCC1,ABCG1,ACBD3,ACOT7,ACSBG2,ACTR3B,ADAMTS2,ADD1,AGO2,ALK,ALOX15B,ALPI,ANK1,AP1S3,AP2A1,APC2,ARHGAP45,ARHGAP8,ARHGEF10,ARMC10,ARRDC4,ATXN10,BAIAP2,BICD2,BTBD2,BUD13,C11ORF95,C19ORF12,C9ORF131,CARS,CASP10,CASZ1,CBR3,CBX4,CCND1,CCNE1,CD300A,CD83,CDC23,CDC25C,CDH4,CEBPB,CEBPD,CEBPG,CEBPZ,CEL,CENPJ,CERCAM,CFLAR,CHAC1,CHCHD6,CHST13,CIC,CLDND2,CLIP1,COL6A1,COL6A2,COMTD1,CPN2,CRB2,CRYB…
TF	Factor: SP1; motif: GGGGYGGGGNS	TF:M01303	0.00216522	2.6645	7901	572	286	19728	SEPT9,AASS,ABCC1,ABCG1,ACBD3,ACSBG2,ADRA2C,AGO2,AHDC1,ALK,ALOX15B,ANK1,ANKRD66,AP1S3,APC2,ARC,ARF5,ARHGAP45,ARHGAP8,ARHGDIA,ARHGEF10,ARHGEF16,ARHGEF17,ARRDC4,ATP2C2,BAIAP2,BCL11B,BTBD6,BUD13,C11ORF95,C19ORF12,C19ORF25,CA3,CACNA1E,CAPN12,CASZ1,CBX4,CCDC126,CCND1,CCNE1,CD151,CD300A,CD83,CDC25B,CDC25C,CDCA2,CDH4,CEBPB,CEBPD,CENPB,CHCHD6,CHRAC1,CHST13,CIART,CIC,CKMT2,CLEC2L,COL6A1,COL6A2,CRYBG1,CSNK1…
TF	Factor: E2F-1; motif: WWTGGCGCCAAA	TF:M04515	0.00229254	2.63968	13336	572	439	19728	SEPT9,AASS,ABAT,ABCC1,ABCC6,ABCG1,ACBD3,ACSBG2,ACTN4,ACTR3B,ADAMTS2,ADD1,ADRA2C,AGO2,AHDC1,ALDH1L1,ALK,ALOX12B,ALOX15B,ALPP,ANGPTL8,ANK1,ANXA2R,AP1S3,APC2,ARC,ARF5,ARHGAP45,ARHGDIA,ARHGEF10,ARHGEF16,ARHGEF17,ARL6,ARMC10,ARRDC2,ARRDC4,ATG16L1,ATP2C2,ATXN10,BAIAP2,BCL11B,BFSP1,BICD2,BTBD2,BTBD6,C11ORF95,C19ORF12,C19ORF25,CA3,CA5A,CACNA1E,CAPN12,CARHSP1,CASZ1,CBR3,CBX4,CCDC126,CCND1,CCNE1,CD151,CD83…
TF	Factor: HIC1; motif: NNNGGKTGCCCSNNNNNN	TF:M01073	0.00230511	2.63731	4088	572	167	19728	ABCC1,ACOX2,ADORA2A,ANK1,ANXA2R,AP2A1,APC2,ARC,ARHGAP8,ARHGEF17,ARRDC2,ARRDC4,ATXN10,BTBD6,C11ORF95,C19ORF12,CA3,CACNA1E,CAPN12,CARHSP1,CARS,CCND1,CCNE1,CD8B,CEBPB,CEBPD,CHAC1,CHRAC1,CHST13,CLIP1,CRB2,CSNK1G2,CTBP2,DACT3,DENND1A,DENND3,DHRS13,DLGAP2,DMPK,DOCK6,EBF2,EDRF1,EMILIN3,ENSG00000283239,ERRFI1,EVA1B,FAM228A,FEZF1,FOXD2,FOXE3,FXYD1,GAMT,GATA2,GLIS3,GNG13,GOLM1,GPRC5C,GTF2IRD1,GTF3C5,HDGF,H…
TF	Factor: SP2; motif: GGGCGGGAC; match class: 1	TF:M01783_1	0.00234963	2.629	4334	572	175	19728	AAMP,ABCC1,ACTN4,ADAMTS2,ADRA2C,ALK,ALPP,ARC,ARF5,ARHGAP45,ARHGAP8,ARHGDIA,ARHGEF16,ARHGEF17,ARRDC2,ATP2C2,BAIAP2,BICD2,BTBD6,BUD13,C19ORF12,C19ORF25,CAPN12,CBR1,CCNE1,CD8B,CDC25B,CDH4,CEBPB,CEBPD,CENPJ,CHRAC1,CHST13,CIC,CLEC2L,COL6A1,COL6A2,CTDP1,CYP2R1,DBP,DDAH2,DENND1A,DENND3,DGCR6L,DHX35,DOCK6,DSTN,E2F8,EGFLAM,EHBP1L1,EIF4B,ENSG00000283239,ENSG00000283515,ESPN,EVA1B,FAM89B,FGFR4,FOXL2,GCOM1,G…
TF	Factor: KLF14; motif: NRCCACRCCCMCN	TF:M12183	0.00239046	2.62152	6880	572	255	19728	ABCG1,ACBD3,ACTN4,ADORA2A,AHDC1,AKAP12,ALK,ALOX15B,ANK1,AP1S3,ARC,ARF5,ARHGAP45,ARHGAP8,ARHGDIA,ARHGEF10,ARHGEF16,ARHGEF17,ARMC10,ARRDC2,ARRDC4,ATXN10,BAIAP2,BCL11B,BICD2,BTBD6,BUD13,C11ORF95,C19ORF25,CAPN12,CCDC126,CCND1,CCNE1,CD151,CD300A,CD83,CDCA2,CDH4,CEBPB,CEBPD,CEL,CENPJ,CHAC1,CHCHD6,CHRAC1,CHST13,CIC,COL6A2,CPN2,CRYBG1,CSNK1G2,CTBP2,CTDP1,DACT3,DBP,DDAH2,DENND1A,DENND3,DGCR6L,DHX35,DLGAP2…
TF	Factor: AP-2alpha; motif: NNNGSCCTGRGGSN	TF:M04896	0.0024854	2.6046	5781	572	221	19728	AAMP,AASS,ABCG1,ACBD3,ADORA2A,AGO2,AHDC1,ALOX12B,ALPI,ALPP,ANK1,ARHGAP45,ARHGAP8,ARHGEF10,ARHGEF16,ARL6,ARRDC2,ARRDC4,ATP2C2,ATXN10,BAIAP2,BICD2,BTBD2,BTBD6,C11ORF95,C19ORF25,C2CD4D,CA5A,CBX4,CCND1,CCNE1,CD300A,CD8B,CDC25B,CDCA2,CEBPB,CEBPD,CEL,CEP89,CHCHD6,CIC,CLDND2,CLEC2L,CLIP1,COL6A1,COL6A2,COMTD1,CPN2,CSNK1G2,CTBP2,CTDP1,CTH,CYTL1,DHX35,DMPK,DOCK6,DUSP4,EGFLAM,EHBP1L1,ELFN1,EMILIN3,ENO3,ENSG…
TF	Factor: CPBP; motif: NGGGCGG; match class: 1	TF:M05444_1	0.00256956	2.59014	3313	572	141	19728	ACTN4,ADRA2C,AHDC1,ALK,ANK1,ARF5,ARHGAP45,ARHGAP8,ARHGDIA,ARHGEF10,ARRDC2,BAIAP2,BICD2,BUD13,C19ORF12,C19ORF25,CACNA1E,CARHSP1,CARS,CBX4,CCDC126,CCNE1,CD8B,CDC25B,CDCA2,CEBPD,CENPB,CEP89,CFLAR,CHRAC1,CHST13,CLIP1,COL6A2,CSNK1G2,CTDP1,DDAH2,DENND1A,DGCR6L,DHRS13,DSTN,EDRF1,ENSG00000249141,EPHA6,ERBB3,ESPN,EXOSC3,FLOT1,FOXA3,FOXD2,FOXE3,FOXL2,G3BP1,GATA2,GATA3,GFRA3,GPR153,GTF2IRD1,GUCY2D,HDGFL1,HE…
TF	Factor: Sp6; motif: WGGGCGG; match class: 1	TF:M05361_1	0.00256956	2.59014	3313	572	141	19728	ACTN4,ADRA2C,AHDC1,ALK,ANK1,ARF5,ARHGAP45,ARHGAP8,ARHGDIA,ARHGEF10,ARRDC2,BAIAP2,BICD2,BUD13,C19ORF12,C19ORF25,CACNA1E,CARHSP1,CARS,CBX4,CCDC126,CCNE1,CD8B,CDC25B,CDCA2,CEBPD,CENPB,CEP89,CFLAR,CHRAC1,CHST13,CLIP1,COL6A2,CSNK1G2,CTDP1,DDAH2,DENND1A,DGCR6L,DHRS13,DSTN,EDRF1,ENSG00000249141,EPHA6,ERBB3,ESPN,EXOSC3,FLOT1,FOXA3,FOXD2,FOXE3,FOXL2,G3BP1,GATA2,GATA3,GFRA3,GPR153,GTF2IRD1,GUCY2D,HDGFL1,HE…
TF	Factor: Sp2; motif: WGGGCGG; match class: 1	TF:M05332_1	0.00256956	2.59014	3313	572	141	19728	ACTN4,ADRA2C,AHDC1,ALK,ANK1,ARF5,ARHGAP45,ARHGAP8,ARHGDIA,ARHGEF10,ARRDC2,BAIAP2,BICD2,BUD13,C19ORF12,C19ORF25,CACNA1E,CARHSP1,CARS,CBX4,CCDC126,CCNE1,CD8B,CDC25B,CDCA2,CEBPD,CENPB,CEP89,CFLAR,CHRAC1,CHST13,CLIP1,COL6A2,CSNK1G2,CTDP1,DDAH2,DENND1A,DGCR6L,DHRS13,DSTN,EDRF1,ENSG00000249141,EPHA6,ERBB3,ESPN,EXOSC3,FLOT1,FOXA3,FOXD2,FOXE3,FOXL2,G3BP1,GATA2,GATA3,GFRA3,GPR153,GTF2IRD1,GUCY2D,HDGFL1,HE…
TF	Factor: ZNF586; motif: CAGGCCYRGAGG	TF:M10491	0.00261135	2.58313	13879	572	453	19728	SEPT9,AADACL2,AAMP,AASS,ABAT,ABCC1,ABCC6,ABCG1,ACBD3,ACOT7,ACOX2,ACSBG2,ACTN4,ACTR3B,ADAMTS2,ADD1,ADORA2A,ADRA2C,AGO2,AHDC1,AKAP12,ALDH1L1,ALK,ALOX12B,ALOX15B,ALPI,ALPP,ANGPTL8,ANK1,AP2A1,APC2,ARC,ARF5,ARHGAP45,ARHGAP8,ARHGDIA,ARHGEF16,ARHGEF17,ARMC10,ARRDC2,ARRDC4,ATG16L1,ATP2C2,ATXN10,BAIAP2,BFSP1,BICD2,BTBD2,BTBD6,BUD13,C11ORF95,C19ORF12,C19ORF25,C2CD4D,C9ORF131,CA3,CA5A,CALCA,CAPN12,CARHSP1,C…
TF	Factor: Pax-5; motif: BCNNNRNGCANBGNTGNRTAGCSGCHNB; match class: 1	TF:M00143_1	0.00265386	2.57612	5088	572	199	19728	ABCC6,ABCG1,ADORA2A,ADRA2C,ALK,ALOX12B,ALOX15B,ANGPTL8,AP1S3,APC2,ARHGAP45,ARHGAP8,ARHGEF10,ARHGEF16,ARHGEF17,ATXN10,BAIAP2,BFSP1,BTBD2,BTBD6,CA3,CBX4,CCDC126,CCND1,CD300A,CD83,CEBPB,CEBPD,CEBPG,CENPB,CHAC1,CHST13,CKMT2,CLEC2L,COL6A2,COMTD1,CRB2,CSNK1G2,CYTL1,DHRS13,DLGAP2,DNAJB5,DOCK6,DUSP4,EHBP1L1,EMILIN3,ENO3,EPHA6,ERBB3,ERRFI1,ESPN,EVA1B,FAM89B,FGFR1,FGFR4,FOXD2,FOXE3,GATA2,GATA3,GATA5,GOLM1,…
TF	Factor: E2F-2; motif: GCGCGCGCGYW	TF:M11531	0.00268857	2.57048	13273	572	437	19728	SEPT9,AAMP,AASS,ABCC1,ABCG1,ACSBG2,ACTN4,ACTR3B,ADAMTS2,ADD1,ADGRD1,ADRA2C,ADRB2,AGO2,AHDC1,AKAP12,ALDH1L1,ALK,ALOX15B,ANK1,ANXA2R,AP1S3,AP2A1,APC2,ARC,ARF5,ARHGAP45,ARHGAP8,ARHGDIA,ARHGEF10,ARHGEF16,ARHGEF17,ARL6,ARMC10,ARRDC2,ARRDC4,ATG16L1,ATP2C2,ATXN10,BAIAP2,BCL11B,BFSP1,BICD2,BTBD2,BTBD6,BUD13,C11ORF95,C19ORF12,C19ORF25,C2CD4D,CA3,CACNA1E,CARHSP1,CARS,CASZ1,CBR1,CBR3,CBX4,CCDC126,CCND1,CCNE…
TF	Factor: E2F-4; motif: SNGGGCGGGAANN	TF:M09894	0.00282264	2.54934	16200	572	511	19728	SEPT9,AADAC,AAMP,AASS,ABCC1,ABCC6,ABCG1,ACBD3,ACOT7,ACSBG2,ACTN4,ACTR3B,ADAMTS2,ADORA2A,ADRA2C,AGO2,AHDC1,AKAP12,ALDH1L1,ALK,ALOX12B,ALOX15B,ALPI,ALPP,ANGPTL8,ANK1,AP1S3,AP2A1,APC2,ARC,ARF5,ARHGAP45,ARHGAP8,ARHGDIA,ARHGEF10,ARHGEF16,ARHGEF17,ARMC10,ARRDC2,ARRDC4,ATG16L1,ATP2C2,ATXN10,BAIAP2,BCL11B,BFSP1,BICD2,BNIPL,BTBD2,BTBD6,BUD13,C11ORF95,C19ORF12,C19ORF25,C2CD4D,C9ORF131,CA3,CA5A,CACNA1E,CALC…
TF	Factor: SP1; motif: CCCCKCCCCC; match class: 1	TF:M02281_1	0.00283478	2.54748	2561	572	115	19728	AHDC1,ALK,ALOX12B,ANK1,AP2A1,ARHGAP45,ARHGAP8,ARHGEF10,ARHGEF16,ARHGEF17,ATXN10,BAIAP2,BCL11B,CASZ1,CCND1,CCNE1,CD83,CDC25B,CDC25C,CIC,CSNK1G2,DACT3,DENND1A,DENND3,DLGAP2,DOCK6,DSTN,DUSP4,E2F8,EHBP1L1,EIF4B,ENSG00000283239,EPHA6,FAM89B,FGFR4,FLOT1,FOXL2,GATA2,GPR153,GPX4,GTF2IRD1,HELZ,HES1,HSPG2,IRF2BP1,IRX2,ISCA1,JAG2,KANK2,KLF15,LIN28A,LRP8,LRRC24,LY6H,MAPK11,MEGF6,MEX3B,MLLT1,MRPL24,MSX1,MYO10…
TF	Factor: LRF; motif: GGGGKYNNB; match class: 1	TF:M01100_1	0.00287424	2.54148	2763	572	122	19728	ABCC1,ADORA2A,ADRA2C,AGO2,AHDC1,ALDH1L1,ALOX15B,ANK1,ARHGDIA,ARMC10,ARRDC4,ATXN10,BAIAP2,BFSP1,BTBD6,C11ORF95,C19ORF25,CARHSP1,CASZ1,CBR3,CBX4,CCND1,CEBPB,CEBPD,CENPB,CHAC1,CLDND2,CLEC2L,CPN2,CSNK1G2,CYTL1,DENND3,DHRS13,DLGAP2,DOCK6,EBF2,EGFLAM,EHBP1L1,ERBB3,FAM228A,FBXL13,FOXE3,FOXL2,FXYD1,GAMT,GATA2,GNG13,GPIHBP1,GPR153,HEY1,HMCN1,HNRNPH1,HRC,HSD17B1,HSPG2,IGDCC4,INPP5D,IRF2BP1,IRS1,JAG2,KANK2,…
TF	Factor: E2F-1:TBR2; motif: NGGTGNNANGGCGCNNTNNCRNNN	TF:M08523	0.00293459	2.53245	12165	572	407	19728	SEPT9,AASS,ABAT,ABCC1,ABCG1,ACBD3,ACOT7,ACSBG2,ACTN4,ACTR3B,ADAMTS2,ADD1,ADRA2C,AGO2,AHDC1,AKAP12,ALOX12B,ANK1,ANXA2R,AP1S3,AP2A1,ARF5,ARHGAP45,ARHGAP8,ARHGDIA,ARHGEF16,ARHGEF17,ARL6,ARMC10,ARRDC2,ARRDC4,ATG16L1,ATP2C2,ATXN10,BAIAP2,BCL11B,BFSP1,BICD2,BNIPL,BTBD2,BTBD6,BUD13,C11ORF95,C19ORF12,C19ORF25,CA5A,CACNA1E,CAPN12,CARS,CASZ1,CBR1,CBR3,CBX4,CCDC126,CCND1,CCNE1,CD151,CD83,CD8B,CDC23,CDH4,CEB…
TF	Factor: E2F-3:FOXI1; motif: NGACACCGCGCCCAC; match class: 1	TF:M08208_1	0.00297001	2.52724	7127	572	262	19728	AAMP,AASS,ABAT,ABCC1,ABCG1,ACBD3,ACSBG2,ACTR3B,ADAMTS2,ADD1,ADRA2C,AGO2,AHDC1,ALDH1L1,ALOX12B,ALOX15B,ALPP,ANK1,AP1S3,AP2A1,ARC,ARHGAP45,ARHGAP8,ARHGDIA,ARHGEF17,ARRDC4,ATP2C2,BAIAP2,BCL11B,BNIPL,BTBD2,BTBD6,C11ORF95,C19ORF25,CA5A,CALCA,CARHSP1,CASP10,CASZ1,CBR3,CCDC126,CCNE1,CD151,CD83,CDC23,CDCA2,CEBPB,CEBPD,CEL,CENPB,CERCAM,CFLAR,CHAC1,CHCHD6,CHRAC1,CHST13,CIART,CLEC2L,CLIP1,COL6A2,COMTD1,CPN2…
TF	Factor: Sp2; motif: GYCCCGCCYCYNNNN; match class: 1	TF:M07129_1	0.00316006	2.50031	2424	572	110	19728	AHDC1,ALK,ALOX15B,ANK1,ARF5,ARHGAP8,ARHGEF16,ARHGEF17,ARRDC4,BAIAP2,BUD13,C19ORF25,CCND1,CCNE1,CD83,CDH4,CEBPB,CIC,COL6A1,DDAH2,DENND1A,DENND3,DLGAP2,DOCK6,DUSP4,EHBP1L1,EIF4B,ENSG00000283239,EPHA6,ESPN,ETFB,EVA1B,FAM89B,FBXO25,FGFR4,FLOT1,GCOM1,GFRA3,GPR153,GPX4,GTF2IRD1,HELZ,HNRNPH1,HSPG2,IFT140,IRF2BP1,IRX2,ISCA1,IVNS1ABP,JAG2,KCNS3,KIAA0232,KIF13B,KLC3,LIFR,LRRC24,LRSAM1,LY6H,LYNX1-SLURP2,MAP…
TF	Factor: KLF17; motif: NGGGCGG	TF:M05386	0.00339672	2.46894	7903	572	285	19728	ABCG1,ACBD3,ACOT7,ACSBG2,ACTN4,ACTR3B,ADAMTS2,ADORA2A,ALDH1L1,ALK,ALOX12B,ALOX15B,ALPI,ANGPTL8,ANK1,ANXA2R,AP2A1,ARC,ARF5,ARHGAP8,ARHGEF10,ARHGEF16,ARHGEF17,ARMC10,ARRDC4,ATP2C2,BFSP1,BICD2,BTBD2,BTBD6,C11ORF95,C19ORF12,C19ORF25,CALCA,CAPN12,CARS,CBX4,CCNE1,CD151,CDC23,CDCA2,CDH4,CEBPB,CEBPD,CENPJ,CHAC1,CHRAC1,CIART,CIC,CLDND2,CLIP1,COL6A1,COL6A2,COMTD1,CRYBG1,CSNK1G2,CTBP2,CTH,CTU2,DACT3,DBP,DDA…
TF	Factor: LKLF; motif: NGGGCGG	TF:M05499	0.00339672	2.46894	7903	572	285	19728	ABCG1,ACBD3,ACOT7,ACSBG2,ACTN4,ACTR3B,ADAMTS2,ADORA2A,ALDH1L1,ALK,ALOX12B,ALOX15B,ALPI,ANGPTL8,ANK1,ANXA2R,AP2A1,ARC,ARF5,ARHGAP8,ARHGEF10,ARHGEF16,ARHGEF17,ARMC10,ARRDC4,ATP2C2,BFSP1,BICD2,BTBD2,BTBD6,C11ORF95,C19ORF12,C19ORF25,CALCA,CAPN12,CARS,CBX4,CCNE1,CD151,CDC23,CDCA2,CDH4,CEBPB,CEBPD,CENPJ,CHAC1,CHRAC1,CIART,CIC,CLDND2,CLIP1,COL6A1,COL6A2,COMTD1,CRYBG1,CSNK1G2,CTBP2,CTH,CTU2,DACT3,DBP,DDA…
TF	Factor: DB1; motif: GGRRRRGRRGGAGGGGGNGRRR; match class: 1	TF:M10107_1	0.00349955	2.45599	2658	572	118	19728	AAMP,ABAT,ADAMTS2,AGO2,AHDC1,ALK,ALOX12B,ANK1,ANKRD66,AP1S3,AP2A1,ARHGEF16,ARHGEF17,BAIAP2,BCL11B,BTBD2,CACNA1E,CBX4,CCND1,CD300A,CDC25B,CDC25C,CDCA2,CIC,CLEC2L,CLIP1,COL6A1,COL6A2,CRB2,CRYBG1,CTBP2,DACT3,DBP,DOCK6,DSTN,DUSP4,EHBP1L1,EPHA6,EVA1B,FEZF1,FZD1,GATA3,GFRA3,GLIS3,GPR132,GPR153,GPX4,GTF2IRD1,HDGF,HRC,INO80,IRS1,IRX2,ISCA1,IVNS1ABP,KANK2,LGI4,LIN28A,LRP8,LY6H,MEGF6,MEX3B,MLLT1,NEFM,NFATC…
TF	Factor: ZBP89; motif: CCCCKCCCCCNN; match class: 1	TF:M07397_1	0.00390167	2.40875	2954	572	128	19728	ACBD3,AHDC1,ALK,ALOX12B,ANK1,AP2A1,ARHGAP45,ARHGAP8,ARHGEF10,ARHGEF16,ARHGEF17,ATXN10,BAIAP2,BCL11B,C19ORF12,CBX4,CCND1,CCNE1,CD83,CDC25B,CDC25C,CIC,CSNK1G2,DACT3,DENND1A,DENND3,DLGAP2,DOCK6,DSCAM,DSTN,DUSP4,E2F8,EHBP1L1,EIF4B,ENSG00000283239,EPHA6,FAM89B,FGFR1,FGFR4,FLOT1,FOXL2,GATA2,GFRA3,GPR153,GPX4,GTF2IRD1,HDGF,HELZ,HES1,HSPG2,IL17REL,IRF2BP1,IRX2,ISCA1,JAG2,KANK2,KIF2A,KLF15,KRT18,LGI4,LIN2…
TF	Factor: BTEB3; motif: BNRNGGGAGGNGT; match class: 1	TF:M01865_1	0.00426232	2.37035	4219	572	170	19728	ACOT7,ACTR3B,ADORA2A,ADRA2C,AGO2,AHDC1,AKAP12,ALK,ALOX12B,ANK1,AP2A1,APC2,ARC,ARHGAP45,ARHGDIA,ARHGEF10,ARHGEF16,ARHGEF17,ARMC10,ATXN10,BAIAP2,BCL11B,BICD2,BTBD2,CACNA1E,CAPN12,CARHSP1,CBR1,CBX4,CCND1,CCNE1,CD83,CDC25B,CDC25C,CDCA2,CEBPG,CIART,CIC,CLDND2,COL6A1,COL6A2,CRB2,CRYBG1,DBP,DENND1A,DOCK6,DSTN,DUSP4,E2F8,EDRF1,EHBP1L1,ENO3,ENSG00000283239,EPHA6,ERBB3,EVA1B,FBXL13,FGFR1,FLOT1,FOXE3,FXYD1,…
TF	Factor: Hey2; motif: NNCACGYGNN; match class: 1	TF:M11052_1	0.00450153	2.34664	9529	572	332	19728	SEPT9,ABCC1,ABCC6,ABCG1,ACSBG2,ACTR3B,ADD1,ADGRD1,ADORA2A,ADRA2C,AGO2,AKAP12,ALDH1L1,ALOX15B,ALPI,ALPP,ANGPTL8,AP1S3,APC2,ARC,ARHGAP45,ARHGAP8,ARHGDIA,ARHGEF10,ARHGEF16,ARHGEF17,ARL6,ARMC10,ARRDC2,ARRDC4,ATP2C2,BCL11B,BFSP1,BICD2,BTBD2,BTBD6,C19ORF12,C19ORF25,C9ORF131,CARHSP1,CARS,CASZ1,CBR1,CBR3,CCDC126,CCND1,CD300A,CD83,CDC23,CEBPD,CEBPZ,CEL,CENPJ,CEP89,CFLAR,CHCHD6,CHRAC1,CHRNA6,CHST13,CIART,C…
TF	Factor: ZNF777; motif: GTCCGYCCCGTCSAACAAT	TF:M08993	0.00488165	2.31143	10622	572	363	19728	SEPT9,AADAC,AADACL2,AAMP,AASS,ABCB5,ABCC6,ABCG1,ACOT7,ACOX2,ACSBG2,ACTN4,ACTR3B,ADAMTS2,ADRA2C,ADRB2,AGO2,AHDC1,ALK,ALOX12B,ALOX15B,ALPI,ALPP,ANK1,AP2A1,APC2,ARHGEF16,ARHGEF17,ARL6,ARRDC2,ATG16L1,ATP2C2,BAIAP2,BCL11B,BFSP1,BNIPL,BTBD2,BTBD6,BUD13,C11ORF95,C19ORF25,C2CD4D,CA3,CACNA1E,CALCA,CARHSP1,CARS,CASZ1,CBR1,CBR3,CBX4,CCDC126,CCND1,CCNE1,CD300A,CD83,CD8B,CDC23,CDC25B,CDCA2,CDH4,CEBPB,CEBPD,CE…
TF	Factor: WT1; motif: NNGGGNGGGSGN	TF:M07436	0.00490628	2.30925	6185	572	232	19728	SEPT9,AASS,ABCC6,ACOX2,ACTR3B,ADAMTS2,ADRA2C,AGO2,AHDC1,AKAP12,ALOX12B,ALOX15B,ANGPTL8,ANK1,AP2A1,ARHGAP45,ARHGAP8,ARHGDIA,ARHGEF10,ARHGEF16,ARHGEF17,ARRDC2,ATXN10,BAIAP2,BCL11B,BTBD2,C11ORF95,C19ORF12,CAPN12,CARHSP1,CASZ1,CBR3,CBX4,CCND1,CCNE1,CD300A,CD83,CDC25B,CDC25C,CEBPD,CEL,CHST13,CIART,CLDND2,COL6A2,CSNK1G2,CTBP2,CYTL1,DACT3,DBP,DENND3,DLGAP2,DMPK,DNAJB5,DOCK6,DSCAM,DSTN,DUSP4,EGFLAM,EHBP1…
TF	Factor: SP1:SP3; motif: CCSCCCCCYCC; match class: 1	TF:M01219_1	0.00503911	2.29765	2939	572	127	19728	AGO2,AHDC1,ALK,ANK1,AP1S3,AP2A1,ARF5,ARHGDIA,ARHGEF16,ARMC10,BAIAP2,BCL11B,BTBD2,C11ORF95,CCND1,CCNE1,CD83,CDC25B,CDC25C,CDCA2,CEBPB,CLIP1,CSNK1G2,DENND1A,DGCR6L,DNAJB6,DUSP4,EIF4B,EMILIN3,ENSG00000283239,EPHA6,ESPN,FBXL13,FBXO25,FGFR4,FOXE3,GAMT,GATA3,GCOM1,GFRA3,GPR153,GPX4,GTF2IRD1,GUCY2D,HELZ,HSPG2,INO80,IRF2BP1,IRS1,ISCA1,JAG2,KIAA0232,KIF13B,KLF15,LATS2,LMF1,LRRC24,LY6H,MCOLN3,MEGF6,MLLT1,M…
TF	Factor: TCF-1; motif: ACATCGRGRCGCTGW	TF:M11603	0.0052784	2.2775	16368	572	514	19728	SEPT9,AADAC,AAMP,AASS,ABAT,ABCB5,ABCC1,ABCC6,ABCG1,ACBD3,ACOT7,ACOX2,ACSBG2,ACTN4,ACTR3B,ADAMTS2,ADD1,ADRA2C,AGO2,AHDC1,ALDH1L1,ALK,ALOX12B,ALOX15B,ALPI,ALPP,ANGPTL8,ANK1,ANXA2R,AP1S3,AP2A1,APC2,ARC,ARF5,ARHGAP45,ARHGAP8,ARHGDIA,ARHGEF10,ARHGEF16,ARHGEF17,ARL6,ARMC10,ARRDC2,ARRDC4,ATG16L1,ATP2C2,ATXN10,BAIAP2,BCL11B,BFSP1,BICD2,BNIPL,BTBD2,BTBD6,BUD13,C11ORF95,C19ORF12,C19ORF25,C2CD4D,CA5A,CACNA1…
TF	Factor: E2F-2; motif: NWTTTGGCGCCAWWNN	TF:M11530	0.00558102	2.25329	14595	572	470	19728	SEPT9,AASS,ABAT,ABCC1,ABCC6,ABCG1,ACBD3,ACSBG2,ACTN4,ACTR3B,ADAMTS2,ADD1,ADRA2C,AGO2,AHDC1,AKAP12,ALDH1L1,ALK,ALOX12B,ALOX15B,ALPP,ANGPTL8,ANK1,ANXA2R,AP1S3,AP2A1,APC2,ARC,ARHGAP45,ARHGAP8,ARHGDIA,ARHGEF10,ARHGEF16,ARHGEF17,ARL6,ARMC10,ARRDC2,ARRDC4,ATG16L1,ATP2C2,ATXN10,BAIAP2,BCL11B,BFSP1,BICD2,BTBD2,BTBD6,C11ORF95,C19ORF12,C19ORF25,CA3,CA5A,CACNA1E,CAPN12,CARHSP1,CARS,CASP10,CASZ1,CBR3,CBX4,CC…
TF	Factor: KLF14; motif: NRCCACRCCCMCN; match class: 1	TF:M12183_1	0.00608901	2.21545	2486	572	111	19728	AHDC1,ALK,ANK1,ARC,ARHGAP45,ARHGAP8,ARHGDIA,ARHGEF16,ARHGEF17,ARRDC2,BAIAP2,BCL11B,BTBD6,CCND1,CCNE1,CD151,CD83,CEBPB,CHAC1,CHRAC1,CIC,CSNK1G2,DACT3,DDAH2,DENND1A,DENND3,DGCR6L,DHX35,DLGAP2,DNAJB6,DOCK6,DSCAM,DUSP4,EHBP1L1,ENSG00000249141,ENSG00000283239,EPHA6,ERBB3,FAM89B,FBXO25,FGFR4,FOXD2,GPR153,GPX4,GTF2IRD1,HELZ,HES1,HSPG2,IFT140,IGDCC4,INO80,IRF2BP1,ISCA1,JAG2,KANK2,KIF13B,KLC3,LRRC24,LY6H,…
TF	Factor: IRX-1; motif: NACRYNNNNNNNNRYGNN; match class: 1	TF:M11018_1	0.00630087	2.2006	15923	572	503	19728	AAMP,AASS,ABAT,ABCB5,ABCC1,ABCC6,ABCG1,ACBD3,ACSBG2,ACTN4,ACTR3B,ADAMTS2,ADD1,ADGRD1,ADORA2A,ADRA2C,ADRB2,AGO2,AHDC1,AKAP12,ALDH1L1,ALK,ALOX12B,ALOX15B,ALPI,ALPP,ANK1,ANXA2R,AP1S3,AP2A1,APC2,ARC,ARF5,ARHGAP45,ARHGAP8,ARHGDIA,ARHGEF10,ARHGEF16,ARHGEF17,ARL6,ARMC10,ARRDC2,ARRDC4,ATG16L1,ATP2C2,ATXN10,BAIAP2,BCL11B,BFSP1,BICD2,BNIPL,BTBD2,BTBD6,BUD13,C11ORF95,C19ORF12,C19ORF25,CA3,CA5A,CACNA1E,CALCA…
TF	Factor: ctcf; motif: CCRSCAGGGGGCGCN; match class: 1	TF:M10426_1	0.00630308	2.20045	4368	572	174	19728	AAMP,ABCG1,ADAMTS2,ADRA2C,AGO2,ALK,ALOX15B,ANK1,ARC,ARF5,ARHGDIA,ARHGEF16,ARHGEF17,ARMC10,ARRDC4,BAIAP2,BICD2,C11ORF95,CASZ1,CBX4,CCNE1,CD151,CDC25B,CEBPB,CENPB,CHAC1,CHRAC1,CLEC2L,CLIP1,COL6A2,COMTD1,CPN2,CRYBG1,CSNK1G2,CTU2,CYP2R1,DBP,DENND1A,DENND3,DGCR6L,DHRS13,DOCK6,DUSP4,EBF2,ELFN1,EMILIN3,ENSG00000283239,ERRFI1,ESPN,FAM83D,FAM89B,FBXL13,FGFR1,FGFR4,FOXA3,FOXD2,FOXE3,FUZ,FXYD1,FZD1,G3BP1,GA…
TF	Factor: ZBP99; motif: GCCCMTCCCCCR; match class: 1	TF:M12057_1	0.00655691	2.1833	1360	572	70	19728	ABCG1,AGO2,ALOX12B,AP2A1,ARHGAP8,ARHGEF10,ARHGEF16,ARHGEF17,ATXN10,BAIAP2,BCL11B,CARHSP1,CASZ1,CCND1,CCNE1,CDC25C,CDCA2,CIC,CRB2,DBP,DENND1A,DOCK6,DSTN,E2F8,EIF4B,ENSG00000283239,GATA2,GATA3,GLIS3,GPR153,GTF2IRD1,HELZ,HES1,KANK2,LIN28A,MAPK11,MEX3B,MRPL24,NEFM,NFIC,NSD1,PHF21B,PLCH2,PLPPR2,PLXNB2,POLG,POU3F3,PRDM16,PTK2,PTMA,PXDN,QKI,RBM38,RBMS1,RNF130,RPL23,SCNN1A,SFSWAP,SLC7A10,SMIM24,SP1,STMN3…
TF	Factor: WT1; motif: NNGGGNGGGSGN; match class: 1	TF:M07436_1	0.00680212	2.16736	2406	572	108	19728	AASS,ACTR3B,AHDC1,ALOX12B,ARHGAP8,ARHGDIA,ARHGEF10,ARHGEF16,ATXN10,BAIAP2,BCL11B,CASZ1,CBX4,CCND1,CD300A,CDC25B,CDC25C,CHST13,CLDND2,CSNK1G2,CTBP2,CYTL1,DLGAP2,DMPK,DNAJB5,DSCAM,DSTN,DUSP4,EHBP1L1,ERBB3,FGFR1,FGFR4,FOXA3,GFRA3,GPR153,GTF2IRD1,HDGF,HES1,HEY1,HIC1,IGDCC4,IL17REL,IRF2BP1,IRS1,IRX2,KIF2A,KLC3,KLF15,LGI4,LIN28A,MAPK11,MATK,MEX3B,MLLT1,MSX1,NFATC1,NFIC,NKX6-2,NSD1,NTNG2,PAX2,PCSK2,PFN1…
TF	Factor: CTCF; motif: WGCGCCMYCTAGYGGYN	TF:M03895	0.00701014	2.15427	9255	572	323	19728	AADAC,ABCC1,ABCC6,ABCG1,ACTR3B,ADAMTS2,ADORA2A,ADRA2C,AGO2,AHDC1,ALK,ANXA2R,APC2,ARC,ARF5,ARHGAP45,ARHGDIA,ARHGEF10,ARHGEF16,ARHGEF17,ARMC10,ARRDC4,ATG16L1,ATP2C2,BFSP1,BICD2,BTBD6,C11ORF95,C19ORF12,C19ORF25,CARS,CASP10,CBR3,CBX4,CCND1,CCNE1,CD300A,CDC25B,CDCA2,CEBPB,CEBPD,CEBPG,CEL,CENPB,CENPJ,CEP89,CFLAR,CHAC1,CHCHD6,CHRAC1,CHST13,CIC,CLEC2L,COL6A1,COL6A2,COMTD1,CRB2,CRYBG1,CSNK1G2,CTDP1,CTU2,C…
TF	Factor: ETF; motif: CCCCGCCCCYN	TF:M07039	0.00709966	2.14876	16388	572	514	19728	SEPT9,AADAC,AAMP,AASS,ABCC1,ABCC6,ABCG1,ACBD3,ACOT7,ACOX2,ACSBG2,ACTN4,ACTR3B,ADAMTS2,ADD1,ADGRD1,ADORA2A,ADRA2C,ADRB2,AGO2,AHDC1,AKAP12,ALDH1L1,ALK,ALOX12B,ALOX15B,ALPI,ALPP,ANGPTL8,ANK1,ANKRD66,ANXA2R,AP1S3,AP2A1,APC2,ARC,ARF5,ARHGAP45,ARHGAP8,ARHGDIA,ARHGEF10,ARHGEF16,ARHGEF17,ARL6,ARMC10,ARRDC2,ARRDC4,ATG16L1,ATP2C2,ATXN10,BAIAP2,BCL11B,BFSP1,BICD2,BNIPL,BTBD2,BTBD6,BUD13,C11ORF95,C19ORF12,C1…
TF	Factor: ZNF614; motif: NCYCWGCCYYNNN; match class: 1	TF:M09862_1	0.00741395	2.12995	4194	572	168	19728	SEPT9,ABCC6,ABCG1,AGO2,AHDC1,ALK,ALOX12B,ALOX15B,ANK1,ARC,ARHGAP45,ARHGAP8,ARHGDIA,ARHGEF10,ARHGEF16,ARHGEF17,ARMC10,BCL11B,BFSP1,BICD2,C19ORF12,CAPN12,CCND1,CCNE1,CD300A,CDH4,CEBPD,CHRAC1,CIC,CLEC2L,CLIP1,COL6A1,COL6A2,CRB2,CSNK1G2,CTBP2,DDAH2,DENND1A,DENND3,DGCR6L,DLGAP2,DNAJB6,DOCK6,DSTN,DUSP4,EGFLAM,EHBP1L1,EIF4B,ENSG00000283239,ERBB3,ETFB,FAM89B,FBXL13,FFAR2,FGFR1,FOXD2,FOXE3,FOXL2,FXYD1,GAT…
TF	Factor: WT1; motif: RGGNGGGGGAGGRGGNGGRG	TF:M10108	0.00769717	2.11367	6512	572	241	19728	AAMP,ABAT,ACBD3,ACTR3B,ADAMTS2,ADORA2A,ADRA2C,AGO2,AHDC1,ALOX12B,ALOX15B,ANK1,ANKRD66,AP1S3,AP2A1,APC2,ARC,ARHGAP8,ARHGDIA,ARHGEF10,ARHGEF16,ARHGEF17,ARRDC4,ATP2C2,ATXN10,BAIAP2,BCL11B,BICD2,BTBD2,CACNA1E,CARHSP1,CBR1,CBX4,CCDC126,CCND1,CCNE1,CD300A,CD83,CDC25B,CDC25C,CDCA2,CHCHD6,CHST13,CIART,CIC,CLEC2L,COL6A1,COL6A2,CRB2,CRYBG1,CSNK1G2,CTBP2,CYTL1,DACT3,DBP,DENND1A,DHRS13,DLGAP2,DMPK,DNAJB5,DOC…
TF	Factor: TFAP2A; motif: YGCCCNNRGGCN; match class: 1	TF:M04146_1	0.00777176	2.10948	3800	572	155	19728	ACTN4,ADORA2A,ADRB2,AGO2,ALOX12B,ALPP,ANK1,ANXA2R,ARC,ARF5,ARHGEF17,ARRDC2,ARRDC4,BAIAP2,BICD2,BTBD2,BTBD6,C11ORF95,CBX4,CD151,CD8B,CDC23,CDC25C,CEBPD,CEL,CENPB,CENPJ,CHST13,CKMT2,CLDND2,CLIP1,COL6A2,CSNK1G2,CTBP2,CTU2,CYP2R1,DBP,DENND1A,DENND3,DHX35,DLGAP2,DMPK,DNAJB5,DOCK6,DSCAM,EBF2,EGFLAM,EHBP1L1,ENSG00000249141,ERBB3,ERRFI1,ESPN,ETFB,EVA1B,FAM228A,FAM89B,FGFR1,FGFR4,FLOT1,G3BP1,GATA2,GNG13,G…
TF	Factor: SP1; motif: NRGKGGGCGGGGCN; match class: 1	TF:M09765_1	0.00781847	2.10688	3319	572	139	19728	ABCC1,ADRA2C,AHDC1,ALK,ALOX15B,ANK1,ARC,ARHGAP45,ARHGAP8,ARHGDIA,ARHGEF16,ARHGEF17,ARMC10,ARRDC4,ATP2C2,BAIAP2,BCL11B,BTBD6,BUD13,C19ORF12,CCND1,CCNE1,CD83,CEBPB,CEBPD,CHRAC1,CIC,COL6A1,CSNK1G2,DACT3,DDAH2,DENND1A,DENND3,DLGAP2,DNAJB6,DOCK6,DSTN,DUSP4,E2F8,EHBP1L1,EIF4B,ENSG00000283239,EPHA6,ERLIN2,ESPN,ETFB,EVA1B,FAM89B,FBXL13,FGFR4,GCOM1,GNG13,GPR153,GPX4,GTF2IRD1,HELZ,HLA-B,HNRNPH1,HSPG2,IFT14…
TF	Factor: Egr-1; motif: GCGCATGCG	TF:M04869	0.00783087	2.10619	11232	572	379	19728	AAMP,AASS,ABCC1,ABCG1,ACSBG2,ACTN4,ACTR3B,ADAMTS2,ADD1,ADGRD1,ADRA2C,ADRB2,AGO2,AHDC1,ALK,ALOX12B,ANK1,AP1S3,AP2A1,APC2,ARC,ARHGAP45,ARHGDIA,ARHGEF10,ARHGEF16,ARHGEF17,ARL6,ARMC10,ARRDC2,ARRDC4,ATP2C2,ATXN10,BAIAP2,BCL11B,BFSP1,BICD2,BTBD2,BTBD6,BUD13,C11ORF95,CACNA1E,CALCA,CARHSP1,CASP10,CASZ1,CBR1,CBR3,CBX4,CCDC126,CCND1,CCNE1,CD151,CD83,CDC25B,CDC25C,CDCA2,CDH4,CEBPB,CEBPD,CEBPG,CEBPZ,CENPB,CE…
TF	Factor: ZNF436; motif: TCCTCCAGGAAGCCY; match class: 1	TF:M10477_1	0.0081524	2.08871	8685	572	306	19728	SEPT9,AAMP,ABCG1,ACBD3,ACOT7,ACOX2,ADORA2A,ADRA2C,ALOX12B,ALPI,ALPP,ANK1,ANXA2R,AP1S3,AP2A1,APC2,ARC,ARHGAP45,ARHGDIA,ARHGEF16,ARHGEF17,ARL6,ARRDC2,BAIAP2,BNIPL,BTBD6,C11ORF95,C19ORF12,CA5A,CACNA1E,CALCA,CARHSP1,CARS,CASZ1,CBR3,CBX4,CCNE1,CD151,CD300A,CD83,CD8B,CDC25B,CDC25C,CDCA2,CDH4,CEBPB,CEBPD,CEBPG,CHAC1,CHCHD6,CHRAC1,CHST13,CKMT2,CLDND2,CLEC2L,CLIP1,COL6A1,COL6A2,COMTD1,CPN2,CRB2,CTBP2,CTDP…
TF	Factor: ER-beta; motif: RGGTCASCNTGMCCY; match class: 1	TF:M09910_1	0.00833389	2.07915	4079	572	164	19728	ABCC1,ABCC6,ACOX2,ACTR3B,ADAMTS2,ADORA2A,AGO2,ALDH1L1,ALOX15B,ALPI,ALPP,ANK1,ARC,ARHGAP45,ARHGDIA,ARHGEF16,ARHGEF17,ATG16L1,BCL11B,BFSP1,BTBD2,BTBD6,CAPN12,CARS,CD8B,CEBPB,CEBPD,CENPB,CHAC1,CHST13,CKMT2,CLDND2,CLIP1,COL6A1,CSNK1G2,CYTL1,DACT3,DDAH2,DMPK,DSCAM,DSTN,EHBP1L1,EMILIN3,ENSG00000283239,ESPN,EVA1B,FAM228A,FBXO25,FGFR4,FOXD2,FUT6,FXYD1,G3BP1,GAMT,GATA2,GCOM1,GNG13,GPBAR1,GPR132,GTF2IRD1,G…
TF	Factor: Pax-4; motif: NNNNNYCACCCB; match class: 1	TF:M00378_1	0.00960389	2.01755	14715	572	472	19728	SEPT9,AADAC,AADACL2,AAMP,AASS,ABCC1,ABCC6,ABCG1,ACBD3,ACOT7,ACSBG2,ACTN4,ACTR3B,ADAMTS2,ADD1,ADORA2A,ADRB2,AGO2,AHDC1,AKAP12,ALDH1L1,ALK,ALOX12B,ALOX15B,ALPP,ANGPTL8,ANK1,ANKRD66,AP1S3,AP2A1,APC2,ARC,ARF5,ARHGAP45,ARHGAP8,ARHGDIA,ARHGEF10,ARHGEF16,ARHGEF17,ARL6,ARMC10,ARRDC2,ARRDC4,ATG16L1,ATP2C2,ATXN10,BAIAP2,BCL11B,BFSP1,BICD2,BNIPL,BTBD2,BTBD6,BUD13,C11ORF95,C19ORF12,C19ORF25,C2CD4D,CA3,CA5A,C…
TF	Factor: E2F-4; motif: NGGCGGGAARN; match class: 1	TF:M07084_1	0.0101295	1.99441	5437	572	207	19728	ABCC1,ACTN4,ADAMTS2,ADRA2C,AGO2,AHDC1,ALDH1L1,ALK,ANK1,ARHGAP45,ARHGAP8,ARHGEF10,ARHGEF16,ATG16L1,ATXN10,BAIAP2,BICD2,BTBD6,C11ORF95,C19ORF25,CACNA1E,CALCA,CBX4,CCDC126,CCNE1,CDC23,CDH4,CEBPD,CEBPG,CENPB,CHAC1,CHRAC1,CKMT2,CLIP1,COL6A1,COL6A2,COMTD1,CSNK1G2,CTBP2,CTU2,DENND1A,DGCR6L,DHRS13,DLGAP2,DMPK,DNAJB6,DSTN,DUSP4,E2F8,EBF2,EHBP1L1,EMILIN3,ENSG00000249141,ENSG00000283239,ENSG00000283515,ERBB…
TF	Factor: CKROX; motif: SCCCTCCCC	TF:M01175	0.0106857	1.9712	7295	572	264	19728	AAMP,ABCC1,ABCG1,ACBD3,ACOT7,ACOX2,ACTN4,ADAMTS2,ADD1,ADRA2C,AGO2,AHDC1,AKAP12,ALDH1L1,ALOX12B,ALOX15B,ALPP,AP1S3,AP2A1,APC2,ARF5,ARHGAP45,ARHGAP8,ARHGDIA,ARHGEF10,ARHGEF16,ARHGEF17,ARRDC4,ATXN10,BAIAP2,BCL11B,BTBD2,C19ORF12,C2CD4D,CACNA1E,CARHSP1,CASZ1,CBR1,CBR3,CBX4,CCND1,CCNE1,CD151,CD300A,CD83,CD8B,CDC25B,CDC25C,CEBPB,CEBPD,CEL,CIART,CIC,CKMT2,CLDND2,CLEC2L,CLIP1,COL6A1,COL6A2,CRB2,CSNK1G2,CT…
TF	Factor: Osx; motif: CCNCCCCCNNN	TF:M07329	0.0113897	1.94349	6805	572	249	19728	SEPT9,ABCG1,ADAMTS2,ADORA2A,ADRA2C,AGO2,AHDC1,AKAP12,ALK,ALOX15B,ALPP,ANK1,AP1S3,AP2A1,ARF5,ARHGAP45,ARHGAP8,ARHGDIA,ARHGEF10,ARHGEF16,ARHGEF17,ARMC10,ARRDC4,ATXN10,BAIAP2,BICD2,BTBD2,BTBD6,C11ORF95,CAPN12,CARHSP1,CASZ1,CBX4,CCND1,CCNE1,CD151,CD300A,CD83,CD8B,CDC25C,CDH4,CEBPB,CEBPD,CEL,CEP89,CERCAM,CHCHD6,CHRAC1,CIC,CLEC2L,CRYBG1,DACT3,DBP,DENND1A,DENND3,DGCR6L,DHX35,DLGAP2,DNAJB5,DNAJB6,DOCK6,D…
TF	Factor: SALL2; motif: GGGTGGG	TF:M04595	0.0115576	1.93713	13017	572	427	19728	SEPT9,AADACL2,AAMP,AASS,ABAT,ABCC1,ABCC6,ABCG1,ACBD3,ACOT7,ACSBG2,ACTN4,ACTR3B,ADAMTS2,ADD1,ADGRD1,ADRA2C,ADRB2,AGO2,AHDC1,AKAP12,ALDH1L1,ALK,ALOX12B,ALOX15B,ANGPTL8,ANK1,ANKRD66,AP1S3,AP2A1,APC2,ARC,ARF5,ARHGAP45,ARHGAP8,ARHGDIA,ARHGEF10,ARHGEF16,ARHGEF17,ARL6,ARRDC2,ARRDC4,ATP2C2,ATXN10,BFSP1,BICD2,BNIPL,BTBD2,BTBD6,BUD13,C11ORF95,C19ORF12,C19ORF25,C2CD4D,C9ORF131,CA3,CA5A,CACNA1E,CALCA,CAPN12,…
TF	Factor: E2F-1; motif: NNNNGGCGGGAARN; match class: 1	TF:M09892_1	0.011848	1.92635	9162	572	319	19728	SEPT9,AAMP,AASS,ABCC1,ACOT7,ACTN4,ACTR3B,ADAMTS2,ADORA2A,ADRA2C,AGO2,AHDC1,AKAP12,ALDH1L1,ALK,ALOX12B,ALOX15B,ANK1,AP1S3,AP2A1,ARF5,ARHGAP45,ARHGAP8,ARHGDIA,ARHGEF10,ARHGEF16,ARHGEF17,ARMC10,ARRDC2,ARRDC4,ATG16L1,ATXN10,BAIAP2,BICD2,BTBD6,C11ORF95,C19ORF12,C19ORF25,CACNA1E,CALCA,CBR3,CBX4,CCDC126,CCND1,CCNE1,CD83,CD8B,CDC23,CDC25B,CDH4,CEBPB,CEBPD,CEBPG,CENPB,CHAC1,CHCHD6,CHRAC1,CKMT2,CLIP1,COL6A…
TF	Factor: RUNX3; motif: NRACCGCANWAACCRCAN	TF:M04110	0.0122252	1.91274	9268	572	322	19728	AAMP,ABCC1,ABCG1,ACBD3,ACOT7,ACTN4,ADAMTS2,ADGRD1,ADORA2A,ADRA2C,AGO2,AHDC1,AKAP12,ALK,ALOX15B,ALPP,ANK1,APC2,ARHGAP45,ARHGAP8,ARHGDIA,ARHGEF10,ARHGEF16,ARHGEF17,ATP2C2,ATXN10,BAIAP2,BCL11B,BTBD2,BTBD6,BUD13,C11ORF95,C19ORF12,C19ORF25,CA5A,CALCA,CARHSP1,CARS,CASZ1,CBR3,CCNE1,CD300A,CD8B,CDC23,CDC25B,CDCA2,CDH4,CEBPB,CEBPD,CEBPG,CEBPZ,CEL,CENPJ,CEP89,CFLAR,CHAC1,CHCHD6,CHRAC1,CIC,CLEC2L,COL6A1,COL…
TF	Factor: AP-2gamma:Elk-1; motif: NGCCKNRGGSGRCGGAAGTG; match class: 1	TF:M08441_1	0.0128081	1.89252	12766	572	420	19728	SEPT9,AASS,ABCC1,ABCG1,ACBD3,ACOT7,ACTN4,ACTR3B,ADAMTS2,ADGRD1,ADORA2A,ADRA2C,AGO2,AHDC1,ALDH1L1,ALK,ALOX15B,ALPI,ANGPTL8,ANK1,AP2A1,APC2,ARC,ARF5,ARHGAP45,ARHGDIA,ARHGEF10,ARHGEF16,ARHGEF17,ARRDC4,ATG16L1,ATP2C2,ATXN10,BAIAP2,BCL11B,BFSP1,BICD2,BNIPL,BUD13,C11ORF95,C19ORF12,C19ORF25,C2CD4D,CA5A,CARHSP1,CASP10,CASZ1,CBR1,CBR3,CBX4,CCDC126,CCND1,CCNE1,CD300A,CD83,CD8B,CDC25B,CDC25C,CDCA2,CDH4,CEBP…
TF	Factor: Sp2; motif: GYCCCGCCYCYNNNN	TF:M07129	0.0132833	1.8767	6262	572	232	19728	ABCC1,ADRA2C,AHDC1,ALK,ALOX15B,ANK1,AP1S3,AP2A1,ARC,ARF5,ARHGAP45,ARHGAP8,ARHGDIA,ARHGEF10,ARHGEF16,ARHGEF17,ARMC10,ARRDC4,ATG16L1,ATP2C2,BAIAP2,BCL11B,BTBD6,BUD13,C19ORF12,C19ORF25,CAPN12,CBR3,CBX4,CCND1,CCNE1,CD83,CDH4,CEBPB,CENPJ,CHRAC1,CHST13,CIART,CIC,CLEC2L,COL6A1,CRYBG1,CSNK1G2,CYP2R1,DACT3,DBP,DDAH2,DENND1A,DENND3,DGCR6L,DHX35,DLGAP2,DNAJB6,DOCK6,DSCAM,DSTN,DUSP4,E2F8,EGFLAM,EHBP1L1,EIF4B…
TF	Factor: CNOT3; motif: GGCCGCGSSS	TF:M01253	0.013631	1.86547	3928	572	158	19728	ACTN4,ADRA2C,AGO2,AHDC1,ANK1,AP1S3,AP2A1,ARF5,ARHGAP45,ARHGDIA,ARHGEF10,ARHGEF17,ARRDC2,ARRDC4,BAIAP2,BICD2,BTBD6,C11ORF95,C19ORF12,C2CD4D,CARS,CBR3,CCND1,CCNE1,CD8B,CDC25C,CEBPB,CEBPG,CIC,COL6A1,COMTD1,CTBP2,CTDP1,CTH,CYTL1,DENND1A,DLGAP2,DSCAM,DSTN,DUSP4,EIF4B,EMILIN3,ENSG00000283515,EPHA6,ERBB3,FAM83D,FAM89B,FOXD2,GATA2,GCC1,GOLM1,GPR153,GPX4,HDGF,HELZ,HEY1,HNRNPH1,HOXD1,HSPG2,IGDCC4,IRS1,IRX2…
TF	Factor: pax-6; motif: NYACGCNYSANYGMNCN; match class: 1	TF:M11882_1	0.0137457	1.86183	11424	572	383	19728	AAMP,AASS,ABCC1,ABCC6,ACBD3,ACSBG2,ACTN4,ACTR3B,ADAMTS2,ADGRD1,ADRA2C,AGO2,AHDC1,ALDH1L1,ALK,ALPI,ALPP,ANGPTL8,ANK1,AP1S3,AP2A1,ARC,ARF5,ARHGAP8,ARHGDIA,ARHGEF16,ARHGEF17,ARMC10,ARRDC2,ARRDC4,ATG16L1,ATP2C2,ATXN10,BAIAP2,BCL11B,BFSP1,BICD2,BTBD2,BTBD6,BUD13,C11ORF95,C19ORF12,C19ORF25,CA3,CACNA1E,CARHSP1,CARS,CBR1,CBR3,CBX4,CCDC126,CCND1,CCNE1,CD151,CD83,CDC23,CDC25B,CDC25C,CDCA2,CDH4,CEBPB,CEBPD,…
TF	Factor: pax-6; motif: NYACGCNYSANYGMNCN	TF:M11882	0.0140454	1.85246	15495	572	491	19728	SEPT9,AAMP,AASS,ABAT,ABCC1,ABCC6,ABCG1,ACBD3,ACOT7,ACSBG2,ACTN4,ACTR3B,ADAMTS2,ADGRD1,ADORA2A,ADRA2C,ADRB2,AGO2,AHDC1,AKAP12,ALDH1L1,ALK,ALPI,ALPP,ANGPTL8,ANK1,AP1S3,AP2A1,APC2,ARC,ARF5,ARHGAP45,ARHGAP8,ARHGDIA,ARHGEF16,ARHGEF17,ARMC10,ARRDC2,ARRDC4,ATG16L1,ATP2C2,ATXN10,BAIAP2,BCL11B,BFSP1,BICD2,BTBD2,BTBD6,BUD13,C11ORF95,C19ORF12,C19ORF25,C9ORF131,CA3,CACNA1E,CALCA,CARHSP1,CARS,CASZ1,CBR1,CBR3,…
TF	Factor: TFAP2A; motif: NGCCCYNNGGGCN	TF:M04148	0.0140694	1.85172	10044	572	344	19728	SEPT9,ABAT,ABCC1,ABCG1,ACOT7,ACOX2,ACTN4,ACTR3B,ADORA2A,ADRA2C,AGO2,AHDC1,ALDH1L1,ALK,ALOX15B,ANGPTL8,ANK1,ANXA2R,AP2A1,ARC,ARF5,ARHGAP45,ARHGAP8,ARHGDIA,ARHGEF10,ARHGEF16,ARHGEF17,ARL6,ARMC10,ARRDC2,ARRDC4,ATP2C2,ATXN10,BAIAP2,BCL11B,BICD2,BTBD6,C11ORF95,CACNA1E,CAPN12,CASZ1,CBR1,CBX4,CCDC126,CCND1,CCNE1,CD8B,CDC25B,CDC25C,CDCA2,CDH4,CEBPB,CEBPD,CEBPG,CEBPZ,CFLAR,CHAC1,CHCHD6,CHRNB3,CHST13,CIC,C…
TF	Factor: ZNF515; motif: WNSCCCCCWGCNG	TF:M08835	0.0149062	1.82663	3539	572	145	19728	ABCC6,ABCG1,ACBD3,ACOX2,ADRA2C,AKAP12,ANK1,ARC,ARHGAP45,ARHGEF16,ARHGEF17,ARMC10,BICD2,BTBD6,BUD13,C11ORF95,CAPN12,CARS,CASZ1,CBX4,CD8B,CDC25C,CEBPB,CEBPG,CFLAR,CHST13,CKMT2,CLDND2,CLEC2L,COL6A2,COMTD1,CPN2,CSNK1G2,CTU2,DBP,DENND1A,DGCR6L,ELFN1,ENPEP,ENSG00000283239,EPHA6,FAM83D,FBXL13,FGFR1,FGFR4,FOXA3,FXYD1,GATA2,GATA5,GNG13,GPBAR1,HDGF,HELZ,HIC1,HOXD1,IL17REL,IRF2BP1,IRGC,IRS1,ISCA1,JAG2,KDM4B…
TF	Factor: AP-2gamma; motif: GCCYNCRGSN; match class: 1	TF:M03811_1	0.0151637	1.81919	3813	572	154	19728	SEPT9,ABCC1,ACTN4,ADRA2C,AGO2,ANK1,ARC,ARF5,ARHGAP45,ARRDC4,BICD2,BTBD2,BTBD6,C11ORF95,CBX4,CCNE1,CEBPB,CENPJ,CERCAM,CKMT2,CLEC2L,COL6A2,CSNK1G2,CTBP2,CTH,DENND1A,DENND3,DGCR6L,DNAJB5,EBF2,EHBP1L1,EMILIN3,ENSG00000249141,ESPN,EVA1B,FAM228A,FAM89B,FBXO25,FOXD2,G3BP1,GAMT,GATA2,GATA3,GATA5,GNG13,GPR153,GPX4,GTF2IRD1,HELZ,HES1,HIC1,HMCN1,HNRNPH1,HRC,HSD17B1,HSPG2,IER3,IGDCC3,IL17REL,INO80,IRS1,IRX2,…
TF	Factor: BTEB2; motif: WGGGTGKGGCNGGN	TF:M09972	0.0153751	1.81318	9219	572	320	19728	SEPT9,ABAT,ABCC1,ABCC6,ABCG1,ACBD3,ACOT7,ACSBG2,ACTN4,ACTR3B,ADAMTS2,ADRA2C,AGO2,AHDC1,AKAP12,ALK,ALOX12B,ALOX15B,ALPI,ALPP,ANGPTL8,ANK1,AP1S3,AP2A1,ARHGAP45,ARHGAP8,ARHGDIA,ARHGEF10,ARHGEF16,ARHGEF17,ARL6,ARMC10,ARRDC4,ATP2C2,ATXN10,BFSP1,BICD2,BTBD6,C11ORF95,C19ORF12,C19ORF25,C2CD4D,C9ORF131,CA3,CACNA1E,CAPN12,CARHSP1,CASZ1,CBX4,CCND1,CCNE1,CD151,CD300A,CD83,CDC23,CDC25B,CDC25C,CEBPB,CEBPD,CEBP…
TF	Factor: ZFX; motif: SNAGGCCNCR	TF:M10121	0.015774	1.80206	3999	572	160	19728	ABCC1,ABCG1,ACTN4,ACTR3B,AGO2,ARC,ARF5,ARHGAP45,ARHGAP8,ARHGDIA,ARHGEF16,ARHGEF17,ATXN10,BAIAP2,BTBD2,BTBD6,BUD13,C19ORF12,CARHSP1,CBR1,CBX4,CD300A,CDC23,CDH4,CEBPB,CENPB,CEP89,CHRAC1,CIC,CLEC2L,COL6A1,COL6A2,COMTD1,CSNK1G2,CTDP1,CTU2,DENND1A,DENND3,DGCR6L,DHRS13,DUSP4,EHBP1L1,EIF4B,EMILIN3,EVA1B,FAM228A,FAM89B,FLOT1,GAMT,GOLM1,GPR153,GPRC5C,GPX4,HDGFL1,HIC1,HNRNPH1,HSPG2,IER3,IGDCC4,IRX4,ITSN2,J…
TF	Factor: ZNF436; motif: TCCTCCAGGAAGCCY	TF:M10477	0.0159592	1.79699	14522	572	466	19728	SEPT9,AAMP,ABCG1,ACBD3,ACOT7,ACOX2,ACSBG2,ACTN4,ACTR3B,ADAMTS2,ADGRD1,ADORA2A,ADRA2C,AHDC1,ALDH1L1,ALOX12B,ALOX15B,ALPI,ALPP,ANGPTL8,ANK1,ANXA2R,AP1S3,AP2A1,APC2,ARC,ARHGAP45,ARHGDIA,ARHGEF10,ARHGEF16,ARHGEF17,ARL6,ARMC10,ARRDC2,ARRDC4,ATP2C2,ATXN10,BAIAP2,BCL11B,BFSP1,BICD2,BNIPL,BTBD2,BTBD6,C11ORF95,C19ORF12,C19ORF25,C2CD4D,CA3,CA5A,CACNA1E,CALCA,CARHSP1,CARS,CASZ1,CBR3,CBX4,CCND1,CCNE1,CD151,C…
TF	Factor: DATF1; motif: SNGGRRGCWGNGGG	TF:M09724	0.0161114	1.79287	8403	572	296	19728	SEPT9,AAMP,AASS,ABAT,ABCC1,ABCC6,ABCG1,ACBD3,ACOX2,ACSBG2,ACTR3B,ADAMTS2,ADRA2C,AGO2,AHDC1,ALK,ALOX12B,ALOX15B,ANK1,AP1S3,AP2A1,ARC,ARF5,ARHGAP45,ARHGDIA,ARHGEF16,ARHGEF17,ARL6,ATXN10,BCL11B,BICD2,BNIPL,BTBD2,BUD13,C11ORF95,C9ORF131,CA5A,CALCA,CAPN12,CASP10,CASZ1,CBX4,CCND1,CD151,CD8B,CDC25B,CDC25C,CEBPB,CEBPG,CEL,CENPJ,CEP89,CERCAM,CFLAR,CHAC1,CHCHD6,CHRAC1,CHRNA6,CIC,CLDND2,CLEC2L,CLIP1,COL6A2,…
TF	Factor: EGR1; motif: NCNCCGCCCCCGCN; match class: 1	TF:M07208_1	0.0163201	1.78728	2195	572	99	19728	ACBD3,ACTR3B,AGO2,AHDC1,ALK,ALOX12B,ANK1,AP1S3,AP2A1,ARHGAP45,ARHGAP8,ARHGDIA,ARHGEF16,ATXN10,BAIAP2,BCL11B,BTBD2,C11ORF95,CBX4,CCND1,CCNE1,CD83,CDC25C,CEBPB,DENND1A,DLGAP2,DNAJB6,EHBP1L1,EMILIN3,ESPN,EVA1B,FAM89B,FGFR4,GCOM1,GFRA3,GPR153,HELZ,HOXD1,HSPG2,IER5,IL17REL,IRF2BP1,IRX2,JAG2,KIF2A,KRT18,LGI4,LRP8,LRRC24,LY6H,MAPK11,MCOLN3,MEX3B,MYZAP,NFATC1,NFIC,NIBAN2,NKX6-2,NR2F2,NSD1,PALD1,PAX2,PCNT…
TF	Factor: BTEB2; motif: GNAGGGGGNGGGSSNN	TF:M03814	0.016681	1.77778	5125	572	196	19728	AADAC,ABCG1,ACBD3,ADAMTS2,AGO2,AHDC1,ALK,ALOX12B,ALOX15B,ANK1,AP2A1,ARC,ARHGAP45,ARHGAP8,ARHGDIA,ARHGEF16,ARHGEF17,ARMC10,ATG16L1,BAIAP2,BCL11B,BNIPL,BTBD2,CAPN12,CARHSP1,CASZ1,CBR3,CBX4,CCND1,CD300A,CD83,CDC25C,CDCA2,CEBPB,CEBPD,CEL,CENPB,CIART,CIC,CLIP1,COL6A1,CRYBG1,CSNK1G2,DACT3,DDAH2,DENND1A,DENND3,DGCR6L,DNAJB6,DUSP4,E2F8,EDRF1,EIF4B,ENSG00000283239,ENSG00000283515,EPHA6,ERBB3,ERLIN2,ERRFI1…
TF	Factor: Egr-2; motif: GNGRRNGWGKGGGNGGRG; match class: 1	TF:M09898_1	0.0176137	1.75415	2543	572	111	19728	ACBD3,ACTR3B,ADAMTS2,AGO2,AHDC1,ALOX12B,ALOX15B,ANK1,AP2A1,ARHGAP8,ARHGEF10,ARHGEF16,BAIAP2,BCL11B,BTBD2,CASZ1,CBX4,CCND1,CCNE1,CD300A,CD83,CDC25B,CDC25C,CEBPB,CEL,CLEC2L,COL6A1,COL6A2,CSNK1G2,DENND1A,DLGAP2,DMPK,DNAJB6,DOCK6,DSCAM,E2F8,EHBP1L1,EPHA6,FAM89B,FGFR1,FGFR4,FOXA3,GFRA3,GNG13,GPBAR1,GPR153,GPRC5C,GTF2IRD1,HSPG2,IFT140,IL17REL,INO80,IRX2,JAG2,KIF2A,LGI4,LIN28A,LY6H,MAPK11,MEGF6,MEX3B,MS…
TF	Factor: TAFII250; motif: RARRWGGCGGMGGNGR	TF:M10086	0.0177471	1.75087	9266	572	321	19728	SEPT9,AAMP,AASS,ABAT,ABCC6,ABCG1,ACBD3,ACOX2,ACTN4,ACTR3B,ADAMTS2,ADRA2C,AGO2,AHDC1,ALOX12B,ANGPTL8,ANK1,ANKRD66,AP1S3,ARF5,ARHGAP45,ARHGAP8,ARHGDIA,ARHGEF16,ARHGEF17,ARL6,ARMC10,ARRDC2,ARRDC4,ATP2C2,ATXN10,BAIAP2,BCL11B,BICD2,BTBD2,BTBD6,BUD13,C11ORF95,CACNA1E,CAPN12,CASZ1,CBX4,CCDC126,CCNE1,CD151,CD83,CD8B,CDC23,CDCA2,CEBPB,CEBPD,CEBPG,CENPB,CERCAM,CFLAR,CHAC1,CHCHD6,CHRAC1,CIART,CLEC2L,CLIP1,C…
TF	Factor: ctcf; motif: YGGCCACCAGRKGGCRSYN	TF:M09890	0.0183247	1.73696	8482	572	298	19728	AADAC,AAMP,ADAMTS2,ADORA2A,ADRA2C,AGO2,AHDC1,ALDH1L1,ALK,ALPP,ANXA2R,APC2,ARC,ARF5,ARHGAP45,ARHGDIA,ARHGEF10,ARHGEF16,ARHGEF17,ARMC10,ARRDC4,ATG16L1,BAIAP2,BICD2,C11ORF95,C19ORF12,CA5A,CALCA,CARS,CBR3,CBX4,CCND1,CCNE1,CD151,CD300A,CD83,CDC25B,CDCA2,CEBPB,CEBPD,CEBPG,CEBPZ,CENPB,CENPJ,CEP89,CFLAR,CHAC1,CHCHD6,CHRAC1,CHST13,CIC,CLEC2L,CLIP1,COMTD1,CPN2,CRB2,CRYBG1,CSNK1G2,CTU2,DACT3,DBP,DENND1A,DEN…
TF	Factor: c-Myc:Max; motif: GCCAYGYGSN	TF:M00322	0.0187162	1.72778	7876	572	280	19728	SEPT9,ABCC1,ABCG1,ACSBG2,ACTN4,ACTR3B,ADAMTS2,ADD1,AGO2,AHDC1,ALDH1L1,ALPP,ANGPTL8,AP1S3,ARC,ARHGAP8,ARHGDIA,ARHGEF10,ARHGEF17,ARL6,ARMC10,ARRDC2,ARRDC4,ATG16L1,ATP2C2,ATXN10,BAIAP2,BCL11B,BFSP1,BICD2,BTBD2,BTBD6,BUD13,C19ORF12,C2CD4D,CARHSP1,CASZ1,CBR1,CBR3,CCND1,CCNE1,CD83,CEBPD,CEBPG,CEBPZ,CENPB,CEP89,CFLAR,CHCHD6,CIART,CIC,CKMT2,COL6A1,COMTD1,CPN2,CRB2,CRYBG1,CSNK1G2,CTDP1,CTU2,DACT3,DBP,DENN…
TF	Factor: Sp1; motif: NWRGCCACGCCCMCN	TF:M12152	0.0188176	1.72544	7342	572	264	19728	AAMP,ABCG1,ACBD3,ACTN4,ADRA2C,AHDC1,AKAP12,ALK,ARC,ARF5,ARHGAP45,ARHGAP8,ARHGDIA,ARHGEF16,ARHGEF17,ARL6,ARMC10,ARRDC2,ARRDC4,ATP2C2,ATXN10,BAIAP2,BCL11B,BICD2,BNIPL,BTBD6,BUD13,C11ORF95,C19ORF12,C19ORF25,CA3,CAPN12,CBR1,CBR3,CBX4,CCDC126,CCNE1,CD151,CDC25B,CDC25C,CDCA2,CDH4,CEBPB,CEBPD,CENPJ,CERCAM,CHAC1,CHCHD6,CHRAC1,CHST13,CIART,CIC,CKMT2,COL6A1,COMTD1,CRYBG1,CSNK1G2,CTDP1,CYP2R1,DACT3,DBP,DDAH…
TF	Factor: EGR1; motif: NGNGKGGGYGGNGS	TF:M09761	0.0188911	1.72374	5166	572	197	19728	AADAC,AASS,ABCC6,ACBD3,ACTR3B,ADAMTS2,AGO2,AHDC1,AKAP12,ALK,ALOX15B,ANGPTL8,ANK1,AP1S3,AP2A1,ARF5,ARHGAP8,ARHGDIA,ARHGEF16,ARMC10,ATG16L1,ATXN10,BAIAP2,BCL11B,BTBD2,C11ORF95,C19ORF25,CBR3,CBX4,CCND1,CCNE1,CD83,CDC25C,CDH4,CEBPB,CEBPD,CEL,CHAC1,CHRAC1,CIART,CLEC2L,CSNK1G2,DACT3,DENND1A,DLGAP2,DNAJB5,DNAJB6,DOCK6,DSCAM,DUSP4,EGFLAM,EHBP1L1,EIF4B,EMILIN3,EPHA6,ESPN,ETFB,EVA1B,FAM89B,FBXL13,FGFR4,FOX…
TF	Factor: BTEB2; motif: WGGGTGKGGCNGGN; match class: 1	TF:M09972_1	0.0190964	1.71905	3920	572	157	19728	SEPT9,ABCC1,ACBD3,ADRA2C,AHDC1,ALK,ALOX15B,ALPP,ARHGAP45,ARHGAP8,ARHGDIA,ARHGEF10,ARHGEF16,ARRDC4,ATP2C2,C11ORF95,C19ORF12,C2CD4D,CACNA1E,CARHSP1,CASZ1,CCND1,CCNE1,CD151,CD300A,CDC25C,CEL,CLEC2L,COL6A1,COL6A2,CRB2,DDAH2,DENND1A,DENND3,DHX35,DMPK,DNAJB5,DOCK6,DSTN,E2F8,ENSG00000283239,ESPN,EVA1B,FAM89B,FBXO25,FGFR4,FLOT1,FXYD1,G3BP1,GATA5,GCNT2,GCOM1,GNG13,GPIHBP1,GPR153,GPX4,GTF2IRD1,GUCY2D,HELZ,…
TF	Factor: MAZ; motif: NKGGGAGGGGRGGR; match class: 1	TF:M02023_1	0.0220467	1.65666	3114	572	130	19728	ABCC1,ADAMTS2,AGO2,AHDC1,ALOX15B,ANK1,AP2A1,ARHGAP8,ARHGEF10,ARHGEF16,ARHGEF17,ARRDC2,BAIAP2,BTBD2,C19ORF12,CACNA1E,CAPN12,CASZ1,CBX4,CCNE1,CDC25B,CDC25C,CIART,CIC,COL6A1,COL6A2,CRB2,CSNK1G2,DACT3,DNAJB5,DOCK6,DSCAM,DSTN,E2F8,EBF2,EIF4B,ENSG00000283239,EPHA6,ERRFI1,ESPN,EVA1B,FGFR1,FGFR4,FOXD2,FXYD1,GATA2,GATA3,GATA5,GPR132,GPR153,GPRC5C,GTF2IRD1,HELZ,HEY1,HIC1,HNRNPH1,HSPG2,INO80,IRX2,IRX4,ITSN2…
TF	Factor: Pax-5; motif: BCNNNRNGCANBGNTGNRTAGCSGCHNB	TF:M00143	0.0228463	1.64118	11397	572	381	19728	AAMP,ABCC1,ABCC6,ABCG1,ACOT7,ACTR3B,ADAMTS2,ADORA2A,ADRA2C,AGO2,AHDC1,ALK,ALOX12B,ALOX15B,ANGPTL8,ANK1,ANXA2R,AP1S3,AP2A1,APC2,ARF5,ARHGAP45,ARHGAP8,ARHGDIA,ARHGEF10,ARHGEF16,ARHGEF17,ARRDC2,ATP2C2,ATXN10,BAIAP2,BFSP1,BNIPL,BTBD2,BTBD6,BUD13,C19ORF25,C2CD4D,CA3,CA5A,CACNA1E,CAPN12,CARHSP1,CASZ1,CBX4,CCDC126,CCND1,CD300A,CD83,CDH4,CEBPB,CEBPD,CEBPG,CENPB,CEP89,CFLAR,CHAC1,CHRAC1,CHST13,CIC,CKMT2,C…
TF	Factor: Zic3; motif: NGGGKGGTC; match class: 1	TF:M00450_1	0.0229118	1.63994	7927	572	281	19728	SEPT9,AADACL2,AAMP,ABCC1,ABCC6,ABCG1,ACBD3,ACOT7,ACOX2,ACTN4,ACTR3B,ADORA2A,AHDC1,ALDH1L1,ALOX15B,ALPI,ANGPTL8,ANK1,AP1S3,AP2A1,APC2,ARC,ARHGAP45,ARHGAP8,ARHGEF10,ARHGEF16,ARMC10,ARRDC2,ARRDC4,ATP2C2,BAIAP2,BNIPL,BTBD2,C19ORF12,C19ORF25,CACNA1E,CALCA,CARHSP1,CARS,CBR3,CCNE1,CD8B,CDC25B,CDC25C,CDH4,CEBPB,CEBPZ,CEL,CHAC1,CHCHD6,CIC,CLDND2,CLEC2L,CLIP1,COL6A2,CRB2,CSNK1G2,CTBP2,CTH,CYTL1,DACT3,DDAH2…
TF	Factor: CSX; motif: NKRAGWGS; match class: 1	TF:M10008_1	0.0232425	1.63372	3964	572	158	19728	ABCG1,ACBD3,ACOX2,ADAMTS2,ALDH1L1,ALK,ALOX15B,APC2,ARC,ARF5,ATP2C2,BAIAP2,C11ORF95,C19ORF12,C19ORF25,CACNA1E,CALCA,CAPN12,CBX4,CD300A,CD8B,CDC25B,CDCA2,CEBPB,CIART,COL6A2,CPN2,CRB2,CRYBG1,CYP2R1,DACT3,DDAH2,DMPK,DOCK6,DSCAM,DSTN,E2F8,EGFLAM,ELFN1,EMILIN3,ENSG00000283515,EPHA6,ERBB3,ERRFI1,ETFB,EVA1B,FAM83D,FOXD2,FOXE3,FOXL2,FXYD1,G3BP1,GAMT,GATA5,GNG13,GPBAR1,GPIHBP1,GPR153,GPRC5C,GTF2IRD1,HDGFL1…
TF	Factor: E2F-1:Elk-1; motif: SGCGCSNNAMCGGAAGT; match class: 1	TF:M08205_1	0.0234158	1.63049	10440	572	354	19728	SEPT9,AAMP,AASS,ABAT,ABCG1,ACBD3,ACTR3B,ADAMTS2,ADORA2A,ADRA2C,AGO2,AHDC1,ALK,ALOX12B,ALOX15B,ANK1,ANXA2R,AP2A1,APC2,ARF5,ARHGAP8,ARHGDIA,ARHGEF10,ARHGEF16,ARHGEF17,ARMC10,ARRDC2,ARRDC4,ATG16L1,ATP2C2,ATXN10,BAIAP2,BCL11B,BICD2,BNIPL,BTBD6,C11ORF95,C19ORF12,C19ORF25,CA3,CACNA1E,CARS,CASZ1,CBR3,CBX4,CCDC126,CCND1,CCNE1,CD83,CDC25B,CDCA2,CDH4,CEBPB,CEBPD,CEBPG,CENPB,CENPJ,CEP89,CFLAR,CHAC1,CHCHD6,C…
TF	Factor: WT1; motif: SMCNCCNSC; match class: 1	TF:M01118_1	0.0246038	1.609	2766	572	118	19728	ADAMTS2,AGO2,AHDC1,ALOX12B,ANK1,AP2A1,ARHGAP45,ARHGAP8,ARHGEF10,ARHGEF16,ARHGEF17,ARRDC2,ATXN10,BAIAP2,BCL11B,CARHSP1,CASZ1,CCND1,CCNE1,CDC25B,CDC25C,CEBPB,CIC,CLDND2,COL6A1,DBP,DENND1A,DMPK,DNAJB5,DOCK6,DSTN,E2F8,EGFLAM,EHBP1L1,EIF4B,ENSG00000283239,ERBB3,FGFR1,FGFR4,FOXD2,FOXE3,FXYD1,GATA2,GPR153,GTF2IRD1,HELZ,HES1,IGDCC3,IRX2,KANK2,KIF2A,KLF15,LIN28A,LRP8,LRSAM1,LY6H,MAPK11,MEX3B,MLLT1,MRPL24,…
TF	Factor: GEMIN3; motif: NCWGGRARRGRGNGNG; match class: 1	TF:M09727_1	0.024888	1.60401	3211	572	133	19728	SEPT9,AASS,ABCC1,ABCG1,ACOX2,ACTR3B,AGO2,AHDC1,ALOX12B,ALOX15B,AP2A1,ARF5,ARHGAP45,ARHGAP8,ARHGEF10,ARHGEF16,ARHGEF17,ARRDC2,ARRDC4,BAIAP2,BTBD2,C9ORF131,CACNA1E,CALCA,CAPN12,CBX4,CCND1,CD300A,CDC25C,CDCA2,CHRNB3,CIART,CIC,CLIP1,COMTD1,DENND3,DHRS13,DOCK6,DUSP4,EBF2,EHBP1L1,EMILIN3,ETFB,EVA1B,FGFR1,FGFR4,FLOT1,FXYD1,GAMT,GATA2,GATA3,GATA5,GLIS3,GPBAR1,GPIHBP1,GPR132,GPR153,GPRC5C,GTF2IRD1,GTF3C5,…
TF	Factor: BEN; motif: CAGCGRNV; match class: 1	TF:M01240_1	0.0250936	1.60044	13232	572	431	19728	SEPT9,AASS,ABCC6,ABCG1,ACBD3,ACTR3B,ADAMTS2,ADGRD1,ADORA2A,ADRA2C,AGO2,AHDC1,AKAP12,ALDH1L1,ALK,ALOX15B,ANGPTL8,ANK1,ANXA2R,AP1S3,ARC,ARF5,ARHGAP45,ARHGAP8,ARHGDIA,ARHGEF10,ARHGEF16,ARHGEF17,ARL6,ARMC10,ARRDC4,ATG16L1,ATXN10,BAIAP2,BCL11B,BFSP1,BICD2,BTBD6,C11ORF95,C19ORF12,C19ORF25,CACNA1E,CALCA,CARHSP1,CARS,CASZ1,CBR3,CBX4,CCDC126,CCND1,CCNE1,CD151,CD300A,CD83,CD8B,CDC25B,CDC25C,CDCA2,CDH4,CEBP…
TF	Factor: E2F-4; motif: GCGGGAAANA; match class: 1	TF:M02090_1	0.0252987	1.5969	6379	572	234	19728	SEPT9,AAMP,AASS,ABCC1,ACOT7,ADAMTS2,ADORA2A,ADRA2C,AHDC1,ALDH1L1,ALK,ALOX12B,ALPP,ANK1,AP1S3,APC2,ARF5,ARHGAP8,ARHGDIA,ARHGEF10,ARHGEF16,ARHGEF17,ARMC10,ARRDC2,ATG16L1,BAIAP2,BTBD6,C11ORF95,C19ORF25,CACNA1E,CASZ1,CCDC126,CCND1,CCNE1,CD83,CDC23,CDH4,CEBPD,CEBPG,CEBPZ,CENPB,CENPJ,CFLAR,CHAC1,CHCHD6,CHRAC1,CHST13,CLIP1,COL6A1,COL6A2,COMTD1,CSNK1G2,CTBP2,CTH,DBP,DENND3,DGCR6L,DLGAP2,DNAJB5,DNAJB6,DST…
TF	Factor: LKLF; motif: GGGGTGGKSN; match class: 1	TF:M07261_1	0.0260182	1.58472	4064	572	161	19728	SEPT9,AAMP,ABCC1,ABCG1,ACBD3,ACOT7,ACSBG2,ACTR3B,ADORA2A,AHDC1,ALOX15B,ALPP,ARHGAP45,ARHGAP8,ARHGDIA,ARHGEF17,ARRDC4,BAIAP2,BICD2,BTBD2,C11ORF95,C19ORF12,CA3,CACNA1E,CAPN12,CARHSP1,CASZ1,CBX4,CCND1,CCNE1,CD300A,CDC25B,CDC25C,CEBPB,CEBPD,CENPB,CHRAC1,CHST13,CIART,CLEC2L,CRB2,CSNK1G2,CYTL1,DACT3,DDAH2,DHX35,DLGAP2,DMPK,DOCK6,DSTN,EGFLAM,EHBP1L1,ELFN1,ENO3,ESPN,EVA1B,FAM89B,FGFR1,FGFR4,FOXD2,FXYD1,G…
TF	Factor: EGR1; motif: NCNCCGCCCCCGCN	TF:M07208	0.0263301	1.57955	6187	572	228	19728	AADAC,AAMP,AASS,ABCC6,ACBD3,ACOT7,ACTR3B,ADAMTS2,AGO2,AHDC1,ALDH1L1,ALK,ALOX12B,ALOX15B,ANK1,AP1S3,AP2A1,APC2,ARF5,ARHGAP45,ARHGAP8,ARHGDIA,ARHGEF16,ARHGEF17,ARMC10,ARRDC4,ATG16L1,ATXN10,BAIAP2,BCL11B,BNIPL,BTBD2,BTBD6,C11ORF95,C19ORF12,C19ORF25,CACNA1E,CASZ1,CBR3,CBX4,CCDC126,CCND1,CCNE1,CD300A,CD83,CDC25C,CDH4,CEBPB,CEBPD,CHAC1,CHRAC1,CIART,CIC,CLEC2L,CRYBG1,CSNK1G2,DACT3,DENND1A,DLGAP2,DMPK,DN…
TF	Factor: SALL2; motif: GGGTGGG; match class: 1	TF:M04595_1	0.0277438	1.55683	7375	572	264	19728	SEPT9,AAMP,AASS,ABCC1,ABCC6,ABCG1,ACBD3,ACOT7,ACSBG2,ACTN4,ACTR3B,ADAMTS2,AHDC1,AKAP12,ALK,ALOX12B,ALOX15B,ANGPTL8,ANKRD66,APC2,ARC,ARHGAP45,ARHGAP8,ARHGEF10,ARHGEF16,ARHGEF17,ARRDC2,ARRDC4,BICD2,BTBD2,BUD13,C11ORF95,C19ORF12,C2CD4D,CA3,CACNA1E,CALCA,CAPN12,CARHSP1,CASZ1,CBR3,CBX4,CCND1,CCNE1,CD151,CD300A,CD83,CDC25B,CDC25C,CDCA2,CDH4,CEBPB,CEBPD,CEL,CFLAR,CHCHD6,CHRAC1,CHST13,CIART,CLEC2L,COL6A2…
TF	Factor: MAZ; motif: GGGGAGGG; match class: 1	TF:M00649_1	0.0301912	1.52012	4167	572	164	19728	ABCC1,ACOT7,ADAMTS2,AGO2,AHDC1,AKAP12,ALOX12B,ALOX15B,AP2A1,APC2,ARHGAP45,ARHGEF10,ARHGEF16,ARHGEF17,ATXN10,BAIAP2,BCL11B,BTBD2,C2CD4D,CARHSP1,CASZ1,CBR1,CBR3,CBX4,CCND1,CCNE1,CD300A,CDC25C,CEBPD,CEL,CIART,CIC,CLDND2,CLEC2L,COL6A1,COL6A2,CRB2,CSNK1G2,DENND1A,DLGAP2,DMPK,DNAJB5,DOCK6,DSTN,DUSP4,E2F8,EBF2,EDRF1,EHBP1L1,EIF4B,ENO3,ENSG00000283515,ERBB3,ERRFI1,ESPN,FAM3D,FLOT1,FOXE3,FOXL2,FXYD1,GATA2…
TF	Factor: E2F-3:HES-7; motif: NNNSGCGCSNNNNNCRCGYGNN	TF:M08526	0.032154	1.49277	16871	572	523	19728	SEPT9,AAMP,AASS,ABAT,ABCC1,ABCC6,ABCG1,ACBD3,ACOT7,ACOX2,ACSBG2,ACTN4,ACTR3B,ADAMTS2,ADGRD1,ADORA2A,ADRA2C,ADRB2,AGO2,AHDC1,AKAP12,ALDH1L1,ALK,ALOX12B,ALOX15B,ALPI,ALPP,ANGPTL8,ANK1,ANXA2R,AP1S3,AP2A1,APC2,ARC,ARF5,ARHGAP45,ARHGAP8,ARHGDIA,ARHGEF10,ARHGEF16,ARHGEF17,ARL6,ARMC10,ARRDC2,ARRDC4,ATG16L1,ATP2C2,ATXN10,BAIAP2,BCL11B,BFSP1,BICD2,BTBD2,BTBD6,BUD13,C11ORF95,C19ORF12,C19ORF25,C2CD4D,CA3,CA…
TF	Factor: KLF16; motif: GMCACGCCCCC; match class: 1	TF:M03914_1	0.0342544	1.46528	709	572	42	19728	ALK,ARHGEF16,BTBD6,CCNE1,CHRAC1,DACT3,DDAH2,DENND1A,DENND3,DHX35,EHBP1L1,ENSG00000249141,ENSG00000283239,FAM89B,FBXO25,FGFR4,GPR153,HSPG2,ISCA1,JAG2,KLC3,MEGF6,MSRA,MYO10,NIBAN2,NUDT14,PCNT,PEX10,PHPT1,PIM3,PLXND1,PPFIA3,PRR5,PRR5-ARHGAP8,PRUNE1,RNASET2,RNH1,SBNO2,SETX,SOD1,TBC1D14,TEAD3
TF	Factor: ER71:Pax-5; motif: ACCGGAACYACGCWTSANTG; match class: 1	TF:M08266_1	0.0343005	1.4647	8981	572	311	19728	SEPT9,AAMP,ABAT,ABCC1,ABCG1,ACBD3,ACOT7,ACTN4,ACTR3B,ADAMTS2,ADRA2C,AGO2,AHDC1,AKAP12,ANGPTL8,ANK1,ANXA2R,AP1S3,AP2A1,ARC,ARF5,ARHGAP45,ARHGEF16,ARHGEF17,ARMC10,ARRDC4,ATG16L1,ATXN10,BAIAP2,BCL11B,BFSP1,BICD2,BNIPL,C11ORF95,C19ORF25,CA3,CACNA1E,CARHSP1,CARS,CASZ1,CBR1,CCDC126,CCND1,CCNE1,CD8B,CDC23,CDC25B,CDCA2,CEBPD,CEBPZ,CENPJ,CEP89,CFLAR,CHAC1,CHST13,CIC,CLEC2L,COMTD1,CRYBG1,CSNK1G2,CTDP1,CTH,…
TF	Factor: AP-2gamma; motif: NTGSCCTGRGGSNN	TF:M09591	0.0360274	1.44337	8338	572	292	19728	SEPT9,AAMP,AASS,ABCG1,ACBD3,ACOT7,ACTR3B,ADORA2A,AGO2,AHDC1,ALOX12B,ALPI,ALPP,ANGPTL8,APC2,ARHGAP45,ARHGAP8,ARHGEF10,ARHGEF16,ARHGEF17,ARL6,ARRDC2,ARRDC4,ATP2C2,ATXN10,BAIAP2,BICD2,BTBD2,BTBD6,C11ORF95,C19ORF25,C2CD4D,CA5A,CALCA,CBR3,CBX4,CCDC126,CCND1,CCNE1,CD300A,CD8B,CDC25C,CDCA2,CDH4,CEBPB,CEBPD,CEL,CENPJ,CEP89,CERCAM,CHCHD6,CHRAC1,CIC,CLDND2,CLEC2L,CLIP1,COL6A1,COL6A2,COMTD1,CPN2,CRB2,CSNK1G…
TF	Factor: LRF; motif: RCGACCACCNN	TF:M12230	0.0382424	1.41745	8547	572	298	19728	SEPT9,AAMP,ABCC1,ABCC6,ABCG1,ACBD3,ACTR3B,ADAMTS2,AGO2,ALDH1L1,ALOX15B,ANK1,AP1S3,APC2,ARC,ARF5,ARHGAP8,ARHGEF10,ARHGEF16,ARHGEF17,ARL6,ARMC10,ARRDC2,ARRDC4,ATP2C2,BAIAP2,BICD2,BNIPL,BTBD2,BTBD6,C11ORF95,C19ORF12,C19ORF25,CA3,CACNA1E,CARS,CASZ1,CBR1,CBR3,CCNE1,CDC25B,CDC25C,CDCA2,CDH4,CEBPB,CEBPD,CEBPG,CEP89,CERCAM,CFLAR,CHCHD6,CLDND2,CLEC2L,CLIP1,COL6A1,COL6A2,COMTD1,CRB2,CSNK1G2,CTDP1,CTH,CTU2,…
TF	Factor: ZF5; motif: NGAGCGCGC	TF:M10111	0.0400308	1.39761	2648	572	113	19728	AAMP,ABCG1,ADRA2C,ADRB2,AGO2,AHDC1,ALK,ANXA2R,APC2,ARF5,ARHGAP8,BAIAP2,BFSP1,C19ORF12,CBX4,CCNE1,CDH4,CEBPB,CEBPD,CEBPG,CENPB,CTDP1,CYP2R1,DGCR6L,DHRS13,DHX35,DLGAP2,DUSP4,EHBP1L1,EPHA6,FANCI,FGFR1,FOXA3,GATA2,GATA3,GCOM1,GFRA3,GPR153,GPRC5C,GTF2IRD1,HDGF,HNRNPH1,IFT140,IGDCC3,IGDCC4,IRF2BP1,IRS1,IRX2,IRX4,KCNS3,KIAA0232,KIF2A,KLF15,LRP8,LRR1,LRRC24,LY6H,MCOLN3,MYZAP,NAGLU,NCAM2,NFIC,NKX6-2,NSD1,…
TF	Factor: ctcf; motif: YGGCCACCAGRKGGCRSYN; match class: 1	TF:M09890_1	0.0403715	1.39393	2884	572	121	19728	ADAMTS2,ADORA2A,ADRA2C,AGO2,ANXA2R,APC2,ARC,ARHGDIA,ARHGEF16,ARHGEF17,BICD2,C11ORF95,CBX4,CD151,CD300A,CDC25B,CEBPB,CEBPG,CENPB,CFLAR,CHAC1,CHCHD6,CHRAC1,COMTD1,CPN2,CRYBG1,CSNK1G2,CTU2,DACT3,DBP,DENND1A,DENND3,DGCR6L,DHRS13,DMPK,DOCK6,DUSP4,E2F8,EBF2,ELFN1,FAM3D,FAM83D,FFAR2,FGFR4,FOXD2,FOXE3,FOXL2,G3BP1,GATA2,GPRC5C,GTF3C5,HDGF,HDGFL1,HELZ,IER3,IGDCC4,IL17REL,INO80,ITSN2,IVNS1ABP,JAG2,KANK2,KDM…
TF	Factor: RUNX2; motif: WRACCGCANWAACCGCAN	TF:M04107	0.0406774	1.39065	12353	572	406	19728	AADAC,AAMP,AASS,ABAT,ABCC1,ABCC6,ABCG1,ACBD3,ACOT7,ACSBG2,ACTN4,ADAMTS2,ADD1,ADGRD1,ADORA2A,ADRA2C,AGO2,AHDC1,AKAP12,ALK,ALOX12B,ALOX15B,ALPP,ANK1,APC2,ARHGAP45,ARHGAP8,ARHGDIA,ARHGEF10,ARHGEF16,ARHGEF17,ARL6,ATP2C2,ATXN10,BAIAP2,BCL11B,BICD2,BTBD2,BTBD6,BUD13,C11ORF95,C19ORF12,C19ORF25,C9ORF131,CA5A,CACNA1E,CALCA,CAPN12,CARHSP1,CARS,CASZ1,CBR1,CBR3,CBX4,CCND1,CCNE1,CD300A,CD8B,CDC23,CDC25B,CDCA2…
TF	Factor: ctcf; motif: CCNCNAGRKGGCRSTN; match class: 1	TF:M07249_1	0.0414065	1.38293	2073	572	93	19728	ABCG1,ACOX2,AGO2,ANK1,ARHGEF16,BICD2,C11ORF95,CBX4,CD151,CEBPB,CENPB,CRYBG1,CSNK1G2,DENND1A,DENND3,DHRS13,DOCK6,EBF2,EGFLAM,ELFN1,EMILIN3,ENSG00000249141,ENSG00000283239,FGFR4,FOXA3,FOXD2,FOXL2,FXYD1,GATA2,GPBAR1,GPRC5C,HEY1,HIC1,HSPG2,IGDCC4,IRF2BP1,IRS1,JAG2,KIF2A,LATS2,LGI4,LIFR,LIN28A,LRRC24,LY6H,MAPK11,MCOLN2,MSRA,NDRG3,NR2F2,NRTN,NSD1,NTNG2,NUDT14,OTOP1,PALD1,PEAR1,PHF21B,PIK3CB,PIM3,PLCH2,…
TF	Factor: DEC1; motif: NCNCACRTGNSC	TF:M08870	0.0421993	1.37469	7947	572	280	19728	AAMP,ACSBG2,ACTR3B,ADAMTS2,ADORA2A,ADRA2C,AKAP12,ALDH1L1,ALOX15B,ALPP,ANGPTL8,AP2A1,ARC,ARHGAP45,ARHGAP8,ARHGEF10,ARHGEF16,ARHGEF17,ARMC10,ARRDC4,ATP2C2,ATXN10,BTBD2,BTBD6,C19ORF25,CA3,CACNA1E,CARHSP1,CASZ1,CBR1,CCND1,CCNE1,CD151,CD300A,CD8B,CDC25C,CEBPZ,CEL,CERCAM,CFLAR,CHAC1,CHCHD6,CHRNB3,CHST13,CIART,CKMT2,CLEC2L,CLIP1,COL6A1,COL6A2,COMTD1,CPN2,CRYBG1,CSNK1G2,CTDP1,CTU2,DACT3,DBP,DENND1A,DENND…
TF	Factor: E2F-1; motif: NNNSSCGCSAANN; match class: 1	TF:M07250_1	0.0425668	1.37093	5516	572	206	19728	AASS,ACTN4,ADAMTS2,ADRA2C,AGO2,ALDH1L1,ALPP,ANXA2R,AP1S3,AP2A1,ARC,ARHGAP8,ARHGDIA,ARHGEF10,ARHGEF17,ATP2C2,BCL11B,BFSP1,BTBD2,BTBD6,C19ORF12,CARHSP1,CBR3,CBX4,CCND1,CCNE1,CD83,CDC25B,CEBPB,CEBPD,CENPB,CFLAR,CHRAC1,CIC,CLEC2L,CLIP1,CRYBG1,CSNK1G2,CTBP2,CTU2,CYP2R1,DACT3,DENND3,DHRS13,DHX35,DLGAP2,DNAJB5,DNAJB6,DOCK6,DUSP4,E2F8,EGFLAM,EIF4B,ELFN1,ENSG00000283239,EPHA6,ERBB3,ERLIN2,ERRFI1,FAM228A,F…
TF	Factor: p300; motif: ACNTCCG	TF:M04826	0.0427774	1.36879	17812	572	544	19728	SEPT9,AADAC,AAMP,AASS,ABAT,ABCB5,ABCC1,ABCC6,ABCG1,ACBD3,ACOT7,ACOX2,ACSBG2,ACTN4,ACTR3B,ADAMTS2,ADD1,ADGRD1,ADORA2A,ADRA2C,ADRB2,AGO2,AHDC1,AKAP12,ALDH1L1,ALK,ALOX12B,ALOX15B,ALPP,ANGPTL8,ANK1,ANKRD66,ANXA2R,AP1S3,AP2A1,APC2,ARC,ARF5,ARHGAP45,ARHGAP8,ARHGDIA,ARHGEF10,ARHGEF16,ARHGEF17,ARL6,ARMC10,ARRDC2,ARRDC4,ATG16L1,ATP2C2,ATXN10,BAIAP2,BCL11B,BFSP1,BICD2,BNIPL,BTBD2,BTBD6,BUD13,C11ORF95,C19OR…
TF	Factor: EKLF; motif: NGGGYGKGGCNNGG; match class: 1	TF:M09969_1	0.0428363	1.36819	1491	572	72	19728	ABCC1,ALK,ARF5,ARHGDIA,ATP2C2,CCNE1,CEBPB,CLEC2L,COL6A1,DACT3,DENND3,DOCK6,DSTN,EIF4B,ENSG00000283239,ESPN,FAM89B,GCOM1,GPIHBP1,GPR153,GPX4,HELZ,HLA-B,HNRNPH1,HSPG2,IFT140,IRX4,IVNS1ABP,JAG2,KCNS3,KIAA0232,KLF15,LIFR,LMF1,MAPK11,MAST3,MCOLN2,MEGF6,MICB,MPHOSPH6,MYCBPAP,MYO10,MYZAP,NAP1L4,NDRG3,NIBAN2,NUDT14,PCNT,PEPD,PEX10,PFN1,PHF21B,PHPT1,PLXND1,PPFIA3,PRR5,PRR5-ARHGAP8,PRUNE1,RBM38,RHOBTB1,RNH…
TF	Factor: CPBP; motif: SNCCCNN	TF:M01822	0.0428768	1.36778	19349	572	572	19728	SEPT9,AADAC,AADACL2,AAMP,AASS,ABAT,ABCB5,ABCC1,ABCC6,ABCG1,ACBD3,ACOT7,ACOX2,ACSBG2,ACTN4,ACTR3B,ADAMTS2,ADD1,ADGRD1,ADORA2A,ADRA2C,ADRB2,AGO2,AHDC1,AKAP12,ALDH1L1,ALK,ALOX12B,ALOX15B,ALPI,ALPP,ANGPTL8,ANK1,ANKRD66,ANXA2R,AP1S3,AP2A1,APC2,ARC,ARF5,ARHGAP45,ARHGAP8,ARHGDIA,ARHGEF10,ARHGEF16,ARHGEF17,ARL6,ARMC10,ARRDC2,ARRDC4,ATG16L1,ATP2C2,ATXN10,BAIAP2,BCL11B,BFSP1,BICD2,BNIPL,BTBD2,BTBD6,BUD13,C…
TF	Factor: Egr-1; motif: GCGCATGCG; match class: 1	TF:M04869_1	0.0447305	1.3494	10253	572	347	19728	AAMP,AASS,ABCC1,ABCG1,ACTN4,ACTR3B,ADAMTS2,ADRA2C,ADRB2,AGO2,AHDC1,ALK,ANK1,AP1S3,AP2A1,APC2,ARC,ARHGAP45,ARHGDIA,ARHGEF10,ARHGEF16,ARMC10,ARRDC2,ARRDC4,ATP2C2,ATXN10,BAIAP2,BCL11B,BFSP1,BICD2,BTBD2,BTBD6,BUD13,C11ORF95,CALCA,CARHSP1,CASZ1,CBR1,CBR3,CBX4,CCDC126,CCND1,CCNE1,CD83,CDC25C,CDH4,CEBPB,CEBPD,CEBPG,CEBPZ,CENPB,CERCAM,CFLAR,CHCHD6,CHRAC1,CHST13,CIC,CLDND2,CLEC2L,CLIP1,COL6A2,COMTD1,CPN2,…
TF	Factor: KLF15; motif: RCCACGCCCCCC; match class: 1	TF:M12157_1	0.04622	1.33517	816	572	46	19728	ALK,ARC,ARHGEF16,BTBD6,CCNE1,CD151,CHCHD6,CHRAC1,DACT3,DDAH2,DENND1A,DENND3,DHX35,EHBP1L1,ENSG00000249141,ENSG00000283239,FAM89B,FBXO25,FGFR4,GPR153,GPX4,HSPG2,IFT140,ISCA1,JAG2,KLC3,LRRC24,MEGF6,MYO10,NIBAN2,NUDT14,PCNT,PEX10,PHPT1,PLXND1,PPFIA3,PRUNE1,PTK2,RNASET2,RNH1,SBNO2,SETX,SOD1,TBC1D14,TDRP,TEAD3
TF	Factor: HIC1; motif: NSNNNNTGCCCSSNN; match class: 1	TF:M01072_1	0.0491994	1.30804	893	572	49	19728	ABCC1,ANK1,ARC,ARHGEF16,ARHGEF17,ARRDC2,BTBD2,CARS,CBX4,CDH4,CEBPB,CEBPD,CENPB,CHAC1,CHRAC1,CLIP1,DENND1A,DENND3,DSCAM,EMILIN3,ENSG00000283239,ERRFI1,EVA1B,FOXE3,GTF2IRD1,HSD17B1,ITSN2,KLC3,NDRG3,NKX6-3,NR2F2,NSD1,PABPC3,PEX10,PIEZO1,PLXND1,QKI,RNF130,RTL10,SH3D21,SHROOM1,SLC7A5,SYNGR1,TAPT1,TNFRSF25,UBE2E2,USP15,WNT7B,ZNF703
MIRNA	hsa-miR-6889-5p	MIRNA:hsa-miR-6889-5p	0.00690289	2.16097	82	464	12	14849	AGO2,CASZ1,CLIP1,HIC1,MLLT1,NFIC,NKX6-2,SLC7A5,ZNF385A,ZNF43,ZNF562,ZNF787
MIRNA	hsa-miR-6777-5p	MIRNA:hsa-miR-6777-5p	0.00690289	2.16097	82	464	12	14849	AGO2,CASZ1,CLIP1,HIC1,MLLT1,NFIC,NKX6-2,SLC7A5,ZNF385A,ZNF43,ZNF562,ZNF787
HPA	thymus; medullary cells[‚â•Medium]	HPA:0580062	0.0149998	1.82391	15	350	5	10596	ADORA2A,CD8B,E2F8,IL17REL,MZB1
HPA	thymus; cortical cells[‚â•Medium]	HPA:0580822	0.0149998	1.82391	15	350	5	10596	ADORA2A,CD8B,E2F8,IL17REL,MZB1
HPA	thymus; medullary cells[‚â•Low]	HPA:0580061	0.0212301	1.67305	16	350	5	10596	ADORA2A,CD8B,E2F8,IL17REL,MZB1
HPA	thymus; cortical cells[‚â•Low]	HPA:0580821	0.0292661	1.53363	17	350	5	10596	ADORA2A,CD8B,E2F8,IL17REL,MZB1
HPA	thymus	HPA:0580000	0.0292661	1.53363	17	350	5	10596	ADORA2A,CD8B,E2F8,IL17REL,MZB1
HP	Abnormality of the ankles	HP:0003028	0.0238362	1.62276	126	169	16	4461	APC2,C19ORF12,CARS,COL6A1,COL6A2,CYP2R1,ERLIN2,GTF2I,GTF2IRD1,LGI4,LIFR,NSD1,PSMD12,RETREG1,SLC39A14,SOD1
