# Supplementary material for: Placental DNA methylation marks are associated with maternal depressive symptoms during early pregnancy
Source: Neurobiol Stress. 2021 Jul 31;15:100374. doi: 10.1016/j.ynstr.2021.100374 (PMC8353413; doi:10.1016/j.ynstr.2021.100374)
Supplement: Multimedia component 4 [file mmc4.xlsx]

## Sheet: TableD.1
Table D.1. Expression enrichment of genes (from annotatr and great) closest to CpG sites associated with EPDS1 score in brain regions at different developmental stages. (age category 1=prenatal, 2=infant, 3=childhood, 4=adolescence, 5=adulthood (>19 years). Output from ABAEnrichment.
no	age_category	structure_id	structure	n_significant	mean_FWER	min_FWER	equivalent_structures	FWERs
9	1	Allen:10657	CBC_cerebellar cortex	1	0.624111	0.002	Allen:10657;Allen:10656;Allen:10655;Allen:10654;Allen:10653	0.999;1;0.981;0.895;0.002;0.546;0.759;0.227;0.208
2	1	Allen:10269	V1C_primary visual cortex (striate cortex, area V1/17)	3	0.467222	0.017	Allen:10269;Allen:10268	1;0.999;0.983;0.965;0.017;0.043;0.098;0.058;0.042
3	1	Allen:10243	STC_posterior (caudal) superior temporal cortex (area 22c)	2	0.493556	0.024	Allen:10243;Allen:10240	1;1;0.97;0.978;0.024;0.1;0.133;0.029;0.208
5	1	Allen:10185	VFC_ventrolateral prefrontal cortex	2	0.556667	0.034	Allen:10185	1;1;0.983;0.97;0.034;0.108;0.702;0.17;0.043
16	1	Allen:13322	DLTC_dorsolateral temporal neocortex	1	0.515556	0.035	Allen:13322	1;0.999;0.981;0.992;0.035;0.161;0.207;0.091;0.174
18	1	Allen:10235	TCx_temporal neocortex	1	0.546778	0.037	Allen:10235	1;1;0.982;0.994;0.037;0.201;0.408;0.091;0.208
21	1	Allen:10361	AMY_amygdaloid complex	1	0.663444	0.04	Allen:10361	0.999;1;0.96;0.978;0.04;0.474;0.868;0.374;0.278
24	1	Allen:10161	FCx_frontal neocortex	1	0.671778	0.043	Allen:10161	1;1;0.984;0.995;0.176;0.675;0.946;0.227;0.043
6	2	Allen:10331	CN_cerebral nuclei	1	0.532889	0	Allen:10331	1;1;0.993;0.846;0.195;0.232;0.211;0.319;0
7	2	Allen:10333	STR_striatum	1	0.668	0	Allen:10333;Allen:10332	1;1;0.995;0.977;0.647;0.683;0.291;0.419;0
1	2	Allen:10185	VFC_ventrolateral prefrontal cortex	3	0.514444	0.001	Allen:10185	1;1;0.996;0.992;0.147;0.031;0.037;0.426;0.001
10	2	Allen:10163	M1C_primary motor cortex (area M1, area 4)	1	0.498333	0.007	Allen:10163;Allen:10162	1;1;0.991;0.965;0.132;0.152;0.113;0.125;0.007
11	2	Allen:10657	CBC_cerebellar cortex	1	0.680556	0.007	Allen:10657;Allen:10656;Allen:10655;Allen:10654;Allen:10653	0.997;1;1;1;0.713;0.527;0.536;0.345;0.007
4	2	Allen:10172	PFC_prefrontal cortex	2	0.557444	0.03	Allen:10172	1;1;0.999;0.998;0.332;0.03;0.069;0.546;0.043
14	2	Allen:10361	AMY_amygdaloid complex	1	0.505111	0.031	Allen:10361	0.999;1;0.988;0.914;0.211;0.15;0.062;0.191;0.031
15	2	Allen:10158	Tel_telencephalon	1	0.623444	0.033	Allen:10158	1;1;1;0.977;0.317;0.339;0.319;0.626;0.033
19	2	Allen:10225	IPC_posteroventral (inferior) parietal cortex	1	0.592778	0.039	Allen:10225;Allen:10214	1;1;1;0.995;0.039;0.301;0.299;0.394;0.307
22	2	Allen:10161	FCx_frontal neocortex	1	0.554222	0.043	Allen:10161	1;1;0.999;0.973;0.241;0.043;0.201;0.442;0.089
23	2	Allen:10194	OFC_orbital frontal cortex	1	0.583111	0.043	Allen:10194	1;1;0.991;0.998;0.367;0.213;0.208;0.428;0.043
25	2	Allen:13322	DLTC_dorsolateral temporal neocortex	1	0.785111	0.043	Allen:13322	1;1;1;0.996;0.737;0.515;0.837;0.938;0.043
17	3	Allen:10333	STR_striatum	1	0.717222	0.036	Allen:10333;Allen:10332	0.999;1;0.998;0.862;0.613;0.686;0.814;0.447;0.036
20	3	Allen:10361	AMY_amygdaloid complex	1	0.607444	0.039	Allen:10361	0.999;1;0.974;0.872;0.352;0.364;0.627;0.24;0.039
8	4	Allen:10294	HIP_hippocampus (hippocampal formation)	1	0.529889	0.001	Allen:10294;Allen:10293;Allen:10292	1;1;0.931;0.996;0.109;0.416;0.097;0.219;0.001
12	4	Allen:10657	CBC_cerebellar cortex	1	0.821556	0.019	Allen:10657;Allen:10656;Allen:10655;Allen:10654;Allen:10653	0.997;1;1;1;0.836;0.973;0.823;0.746;0.019
13	4	Allen:10398	MD_mediodorsal nucleus of thalamus	1	0.590222	0.029	Allen:10398;Allen:10397;Allen:10391;Allen:10390;Allen:10389	1;0.998;0.628;0.385;0.247;0.49;0.624;0.911;0.029
26	1	Allen:10160	NCx_neocortex (isocortex)	0	0.603111	0.058	Allen:10160	1;1;0.983;0.929;0.212;0.583;0.559;0.058;0.104
27	4	Allen:10194	OFC_orbital frontal cortex	0	0.735444	0.058	Allen:10194	0.998;1;1;0.996;0.605;0.38;0.783;0.799;0.058
28	3	Allen:10331	CN_cerebral nuclei	0	0.643889	0.06	Allen:10331	0.999;1;0.998;0.873;0.378;0.458;0.714;0.315;0.06
29	3	Allen:10243	STC_posterior (caudal) superior temporal cortex (area 22c)	0	0.705889	0.06	Allen:10243;Allen:10240	0.996;1;0.992;0.907;0.323;0.264;0.979;0.832;0.06
30	4	Allen:10161	FCx_frontal neocortex	0	0.765333	0.062	Allen:10161	1;1;0.994;0.998;0.637;0.434;0.942;0.821;0.062
31	3	Allen:10161	FCx_frontal neocortex	0	0.643889	0.063	Allen:10161	1;1;0.992;0.955;0.063;0.075;0.979;0.624;0.107
32	3	Allen:10236	A1C_primary auditory cortex (core)	0	0.605778	0.064	Allen:10236	1;1;0.985;0.878;0.116;0.144;0.818;0.447;0.064
33	3	Allen:10269	V1C_primary visual cortex (striate cortex, area V1/17)	0	0.685889	0.064	Allen:10269;Allen:10268	0.999;1;0.985;0.873;0.126;0.32;0.89;0.916;0.064
34	3	Allen:10194	OFC_orbital frontal cortex	0	0.666889	0.079	Allen:10194	1;1;0.986;0.881;0.079;0.266;0.903;0.76;0.127
35	3	Allen:10163	M1C_primary motor cortex (area M1, area 4)	0	0.627556	0.08	Allen:10163;Allen:10162	1;1;0.992;0.927;0.116;0.16;0.852;0.521;0.08
36	1	Allen:10172	PFC_prefrontal cortex	0	0.614444	0.083	Allen:10172	1;1;0.964;0.995;0.083;0.298;0.748;0.342;0.1
37	3	Allen:10657	CBC_cerebellar cortex	0	0.581667	0.085	Allen:10657;Allen:10656;Allen:10655;Allen:10654;Allen:10653	0.999;1;1;0.801;0.352;0.537;0.363;0.085;0.098
38	2	Allen:10294	HIP_hippocampus (hippocampal formation)	0	0.591778	0.088	Allen:10294;Allen:10293;Allen:10292	1;1;0.994;0.999;0.468;0.15;0.224;0.403;0.088
39	4	Allen:10173	DFC_dorsolateral prefrontal cortex	0	0.798111	0.088	Allen:10173	1;1;0.997;0.998;0.605;0.648;0.856;0.991;0.088
40	2	Allen:10209	S1C_primary somatosensory cortex (area S1, areas 3,1,2)	0	0.542556	0.09	Allen:10209	1;1;1;0.978;0.149;0.148;0.123;0.395;0.09
41	2	Allen:10235	TCx_temporal neocortex	0	0.773778	0.095	Allen:10235	1;1;1;0.996;0.699;0.458;0.782;0.934;0.095
42	3	Allen:10278	MFC_anterior (rostral) cingulate (medial prefrontal) cortex	0	0.706667	0.097	Allen:10278;Allen:10277	1;1;0.985;0.873;0.097;0.475;0.964;0.722;0.244
43	3	Allen:13322	DLTC_dorsolateral temporal neocortex	0	0.670333	0.099	Allen:13322	0.999;1;0.988;0.96;0.125;0.27;0.968;0.624;0.099
44	4	Allen:10208	PCx_parietal neocortex	0	0.803778	0.099	Allen:10208	1;1;0.997;1;0.636;0.586;0.975;0.941;0.099
45	1	Allen:10163	M1C_primary motor cortex (area M1, area 4)	0	0.675222	0.1	Allen:10163;Allen:10162	1;1;0.982;0.964;0.35;0.696;0.85;0.135;0.1
46	1	Allen:10208	PCx_parietal neocortex	0	0.673889	0.103	Allen:10208	1;1;0.984;0.97;0.359;0.572;0.65;0.427;0.103
47	3	Allen:10172	PFC_prefrontal cortex	0	0.712889	0.107	Allen:10172	1;1;1;0.933;0.269;0.301;0.851;0.955;0.107
48	1	Allen:10209	S1C_primary somatosensory cortex (area S1, areas 3,1,2)	0	0.709889	0.108	Allen:10209	1;1;0.997;0.964;0.255;0.546;0.927;0.592;0.108
49	2	Allen:10269	V1C_primary visual cortex (striate cortex, area V1/17)	0	0.580444	0.109	Allen:10269;Allen:10268	1;1;1;0.964;0.12;0.293;0.447;0.291;0.109
50	4	Allen:10172	PFC_prefrontal cortex	0	0.776556	0.109	Allen:10172	1;1;1;0.999;0.604;0.433;0.933;0.911;0.109
51	1	Allen:10157	FGM_gray matter of forebrain	0	0.837333	0.114	Allen:10157;Allen:10156	1;1;0.973;0.978;0.764;0.933;0.814;0.114;0.96
52	2	Allen:10157	FGM_gray matter of forebrain	0	0.660444	0.117	Allen:10157;Allen:10156	1;1;1;0.828;0.117;0.636;0.396;0.796;0.171
53	3	Allen:10208	PCx_parietal neocortex	0	0.712778	0.118	Allen:10208	1;1;0.977;0.9;0.273;0.118;0.972;0.827;0.348
54	3	Allen:10225	IPC_posteroventral (inferior) parietal cortex	0	0.697889	0.12	Allen:10225;Allen:10214	0.997;1;0.99;0.962;0.12;0.122;0.904;0.851;0.335
55	1	Allen:10331	CN_cerebral nuclei	0	0.613778	0.122	Allen:10331	1;1;0.97;0.995;0.122;0.161;0.315;0.753;0.208
56	1	Allen:10173	DFC_dorsolateral prefrontal cortex	0	0.702333	0.122	Allen:10173	1;1;0.993;0.995;0.122;0.526;0.847;0.56;0.278
57	1	Allen:10159	Cx_cerebral cortex	0	0.737111	0.122	Allen:10159	1;1;1;0.986;0.614;0.971;0.502;0.122;0.439
58	2	Allen:10208	PCx_parietal neocortex	0	0.579333	0.129	Allen:10208	1;1;1;0.996;0.129;0.3;0.221;0.395;0.173
59	4	Allen:10185	VFC_ventrolateral prefrontal cortex	0	0.770444	0.145	Allen:10185	1;1;1;1;0.445;0.578;0.917;0.849;0.145
60	4	Allen:10236	A1C_primary auditory cortex (core)	0	0.877333	0.145	Allen:10236	0.998;1;1;1;0.817;0.973;0.979;0.984;0.145
61	2	Allen:10173	DFC_dorsolateral prefrontal cortex	0	0.618333	0.15	Allen:10173	1;1;0.999;0.999;0.349;0.15;0.208;0.571;0.289
62	1	Allen:10225	IPC_posteroventral (inferior) parietal cortex	0	0.614111	0.154	Allen:10225;Allen:10214	1;1;0.983;0.965;0.42;0.406;0.425;0.154;0.174
63	3	Allen:10185	VFC_ventrolateral prefrontal cortex	0	0.724	0.156	Allen:10185	1;1;1;0.92;0.269;0.369;0.883;0.919;0.156
64	3	Allen:10209	S1C_primary somatosensory cortex (area S1, areas 3,1,2)	0	0.751444	0.156	Allen:10209	1;1;0.985;0.83;0.531;0.46;0.966;0.835;0.156
65	3	Allen:10157	FGM_gray matter of forebrain	0	0.800556	0.156	Allen:10157;Allen:10156	1;1;0.994;0.668;0.156;0.61;0.954;0.887;0.936
66	1	Allen:10194	OFC_orbital frontal cortex	0	0.728667	0.159	Allen:10194	0.997;1;0.995;1;0.159;0.654;0.986;0.505;0.262
67	1	Allen:10294	HIP_hippocampus (hippocampal formation)	0	0.689889	0.164	Allen:10294;Allen:10293;Allen:10292	0.998;1;1;0.963;0.164;0.951;0.322;0.209;0.602
68	1	Allen:10252	ITC_inferolateral temporal cortex (area TEv, area 20)	0	0.604333	0.172	Allen:13324;Allen:10252	1;1;0.986;0.986;0.172;0.241;0.434;0.342;0.278
69	3	Allen:10173	DFC_dorsolateral prefrontal cortex	0	0.676444	0.172	Allen:10173	1;1;0.995;0.782;0.281;0.381;0.709;0.768;0.172
70	2	Allen:10236	A1C_primary auditory cortex (core)	0	0.801556	0.173	Allen:10236	1;1;0.997;0.996;0.801;0.414;0.939;0.894;0.173
71	1	Allen:10236	A1C_primary auditory cortex (core)	0	0.603111	0.174	Allen:10236	1;0.999;0.983;0.995;0.196;0.264;0.536;0.281;0.174
72	3	Allen:10160	NCx_neocortex (isocortex)	0	0.731889	0.177	Allen:10160	1;1;0.995;0.766;0.177;0.177;0.999;0.935;0.538
73	5	Allen:10333	STR_striatum	0	0.855889	0.185	Allen:10333;Allen:10332	1;1;0.999;0.96;0.999;0.87;0.973;0.717;0.185
74	3	Allen:10159	Cx_cerebral cortex	0	0.815333	0.194	Allen:10159	1;1;0.998;0.933;0.412;0.194;0.997;0.921;0.883
75	1	Allen:10158	Tel_telencephalon	0	0.702444	0.197	Allen:10158	1;1;0.999;1;0.775;0.743;0.24;0.197;0.368
76	3	Allen:10235	TCx_temporal neocortex	0	0.754889	0.205	Allen:10235	1;1;0.998;0.983;0.205;0.453;0.979;0.841;0.335
77	1	Allen:10278	MFC_anterior (rostral) cingulate (medial prefrontal) cortex	0	0.682	0.212	Allen:10278;Allen:10277	1;1;0.993;0.995;0.212;0.501;0.788;0.419;0.23
78	4	Allen:10269	V1C_primary visual cortex (striate cortex, area V1/17)	0	0.784889	0.22	Allen:10269;Allen:10268	1;1;0.997;1;0.367;0.664;0.958;0.858;0.22
79	4	Allen:10159	Cx_cerebral cortex	0	0.820222	0.22	Allen:10159	1;1;1;1;0.627;0.641;0.975;0.919;0.22
80	1	Allen:10333	STR_striatum	0	0.648444	0.235	Allen:10333;Allen:10332	1;1;0.982;0.995;0.296;0.317;0.252;0.759;0.235
81	4	Allen:10225	IPC_posteroventral (inferior) parietal cortex	0	0.848889	0.238	Allen:10225;Allen:10214	1;1;1;0.996;0.564;0.878;0.969;0.995;0.238
82	4	Allen:10160	NCx_neocortex (isocortex)	0	0.823	0.239	Allen:10160	1;1;1;1;0.637;0.578;0.999;0.954;0.239
83	4	Allen:10209	S1C_primary somatosensory cortex (area S1, areas 3,1,2)	0	0.747222	0.242	Allen:10209	0.996;1;0.99;0.999;0.313;0.616;0.886;0.683;0.242
84	4	Allen:10252	ITC_inferolateral temporal cortex (area TEv, area 20)	0	0.819778	0.242	Allen:13324;Allen:10252	1;1;1;1;0.47;0.773;0.917;0.976;0.242
85	4	Allen:10163	M1C_primary motor cortex (area M1, area 4)	0	0.751778	0.257	Allen:10163;Allen:10162	1;1;0.978;0.999;0.445;0.601;0.729;0.757;0.257
86	4	Allen:13322	DLTC_dorsolateral temporal neocortex	0	0.891556	0.26	Allen:13322	1;1;1;1;0.812;0.958;0.994;1;0.26
87	3	Allen:10398	MD_mediodorsal nucleus of thalamus	0	0.635556	0.271	Allen:10398;Allen:10397;Allen:10391;Allen:10390;Allen:10389	0.999;1;0.858;0.458;0.281;0.633;0.46;0.76;0.271
88	4	Allen:10278	MFC_anterior (rostral) cingulate (medial prefrontal) cortex	0	0.791333	0.28	Allen:10278;Allen:10277	1;1;0.931;1;0.365;0.715;0.964;0.867;0.28
89	3	Allen:10158	Tel_telencephalon	0	0.812333	0.281	Allen:10158	1;1;0.996;0.964;0.281;0.458;0.999;0.803;0.81
90	2	Allen:10252	ITC_inferolateral temporal cortex (area TEv, area 20)	0	0.738	0.293	Allen:13324;Allen:10252	0.999;1;1;0.998;0.334;0.293;0.842;0.699;0.477
91	2	Allen:10278	MFC_anterior (rostral) cingulate (medial prefrontal) cortex	0	0.628778	0.298	Allen:10278;Allen:10277	1;1;1;0.944;0.34;0.339;0.298;0.438;0.3
92	2	Allen:10243	STC_posterior (caudal) superior temporal cortex (area 22c)	0	0.721444	0.301	Allen:10243;Allen:10240	1;1;0.999;0.998;0.338;0.515;0.664;0.678;0.301
93	3	Allen:10294	HIP_hippocampus (hippocampal formation)	0	0.840556	0.308	Allen:10294;Allen:10293;Allen:10292	0.998;1;1;1;0.308;0.556;0.994;0.956;0.753
94	2	Allen:10160	NCx_neocortex (isocortex)	0	0.703778	0.31	Allen:10160	1;1;1;0.992;0.368;0.404;0.435;0.825;0.31
95	2	Allen:10398	MD_mediodorsal nucleus of thalamus	0	0.765778	0.338	Allen:10398;Allen:10397;Allen:10391;Allen:10390;Allen:10389	1;1;0.999;0.913;0.338;0.549;0.41;0.881;0.802
96	1	Allen:10398	MD_mediodorsal nucleus of thalamus	0	0.711778	0.342	Allen:10398;Allen:10397;Allen:10391;Allen:10390;Allen:10389	1;1;0.693;0.504;0.412;0.974;0.742;0.342;0.739
97	4	Allen:10235	TCx_temporal neocortex	0	0.890667	0.35	Allen:10235	1;1;1;1;0.768;0.908;0.995;0.995;0.35
98	5	Allen:10294	HIP_hippocampus (hippocampal formation)	0	0.868	0.353	Allen:10294;Allen:10293;Allen:10292	1;1;1;0.912;0.669;0.952;0.932;0.994;0.353
99	5	Allen:10236	A1C_primary auditory cortex (core)	0	0.883556	0.353	Allen:10236	1;1;1;0.831;0.935;0.91;0.955;0.968;0.353
100	5	Allen:10398	MD_mediodorsal nucleus of thalamus	0	0.829778	0.374	Allen:10398;Allen:10397;Allen:10391;Allen:10390;Allen:10389	1;1;0.67;0.859;0.966;0.959;0.907;0.733;0.374
101	5	Allen:10163	M1C_primary motor cortex (area M1, area 4)	0	0.843889	0.374	Allen:10163;Allen:10162	1;1;1;0.811;0.903;0.852;0.924;0.731;0.374
102	5	Allen:10657	CBC_cerebellar cortex	0	0.869222	0.382	Allen:10657;Allen:10656;Allen:10655;Allen:10654;Allen:10653	1;0.998;1;0.899;0.977;0.994;0.668;0.905;0.382
103	5	Allen:10361	AMY_amygdaloid complex	0	0.904222	0.382	Allen:10361	1;1;1;0.973;0.89;0.959;0.989;0.945;0.382
104	2	Allen:10159	Cx_cerebral cortex	0	0.747444	0.421	Allen:10159	1;1;1;0.996;0.464;0.421;0.522;0.822;0.502
105	4	Allen:10158	Tel_telencephalon	0	0.919444	0.465	Allen:10158	1;1;1;1;0.97;0.968;0.996;0.876;0.465
106	5	Allen:10235	TCx_temporal neocortex	0	0.916778	0.472	Allen:10235	1;1;1;0.874;0.961;0.98;0.979;0.985;0.472
107	5	Allen:10160	NCx_neocortex (isocortex)	0	0.899111	0.504	Allen:10160	1;1;1;0.723;0.96;0.926;0.994;0.985;0.504
108	5	Allen:10331	CN_cerebral nuclei	0	0.913444	0.504	Allen:10331	1;1;1;1;0.979;0.86;0.994;0.884;0.504
109	5	Allen:13322	DLTC_dorsolateral temporal neocortex	0	0.894889	0.505	Allen:13322	1;1;1;0.822;0.96;0.86;0.929;0.978;0.505
110	5	Allen:10161	FCx_frontal neocortex	0	0.917222	0.505	Allen:10161	1;1;1;0.86;0.979;0.967;0.979;0.965;0.505
111	4	Allen:10361	AMY_amygdaloid complex	0	0.880333	0.526	Allen:10361	1;1;1;1;0.906;0.798;0.782;0.911;0.526
112	3	Allen:10252	ITC_inferolateral temporal cortex (area TEv, area 20)	0	0.873111	0.528	Allen:13324;Allen:10252	0.999;1;1;0.998;0.644;0.528;0.998;0.978;0.713
113	4	Allen:10243	STC_posterior (caudal) superior temporal cortex (area 22c)	0	0.892333	0.572	Allen:10243;Allen:10240	1;1;1;1;0.635;0.921;0.917;0.986;0.572
114	5	Allen:10185	VFC_ventrolateral prefrontal cortex	0	0.925333	0.678	Allen:10185	1;1;1;0.903;0.996;0.929;0.912;0.91;0.678
115	5	Allen:10194	OFC_orbital frontal cortex	0	0.919667	0.69	Allen:10194	1;1;1;0.957;0.918;0.771;0.95;0.991;0.69
116	4	Allen:10157	FGM_gray matter of forebrain	0	0.925222	0.716	Allen:10157;Allen:10156	1;1;0.995;0.952;0.716;0.975;0.967;0.901;0.821
117	4	Allen:10331	CN_cerebral nuclei	0	0.961	0.754	Allen:10331	1;1;1;1;0.986;0.993;0.931;0.985;0.754
118	5	Allen:10159	Cx_cerebral cortex	0	0.932444	0.755	Allen:10159	1;1;1;0.858;0.868;0.918;0.994;0.999;0.755
119	5	Allen:10172	PFC_prefrontal cortex	0	0.961778	0.758	Allen:10172	1;1;1;0.959;0.989;0.992;0.973;0.985;0.758
120	5	Allen:10278	MFC_anterior (rostral) cingulate (medial prefrontal) cortex	0	0.946444	0.76	Allen:10278;Allen:10277	1;1;1;0.83;0.997;0.96;0.994;0.977;0.76
121	5	Allen:10158	Tel_telencephalon	0	0.938444	0.761	Allen:10158	1;1;1;0.973;0.989;0.761;0.999;0.955;0.769
122	5	Allen:10243	STC_posterior (caudal) superior temporal cortex (area 22c)	0	0.913778	0.778	Allen:10243;Allen:10240	1;1;0.999;0.856;0.968;0.856;0.778;0.924;0.843
123	5	Allen:10157	FGM_gray matter of forebrain	0	0.908667	0.785	Allen:10157;Allen:10156	1;1;0.999;0.895;0.785;0.835;0.999;0.874;0.791
124	5	Allen:10209	S1C_primary somatosensory cortex (area S1, areas 3,1,2)	0	0.937778	0.794	Allen:10209	1;1;1;0.794;0.959;0.961;0.984;0.945;0.797
125	4	Allen:10333	STR_striatum	0	0.959222	0.805	Allen:10333;Allen:10332	1;1;1;1;0.999;0.999;0.997;0.833;0.805
126	5	Allen:10208	PCx_parietal neocortex	0	0.970333	0.845	Allen:10208	1;1;1;0.921;0.989;0.995;0.991;0.992;0.845
127	5	Allen:10269	V1C_primary visual cortex (striate cortex, area V1/17)	0	0.964333	0.859	Allen:10269;Allen:10268	1;1;1;0.926;0.968;0.942;0.999;0.985;0.859
128	5	Allen:10225	IPC_posteroventral (inferior) parietal cortex	0	0.975889	0.87	Allen:10225;Allen:10214	1;1;1;0.959;0.991;0.993;0.985;0.985;0.87
129	5	Allen:10252	ITC_inferolateral temporal cortex (area TEv, area 20)	0	0.986444	0.925	Allen:13324;Allen:10252	1;1;1;0.98;0.978;0.998;0.999;0.998;0.925
130	5	Allen:10173	DFC_dorsolateral prefrontal cortex	0	0.989778	0.949	Allen:10173	1;1;1;0.989;0.989;0.998;0.998;0.985;0.949
131	1	Allen:10155	Br_brain	0	1	1	Allen:10155;Allen:10154;Allen:10153	1;1;1;1;1;1;1;1;1
132	2	Allen:10155	Br_brain	0	1	1	Allen:10155;Allen:10154;Allen:10153	1;1;1;1;1;1;1;1;1
133	3	Allen:10155	Br_brain	0	1	1	Allen:10155;Allen:10154;Allen:10153	1;1;1;1;1;1;1;1;1
134	4	Allen:10155	Br_brain	0	1	1	Allen:10155;Allen:10154;Allen:10153	1;1;1;1;1;1;1;1;1
135	5	Allen:10155	Br_brain	0	1	1	Allen:10155;Allen:10154;Allen:10153	1;1;1;1;1;1;1;1;1

## Sheet: TableD.2
Table D.2. Expression enrichment of genes (from annotatr and great) closest to CpG sites associated with EPDS1 score in brain regions in adult data. Output from ABAEnrichment.
no	age_category	structure_id	structure	n_significant	mean_FWER	min_FWER	equivalent_structures	FWERs
1	5	Allen:9017	ICjl_interstitial nucleus of Cajal, Right	1	0.880222	0.038	Allen:9017	1;1;0.992;0.999;0.994;0.936;0.995;0.968;0.038
2	5	Allen:4267	DG_Dentate gyrus, Right	0	0.896667	0.094	Allen:4267	1;1;1;1;1;1;1;0.976;0.094
3	5	Allen:9451	EW_Edinger Westphal nucleus, Right	0	0.884667	0.117	Allen:9451	1;1;0.998;0.998;0.994;1;0.996;0.859;0.117
4	5	Allen:4730	PV-X_X, Left Paravermis	0	0.882	0.119	Allen:4730	1;1;0.977;1;1;0.999;0.984;0.859;0.119
5	5	Allen:9493	Pn_pontine nuclei, Right	0	0.900556	0.124	Allen:9493	1;1;1;0.999;1;1;0.998;0.984;0.124
6	5	Allen:4529	Hl_Lateral Habenular Nucleus, Right	0	0.897111	0.147	Allen:4529	1;1;1;1;0.994;1;1;0.933;0.147
7	5	Allen:4761	PV-IX_IX, Right Paravermis	0	0.910444	0.214	Allen:4761	1;1;0.992;1;1;1;0.996;0.992;0.214
8	5	Allen:4487	ILr_Rostral Group of intralaminar Nuclei, Right	0	0.910444	0.215	Allen:4487	1;1;1;1;1;0.999;1;0.98;0.215
9	5	Allen:12891	DG_Dentate Gyrus	0	0.919	0.279	Allen:12891	1;1;1;1;1;1;1;0.992;0.279
10	5	Allen:4483	DTP_Posterior Group of Nuclei, Right	0	0.916889	0.281	Allen:4483	1;1;1;1;1;0.981;0.998;0.992;0.281
11	5	Allen:4593	SO_Supraoptic Nucleus, Left	0	0.917444	0.287	Allen:4593	1;1;0.999;1;1;1;1;0.971;0.287
12	5	Allen:9708	CPLV_Choroid Plexus of the lateral ventricle	0	0.911667	0.292	Allen:9708;Allen:9419;Allen:9418;Allen:9352	1;1;1;1;1;1;1;0.913;0.292
13	5	Allen:4537	Pa_Paraventricular Nuclei, Right of Thalamus, Right	0	0.917889	0.292	Allen:4537	1;1;1;1;1;1;1;0.969;0.292
14	5	Allen:9521	Arc_arcuate nucleus of medulla, Right	0	0.918111	0.292	Allen:9521	1;1;1;1;1;0.999;1;0.972;0.292
15	5	Allen:4256	CA3_CA3 field, Left	0	0.918889	0.293	Allen:4256	1;1;1;1;0.998;0.984;1;0.995;0.293
16	5	Allen:4757	PV-Crus II_Crus II, Right Paravermis	0	0.916667	0.295	Allen:4757	1;0.988;0.999;1;1;1;1;0.968;0.295
17	5	Allen:4758	PV-VIIB_VIIB, Right Paravermis	0	0.919444	0.297	Allen:4758	1;0.999;1;0.999;1;1;0.998;0.982;0.297
18	5	Allen:9123	SC_Superior Colliculus, Right	0	0.907556	0.3	Allen:9123	1;1;0.995;0.999;1;0.976;0.995;0.903;0.3
19	5	Allen:9114	SC_Superior Colliculus	0	0.915222	0.3	Allen:9114	1;1;0.977;0.994;1;0.976;0.998;0.992;0.3
20	5	Allen:4258	DG_Dentate gyrus, Left	0	0.921667	0.3	Allen:4258	1;1;1;1;1;1;1;0.995;0.3
21	5	Allen:9115	SC_Superior Colliculus, Left	0	0.919889	0.308	Allen:9115	1;1;0.995;0.999;1;0.989;0.996;0.992;0.308
22	5	Allen:4534	Pa_Paraventricular Nuclei, Left of Thalamus, Left	0	0.904111	0.317	Allen:4534	1;1;1;1;1;1;1;0.82;0.317
23	5	Allen:4522	Hb_Habenular Nuclei, Left	0	0.917	0.32	Allen:4522	1;0.996;1;1;1;0.999;0.989;0.949;0.32
24	5	Allen:12894	CA3_CA3 field	0	0.921778	0.322	Allen:12894	1;1;1;1;0.99;0.99;1;0.994;0.322
25	5	Allen:13006	LHM_Lateral Hypothalamic Area, Mammillary Region, Right	0	0.927667	0.362	Allen:13006	1;1;0.993;1;1;1;1;0.994;0.362
26	5	Allen:13004	LHM_Lateral Hypothalamic Area, Mammillary Region	0	0.929	0.367	Allen:13004	1;1;0.999;1;1;1;1;0.995;0.367
27	5	Allen:9525	CGS_central glial substance	0	0.923667	0.373	Allen:9525	1;1;0.997;0.999;1;0.999;1;0.945;0.373
28	5	Allen:4450	DTA_Anterior Group of Nuclei, Right	0	0.926	0.373	Allen:4450	1;1;0.999;1;1;0.989;0.995;0.978;0.373
29	5	Allen:4833	MET_Metencephalon	0	0.905	0.375	Allen:4833	1;1;1;0.971;0.989;1;0.912;0.375;0.898
30	5	Allen:4533	Pa_Paraventricular Nuclei of Thalamus	0	0.914	0.377	Allen:4533	1;1;1;1;1;1;1;0.849;0.377
31	5	Allen:9004	CGMB_central grey substance of midbrain, Left	0	0.929111	0.378	Allen:9004	1;1;0.997;1;1;0.999;0.998;0.99;0.378
32	5	Allen:4341	BLA_Basolateral Nucleus	0	0.924556	0.383	Allen:4341	1;1;1;1;1;1;1;0.938;0.383
33	5	Allen:9039	3_Oculomotor Nuclear Complex, Right	0	0.921667	0.386	Allen:9039	1;1;1;0.994;0.997;0.996;0.951;0.971;0.386
34	5	Allen:9024	CnF_cuneiform nucleus, Right	0	0.927111	0.386	Allen:9024	1;1;0.997;1;1;1;0.992;0.969;0.386
35	5	Allen:4507	ZI_Zona Incerta, Left	0	0.928222	0.386	Allen:4507	1;1;0.999;1;1;1;1;0.969;0.386
36	5	Allen:4240	CgGr-s_Cingulate gyrus, retrosplenial part, Right, superior bank of gyrus	0	0.924667	0.412	Allen:4240	1;1;0.999;1;1;0.996;0.995;0.92;0.412
37	5	Allen:4260	S_subiculum, Right	0	0.932333	0.414	Allen:4260	1;1;1;1;1;0.999;1;0.978;0.414
38	5	Allen:9003	CGMB_central grey substance of midbrain	0	0.932444	0.414	Allen:9003	1;1;0.999;1;1;0.999;1;0.98;0.414
39	5	Allen:9150	LC_locus ceruleus, Right	0	0.932778	0.414	Allen:9150	1;1;1;0.999;1;1;1;0.982;0.414
40	5	Allen:4527	Hb_Habenular Nuclei, Right	0	0.925556	0.418	Allen:4527	1;1;1;1;0.999;1;1;0.913;0.418
41	5	Allen:4286	BCd_Body of Caudate Nucleus, Right	0	0.933111	0.418	Allen:4286	1;1;1;1;1;1;1;0.98;0.418
42	5	Allen:12896	S_Subiculum	0	0.935333	0.426	Allen:12896	1;1;1;1;1;1;1;0.992;0.426
43	5	Allen:10149	CGPo_central grey of the pons, Right	0	0.934222	0.428	Allen:10149	1;1;0.999;1;1;1;1;0.981;0.428
44	5	Allen:4455	DTM_Medial Group of Nuclei, Right	0	0.927556	0.433	Allen:4455	1;1;1;1;1;0.995;1;0.92;0.433
45	5	Allen:9512	MY_Myelencephalon	0	0.924	0.434	Allen:9512	1;1;0.999;0.951;0.973;0.998;0.995;0.434;0.966
46	5	Allen:9005	CGMB_central grey substance of midbrain, Right	0	0.933778	0.435	Allen:9005	1;0.998;1;1;1;0.993;1;0.978;0.435
47	5	Allen:4067	PTG_paraterminal gyrus, Right	0	0.927444	0.465	Allen:4067;Allen:4065	1;1;0.969;0.999;1;1;0.989;0.925;0.465
48	5	Allen:4284	HCd_Head of Caudate Nucleus, Right	0	0.938111	0.465	Allen:4284	1;1;1;1;0.999;1;1;0.979;0.465
49	5	Allen:4492	ILc_Caudal Group of Intralaminar Nuclei, Right	0	0.938111	0.465	Allen:4492	1;1;1;1;1;1;1;0.978;0.465
50	5	Allen:13008	LHT_Lateral Hypothalamic Area, Tuberal Region, Left	0	0.938778	0.466	Allen:13008;Allen:13007	1;1;1;1;1;1;1;0.983;0.466
51	5	Allen:4342	BLA_Basolateral Nucleus, Left	0	0.925	0.467	Allen:4342	1;1;1;1;0.997;1;1;0.861;0.467
52	5	Allen:9169	PRF_Pontine Reticular Formation, Right	0	0.933889	0.467	Allen:9169	1;1;1;1;0.982;0.971;1;0.985;0.467
53	5	Allen:9077	SNC_Substantia Nigra, pars compacta, Right	0	0.938667	0.467	Allen:9077	1;1;0.997;0.999;0.99;1;1;0.995;0.467
54	5	Allen:13005	LHM_Lateral Hypothalamic Area, Mammillary Region, Left	0	0.938889	0.467	Allen:13005	1;1;1;1;1;1;1;0.983;0.467
55	5	Allen:12936	Cb-PL_Posterior Lobe	0	0.929778	0.468	Allen:12936	1;1;0.997;1;1;1;1;0.903;0.468
56	5	Allen:4351	BMA_Basomedial nucleus, Left	0	0.913111	0.47	Allen:4351	1;1;1;1;1;1;1;0.748;0.47
57	5	Allen:12937	Cb-VI_VI	0	0.939889	0.47	Allen:12937	1;1;0.999;1;1;1;1;0.99;0.47
58	5	Allen:9048	Dk_nucleus of Darkschewitsch, Left	0	0.934556	0.473	Allen:9048;Allen:9047	1;1;0.992;1;1;0.961;1;0.985;0.473
59	5	Allen:4532	PIN_pineal	0	0.936556	0.473	Allen:4532	1;1;1;0.999;0.988;1;1;0.969;0.473
60	5	Allen:4760	PV-VIIIB_VIIIB, Right Paravermis	0	0.938889	0.473	Allen:4760	1;1;1;1;1;1;1;0.977;0.473
61	5	Allen:9449	EW_Edinger Westphal nucleus	0	0.935333	0.474	Allen:9449	1;1;1;1;0.984;1;0.992;0.968;0.474
62	5	Allen:9547	10_dorsal motor nucleus of the vagus, Right	0	0.940889	0.474	Allen:9547	1;1;0.997;1;1;1;1;0.997;0.474
63	5	Allen:4705	Ve-VI_VI	0	0.941	0.474	Allen:4705	1;1;1;1;1;1;1;0.995;0.474
64	5	Allen:4350	BMA_Basomedial Nucleus	0	0.931	0.476	Allen:4350	1;1;1;1;1;1;1;0.903;0.476
65	5	Allen:4521	Hb_Habenular Nuclei	0	0.936	0.476	Allen:4521	1;1;1;1;1;1;1;0.948;0.476
66	5	Allen:4282	BCd_Body of Caudate Nucleus, Left	0	0.939556	0.476	Allen:4282	1;1;1;1;1;1;1;0.98;0.476
67	5	Allen:4755	PV-VI_VI, Right Paravermis	0	0.940222	0.476	Allen:4755	1;0.997;0.999;1;1;1;1;0.99;0.476
68	5	Allen:4667	TM_Tuberomammillary Nucleus, Left	0	0.941444	0.476	Allen:4667;Allen:12912	1;1;1;1;1;1;1;0.997;0.476
69	5	Allen:4772	He-Crus I_Crus I, Right Lateral Hemisphere	0	0.939111	0.488	Allen:4772	1;1;0.982;1;1;1;0.992;0.99;0.488
70	5	Allen:10147	CGPo_central grey of the Pons	0	0.941667	0.504	Allen:10147	1;1;0.992;1;1;1;1;0.979;0.504
71	5	Allen:4790	Glo_Globose Nucleus, Right	0	0.937333	0.506	Allen:4790	1;1;0.99;1;0.984;0.998;0.99;0.968;0.506
72	5	Allen:12907	SO_Supraoptic Nucleus	0	0.943111	0.507	Allen:12907	1;1;0.999;1;1;1;1;0.982;0.507
73	5	Allen:12943	Cb-IX_IX	0	0.943333	0.507	Allen:12943	1;1;0.992;0.999;1;1;1;0.992;0.507
74	5	Allen:4139	STG-i_superior temporal gyrus, Right, inferior bank of gyrus	0	0.944222	0.514	Allen:4139	1;1;1;1;1;0.996;1;0.988;0.514
75	5	Allen:4775	He-VIIIA_VIIIA, Right Lateral Hemisphere	0	0.924	0.516	Allen:4775	0.994;0.998;0.984;1;1;0.999;0.998;0.827;0.516
76	5	Allen:4752	PV-IV_IV, Right Paravermis	0	0.942556	0.516	Allen:4752	1;1;0.996;1;1;1;1;0.971;0.516
77	5	Allen:9022	SubCn_subcuneiform nucleus, Left	0	0.943556	0.521	Allen:9022	1;1;1;1;0.996;0.996;0.984;0.995;0.521
78	5	Allen:12899	BCd_Body of the Caudate Nucleus	0	0.945667	0.521	Allen:12899	1;1;1;1;1;1;1;0.99;0.521
79	5	Allen:4264	CA2_CA2 field, Right	0	0.941222	0.522	Allen:4264	1;1;1;1;1;1;1;0.949;0.522
80	5	Allen:4355	BMA_Basomedial nucleus, Right	0	0.938333	0.523	Allen:4355	1;1;1;1;1;1;1;0.922;0.523
81	5	Allen:9214	Pr5_principal sensory nucleus of trigeminal nerve, Right	0	0.943444	0.523	Allen:9214	1;1;0.999;0.994;0.997;0.998;0.988;0.992;0.523
82	5	Allen:4744	He-IX_IX, Left Lateral Hemisphere	0	0.945889	0.523	Allen:4744	1;0.998;1;1;1;1;1;0.992;0.523
83	5	Allen:9703	8Ve_vestibular nuclei, Right	0	0.932889	0.524	Allen:9703	1;1;0.988;0.995;0.988;0.976;0.99;0.935;0.524
84	5	Allen:4257	CA4_CA4 field, Left	0	0.944889	0.525	Allen:4257	1;1;1;1;0.998;0.998;1;0.983;0.525
85	5	Allen:4756	PV-Crus I_Crus I, Right Paravermis	0	0.940111	0.526	Allen:4756	0.996;0.999;0.996;0.999;1;1;1;0.945;0.526
86	5	Allen:4753	PV-V_V, Right Paravermis	0	0.944667	0.526	Allen:4753	1;1;1;1;1;1;1;0.976;0.526
87	5	Allen:4693	PHA_Posterior Hypothalamic Area, Right	0	0.945	0.526	Allen:4693	1;1;0.999;1;1;1;1;0.98;0.526
88	5	Allen:4679	PHA_Posterior Hypothalamic Area, Left	0	0.946667	0.526	Allen:4679	1;1;1;1;1;1;1;0.994;0.526
89	5	Allen:4311	DBh_Diagonal Band, Horizontal Division, Left	0	0.946778	0.526	Allen:4311	1;1;1;1;1;1;1;0.995;0.526
90	5	Allen:9144	7_facial motor nucleus, Right	0	0.940667	0.527	Allen:9144	1;0.999;0.999;0.999;0.996;0.978;0.995;0.973;0.527
91	5	Allen:4523	Hm_Medial Habenular Nucleus, Left	0	0.943556	0.527	Allen:4523	1;1;1;1;1;0.989;1;0.976;0.527
92	5	Allen:4520	ET_Epithalamus	0	0.945556	0.528	Allen:4520	1;1;1;1;1;0.99;1;0.992;0.528
93	5	Allen:9222	cc_corpus callosum	0	0.923444	0.565	Allen:9222;Allen:9220	1;1;1;1;1;1;1;0.746;0.565
94	5	Allen:4696	Cb_Cerebellum	0	0.937333	0.567	Allen:4696	1;1;0.998;0.999;1;1;0.995;0.567;0.877
95	5	Allen:9146	LPB_lateral parabrachial nucleus, Left	0	0.944444	0.567	Allen:9146	1;1;0.999;1;1;1;1;0.934;0.567
96	5	Allen:12929	ILr_Rostral Group of Intralaminar Nuclei	0	0.946444	0.567	Allen:12929	1;1;1;1;1;0.99;1;0.961;0.567
97	5	Allen:9450	EW_Edinger Westphal nucleus, Left	0	0.947444	0.567	Allen:9450	1;1;1;0.999;0.998;1;0.984;0.979;0.567
98	5	Allen:4710	Ve-VIIIB_VIIIB	0	0.951333	0.568	Allen:4710	1;1;1;1;1;1;1;0.994;0.568
99	5	Allen:4217	SOG-s_superior occipital gyrus, Right, superior bank of gyrus	0	0.951667	0.568	Allen:4217	1;1;1;1;1;1;1;0.997;0.568
100	5	Allen:4346	BLA_Basolateral Nucleus, Right	0	0.943667	0.569	Allen:4346	1;1;1;1;1;1;1;0.924;0.569
101	5	Allen:9684	Sp5_spinal trigeminal nucleus, Right	0	0.947222	0.569	Allen:9684	1;1;1;1;0.994;0.99;1;0.972;0.569
102	5	Allen:9057	RN_Red Nucleus, Right	0	0.947444	0.569	Allen:9057	1;1;0.996;0.998;0.997;1;0.998;0.969;0.569
103	5	Allen:4524	Hl_Lateral Habenular Nucleus, Left	0	0.947889	0.569	Allen:4524	1;0.996;1;1;1;1;0.995;0.971;0.569
104	5	Allen:4505	VT_Ventral Thalamus, Left	0	0.948667	0.569	Allen:4505	1;1;1;1;1;1;1;0.969;0.569
105	5	Allen:9079	PTec_Pretectal Region	0	0.949778	0.569	Allen:9079	1;1;1;1;1;0.989;1;0.99;0.569
106	5	Allen:4759	PV-VIIIA_VIIIA, Right Paravermis	0	0.949889	0.569	Allen:4759	1;1;0.998;1;1;1;1;0.982;0.569
107	5	Allen:9519	Arc_arcuate nucleus of medulla	0	0.950444	0.569	Allen:9519	1;1;1;0.999;1;0.998;1;0.988;0.569
108	5	Allen:4162	FuG-its_fusiform gyrus, Right, bank of the its	0	0.951	0.569	Allen:4162	1;1;1;1;1;1;1;0.99;0.569
109	5	Allen:4704	PLVCb_Posterior Lobe of the Vermis	0	0.951	0.569	Allen:4704	0.999;1;1;1;1;1;1;0.991;0.569
110	5	Allen:4633	TubR_Tuberal Region	0	0.951222	0.569	Allen:4633	1;1;1;1;1;1;1;0.992;0.569
111	5	Allen:4263	CA1_CA1 field, Right	0	0.951333	0.586	Allen:4263	1;1;1;1;1;1;1;0.976;0.586
112	5	Allen:4251	S_subiculum, Left	0	0.954333	0.597	Allen:4251	1;1;1;1;1;1;1;0.992;0.597
113	5	Allen:4367	COMA_Cortico-medial group, Left	0	0.928222	0.598	Allen:4367	1;1;1;1;1;1;1;0.756;0.598
114	5	Allen:12945	Cb-X_X	0	0.949	0.598	Allen:12945;Allen:12944	1;1;0.997;1;1;1;1;0.946;0.598
115	5	Allen:4771	He-VI_VI, Right Lateral Hemisphere	0	0.952	0.598	Allen:4771	1;0.999;1;1;1;1;1;0.971;0.598
116	5	Allen:4275	CxN_Cerebral Nuclei	0	0.953	0.598	Allen:4275	0.999;1;1;1;1;1;1;0.98;0.598
117	5	Allen:9207	Pr5_principal sensory nucleus of trigeminal nerve, Left	0	0.951222	0.599	Allen:9207	0.999;1;0.99;0.987;1;1;0.992;0.994;0.599
118	5	Allen:9015	ICjl_interstitial nucleus of Cajal	0	0.95	0.601	Allen:9015	1;1;0.991;0.994;0.997;0.989;0.986;0.992;0.601
119	5	Allen:9619	LMRt_lateral medullary reticular group, Right	0	0.951556	0.606	Allen:9619	1;1;0.999;1;0.998;0.977;1;0.984;0.606
120	5	Allen:9023	MBRF_Midbrain Reticular Formation, Right	0	0.953667	0.606	Allen:9023	1;1;0.999;1;1;0.98;1;0.998;0.606
121	5	Allen:4018	PrG-sl_precentral gyrus, Right, superior lateral aspect of gyrus	0	0.954778	0.608	Allen:4018	1;1;1;1;1;1;1;0.985;0.608
122	5	Allen:4366	COMA_Cortico-medial group	0	0.942	0.611	Allen:4366	1;1;1;1;1;1;1;0.867;0.611
123	5	Allen:4040	trIFG_Inferior frontal gyrus, triangular part, Right	0	0.953667	0.611	Allen:4040	1;1;1;1;1;1;0.996;0.976;0.611
124	5	Allen:4702	Ve-IV_IV	0	0.954222	0.611	Allen:4702	0.994;1;1;1;1;1;1;0.983;0.611
125	5	Allen:12892	CA1_CA1 field	0	0.955889	0.611	Allen:12892	1;1;1;1;1;1;1;0.992;0.611
126	5	Allen:4432	ILr_Rostral Group of intralaminar Nuclei, Left	0	0.952556	0.613	Allen:4432	1;1;1;1;1;0.993;0.999;0.968;0.613
127	5	Allen:4598	AHA_Anterior Hypothalamic Area, Left	0	0.948333	0.614	Allen:4598	0.999;1;1;1;1;1;1;0.922;0.614
128	5	Allen:4627	LHA_Lateral hypothalamic area, Right	0	0.948444	0.614	Allen:4627	1;1;1;1;1;1;1;0.922;0.614
129	5	Allen:4774	He-VIIB_VIIB, Right Lateral Hemisphere	0	0.953778	0.614	Allen:4774	1;1;0.999;1;1;1;1;0.971;0.614
130	5	Allen:12919	VMH_Ventromedial Hypothalamic Nucleus	0	0.954667	0.614	Allen:12919	1;1;0.999;1;1;1;1;0.979;0.614
131	5	Allen:4890	FP-s_frontal pole, Left, superior aspect	0	0.955778	0.614	Allen:4890	1;1;1;1;1;1;1;0.988;0.614
132	5	Allen:9545	10_dorsal motor nucleus of the vagus	0	0.956111	0.614	Allen:9545	1;1;0.996;1;1;1;1;0.995;0.614
133	5	Allen:4542	PrOR_Preoptic Region, Left	0	0.956444	0.614	Allen:4542	1;1;1;1;1;1;1;0.994;0.614
134	5	Allen:4033	MFG-s_middle frontal gyrus, Right, superior bank of gyrus	0	0.956556	0.614	Allen:4033	1;1;1;1;1;1;1;0.995;0.614
135	5	Allen:9149	LC_locus ceruleus, Left	0	0.957	0.614	Allen:9149	1;1;1;1;1;1;1;0.999;0.614
136	5	Allen:9520	Arc_arcuate nucleus of medulla, Left	0	0.954556	0.615	Allen:9520	1;1;1;1;1;0.999;0.998;0.979;0.615
137	5	Allen:4708	Ve-VIIB_VIIB	0	0.956333	0.615	Allen:4708	1;1;1;1;1;1;1;0.992;0.615
138	5	Allen:4722	PV-VI_VI, Left Paravermis	0	0.956333	0.615	Allen:4722	1;1;1;1;1;1;1;0.992;0.615
139	5	Allen:4464	DTLd_Lateral group of Nuclei, Right, Dorsal Division	0	0.948556	0.616	Allen:4464	1;1;0.982;1;1;1;0.995;0.944;0.616
140	5	Allen:12930	CbH_Cerebellar Hemispheres	0	0.950111	0.617	Allen:12930	1;1;0.998;1;1;1;1;0.936;0.617
141	5	Allen:4164	FuG-cos_fusiform gyrus, Right, bank of cos	0	0.955222	0.617	Allen:4164	1;1;1;1;1;0.998;1;0.982;0.617
142	5	Allen:4513	ZI_Zona Incerta, Right	0	0.935111	0.618	Allen:4513	1;1;0.997;0.999;0.999;0.999;1;0.804;0.618
143	5	Allen:4697	CbCx_Cerebellar Cortex	0	0.940667	0.618	Allen:4697	1;1;0.999;1;1;1;1;0.849;0.618
144	5	Allen:4233	CgGp-s_Cingulate gyrus, parietal part, Right, superior bank of gyrus	0	0.955111	0.618	Allen:4233	1;1;1;1;1;1;1;0.978;0.618
145	5	Allen:4728	PV-IX_IX, Left Paravermis	0	0.955889	0.618	Allen:4728	1;1;1;1;1;1;1;0.985;0.618
146	5	Allen:4046	orIFG_inferior frontal gyrus, orbital part, Right	0	0.957333	0.618	Allen:4046	1;1;1;1;1;1;1;0.998;0.618
147	5	Allen:10148	CGPo_central grey of the pons, Left	0	0.954111	0.621	Allen:10148	1;1;0.988;1;1;1;1;0.978;0.621
148	5	Allen:4395	DTA_Anterior Group of Nuclei, Left	0	0.954444	0.621	Allen:4395	1;1;0.997;1;1;1;1;0.972;0.621
149	5	Allen:4173	PLT_planum temporale, Right	0	0.955222	0.621	Allen:4173	1;1;1;1;1;0.995;1;0.981;0.621
150	5	Allen:4648	PeF_Perifornical Nucleus, Left	0	0.955222	0.621	Allen:4648;Allen:12917	1;1;1;1;1;1;1;0.976;0.621
151	5	Allen:4285	TCd_Tail of Caudate Nucleus, Right	0	0.947556	0.626	Allen:4285	1;1;1;1;1;1;1;0.902;0.626
152	5	Allen:9492	Pn_pontine nuclei, Left	0	0.956222	0.626	Allen:9492	1;1;0.997;1;0.989;0.999;1;0.995;0.626
153	5	Allen:9148	LC_locus ceruleus	0	0.957889	0.626	Allen:9148	1;1;1;1;1;1;1;0.995;0.626
154	5	Allen:4727	PV-VIIIB_VIIIB, Left Paravermis	0	0.958222	0.626	Allen:4727	0.999;1;1;1;1;1;1;0.999;0.626
155	5	Allen:9064	4_trochlear nucleus, Left	0	0.946	0.633	Allen:9064	1;1;0.999;0.993;0.989;0.981;0.986;0.933;0.633
156	5	Allen:4293	GP_Globus Pallidus	0	0.949333	0.633	Allen:4293	1;1;1;1;1;1;1;0.911;0.633
157	5	Allen:9026	SubCn_subcuneiform nucleus, Right	0	0.955333	0.633	Allen:9026	1;1;1;0.999;0.998;0.99;1;0.978;0.633
158	5	Allen:4299	GPi_globus pallidus, internal segment, Right	0	0.955889	0.633	Allen:4299	1;1;0.999;1;1;1;1;0.971;0.633
159	5	Allen:4701	Ve-III_III	0	0.955889	0.633	Allen:4701	0.978;1;1;1;1;1;1;0.992;0.633
160	5	Allen:4163	FuG-l_fusiform gyrus, Right, lateral bank of gyrus	0	0.956556	0.633	Allen:4163	1;1;1;1;1;1;1;0.976;0.633
161	5	Allen:12905	PVH_Paraventricular Nucleus of the Hypothalamus	0	0.956778	0.633	Allen:12905	1;1;1;1;1;1;1;0.978;0.633
162	5	Allen:4093	PoG-sl_postcentral gyrus, Right, superior lateral aspect of gyrus	0	0.957333	0.633	Allen:4093	1;1;1;1;1;1;1;0.983;0.633
163	5	Allen:12942	Cb-VIIIB_VIIIB	0	0.958	0.633	Allen:12942	1;0.999;1;1;1;1;1;0.99;0.633
164	5	Allen:4124	Pcu-i_precuneus, Right, inferior lateral bank of gyrus	0	0.958111	0.633	Allen:4124	1;1;1;1;1;1;1;0.99;0.633
165	5	Allen:9156	SubC_nucleus subceruleus, Right	0	0.958556	0.633	Allen:9156	1;1;1;1;1;1;1;0.994;0.633
166	5	Allen:4254	CA1_CA1 field, Left	0	0.958889	0.633	Allen:4254	1;1;1;1;1;1;1;0.997;0.633
167	5	Allen:4675	LM_Lateral Mammillary Nucleus, Left	0	0.959111	0.633	Allen:4675	1;1;1;1;1;1;1;0.999;0.633
168	5	Allen:9065	4_trochlear nucleus, Right	0	0.940111	0.634	Allen:9065	1;1;0.997;0.999;0.989;0.966;0.974;0.902;0.634
169	5	Allen:4685	MB_Mammillary Body, Right	0	0.946667	0.634	Allen:4685	1;1;0.999;0.999;0.998;0.979;1;0.911;0.634
170	5	Allen:9020	CnF_cuneiform nucleus, Left	0	0.956778	0.634	Allen:9020	1;1;0.999;0.999;1;1;1;0.979;0.634
171	5	Allen:9456	MBRa_Midbrain Raphe Nuclei, Left	0	0.956889	0.634	Allen:9456	1;1;0.982;0.999;1;1;1;0.997;0.634
172	5	Allen:4146	MTG-i_middle temporal gyrus, Right, inferior bank of gyrus	0	0.957	0.634	Allen:4146	1;1;1;1;1;0.999;1;0.98;0.634
173	5	Allen:4234	CgGp-i_Cingulate gyrus, parietal part, Right, inferior bank of gyrus	0	0.958	0.634	Allen:4234	1;1;1;1;1;0.996;1;0.992;0.634
174	5	Allen:9554	Gr_gracile nucleus	0	0.950889	0.656	Allen:9554	1;1;0.99;0.964;1;1;0.995;0.656;0.953
175	5	Allen:9131	Pons_Pons	0	0.954222	0.656	Allen:9131	1;0.999;1;0.994;0.994;0.999;0.962;0.656;0.984
176	5	Allen:4289	Pu_Putamen, Right	0	0.959778	0.659	Allen:4289	1;1;0.999;1;0.998;1;1;0.982;0.659
177	5	Allen:4379	LA_Lateral Nucleus, Left	0	0.959778	0.659	Allen:4379	1;1;1;1;1;1;1;0.979;0.659
178	5	Allen:9063	4_trochlear nucleus	0	0.942778	0.66	Allen:9063	1;1;0.996;0.994;0.989;0.951;0.959;0.936;0.66
179	5	Allen:4391	DiE_Diencephalon	0	0.952111	0.66	Allen:4391	1;1;1;0.999;0.99;1;1;0.92;0.66
180	5	Allen:4241	CgGr-i_Cingulate gyrus, retrosplenial part, Right, inferior bank of gyrus	0	0.955111	0.66	Allen:4241	1;1;1;1;1;0.998;0.992;0.946;0.66
181	5	Allen:12928	DTP_Posterior Group of Nuclei	0	0.959111	0.66	Allen:12928	1;1;1;1;1;0.989;1;0.983;0.66
182	5	Allen:12920	DTA_Anterior Group of Nuclei	0	0.959667	0.66	Allen:12920	1;1;0.999;1;1;1;1;0.978;0.66
183	5	Allen:4017	PrG-prc_precentral gyrus, Right, bank of the precentral sulcus	0	0.959778	0.66	Allen:4017	1;1;1;1;1;1;1;0.978;0.66
184	5	Allen:9546	10_dorsal motor nucleus of the vagus, Left	0	0.961222	0.66	Allen:9546	1;1;1;1;0.998;0.998;1;0.995;0.66
185	5	Allen:4077	PCLa-i_paracentral lobule, anterior part, Right, inferior bank of gyrus	0	0.962	0.66	Allen:4077	1;1;1;1;1;0.999;1;0.999;0.66
186	5	Allen:4179	PLP_planum polare, Right	0	0.960778	0.667	Allen:4179	1;1;1;1;1;1;1;0.98;0.667
187	5	Allen:4371	COMA_Cortico-medial group, Right	0	0.947222	0.668	Allen:4371	1;1;0.999;1;1;1;1;0.858;0.668
188	5	Allen:9101	Tec_Midbrain Tectum	0	0.950778	0.668	Allen:9101	1;1;0.99;0.994;1;0.977;0.956;0.972;0.668
189	5	Allen:12895	CA4_CA4 field	0	0.960222	0.668	Allen:12895	1;1;0.999;1;1;1;0.995;0.98;0.668
190	5	Allen:4232	CgGp_Cingulate gyrus, parietal part, Right	0	0.960889	0.668	Allen:4232	1;1;1;1;1;1;1;0.98;0.668
191	5	Allen:9133	Pn_pontine nuclei	0	0.961222	0.668	Allen:9133;Allen:9132	1;1;1;1;0.989;0.999;1;0.995;0.668
192	5	Allen:4773	He-Crus II_Crus II, Right Lateral Hemisphere	0	0.96	0.669	Allen:4773	1;1;1;1;1;1;1;0.971;0.669
193	5	Allen:9135	PTg_Pontine Tegmentum	0	0.958778	0.681	Allen:9135	1;0.999;1;0.994;0.994;0.998;0.979;0.681;0.984
194	5	Allen:4239	CgGr_Cingulate gyrus, retrosplenial part, Right	0	0.954111	0.683	Allen:4239	1;1;0.998;1;1;0.998;0.998;0.91;0.683
195	5	Allen:4739	He-Crus I_Crus I, Left Lateral Hemisphere	0	0.964222	0.683	Allen:4739	1;1;1;1;1;1;1;0.995;0.683
196	5	Allen:4249	HiF_hippocampal formation	0	0.962889	0.685	Allen:4249	1;1;1;1;1;1;0.998;0.983;0.685
197	5	Allen:4528	Hm_Medial Habenular Nucleus, Right	0	0.949778	0.687	Allen:4528	1;1;1;1;1;1;1;0.861;0.687
198	5	Allen:4637	VMH_Ventromedial Hypothalamic Nucleus, Left	0	0.958444	0.687	Allen:4637	1;1;1;1;1;1;1;0.939;0.687
199	5	Allen:9075	SNR_Substantia Nigra, pars reticulata, Left	0	0.960556	0.687	Allen:9075	1;1;0.99;0.992;1;1;1;0.976;0.687
200	5	Allen:4428	DTP_Posterior Group of Nuclei, Left	0	0.961889	0.687	Allen:4428	1;1;1;1;1;0.989;1;0.981;0.687
201	5	Allen:12940	Cb-VIIB_VIIB	0	0.963111	0.687	Allen:12940	1;0.998;0.999;1;1;1;1;0.984;0.687
202	5	Allen:4032	MFG_middle frontal gyrus, Right	0	0.963222	0.687	Allen:4032	1;1;1;1;1;1;1;0.982;0.687
203	5	Allen:9642	RaM_raphe nuclei of medulla	0	0.964667	0.687	Allen:9642	1;1;1;1;0.998;1;1;0.997;0.687
204	5	Allen:9067	VTA_ventral tegmental area, Left	0	0.964778	0.687	Allen:9067	1;1;1;0.999;1;1;1;0.997;0.687
205	5	Allen:9002	MTg_Midbrain Tegmentum	0	0.945222	0.688	Allen:9002	1;1;1;0.98;0.994;0.998;0.989;0.858;0.688
206	5	Allen:4604	PVH_Paraventricular Nucleus of the Hypothalamus, Right	0	0.958333	0.688	Allen:4604	1;1;0.999;1;1;1;1;0.938;0.688
207	5	Allen:4556	PrOR_Preoptic Region, Right	0	0.961778	0.688	Allen:4556	1;1;1;1;1;1;1;0.968;0.688
208	5	Allen:9145	LPB_lateral parabrachial nucleus	0	0.962778	0.688	Allen:9145	1;1;1;0.999;1;1;1;0.978;0.688
209	5	Allen:12939	Cb-Crus II_Crus II	0	0.962889	0.688	Allen:12939	1;0.998;1;1;1;1;1;0.98;0.688
210	5	Allen:4400	DTM_Medial Group of Nuclei, Left	0	0.963	0.688	Allen:4400	1;1;1;1;1;1;1;0.979;0.688
211	5	Allen:4437	ILc_Caudal Group of Intralaminar Nuclei, Left	0	0.964444	0.688	Allen:4437	1;1;0.998;1;1;1;1;0.994;0.688
212	5	Allen:9019	MBRF_Midbrain Reticular Formation, Left	0	0.964556	0.688	Allen:9019	1;1;1;1;1;0.999;1;0.994;0.688
213	5	Allen:4049	GRe_gyrus rectus, Right	0	0.964667	0.688	Allen:4049	1;1;1;1;1;1;1;0.994;0.688
214	5	Allen:4700	Ve-I-II_I-II	0	0.965	0.688	Allen:4700	1;1;1;1;1;1;1;0.997;0.688
215	5	Allen:12898	GPi_globus pallidus, internal segment	0	0.948333	0.692	Allen:12898	1;1;1;1;1;1;1;0.843;0.692
216	5	Allen:9152	MPB_medial parabrachial nucleus, Left	0	0.964667	0.692	Allen:9152	1;1;0.999;1;1;1;1;0.991;0.692
217	5	Allen:12921	ILc_Caudal Group of intralaminar Nuclei	0	0.964778	0.692	Allen:12921	0.999;1;0.998;1;1;1;1;0.994;0.692
218	5	Allen:12900	HCd_Head of the Caudate Nucleus	0	0.963	0.696	Allen:12900	1;1;1;1;1;1;1;0.971;0.696
219	5	Allen:9147	LPB_lateral parabrachial nucleus, Right	0	0.964	0.696	Allen:9147	1;1;1;0.994;0.996;0.998;1;0.992;0.696
220	5	Allen:4329	ATZ_Amygdaloid Transition zone, Left	0	0.938778	0.697	Allen:4329	1;1;1;1;1;1;1;0.752;0.697
221	5	Allen:12902	AHA_Anterior Hypothalamic Area	0	0.957333	0.697	Allen:12902	1;1;0.999;1;1;1;1;0.92;0.697
222	5	Allen:9068	VTA_ventral tegmental area, Right	0	0.961	0.697	Allen:9068	1;1;0.994;1;0.997;0.998;1;0.963;0.697
223	5	Allen:4265	CA3_CA3 field, Right	0	0.962444	0.697	Allen:4265	1;1;1;1;0.989;0.999;0.995;0.982;0.697
224	5	Allen:12935	Cb-V_V	0	0.962778	0.697	Allen:12935	1;1;1;1;1;1;1;0.968;0.697
225	5	Allen:9593	CMRt_central medullary reticular group, Right	0	0.963333	0.697	Allen:9593	1;1;1;1;0.996;0.998;1;0.979;0.697
226	5	Allen:4161	FuG_fusiform gyrus, Right	0	0.963889	0.697	Allen:4161	1;1;1;1;1;1;1;0.978;0.697
227	5	Allen:9066	VTA_ventral tegmental area	0	0.964556	0.697	Allen:9066	1;1;0.999;1;1;1;1;0.985;0.697
228	5	Allen:4711	Ve-IX_IX	0	0.965556	0.697	Allen:4711	0.999;1;1;1;1;1;1;0.994;0.697
229	5	Allen:4019	PrG-il_precentral gyrus, Right, inferior lateral aspect of gyrus	0	0.965778	0.697	Allen:4019	1;1;1;1;1;1;1;0.995;0.697
230	5	Allen:4709	Ve-VIIIA_VIIIA	0	0.965778	0.697	Allen:4709	0.999;1;1;1;1;1;1;0.996;0.697
231	5	Allen:4541	PrOR_Preoptic Region	0	0.963444	0.699	Allen:4541	1;1;1;1;1;1;1;0.972;0.699
232	5	Allen:9559	12_hypoglossal nucleus, Right	0	0.958222	0.7	Allen:9559	1;1;1;0.964;0.99;0.998;0.992;0.98;0.7
233	5	Allen:4301	SptN_Septal nuclei, Left	0	0.960444	0.7	Allen:4301	1;1;1;1;1;1;1;0.944;0.7
234	5	Allen:9186	SOC_Superior Olivary Complex, Right	0	0.962222	0.7	Allen:9186	1;1;0.999;0.995;1;0.993;0.997;0.976;0.7
235	5	Allen:9018	MBRF_Midbrain Reticular Formation	0	0.965222	0.7	Allen:9018	1;1;1;0.999;1;0.998;1;0.99;0.7
236	5	Allen:4170	TG_transverse gyri, Right	0	0.966333	0.7	Allen:4170	1;1;1;1;1;1;1;0.997;0.7
237	5	Allen:4308	nbM_Basal nucleus, Left	0	0.966667	0.7	Allen:4308	1;1;1;1;1;1;1;1;0.7
238	5	Allen:12927	DTM_Medial Group of Nuclei	0	0.964667	0.703	Allen:12927	1;1;1;1;1;1;1;0.979;0.703
239	5	Allen:4280	HCd_Head of Caudate Nucleus, Left	0	0.964667	0.703	Allen:4280	1;1;1;1;1;1;1;0.979;0.703
240	5	Allen:9161	PRF_Pontine Reticular Formation, Left	0	0.965222	0.703	Allen:9161	1;1;0.993;1;0.998;1;0.998;0.995;0.703
241	5	Allen:4624	SO_Supraoptic Nucleus, Right	0	0.966	0.703	Allen:4624	1;1;0.999;1;1;1;1;0.992;0.703
242	5	Allen:12893	CA2_CA2 field	0	0.966333	0.703	Allen:12893	1;1;1;1;1;1;1;0.994;0.703
243	5	Allen:4738	He-VI_VI, Left Lateral Hemisphere	0	0.966778	0.703	Allen:4738	1;1;1;1;1;1;1;0.998;0.703
244	5	Allen:9001	MES_Mesencephalon	0	0.949111	0.705	Allen:9001	1;1;0.999;0.98;0.997;0.996;0.992;0.873;0.705
245	5	Allen:4787	Dt_Dentate Nucleus, Right	0	0.935778	0.706	Allen:4787	1;0.999;0.99;0.958;0.989;0.998;0.923;0.859;0.706
246	5	Allen:4703	Ve-V_V	0	0.964778	0.706	Allen:4703	0.999;1;1;1;1;1;1;0.978;0.706
247	5	Allen:4080	fro_frontal operculum, Right	0	0.964889	0.706	Allen:4080	1;1;1;1;1;1;1;0.978;0.706
248	5	Allen:4741	He-VIIB_VIIB, Left Lateral Hemisphere	0	0.966778	0.706	Allen:4741	1;1;1;1;1;1;1;0.995;0.706
249	5	Allen:4006	GM_Grey Matter	0	0.912333	0.707	Allen:4006	1;1;1;1;0.894;0.946;0.908;0.707;0.756
250	5	Allen:4226	CgGf-s_Cingulate gyrus, frontal part, Right, superior bank of gyrus	0	0.961333	0.707	Allen:4226	1;1;1;1;1;1;1;0.945;0.707
251	5	Allen:4287	Pu_Putamen	0	0.964222	0.707	Allen:4287	1;1;0.999;1;1;1;1;0.972;0.707
252	5	Allen:4743	He-VIIIB_VIIIB, Left Lateral Hemisphere	0	0.966889	0.707	Allen:4743	1;1;1;1;1;1;1;0.995;0.707
253	5	Allen:4392	TH_Thalamus	0	0.953667	0.711	Allen:4392	1;1;1;0.999;1;1;1;0.873;0.711
254	5	Allen:4504	VT_Ventral Thalamus	0	0.957889	0.711	Allen:4504	1;1;0.999;1;1;1;1;0.911;0.711
255	5	Allen:12901	TCd_Tail of the Caudate Nucleus	0	0.961	0.711	Allen:12901	1;1;1;1;1;1;1;0.938;0.711
256	5	Allen:4472	DTLv_Lateral group of Nuclei, Right, Ventral division	0	0.964222	0.711	Allen:4472	1;1;0.997;1;1;1;0.992;0.978;0.711
257	5	Allen:4393	DT_Dorsal Thalamus	0	0.964333	0.711	Allen:4393	1;1;1;1;1;1;0.996;0.972;0.711
258	5	Allen:4740	He-Crus II_Crus II, Left Lateral Hemisphere	0	0.966	0.711	Allen:4740	0.988;1;1;1;1;1;1;0.995;0.711
259	5	Allen:9455	MBRa_Midbrain Raphe Nuclei	0	0.966333	0.711	Allen:9455	1;1;0.992;0.999;1;1;1;0.995;0.711
260	5	Allen:12910	PHA_Posterior Hypothalamic Area	0	0.967222	0.711	Allen:12910	1;1;1;1;1;1;1;0.994;0.711
261	5	Allen:4725	PV-VIIB_VIIB, Left Paravermis	0	0.967333	0.711	Allen:4725	1;1;1;1;1;1;1;0.995;0.711
262	5	Allen:4310	DBv_Diagonal Band, Vertical Division, Left	0	0.967556	0.711	Allen:4310	1;1;1;1;1;0.998;1;0.999;0.711
263	5	Allen:9219	TELWM_Telencephalic White Matter	0	0.967667	0.711	Allen:9219;Allen:9218	1;1;0.999;1;1;1;1;0.999;0.711
264	5	Allen:4891	FPi_frontal pole, Left, inferior aspect	0	0.963556	0.712	Allen:4891	1;1;1;1;0.997;1;0.995;0.968;0.712
265	5	Allen:9160	PPRF_Paramedian Pontine Reticular Formation	0	0.965667	0.712	Allen:9160	1;1;0.996;1;0.99;1;0.998;0.995;0.712
266	5	Allen:4519	Sb_Subthalamic Nucleus, Right	0	0.965889	0.713	Allen:4519	1;0.999;0.997;1;1;0.99;1;0.994;0.713
267	5	Allen:9558	12_hypoglossal nucleus, Left	0	0.960778	0.722	Allen:9558	1;1;0.991;0.999;0.99;0.984;0.989;0.972;0.722
268	5	Allen:4288	Pu_Putamen, Left	0	0.965333	0.722	Allen:4288	1;1;0.999;1;0.999;1;1;0.968;0.722
269	5	Allen:4137	STG_superior temporal gyrus, Right	0	0.968222	0.722	Allen:4137	1;1;1;1;1;1;1;0.992;0.722
270	5	Allen:4719	PV-IV_IV, Left Paravermis	0	0.968444	0.722	Allen:4719	1;0.999;1;1;1;1;1;0.995;0.722
271	5	Allen:9555	Gr_gracile nucleus, Left	0	0.958667	0.744	Allen:9555	1;1;0.988;0.951;1;1;0.995;0.744;0.95
272	5	Allen:4699	ALVCb_Anterior Lobe of the Vermis	0	0.970889	0.756	Allen:4699	0.992;1;1;1;1;1;1;0.99;0.756
273	5	Allen:4102	SPL-i_supraparietal lobule, Right, inferior bank of gyrus	0	0.973111	0.761	Allen:4102	1;1;1;1;1;1;1;0.997;0.761
274	5	Allen:4197	LiG-str_lingual gyrus, Right, striate	0	0.972444	0.762	Allen:4197	1;1;1;1;1;0.998;1;0.992;0.762
275	5	Allen:4027	SFG-l_superior frontal gyrus, Right, lateral bank of gyrus	0	0.972889	0.762	Allen:4027	1;1;1;1;1;1;1;0.994;0.762
276	5	Allen:4131	PCLp-cs_paracentral lobule, posterior part, Right, bank of cingulate sulcus	0	0.973	0.762	Allen:4131	1;1;1;1;1;1;1;0.995;0.762
277	5	Allen:9534	8Co_cochlear nuclei, Right	0	0.969778	0.764	Allen:9534	1;1;0.998;0.994;1;0.989;1;0.983;0.764
278	5	Allen:9241	cgb_cingulum bundle, Left	0	0.970667	0.764	Allen:9241	1;1;1;1;1;1;1;0.972;0.764
279	5	Allen:4070	PaOG_parolfactory gyri, Right	0	0.971889	0.764	Allen:4070	1;1;1;1;1;1;1;0.983;0.764
280	5	Allen:12941	Cb-VIIIA_VIIIA	0	0.958778	0.766	Allen:12941	1;0.997;0.993;1;1;1;1;0.873;0.766
281	5	Allen:4360	CeA_Central Nucleus, Left	0	0.969778	0.766	Allen:4360	1;1;1;1;1;1;1;0.962;0.766
282	5	Allen:4245	PHG-cos_parahippocampal gyrus, Left, bank of the cos	0	0.969889	0.766	Allen:4245	1;1;1;1;1;1;1;0.963;0.766
283	5	Allen:4034	MFG-i_middle frontal gyrus, Right, inferior bank of gyrus	0	0.972556	0.766	Allen:4034	1;1;1;1;1;0.999;1;0.988;0.766
284	5	Allen:12934	Cb-IV_IV	0	0.972889	0.766	Allen:12934	1;1;1;1;1;1;1;0.99;0.766
285	5	Allen:4359	CeA_Central Nucleus	0	0.970556	0.767	Allen:4359	1;1;1;1;1;1;1;0.968;0.767
286	5	Allen:4720	PV-V_V, Left Paravermis	0	0.973556	0.768	Allen:4720	1;1;1;1;1;1;1;0.994;0.768
287	5	Allen:4511	VT_Ventral Thalamus, Right	0	0.955667	0.771	Allen:4511	1;1;0.997;1;1;0.984;1;0.771;0.849
288	5	Allen:4629	AHA_Anterior Hypothalamic Area, Right	0	0.954444	0.772	Allen:4629	1;1;1;1;1;1;1;0.818;0.772
289	5	Allen:4276	BG_Basal Ganglia	0	0.969222	0.772	Allen:4276	1;1;1;1;1;1;1;0.951;0.772
290	5	Allen:4723	PV-Crus I_Crus I, Left Paravermis	0	0.973778	0.772	Allen:4723	1;1;1;1;1;1;1;0.992;0.772
291	5	Allen:4707	Ve-VIIAt_VIIAt	0	0.974222	0.773	Allen:4707	1;1;1;1;1;1;1;0.995;0.773
292	5	Allen:4296	GPi_globus pallidus, internal segment, Left	0	0.963778	0.775	Allen:4296	1;1;0.996;1;1;1;1;0.903;0.775
293	5	Allen:4281	TCd_Tail of Caudate Nucleus, Left	0	0.969	0.775	Allen:4281	1;1;1;1;1;1;1;0.946;0.775
294	5	Allen:12924	DTLd_Lateral Group of Nuclei, Dorsal Division	0	0.966111	0.778	Allen:12924	1;1;0.997;1;1;1;1;0.92;0.778
295	5	Allen:4298	GPe_globus pallidus, external segment, Right	0	0.969111	0.778	Allen:4298	1;1;0.998;1;1;1;1;0.946;0.778
296	5	Allen:4278	Cd_Caudate Nucleus	0	0.971222	0.778	Allen:4278	1;1;1;1;1;1;1;0.963;0.778
297	5	Allen:4751	PV-III_III, Right Paravermis	0	0.972889	0.778	Allen:4751	1;1;1;1;1;1;1;0.978;0.778
298	5	Allen:9557	12_hypoglossal nucleus	0	0.964556	0.779	Allen:9557	1;1;1;0.951;0.994;0.986;0.992;0.979;0.779
299	5	Allen:9031	3_Oculomotor Nuclear Complex, Left	0	0.965333	0.779	Allen:9031	1;1;0.99;0.999;0.977;1;0.971;0.972;0.779
300	5	Allen:4789	Fas_Fastigial Nucleus, Right	0	0.956889	0.78	Allen:4789	1;1;0.996;1;0.994;0.999;0.992;0.78;0.851
301	5	Allen:4266	CA4_CA4 field, Right	0	0.969	0.78	Allen:4266	1;1;0.999;1;1;0.998;1;0.944;0.78
302	5	Allen:9240	cgb_cingulum bundle	0	0.975444	0.78	Allen:9240;Allen:9230	1;1;1;1;1;1;1;0.999;0.78
303	5	Allen:9242	cgb_cingulum bundle, Right	0	0.975444	0.78	Allen:9242	1;1;1;1;1;1;1;0.999;0.78
304	5	Allen:9030	3_Oculomotor Nuclear Complex	0	0.956333	0.781	Allen:9030	1;1;0.986;0.98;0.975;1;0.917;0.968;0.781
305	5	Allen:4064	SCG_subcollosal gyrus, Right	0	0.967	0.781	Allen:4064	1;1;1;1;1;1;1;0.922;0.781
306	5	Allen:9016	ICjl_interstitial nucleus of Cajal, Left	0	0.967444	0.781	Allen:9016	1;1;0.982;0.992;0.998;0.979;0.981;0.994;0.781
307	5	Allen:9154	SubC_nucleus subceruleus	0	0.975444	0.781	Allen:9154	1;1;1;1;1;1;1;0.998;0.781
308	5	Allen:4100	SPL_supraparietal lobule, Right	0	0.975556	0.781	Allen:4100	1;1;1;1;1;1;1;0.999;0.781
309	5	Allen:4190	Cun-str_cuneus, Right, striate	0	0.975667	0.781	Allen:4190	1;1;1;1;1;1;1;1;0.781
310	5	Allen:9213	Mo5_motor nucleus of trigeminal nerve, Right	0	0.967111	0.783	Allen:9213	1;0.998;1;0.996;0.99;0.961;1;0.976;0.783
311	5	Allen:4328	ATZ_Amygdaloid Transition Zone	0	0.969889	0.783	Allen:4328	1;1;1;1;1;1;1;0.946;0.783
312	5	Allen:4726	PV-VIIIA_VIIIA, Left Paravermis	0	0.975222	0.783	Allen:4726	1;0.999;1;1;1;1;1;0.995;0.783
313	5	Allen:12897	GPe_globus pallidus, external segment	0	0.967444	0.784	Allen:12897	1;1;0.999;1;1;1;1;0.924;0.784
314	5	Allen:4724	PV-Crus II_Crus II, Left Paravermis	0	0.975333	0.784	Allen:4724	1;1;1;1;1;1;1;0.994;0.784
315	5	Allen:9103	IC_Inferior Colliculus, Left	0	0.966667	0.786	Allen:9103;Allen:9102	1;1;0.996;0.999;1;0.984;0.959;0.976;0.786
316	5	Allen:4698	Ve_Vermis	0	0.973333	0.786	Allen:4698	0.996;1;1;1;1;1;1;0.978;0.786
317	5	Allen:9698	8Ve_vestibular nuclei, Left	0	0.972667	0.788	Allen:9698	1;1;0.999;0.999;0.997;0.998;0.992;0.981;0.788
318	5	Allen:4742	He-VIIIA_VIIIA, Left Lateral Hemisphere	0	0.975778	0.788	Allen:4742	1;1;1;1;1;1;1;0.994;0.788
319	5	Allen:9528	8Co_cochlear nuclei	0	0.972667	0.79	Allen:9528	1;1;0.998;0.999;1;1;0.998;0.969;0.79
320	5	Allen:4248	PHG-cos_parahippocampal gyrus, Right, bank of the cos	0	0.973444	0.79	Allen:4248	1;1;1;1;1;1;1;0.971;0.79
321	5	Allen:4652	VMH_Ventromedial Hypothalamic Nucleus, Right	0	0.974444	0.79	Allen:4652	1;1;1;1;1;1;1;0.98;0.79
322	5	Allen:4237	CgGr-s_Cingulate gyrus, retrosplenial part, Left, superior bank of gyrus	0	0.974778	0.79	Allen:4237	1;1;1;1;1;1;1;0.983;0.79
323	5	Allen:4145	MTG-s_middle temporal gyrus, Right, superior bank of gyrus	0	0.974889	0.79	Allen:4145	1;1;1;1;1;1;1;0.984;0.79
324	5	Allen:4907	TP-i_temporal pole, Right, inferior aspect	0	0.975556	0.79	Allen:4907	1;1;1;1;1;1;1;0.99;0.79
325	5	Allen:4155	ITG-mts_inferior temporal gyrus, Right, bank of mts	0	0.975778	0.79	Allen:4155	1;1;1;1;1;1;1;0.992;0.79
326	5	Allen:4225	CgGf_Cingulate gyrus, frontal part, Right	0	0.973667	0.795	Allen:4225	1;1;1;1;1;1;1;0.968;0.795
327	5	Allen:4092	PoG-cs_postcentral gyrus, Right, bank of the central sulcus	0	0.974778	0.795	Allen:4092	1;1;1;1;1;1;1;0.978;0.795
328	5	Allen:4573	PVH_Paraventricular Nucleus of the Hypothalamus, Left	0	0.975889	0.795	Allen:4573	1;1;1;1;1;1;1;0.988;0.795
329	5	Allen:4138	STG-l_superior temporal gyrus, Right, lateral bank of gyrus	0	0.976333	0.795	Allen:4138	1;1;1;1;1;1;1;0.992;0.795
330	5	Allen:4110	SMG-i_supramarginal gyrus, Right, inferior bank of gyrus	0	0.976556	0.795	Allen:4110	1;1;1;1;1;1;1;0.994;0.795
331	5	Allen:9556	Gr_gracile nucleus, Right	0	0.961	0.803	Allen:9556	1;1;0.997;0.999;1;1;0.992;0.858;0.803
332	5	Allen:4444	MG_Medial Geniculate Complex, Left	0	0.964667	0.803	Allen:4444	1;1;1;1;1;0.998;1;0.881;0.803
333	5	Allen:4204	OTG-i_occipito-temporal gyrus, Right, inferior bank of gyrus	0	0.972333	0.803	Allen:4204	1;1;1;1;1;0.999;1;0.949;0.803
334	5	Allen:9053	RN_Red Nucleus	0	0.972778	0.803	Allen:9053	1;1;0.995;0.995;0.997;0.993;1;0.972;0.803
335	5	Allen:4189	Cun-pest_cuneus, Right, peristriate	0	0.977	0.803	Allen:4189	1;1;1;1;0.99;1;1;1;0.803
336	5	Allen:4735	He-IV_IV, Left Lateral Hemisphere	0	0.977	0.803	Allen:4735	1;1;1;1;1;1;1;0.99;0.803
337	5	Allen:4154	ITG-l_inferior temporal gyrus, Right, lateral bank of gyrus	0	0.977222	0.803	Allen:4154	1;1;1;1;1;1;1;0.992;0.803
338	5	Allen:9155	SubC_nucleus subceruleus, Left	0	0.978	0.803	Allen:9155	1;1;0.999;1;1;1;1;1;0.803
339	5	Allen:4906	TP-s_temporal pole, Right, superior aspect	0	0.968333	0.805	Allen:4906	1;1;1;1;1;1;1;0.805;0.91
340	5	Allen:4016	PrG_precentral gyrus, Right	0	0.977222	0.815	Allen:4016	1;1;1;1;1;1;1;0.98;0.815
341	5	Allen:4052	MOrG_medial orbital gyrus, Right	0	0.978333	0.815	Allen:4052	1;1;1;1;1;1;1;0.99;0.815
342	5	Allen:4669	SuM_Supramammillary Nucleus, Left	0	0.979444	0.815	Allen:4669;Allen:12911	1;1;1;1;1;1;1;1;0.815
343	5	Allen:9211	5_Trigeminal Nuclei, Right	0	0.975	0.816	Allen:9211	1;1;1;0.983;0.996;0.996;1;0.984;0.816
344	5	Allen:4069	PaOG_parolfactory gyri, Left	0	0.976111	0.816	Allen:4069	1;1;1;1;1;1;1;0.969;0.816
345	5	Allen:4363	CeA_Central Nucleus, Right	0	0.964333	0.82	Allen:4363	1;1;1;1;1;1;1;0.859;0.82
346	5	Allen:4506	R_Reticular Nucleus of Thalamus, Left	0	0.972889	0.82	Allen:4506	0.996;1;0.995;1;1;1;1;0.945;0.82
347	5	Allen:4295	GPe_globus pallidus, external segment, Left	0	0.974222	0.82	Allen:4295	1;1;1;1;1;1;1;0.948;0.82
348	5	Allen:4706	Ve-VIIAf_VIIAf	0	0.978111	0.82	Allen:4706	1;1;1;1;1;1;1;0.983;0.82
349	5	Allen:4047	GRe_gyrus rectus	0	0.978333	0.82	Allen:4047	1;1;1;1;1;1;1;0.985;0.82
350	5	Allen:4227	CgGf-i_Cingulate gyrus, frontal part, Right, inferior bank of gyrus	0	0.979111	0.82	Allen:4227	1;1;1;1;1;1;1;0.992;0.82
351	5	Allen:4736	He-V_V, Left Lateral Hemisphere	0	0.979333	0.82	Allen:4736	1;1;1;1;1;1;1;0.994;0.82
352	5	Allen:12948	Fas_Fastigial Nucleus	0	0.973444	0.822	Allen:12948	1;1;0.999;1;1;0.99;0.986;0.822;0.964
353	5	Allen:12946	Dt_Dentate Nucleus	0	0.970111	0.836	Allen:12946	1;1;0.999;0.995;0.999;0.981;0.976;0.945;0.836
354	5	Allen:4335	ATZ_Amygdaloid Transition zone, Right	0	0.978333	0.836	Allen:4335	1;1;1;1;1;1;1;0.969;0.836
355	5	Allen:4899	SRoG_superior rostral gyrus, Right	0	0.981444	0.836	Allen:4899	1;1;1;1;1;1;1;0.997;0.836
356	5	Allen:12904	LHA_Lateral hypothalamic Area	0	0.981556	0.836	Allen:12904	1;1;1;1;1;1;1;0.998;0.836
357	5	Allen:4055	AOrG_anterior orbital gyrus, Right	0	0.981667	0.836	Allen:4055	1;1;1;1;1;1;1;0.999;0.836
358	5	Allen:4176	TP_temporal pole, Right	0	0.972778	0.838	Allen:4176	1;1;1;1;1;1;1;0.917;0.838
359	5	Allen:4908	TP-m_temporal pole, Right, medial aspect	0	0.973111	0.838	Allen:4908	1;1;1;1;1;1;1;0.92;0.838
360	5	Allen:4322	Cl_Claustrum, Left	0	0.975889	0.838	Allen:4322	1;1;1;1;1;1;1;0.945;0.838
361	5	Allen:4904	TP-i_temporal pole, Left, inferior aspect	0	0.976	0.838	Allen:4904	1;1;1;1;1;1;1;0.946;0.838
362	5	Allen:4187	Cun-str_cuneus, Left, striate	0	0.978444	0.838	Allen:4187	1;1;1;1;1;1;1;0.968;0.838
363	5	Allen:9677	Sp5_spinal trigeminal nucleus, Left	0	0.979222	0.838	Allen:9677	1;1;1;0.998;0.998;0.999;0.986;0.994;0.838
364	5	Allen:12931	Cb-AL_Anterior Lobe	0	0.979556	0.838	Allen:12931	1;1;1;1;1;1;1;0.978;0.838
365	5	Allen:4151	ITG-mts_inferior temporal gyrus, Left, bank of mts	0	0.979556	0.838	Allen:4151	1;1;1;1;1;1;1;0.978;0.838
366	5	Allen:4152	ITG_inferior temporal gyrus, Right	0	0.979667	0.838	Allen:4152	1;1;1;1;1;1;1;0.979;0.838
367	5	Allen:4713	Ve-X_X	0	0.979667	0.838	Allen:4713;Allen:4712	1;1;1;1;1;1;1;0.979;0.838
368	5	Allen:4144	MTG_middle temporal gyrus, Right	0	0.979778	0.838	Allen:4144	1;1;1;1;1;1;1;0.98;0.838
369	5	Allen:9676	Sp5_spinal trigeminal nucleus	0	0.979889	0.838	Allen:9676	0.999;1;1;0.999;0.998;1;0.995;0.99;0.838
370	5	Allen:4061	LOrG_lateral orbital gyrus, Right	0	0.981444	0.838	Allen:4061	1;1;1;1;1;1;1;0.995;0.838
371	5	Allen:4122	PCu_precuneus, Right	0	0.981444	0.838	Allen:4122	1;1;1;1;1;1;1;0.995;0.838
372	5	Allen:4255	CA2_CA2 field, Left	0	0.981444	0.838	Allen:4255	1;1;1;1;1;1;1;0.995;0.838
373	5	Allen:4101	SPL-s_supraparietal lobule, Right, superior bank of gyrus	0	0.981889	0.838	Allen:4101	1;1;1;1;1;1;1;0.999;0.838
374	5	Allen:4780	CbN_Cerebellar Nuclei	0	0.975222	0.843	Allen:4780	1;1;1;0.989;1;0.99;0.986;0.843;0.969
375	5	Allen:9204	5_Trigeminal Nuclei, Left	0	0.972444	0.848	Allen:9204	1;1;0.992;0.995;0.992;1;0.959;0.966;0.848
376	5	Allen:4409	DTLd_Lateral group of Nuclei, Left, Dorsal Division	0	0.973667	0.848	Allen:4409	1;1;0.997;1;1;0.998;1;0.92;0.848
377	5	Allen:9697	8Ve_vestibular nuclei	0	0.977556	0.848	Allen:9697	1;1;0.999;0.998;0.99;0.999;0.997;0.967;0.848
378	5	Allen:12938	Cb-Crus I_Crus I	0	0.977889	0.848	Allen:12938	1;1;0.982;1;1;1;1;0.971;0.848
379	5	Allen:4641	DMH_Dorsomedial hypothalamic Nucleus, Left	0	0.979556	0.848	Allen:4641;Allen:12914	1;1;1;1;1;1;1;0.968;0.848
380	5	Allen:12909	MB_Mammillary Body	0	0.980556	0.848	Allen:12909	1;1;1;0.998;1;1;1;0.979;0.848
381	5	Allen:4901	IRoG_inferior rostral gyrus, Left	0	0.980778	0.848	Allen:4901	1;1;1;1;1;1;1;0.979;0.848
382	5	Allen:4025	SFG_superior frontal gyrus, Right	0	0.981778	0.848	Allen:4025	1;1;1;1;1;1;1;0.988;0.848
383	5	Allen:4129	PCLp_paracentral lobule, posterior part, Right	0	0.982556	0.848	Allen:4129	1;1;1;1;1;1;1;0.995;0.848
384	5	Allen:4440	LGd_Dorsal Lateral Geniculate Nucleus, Left	0	0.976222	0.849	Allen:4440	1;1;0.999;0.995;0.996;0.99;0.986;0.971;0.849
385	5	Allen:4224	CgGf-i_Cingulate gyrus, frontal part, Left, inferior bank of gyrus	0	0.977111	0.849	Allen:4224	1;1;1;1;1;1;1;0.945;0.849
386	5	Allen:4269	LIG_Long Insular Gyri	0	0.980778	0.849	Allen:4269	1;1;1;1;1;1;1;0.978;0.849
387	5	Allen:4068	PaOG_parolfactory gyri	0	0.980889	0.849	Allen:4068	1;1;1;1;1;1;1;0.979;0.849
388	5	Allen:4313	BST_Nucleus of Stria Terminalis, Left	0	0.981	0.849	Allen:4313	1;1;1;1;1;1;1;0.98;0.849
389	5	Allen:9613	LMRt_lateral medullary reticular group	0	0.981	0.849	Allen:9613	1;1;1;0.999;0.996;0.99;0.998;0.997;0.849
390	5	Allen:4292	Acb_Nucleus Accumbens, Right	0	0.981333	0.849	Allen:4292	1;1;1;1;1;1;1;0.983;0.849
391	5	Allen:9074	SNC_Substantia Nigra, pars compacta, Left	0	0.981333	0.849	Allen:9074	1;1;0.986;0.999;1;0.999;1;0.999;0.849
392	5	Allen:4058	POrG_posterior orbital gyrus, Right	0	0.981556	0.849	Allen:4058	1;1;1;1;1;1;1;0.985;0.849
393	5	Allen:9151	MPB_medial parabrachial nucleus	0	0.981556	0.849	Allen:9151	1;1;1;0.995;1;0.998;1;0.992;0.849
394	5	Allen:4123	Pcu-s_precuneus, Right, superior lateral bank of gyrus	0	0.982667	0.849	Allen:4123	1;1;1;1;1;1;1;0.995;0.849
395	5	Allen:4063	SCG_subcallosal gyrus, Left	0	0.977222	0.851	Allen:4063	1;1;1;1;1;1;1;0.944;0.851
396	5	Allen:9072	SN_Substantia Nigra	0	0.977889	0.851	Allen:9072	1;1;0.997;0.98;0.997;1;1;0.976;0.851
397	5	Allen:9598	GiRt_gigantocellular group, Left	0	0.978778	0.851	Allen:9598	1;1;0.996;0.999;0.998;0.979;0.992;0.994;0.851
398	5	Allen:4030	MFG-s_middle frontal gyrus, Left, superior bank of gyrus	0	0.979667	0.851	Allen:4030	1;1;1;1;1;1;1;0.966;0.851
399	5	Allen:9073	SN_Substantia Nigra, Left	0	0.980222	0.851	Allen:9073	1;1;0.988;0.992;0.997;1;1;0.994;0.851
400	5	Allen:10143	Pir_piriform cortex, left	0	0.981333	0.851	Allen:10143;Allen:10142	1;1;1;1;1;1;1;0.981;0.851
401	5	Allen:4290	Acb_Nucleus Accumbens	0	0.982333	0.851	Allen:4290	1;1;1;1;1;1;1;0.99;0.851
402	5	Allen:4026	SFG-m_superior frontal gyrus, Right, medial bank of gyrus	0	0.982778	0.851	Allen:4026	1;1;1;1;1;1;1;0.994;0.851
403	5	Allen:4512	R_Reticular Nucleus of Thalamus, Right	0	0.974778	0.859	Allen:4512	1;1;0.996;1;1;1;1;0.859;0.918
404	5	Allen:9203	5_Trigeminal Nuclei	0	0.973	0.861	Allen:9203	1;0.999;0.999;0.971;0.99;1;0.992;0.945;0.861
405	5	Allen:4007	Tel_Telencephalon	0	0.978889	0.861	Allen:4007	1;1;1;1;1;1;1;0.949;0.861
406	5	Allen:9529	8Co_cochlear nuclei, Left	0	0.981222	0.861	Allen:9529	1;1;0.996;0.999;1;1;0.995;0.98;0.861
407	5	Allen:4043	opIFG_inferior frontal gyrus, opercular part, Right	0	0.982667	0.861	Allen:4043	1;1;1;1;1;1;1;0.983;0.861
408	5	Allen:4495	LGd_Dorsal Lateral Geniculate Nucleus, Right	0	0.976333	0.866	Allen:4495	1;1;0.999;1;1;0.993;0.985;0.944;0.866
409	5	Allen:4177	PLP_planum polare	0	0.982778	0.866	Allen:4177	1;1;1;1;1;1;1;0.979;0.866
410	5	Allen:4009	FL_Frontal Lobe	0	0.979	0.868	Allen:4009	1;1;1;1;1;1;0.992;0.951;0.868
411	5	Allen:4788	Emb_Emboliform Nucleus, Right	0	0.982111	0.868	Allen:4788	1;1;1;0.999;0.989;1;1;0.983;0.868
412	5	Allen:4073	PCLa-s_paracentral lobule, anterior part, Left, superior bank of gyrus	0	0.982889	0.868	Allen:4073	1;1;1;1;1;1;1;0.978;0.868
413	5	Allen:4153	ITG-its_inferior temporal gyrus, Right, bank of the its	0	0.983	0.868	Allen:4153	1;1;1;1;1;0.999;1;0.98;0.868
414	5	Allen:9153	MPB_medial parabrachial nucleus,Right	0	0.983778	0.868	Allen:9153	1;1;0.999;0.999;1;0.998;1;0.99;0.868
415	5	Allen:4053	AOrG_anterior orbital gyrus	0	0.984667	0.868	Allen:4053	1;1;1;1;1;1;1;0.994;0.868
416	5	Allen:4188	Cun_cuneus, Right	0	0.985	0.868	Allen:4188	1;1;1;1;0.998;1;1;0.999;0.868
417	5	Allen:4130	PCLp-l_paracentral lobule, posterior part, Right, lateral bank of gyrus	0	0.985111	0.868	Allen:4130	1;1;1;1;1;1;1;0.998;0.868
418	5	Allen:4893	FP_frontal pole, Right	0	0.984111	0.873	Allen:4893	1;1;1;1;1;1;1;0.873;0.984
419	5	Allen:4888	FP_frontal pole	0	0.984444	0.875	Allen:4888	1;1;1;1;0.996;1;0.998;0.875;0.991
420	5	Allen:4905	TP-m_temporal pole, Left, medial aspect	0	0.980222	0.877	Allen:4905	1;1;1;1;1;1;1;0.945;0.877
421	5	Allen:9604	GiRt_gigantocellular group, Right	0	0.982333	0.877	Allen:9604	1;1;0.996;0.982;0.998;0.996;0.997;0.995;0.877
422	5	Allen:4540	Hy_Hypothalamus	0	0.982667	0.877	Allen:4540	1;1;1;0.992;0.999;1;1;0.976;0.877
423	5	Allen:4171	PLT_planum temporale	0	0.982889	0.877	Allen:4171	1;1;1;1;1;1;1;0.969;0.877
424	5	Allen:4150	ITG-l_inferior temporal gyrus, Left, lateral bank of gyrus	0	0.983111	0.877	Allen:4150	1;1;1;1;1;1;1;0.971;0.877
425	5	Allen:4314	SI_Substantia Innominata, Right	0	0.984444	0.877	Allen:4314	1;1;1;1;1;1;1;0.983;0.877
426	5	Allen:4167	HG_Heschls gyrus, Right	0	0.985222	0.877	Allen:4167	1;1;1;1;1;1;1;0.99;0.877
427	5	Allen:4195	LiG_lingual gyrus, Right	0	0.985667	0.877	Allen:4195	1;1;1;1;1;1;1;0.994;0.877
428	5	Allen:9614	LMRt_lateral medullary reticular group, Left	0	0.984222	0.878	Allen:9614	1;1;0.999;0.999;0.994;0.996;0.995;0.997;0.878
429	5	Allen:9054	RN_Red Nucleus, Left	0	0.980889	0.879	Allen:9054	1;1;0.99;0.999;0.999;0.989;1;0.972;0.879
430	5	Allen:4156	FuG_fusiform gyrus	0	0.983	0.879	Allen:4156	1;1;1;1;1;1;1;0.968;0.879
431	5	Allen:4270	LIG_Long Insular Gyri, Left	0	0.983111	0.879	Allen:4270	1;1;1;1;1;1;1;0.969;0.879
432	5	Allen:4202	OTG_occipito-temporal gyrus, Right	0	0.983667	0.879	Allen:4202	1;1;1;1;1;0.998;1;0.976;0.879
433	5	Allen:4143	MTG-i_middle temporal gyrus, Left, inferior bank of gyrus	0	0.984333	0.879	Allen:4143	1;1;1;1;1;1;1;0.98;0.879
434	5	Allen:4247	PHG-l_parahippocampal gyrus, Right, lateral bank of gyrus	0	0.984667	0.879	Allen:4247	1;1;1;1;1;1;1;0.983;0.879
435	5	Allen:4718	PV-III_III, Left Paravermis	0	0.985889	0.879	Allen:4718	1;1;1;1;1;1;1;0.994;0.879
436	5	Allen:4158	FuG-its_fusiform gyrus, Left, bank of the its	0	0.984444	0.88	Allen:4158	1;1;1;1;1;1;1;0.98;0.88
437	5	Allen:9543	Cu_cuneate nucleus, Left	0	0.968778	0.896	Allen:9543	1;1;0.999;0.946;1;0.996;0.896;0.936;0.946
438	5	Allen:4903	TP-s_temporal pole, Left, superior aspect	0	0.981111	0.897	Allen:4903	1;1;1;1;1;1;1;0.933;0.897
439	5	Allen:4274	SIG_Short Insular Gyri, Right	0	0.986444	0.897	Allen:4274	1;1;1;1;1;1;1;0.981;0.897
440	5	Allen:4054	AOrG_anterior orbital gyrus, Left	0	0.986778	0.897	Allen:4054	1;1;1;1;1;1;1;0.984;0.897
441	5	Allen:4020	PrG-cs_precentral gyrus, Right, bank of the central sulcus	0	0.987556	0.897	Allen:4020	1;1;1;1;1;0.999;1;0.992;0.897
442	5	Allen:4902	IRoG_inferior rostral gyrus, Right	0	0.987889	0.897	Allen:4902	1;1;1;1;1;1;1;0.994;0.897
443	5	Allen:12922	LGd_Dorsal Lateral Geneiculate Nucleus	0	0.976889	0.898	Allen:12922	1;1;1;0.999;1;0.995;0.95;0.95;0.898
444	5	Allen:9206	Mo5_motor nucleus of trigeminal nerve, Left	0	0.978222	0.898	Allen:9206	1;0.999;0.996;0.999;0.992;0.985;0.986;0.949;0.898
445	5	Allen:4062	SCG_subcallosal gyrus	0	0.981778	0.898	Allen:4062	1;1;1;1;1;1;1;0.938;0.898
446	5	Allen:9076	SN_Substantia Nigra, Right	0	0.982111	0.898	Allen:9076	1;1;0.997;0.976;0.99;1;0.998;0.98;0.898
447	5	Allen:9589	CMRt_central medullary reticular group, Left	0	0.984111	0.898	Allen:9589	1;1;0.996;0.999;0.996;0.976;0.995;0.997;0.898
448	5	Allen:4223	CgGf-s_Cingulate gyrus, frontal part, Left, superior bank of gyrus	0	0.984333	0.898	Allen:4223	1;1;1;1;1;1;1;0.961;0.898
449	5	Allen:4178	PLP_planum polare, Left	0	0.986222	0.898	Allen:4178	1;1;1;1;1;1;1;0.978;0.898
450	5	Allen:4048	GRe_gyrus rectus, Left	0	0.986444	0.898	Allen:4048	1;1;1;1;1;1;1;0.98;0.898
451	5	Allen:4291	Acb_Nucleus Accumbens, Left	0	0.986444	0.898	Allen:4291	1;1;1;1;1;1;1;0.98;0.898
452	5	Allen:4075	PCLa_paracentral lobule, anterior part, Right	0	0.986778	0.898	Allen:4075	1;1;1;1;1;1;1;0.983;0.898
453	5	Allen:4095	PoG-pcs_postcentral gyrus, Right, bank of the posterior central sulcus	0	0.986778	0.898	Allen:4095	1;1;1;1;1;1;1;0.983;0.898
454	5	Allen:4078	fro_frontal operculum	0	0.987	0.898	Allen:4078	1;1;1;1;1;1;1;0.985;0.898
455	5	Allen:4271	LIG_Long Insular Gyri, Right	0	0.987778	0.898	Allen:4271	1;1;1;1;1;1;1;0.992;0.898
456	5	Allen:9158	RPn_pontine raphe nucleus, Left	0	0.987778	0.899	Allen:9158	1;1;1;0.997;0.998;0.998;1;0.998;0.899
457	5	Allen:4570	AHR_Anterior Hypothalamic Region	0	0.988222	0.899	Allen:4570	1;1;1;1;1;1;1;0.995;0.899
458	5	Allen:4518	Sb_Subthalamic Nucleus, Left	0	0.984444	0.9	Allen:4518	0.999;1;0.993;0.999;0.99;0.99;0.994;0.995;0.9
459	5	Allen:4038	trIFG_Inferior frontal gyrus, triangular part	0	0.985222	0.9	Allen:4038	1;1;1;1;1;1;1;0.967;0.9
460	5	Allen:4203	OTG-s_occipito-temporal gyrus, Right, superior bank of gyrus	0	0.985444	0.9	Allen:4203	1;1;1;1;1;0.993;1;0.976;0.9
461	5	Allen:12949	Glo_Globose Nucleus	0	0.986111	0.9	Allen:12949	1;1;0.999;1;1;1;0.997;0.979;0.9
462	5	Allen:4039	trIFG_Inferior frontal gyrus, triangular part, Left	0	0.986222	0.9	Allen:4039	1;1;1;1;1;1;1;0.976;0.9
463	5	Allen:4235	CgGr_Cingulate gyrus, retrosplenial part	0	0.987556	0.9	Allen:4235	1;1;1;1;0.998;1;1;0.99;0.9
464	5	Allen:4051	MOrG_medial orbital gyrus, Left	0	0.987778	0.9	Allen:4051	1;1;1;1;1;1;1;0.99;0.9
465	5	Allen:4236	CgGr_Cingulate gyrus, retrosplenial part, Left	0	0.988	0.9	Allen:4236	1;1;1;1;1;1;1;0.992;0.9
466	5	Allen:4382	LA_Lateral Nucleus, Right	0	0.988	0.9	Allen:4382	1;1;1;1;1;1;1;0.992;0.9
467	5	Allen:4746	He-X_X, Left Lateral Hemisphere	0	0.988	0.9	Allen:4746	1;1;1;1;1;1;1;0.992;0.9
468	5	Allen:4096	SPL_supraparietal lobule	0	0.988333	0.9	Allen:4096	1;1;1;1;1;1;1;0.995;0.9
469	5	Allen:4166	HG_Heschls gyrus, Left	0	0.986333	0.901	Allen:4166	1;1;1;1;1;1;1;0.976;0.901
470	5	Allen:9561	IO_inferior olivary complex, Left	0	0.986556	0.901	Allen:9561	1;1;0.996;0.998;1;1;0.992;0.992;0.901
471	5	Allen:4323	Cl_Claustrum, Right	0	0.987333	0.901	Allen:4323	1;1;1;1;1;1;1;0.985;0.901
472	5	Allen:4665	MamR_Mammillary Region	0	0.986222	0.903	Allen:4665	1;1;1;0.994;1;1;1;0.979;0.903
473	5	Allen:4079	fro_frontal operculum, Left	0	0.987	0.903	Allen:4079	1;1;1;1;1;1;1;0.98;0.903
474	5	Allen:4050	MOrG_medial orbital gyrus	0	0.988333	0.903	Allen:4050	1;1;1;1;1;1;1;0.992;0.903
475	5	Allen:4010	PrG_precentral gyrus	0	0.988556	0.903	Allen:4010	1;1;1;1;1;1;1;0.994;0.903
476	5	Allen:4734	He-III_III, Left Lateral Hemisphere	0	0.988667	0.904	Allen:4734	1;1;1;1;1;1;1;0.994;0.904
477	5	Allen:4900	IRoG_inferior rostral gyrus	0	0.987889	0.908	Allen:4900	1;1;1;1;1;1;1;0.983;0.908
478	5	Allen:4175	TP_temporal pole, Left	0	0.983111	0.91	Allen:4175	1;1;1;1;1;1;1;0.938;0.91
479	5	Allen:4174	TP_temporal pole	0	0.983778	0.91	Allen:4174	1;1;1;1;1;1;1;0.91;0.944
480	5	Allen:9588	CMRt_central medullary reticular group	0	0.984	0.91	Allen:9588	1;1;0.997;0.997;0.999;0.961;0.997;0.995;0.91
481	5	Allen:9138	6_abducens nucleus, Right	0	0.984111	0.91	Allen:9138	1;0.996;0.991;0.999;0.997;0.984;0.986;0.994;0.91
482	5	Allen:10145	OlfT_Olfactory Tubercle, Left	0	0.986778	0.91	Allen:10145	1;1;1;1;1;1;1;0.971;0.91
483	5	Allen:4160	FuG-cos_fusiform gyrus, Left, bank of cos	0	0.986778	0.91	Allen:4160	1;1;1;1;1;1;1;0.971;0.91
484	5	Allen:4060	LOrG_lateral orbital gyrus, Left	0	0.987556	0.91	Allen:4060	1;1;1;1;1;1;1;0.978;0.91
485	5	Allen:4157	FuG_fusiform gyrus, Left	0	0.987667	0.91	Allen:4157	1;1;1;1;1;1;1;0.979;0.91
486	5	Allen:4210	IOG-s_inferior occipital gyrus, Right, superior bank of gyrus	0	0.987667	0.91	Allen:4210	1;1;0.997;1;1;1;0.999;0.983;0.91
487	5	Allen:4148	ITG_inferior temporal gyrus, Left	0	0.987778	0.91	Allen:4148	1;1;1;1;1;1;1;0.98;0.91
488	5	Allen:4109	SMG-s_supramarginal gyrus, Right, superior bank of gyrus	0	0.988444	0.91	Allen:4109	1;1;1;1;0.994;1;1;0.992;0.91
489	5	Allen:4159	FuG-l_fusiform gyrus, Left, lateral bank of gyrus	0	0.988889	0.91	Allen:4159	1;1;1;1;1;1;1;0.99;0.91
490	5	Allen:4132	TL_Temporal Lobe	0	0.984444	0.911	Allen:4132	1;1;1;1;1;1;1;0.911;0.949
491	5	Allen:12926	MG_Medial Geniculate Complex	0	0.985556	0.911	Allen:12926	1;1;0.995;1;1;1;0.992;0.911;0.972
492	5	Allen:4243	PHG_parahippocampal gyrus, Left	0	0.983444	0.913	Allen:4243	1;1;1;1;1;1;1;0.938;0.913
493	5	Allen:4222	CgGf_Cingulate gyrus, frontal part, Left	0	0.984111	0.913	Allen:4222	1;1;1;1;1;1;1;0.944;0.913
494	5	Allen:4517	SbT_Subthalamus	0	0.985778	0.913	Allen:4517	1;0.999;0.997;0.998;0.989;0.986;0.995;0.995;0.913
495	5	Allen:4499	MG_Medial Geniculate Complex, Right	0	0.986556	0.913	Allen:4499	1;1;0.999;1;1;1;0.99;0.977;0.913
496	5	Allen:4029	MFG_middle frontal gyrus, Left	0	0.987667	0.913	Allen:4029	1;1;1;1;1;1;1;0.976;0.913
497	5	Allen:4014	PrG-il_precentral gyrus, Left, inferior lateral aspect of gyrus	0	0.988	0.913	Allen:4014	1;1;1;1;1;1;1;0.979;0.913
498	5	Allen:4172	PLT_planum temporale, Left	0	0.988	0.913	Allen:4172	1;1;1;1;1;1;1;0.979;0.913
499	5	Allen:4147	ITG_inferior temporal gyrus	0	0.988111	0.913	Allen:4147	1;1;1;1;1;1;1;0.98;0.913
500	5	Allen:4028	MFG_middle frontal gyrus	0	0.988222	0.913	Allen:4028	1;1;1;0.999;1;1;1;0.982;0.913
501	5	Allen:4194	LiG-str_lingual gyrus, Left, striate	0	0.988333	0.913	Allen:4194	1;1;1;1;0.998;1;1;0.984;0.913
502	5	Allen:4071	PCLa_paracentral lobule, anterior part	0	0.988556	0.913	Allen:4071	1;1;1;1;1;1;1;0.984;0.913
503	5	Allen:4076	PCLa-s_paracentral lobule, anterior part, Right, superior bank of gyrus	0	0.988667	0.913	Allen:4076	1;1;1;1;1;1;1;0.985;0.913
504	5	Allen:4196	LiG-pest_lingual gyrus, Right, peristriate	0	0.989667	0.913	Allen:4196	1;1;1;1;1;1;1;0.994;0.913
505	5	Allen:4242	PHG_parahippocampal gyrus	0	0.985333	0.918	Allen:4242	1;1;0.999;1;1;1;1;0.951;0.918
506	5	Allen:4277	Str_Striatum	0	0.988444	0.918	Allen:4277	1;1;1;1;1;1;1;0.978;0.918
507	5	Allen:4230	CgGp-s_Cingulate gyrus, parietal part, Left, superior bank of gyrus	0	0.987889	0.919	Allen:4230	1;1;1;1;1;1;1;0.972;0.919
508	5	Allen:4198	OTG_occipito-temporal gyrus	0	0.988333	0.919	Allen:4198	1;1;1;1;1;1;1;0.976;0.919
509	5	Allen:4024	SFG-l_superior frontal gyrus, Left, lateral bank of gyrus	0	0.988556	0.919	Allen:4024	1;1;1;1;1;1;1;0.978;0.919
510	5	Allen:4140	MTG_middle temporal gyrus	0	0.988889	0.919	Allen:4140	1;1;1;1;0.998;1;1;0.983;0.919
511	5	Allen:9157	RPn_pontine raphe nucleus	0	0.989111	0.919	Allen:9157	1;1;1;0.993;1;0.999;0.992;0.999;0.919
512	5	Allen:4782	Dt_Dentate Nucleus, Left	0	0.986333	0.92	Allen:4782	1;1;0.999;1;1;0.989;0.978;0.991;0.92
513	5	Allen:4072	PCLa_paracentral lobule, anterior part, Left	0	0.988778	0.92	Allen:4072	1;1;1;1;1;1;1;0.979;0.92
514	5	Allen:4327	Amg_Amygdala	0	0.990556	0.92	Allen:4327	1;1;1;1;1;1;1;0.995;0.92
515	5	Allen:9544	Cu_cuneate nucleus, Right	0	0.986667	0.921	Allen:9544	1;1;1;0.999;1;0.996;0.995;0.969;0.921
516	5	Allen:4246	PHG_parahippocampal gyrus, Right	0	0.988889	0.921	Allen:4246	1;1;1;1;1;1;1;0.979;0.921
517	5	Allen:4142	MTG-s_middle temporal gyrus, Left, superior bank of gyrus	0	0.989	0.921	Allen:4142	1;1;1;1;0.998;1;1;0.982;0.921
518	5	Allen:4219	LL_Limbic Lobe	0	0.989	0.921	Allen:4219	1;1;1;1;1;1;1;0.98;0.921
519	5	Allen:4672	MM_Medial mammillary Nucleus, Left	0	0.989444	0.921	Allen:4672	1;1;1;0.994;1;0.998;1;0.992;0.921
520	5	Allen:4200	OTG-s_occipito-temporal gyrus, Left, superior bank of gyrus	0	0.984333	0.922	Allen:4200	1;1;1;1;0.999;1;1;0.938;0.922
521	5	Allen:4244	PHG-l_parahippocampal gyrus, Left, lateral bank of gyrus	0	0.985444	0.922	Allen:4244	1;1;1;1;1;1;1;0.922;0.947
522	5	Allen:4074	PCLa-i_paracentral lobule, anterior part, Left, inferior bank of gyrus	0	0.985667	0.922	Allen:4074	1;1;1;1;1;1;1;0.949;0.922
523	5	Allen:4128	PCLp-cs_paracentral lobule, posterior part, Left, bank of cingulate sulcus	0	0.985889	0.922	Allen:4128	1;1;1;1;1;1;1;0.951;0.922
524	5	Allen:4149	ITG-its_inferior temporal gyrus, Left, bank of the its	0	0.988889	0.922	Allen:4149	1;1;1;1;1;1;1;0.978;0.922
525	5	Allen:4094	PoG-il_postcentral gyrus, Right, inferior lateral aspect of gyrus	0	0.989889	0.922	Allen:4094	1;1;1;1;1;0.993;1;0.994;0.922
526	5	Allen:4108	SMG_supramarginal gyrus, Right	0	0.990111	0.922	Allen:4108	1;1;1;1;0.997;1;1;0.992;0.922
527	5	Allen:4104	SMG_supramarginal gyrus	0	0.990222	0.922	Allen:4104	1;1;1;1;0.998;1;1;0.992;0.922
528	5	Allen:4044	orIFG_inferior frontal gyrus, orbital part	0	0.990667	0.922	Allen:4044	1;1;1;1;1;1;1;0.994;0.922
529	5	Allen:4221	CgGf_Cingulate gyrus, frontal part	0	0.987222	0.923	Allen:4221	1;1;1;1;1;1;1;0.962;0.923
530	5	Allen:9597	GiRt_gigantocellular group	0	0.987556	0.923	Allen:9597	1;1;0.997;0.994;0.998;0.99;0.992;0.994;0.923
531	5	Allen:4141	MTG_middle temporal gyrus, Left	0	0.989222	0.923	Allen:4141	1;1;1;1;0.997;1;1;0.983;0.923
532	5	Allen:4191	LiG_lingual gyrus	0	0.989667	0.923	Allen:4191	1;1;1;1;1;1;1;0.984;0.923
533	5	Allen:4105	SMG_supramarginal gyrus, Left	0	0.989778	0.923	Allen:4105	1;1;1;1;1;1;1;0.985;0.923
534	5	Allen:4087	PoG-cs_postcentral gyrus, Left, bank of the central sulcus	0	0.990333	0.923	Allen:4087	1;1;1;1;1;1;1;0.99;0.923
535	5	Allen:4596	LHA_Lateral hypothalamic area, Left	0	0.991333	0.923	Allen:4596	1;1;1;1;1;1;1;0.999;0.923
536	5	Allen:4116	AnG-s_angular gyrus, Right, superior bank of gyrus	0	0.990556	0.925	Allen:4116	1;1;1;1;1;1;1;0.99;0.925
537	5	Allen:9542	Cu_cuneate nucleus	0	0.981778	0.935	Allen:9542	1;1;0.998;0.98;1;0.998;0.981;0.944;0.935
538	5	Allen:4209	IOG_inferior occipital gyrus, Right	0	0.99	0.935	Allen:4209	1;1;1;1;1;1;1;0.935;0.975
539	5	Allen:9560	IO_inferior olivary complex	0	0.990222	0.935	Allen:9560	1;1;0.992;0.998;1;1;0.995;0.992;0.935
540	5	Allen:4084	PL_Parietal Lobe	0	0.990333	0.935	Allen:4084	1;1;1;1;1;1;1;0.978;0.935
541	5	Allen:4133	STG_superior temporal gyrus	0	0.990889	0.935	Allen:4133	1;1;1;1;1;1;1;0.983;0.935
542	5	Allen:4118	PCu_precuneus	0	0.991889	0.935	Allen:4118	1;1;1;1;1;1;1;0.992;0.935
543	5	Allen:4117	AnG-i_angular gyrus, Right, inferior bank of gyrus	0	0.992111	0.938	Allen:4117	1;1;1;1;1;0.996;1;0.995;0.938
544	5	Allen:9565	IO_inferior olivary complex, Right	0	0.988333	0.939	Allen:9565	1;1;0.989;0.999;1;1;0.996;0.972;0.939
545	5	Allen:4229	CgGp_Cingulate gyrus, parietal part, Left	0	0.989778	0.939	Allen:4229	1;1;1;1;1;1;1;0.969;0.939
546	5	Allen:4597	PalHy_Pallidohypothalamic Nucleus, Left	0	0.993111	0.939	Allen:4597	1;1;1;1;1;1;1;0.999;0.939
547	5	Allen:4228	CgGp_Cingulate gyrus, parietal part	0	0.988889	0.941	Allen:4228	1;1;1;1;1;1;0.998;0.961;0.941
548	5	Allen:4185	Cun_cuneus, Left	0	0.99	0.941	Allen:4185	1;1;1;1;1;1;1;0.969;0.941
549	5	Allen:4127	PCLp-l_paracentral lobule, posterior part, Left, lateral bank of gyrus	0	0.991111	0.941	Allen:4127	1;1;1;1;1;1;1;0.979;0.941
550	5	Allen:4165	HG_Heschls gyrus	0	0.991222	0.941	Allen:4165	1;1;1;1;1;1;1;0.98;0.941
551	5	Allen:4031	MFG-i_middle frontal gyrus, Left, inferior bank of gyrus	0	0.991333	0.941	Allen:4031	1;1;1;1;1;1;1;0.981;0.941
552	5	Allen:4671	MB_Mammillary Body, Left	0	0.991556	0.941	Allen:4671	1;1;1;0.999;1;1;1;0.984;0.941
553	5	Allen:4041	opIFG_inferior frontal gyrus, opercular part	0	0.991667	0.941	Allen:4041	1;1;1;1;1;1;1;0.984;0.941
554	5	Allen:12913	ARH_Arcuate Nucleus of the Hypothalamus	0	0.992333	0.941	Allen:12913	1;1;1;1;1;1;1;0.99;0.941
555	5	Allen:4015	PrG-cs_precentral gyrus, Left, bank of the central sulcus	0	0.992333	0.941	Allen:4015	1;1;1;1;0.998;1;1;0.992;0.941
556	5	Allen:4417	DTLv_Lateral group of Nuclei, Left, Ventral division	0	0.987444	0.944	Allen:4417	1;1;0.99;1;1;1;1;0.944;0.953
557	5	Allen:4896	FPm_frontal pole, Right, medial aspect	0	0.990333	0.944	Allen:4896	1;1;1;1;1;1;1;0.944;0.969
558	5	Allen:9177	SOC_Superior Olivary Complex	0	0.986111	0.945	Allen:9177	1;1;0.999;0.999;1;0.998;0.981;0.945;0.953
559	5	Allen:9078	SNR_Substantia Nigra, pars reticulata, Right	0	0.986333	0.946	Allen:9078	1;1;0.997;0.989;0.994;1;1;0.951;0.946
560	5	Allen:10151	LTu_Lateral Tuberal Nucleus, Left	0	0.990889	0.946	Allen:12915;Allen:10151	1;1;1;1;1;1;1;0.972;0.946
561	5	Allen:4107	SMG-i_supramarginal gyrus, Left, inferior bank of gyrus	0	0.991556	0.946	Allen:4107	1;1;1;1;1;1;1;0.978;0.946
562	5	Allen:4201	OTG-i_occipito-temporal gyrus, Left, inferior bank of gyrus	0	0.992	0.946	Allen:4201	1;1;1;1;1;1;1;0.982;0.946
563	5	Allen:4273	SIG_Short Insular Gyri, Left	0	0.992111	0.946	Allen:4273	1;1;1;1;1;1;1;0.983;0.946
564	5	Allen:4895	FPi_frontal pole, Right, inferior aspect	0	0.992333	0.946	Allen:4895	1;1;1;1;0.998;1;1;0.946;0.987
565	5	Allen:4013	PrG-sl_precentral gyrus, Left, superior lateral aspect of gyrus	0	0.992889	0.946	Allen:4013	1;1;1;1;1;1;1;0.99;0.946
566	5	Allen:4103	IPL_inferior parietal lobule	0	0.993111	0.946	Allen:4103	1;1;1;1;1;1;1;0.992;0.946
567	5	Allen:4115	AnG_angular gyrus, Right	0	0.993111	0.946	Allen:4115	1;1;1;1;1;1;1;0.992;0.946
568	5	Allen:4378	LA_Lateral Nucleus	0	0.993333	0.946	Allen:4378	1;1;1;1;1;1;1;0.994;0.946
569	5	Allen:4321	Cl_Claustrum	0	0.990667	0.947	Allen:4321	1;1;1;1;1;1;1;0.969;0.947
570	5	Allen:4268	Ins_Insula	0	0.993222	0.947	Allen:4268	1;1;1;1;1;1;1;0.992;0.947
571	5	Allen:12933	Cb-III_III	0	0.993444	0.947	Allen:12933	1;1;1;1;1;1;1;0.994;0.947
572	5	Allen:4045	orIFG_inferior frontal gyrus, orbital part, Left	0	0.993444	0.947	Allen:4045	1;1;1;1;1;1;1;0.994;0.947
573	5	Allen:9587	MeRF_medullary reticular formation	0	0.987222	0.949	Allen:9587	1;1;0.993;0.995;1;0.984;0.986;0.978;0.949
574	5	Allen:9136	6_abducens nucleus	0	0.988444	0.949	Allen:9136	1;0.999;0.996;0.999;0.994;0.99;0.979;0.99;0.949
575	5	Allen:4784	Fas_Fastigial Nucleus, Left	0	0.989778	0.949	Allen:4784	1;1;0.999;1;1;0.99;0.992;0.978;0.949
576	5	Allen:12925	DTLv_Lateral Group of Nuclei, Ventral Division	0	0.990111	0.949	Allen:12925	1;1;0.992;1;1;1;1;0.949;0.97
577	5	Allen:4199	OTG_occipito-temporal gyrus, Left	0	0.991444	0.949	Allen:4199	1;1;1;1;0.998;1;1;0.976;0.949
578	5	Allen:4785	Glo_Globose Nucleus, Left	0	0.991444	0.949	Allen:4785	1;1;0.999;1;1;1;0.995;0.98;0.949
579	5	Allen:4220	CgG_Cingulate gyrus	0	0.991889	0.949	Allen:4220	1;1;1;1;1;1;1;0.978;0.949
580	5	Allen:4644	ARH_Arcuate Nucleus of the Hypothalamus, Left	0	0.992111	0.949	Allen:4644	1;1;1;1;1;1;1;0.98;0.949
581	5	Allen:4012	PrG-prc_precentral gyrus, Left, bank of the precentral sulcus	0	0.992222	0.949	Allen:4012	1;1;1;1;0.998;1;1;0.983;0.949
582	5	Allen:4783	Emb_Emboliform Nucleus, Left	0	0.992444	0.949	Allen:4783	1;1;0.999;1;1;0.999;0.995;0.99;0.949
583	5	Allen:4106	SMG-s_supramarginal gyrus, Left, superior bank of gyrus	0	0.992778	0.949	Allen:4106	1;1;1;1;0.998;1;1;0.988;0.949
584	5	Allen:4035	IFG_inferior frontal gyrus	0	0.993333	0.949	Allen:4035	1;1;1;1;1;1;1;0.991;0.949
585	5	Allen:4231	CgGp-i_Cingulate gyrus, parietal part, Left, inferior bank of gyrus	0	0.992222	0.95	Allen:4231	1;1;1;1;1;1;1;0.98;0.95
586	5	Allen:4042	opIFG_inferior frontal gyrus, opercular part, Left	0	0.993444	0.95	Allen:4042	1;1;1;1;1;1;1;0.991;0.95
587	5	Allen:4136	STG-i_superior temporal gyrus, Left, inferior bank of gyrus	0	0.991889	0.951	Allen:4136	1;1;1;1;1;1;1;0.976;0.951
588	5	Allen:4126	PCLp_paracentral lobule, posterior part, Left	0	0.992333	0.951	Allen:4126	1;1;1;1;1;1;1;0.98;0.951
589	5	Allen:4272	SIG_Short Insular Gyri	0	0.993444	0.951	Allen:4272	1;1;1;1;1;1;1;0.99;0.951
590	5	Allen:4120	Pcu-s_precuneus, Left, superior lateral bank of gyrus	0	0.993667	0.951	Allen:4120	1;1;1;1;1;1;1;0.992;0.951
591	5	Allen:4238	CgGr-i_Cingulate gyrus, retrosplenial part, Left, inferior bank of gyrus	0	0.993889	0.951	Allen:4238	1;1;1;1;1;1;1;0.994;0.951
592	5	Allen:9137	6_abducens nucleus, Left	0	0.985111	0.953	Allen:9137	1;1;0.99;0.999;0.994;0.989;0.959;0.982;0.953
593	5	Allen:4894	FP-s_frontal pole, Right, superior aspect	0	0.991111	0.953	Allen:4894	1;1;1;1;1;1;0.998;0.969;0.953
594	5	Allen:4211	IOG-i_inferior occipital gyrus, Right, inferior bank of gyrus	0	0.991333	0.953	Allen:4211	1;1;1;1;1;1;1;0.969;0.953
595	5	Allen:4186	Cun-pest_cuneus, Left, peristriate	0	0.991667	0.953	Allen:4186	1;1;1;1;1;1;1;0.972;0.953
596	5	Allen:4169	TG_transverse gyri, Left	0	0.992111	0.953	Allen:4169	1;1;1;1;0.996;1;1;0.98;0.953
597	5	Allen:4216	SOG_superior occipital gyrus, Right	0	0.992111	0.953	Allen:4216	1;1;1;1;1;0.996;1;0.98;0.953
598	5	Allen:4184	Cun_cuneus	0	0.992778	0.953	Allen:4184	1;1;1;1;1;1;1;0.982;0.953
599	5	Allen:4091	PoG_postcentral gyrus, Right	0	0.993222	0.953	Allen:4091	1;1;1;1;1;0.998;1;0.988;0.953
600	5	Allen:4168	TG_transverse gyri	0	0.993333	0.953	Allen:4168	1;1;1;1;0.997;1;1;0.99;0.953
601	5	Allen:4059	LOrG_lateral orbital gyrus	0	0.993444	0.953	Allen:4059	1;1;1;1;1;1;1;0.988;0.953
602	5	Allen:4119	PCu_precuneus, Left	0	0.993556	0.953	Allen:4119	1;1;1;1;0.998;1;1;0.991;0.953
603	5	Allen:4011	PrG_precentral gyrus, Left	0	0.994111	0.953	Allen:4011	1;1;1;1;1;1;1;0.994;0.953
604	5	Allen:4057	POrG_posterior orbital gyrus, Left	0	0.994111	0.953	Allen:4057	1;1;1;1;1;1;1;0.994;0.953
605	5	Allen:4135	STG-l_superior temporal gyrus, Left, lateral bank of gyrus	0	0.994111	0.953	Allen:4135	1;1;1;1;1;1;1;0.994;0.953
606	5	Allen:9178	SOC_Superior Olivary Complex, Left	0	0.987556	0.959	Allen:9178	1;1;0.993;0.999;1;0.999;0.959;0.972;0.966
607	5	Allen:4889	FP_frontal pole, Left	0	0.992778	0.961	Allen:4889	1;1;1;1;0.994;1;0.995;0.961;0.985
608	5	Allen:9143	7_facial motor nucleus, Left	0	0.992222	0.966	Allen:9143	1;1;0.997;0.999;1;0.989;0.997;0.982;0.966
609	5	Allen:4192	LiG_lingual gyrus, Left	0	0.993556	0.966	Allen:4192	1;1;1;1;0.998;1;1;0.978;0.966
610	5	Allen:4214	SOG-s_superior occipital gyrus, Left, superior bank of gyrus	0	0.994111	0.966	Allen:4214	1;1;1;1;0.998;1;1;0.983;0.966
611	5	Allen:4134	STG_superior temporal gyrus, Left	0	0.995333	0.966	Allen:4134	1;1;1;1;1;1;1;0.992;0.966
612	5	Allen:12923	DTL_Lateral Group of Nuclei	0	0.992111	0.967	Allen:12923	1;1;0.992;1;1;1;1;0.967;0.97
613	5	Allen:4008	Cx_Cerebral Cortex	0	0.992556	0.967	Allen:4008	1;1;1;1;1;1;0.995;0.971;0.967
614	5	Allen:4193	LiG-pest_lingual gyrus, Left, peristriate	0	0.992778	0.967	Allen:4193	1;1;1;1;0.997;1;1;0.971;0.967
615	5	Allen:4205	IOG_inferior occipital gyrus	0	0.994889	0.967	Allen:4205	1;1;0.999;1;0.994;1;1;0.967;0.994
616	5	Allen:4218	SOG-i_superior occipital gyrus, Right, inferior bank of gyrus	0	0.992222	0.968	Allen:4218	1;1;1;1;1;0.99;1;0.968;0.972
617	5	Allen:4207	IOG-s_inferior occipital gyrus, Left, superior bank of gyrus	0	0.994778	0.969	Allen:4207	1;1;1;1;1;1;1;0.969;0.984
618	5	Allen:4023	SFG-m_superior frontal gyrus, Left, medial bank of gyrus	0	0.995556	0.97	Allen:4023	1;1;1;1;0.998;1;1;0.992;0.97
619	5	Allen:4090	PoG-pcs_postcentral gyrus, Left, bank of the posterior central sulcus	0	0.995556	0.97	Allen:4090	1;1;1;1;1;1;1;0.99;0.97
620	5	Allen:4215	SOG-i_superior occipital gyrus, Left, inferior bank of gyrus	0	0.995	0.971	Allen:4215	1;1;1;1;1;1;1;0.971;0.984
621	5	Allen:4213	SOG_superior occipital gyrus, Left	0	0.995333	0.971	Allen:4213	1;1;1;1;0.999;1;1;0.971;0.988
622	5	Allen:4212	SOG_superior occipital gyrus	0	0.995444	0.971	Allen:4212	1;1;0.999;1;1;1;1;0.971;0.989
623	5	Allen:4121	Pcu-i_precuneus, Left, inferior lateral bank of gyrus	0	0.994444	0.972	Allen:4121	1;1;1;1;0.999;1;1;0.979;0.972
624	5	Allen:4097	SPL_supraparietal lobule, Left	0	0.995333	0.972	Allen:4097	1;1;1;0.999;0.998;1;1;0.989;0.972
625	5	Allen:9142	7_facial motor nucleus	0	0.992	0.973	Allen:9142	1;1;0.999;1;1;0.979;0.998;0.979;0.973
626	5	Allen:4113	AnG-s_angular gyrus, Left, superior bank of gyrus	0	0.994556	0.973	Allen:4113	1;1;1;1;1;1;1;0.978;0.973
627	5	Allen:4125	PCLp_paracentral lobule, posterior part	0	0.994556	0.973	Allen:4125	1;1;1;1;1;1;1;0.978;0.973
628	5	Allen:4111	AnG_angular gyrus	0	0.994889	0.973	Allen:4111	1;1;0.999;1;1;1;1;0.982;0.973
629	5	Allen:4112	AnG_angular gyrus, Left	0	0.995222	0.973	Allen:4112	1;1;1;1;1;1;1;0.984;0.973
630	5	Allen:12947	Emb_Emboliform Nucleus	0	0.995444	0.973	Allen:12947	1;1;0.999;0.999;1;0.998;0.998;0.992;0.973
631	5	Allen:4304	SptN_Septal nuclei, Right	0	0.996222	0.973	Allen:4304	1;1;0.999;1;1;1;1;0.994;0.973
632	5	Allen:4056	POrG_posterior orbital gyrus	0	0.996333	0.973	Allen:4056	1;1;1;1;1;1;1;0.994;0.973
633	5	Allen:13003	SI_Substantia Innominata	0	0.996444	0.973	Allen:13003	1;1;1;1;0.999;1;1;0.996;0.973
634	5	Allen:4089	PoG-il_postcentral gyrus, Left, inferior lateral aspect of gyrus	0	0.995333	0.975	Allen:4089	1;1;1;1;1;1;1;0.983;0.975
635	5	Allen:4098	SPL-s_supraparietal lobule, Left, superior bank of gyrus	0	0.995778	0.975	Allen:4098	1;1;1;0.999;1;1;1;0.988;0.975
636	5	Allen:13002	SptN_Septal nuclei	0	0.996444	0.975	Allen:13002	1;1;0.999;1;1;1;1;0.994;0.975
637	5	Allen:4099	SPL-i_supraparietal lobule, Left, inferior bank of gyrus	0	0.995222	0.976	Allen:4099	1;1;1;1;0.997;1;1;0.976;0.984
638	5	Allen:4114	AnG-i_angular gyrus, Left, inferior bank of gyrus	0	0.995333	0.978	Allen:4114	1;1;1;1;1;1;1;0.98;0.978
639	5	Allen:4208	IOG-i_inferior occipital gyrus, Left, inferior bank of gyrus	0	0.995889	0.978	Allen:4208	1;1;1;1;0.996;1;1;0.978;0.989
640	5	Allen:4088	PoG-sl_postcentral gyrus, Left, superior lateral aspect of gyrus	0	0.996111	0.978	Allen:4088	1;1;1;1;1;1;1;0.978;0.987
641	5	Allen:4898	SRoG_superior rostral gyrus, Left	0	0.996111	0.978	Allen:4898	1;1;1;1;1;1;1;0.978;0.987
642	5	Allen:4892	FPm_frontal pole, Left, medial aspect	0	0.996444	0.979	Allen:4892	1;1;1;1;1;1;1;0.979;0.989
643	5	Allen:4206	IOG_inferior occipital gyrus, Left	0	0.997111	0.979	Allen:4206	1;1;1;1;0.998;1;1;0.979;0.997
644	5	Allen:4909	OPs_occipital pole, Left, superior aspect	0	0.997111	0.982	Allen:4909	1;1;1;1;1;1;1;0.982;0.992
645	5	Allen:4897	SRoG_superior rostral gyrus	0	0.996333	0.983	Allen:4897	1;1;1;1;1;1;1;0.983;0.984
646	5	Allen:4180	OL_Occipital Lobe	0	0.997444	0.983	Allen:4180	1;1;1;1;1;1;1;0.983;0.994
647	5	Allen:4659	ARH_Arcuate Nucleus of the Hypothalamus, Right	0	0.997444	0.983	Allen:4659	1;1;1;1;1;1;1;0.983;0.994
648	5	Allen:4910	OPi_occipital pole, Left, inferior aspect	0	0.997778	0.983	Allen:4910	1;1;1;1;1;1;1;0.983;0.997
649	5	Allen:4021	SFG_superior frontal gyrus	0	0.997667	0.984	Allen:4021	1;1;1;1;1;1;1;0.995;0.984
650	5	Allen:4307	SI_Substantia Innominata, Left	0	0.997889	0.984	Allen:4307	1;1;1;1;1;1;1;0.997;0.984
651	5	Allen:4182	OP_occipital pole, Left	0	0.998333	0.985	Allen:4182;Allen:4181	1;1;1;1;1;1;1;0.985;1
652	5	Allen:4022	SFG_superior frontal gyrus, Left	0	0.998	0.987	Allen:4022	1;1;1;1;1;1;1;0.995;0.987
653	5	Allen:4300	BF_Basal Forebrain	0	0.998333	0.989	Allen:4300	1;1;1;1;1;1;1;0.996;0.989
654	5	Allen:4086	PoG_postcentral gyrus, Left	0	0.998222	0.99	Allen:4086	1;1;1;1;1;1;1;0.99;0.994
655	5	Allen:4085	PoG_postcentral gyrus	0	0.998222	0.992	Allen:4085	1;1;1;1;1;0.998;1;0.992;0.994
656	5	Allen:4911	OPl_occipital pole, Left, lateral aspect	0	0.998444	0.992	Allen:4911	1;1;1;1;1;1;1;0.992;0.994
657	5	Allen:4005	Br_Brain	0	1	1	Allen:4005	1;1;1;1;1;1;1;1;1
