# Supplementary material for: Placental DNA methylation marks are associated with maternal depressive symptoms during early pregnancy
Source: Neurobiol Stress. 2021 Jul 31;15:100374. doi: 10.1016/j.ynstr.2021.100374 (PMC8353413; doi:10.1016/j.ynstr.2021.100374)
Supplement: Multimedia component 5 [file mmc5.xlsx]

## Sheet: TableE
Table E. Functional and phenotype over-representation of transcription factors with binding sites in the DNA methylation marks of prentatal exposure to maternal depressive symptoms (output from gprofiler2).
source	term_name	term_id	adjusted_p_value	negative_log10_of_adjusted_p_value	term_size	query_size	intersection_size	effective_domain_size	intersections
GO:MF	DNA binding	GO:0003677	4.24746e-170	169.372	2519	307	256	18694	AGO1,AGO2,ARID1B,ARID2,ARID3A,ARNT,ASH1L,ASH2L,ATF2,ATF3,ATF4,ATF7,ATM,BACH1,BATF,BCL11A,BCL3,BCOR,BHLHE40,BRCA1,CBFB,CBX2,CC2D1A,CDC5L,CEBPB,CHD1,CHD4,CHD7,CLOCK,CREB1,CREB3L1,CREM,CTCF,CUX1,DACH1,E2F1,E2F4,E2F6,E2F7,E2F8,E4F1,EBF1,EED,EGR1,EHMT2,ELF1,ELF4,ELK1,EP300,EP400,ESR1,ESRRA,ETS1,ETV4,ETV6,EZH2,FOS,FOSL1,FOSL2,FOXA1,FOXA2,FOXK2,FOXM1,FUS,GABPA,GABPB1,GATA1,GATA2,GATA3,GATA4,GATAD2A,GATA…
GO:MF	sequence-specific DNA binding	GO:0043565	7.08742e-145	144.15	1679	307	210	18694	AGO1,AGO2,ARID3A,ARNT,ASH2L,ATF2,ATF3,ATF4,ATF7,BACH1,BATF,BCL11A,BCL3,BCOR,BHLHE40,BRCA1,CBFB,CC2D1A,CDC5L,CEBPB,CHD7,CLOCK,CREB1,CREB3L1,CREM,CTCF,CUX1,DACH1,E2F1,E2F4,E2F6,E2F7,E2F8,E4F1,EED,EGR1,EHMT2,ELF1,ELF4,ELK1,EP300,ESR1,ESRRA,ETS1,ETV4,ETV6,EZH2,FOS,FOSL1,FOSL2,FOXA1,FOXA2,FOXK2,FOXM1,GABPA,GABPB1,GATA1,GATA2,GATA3,GATA4,GATAD2A,GATAD2B,GMEB1,HCFC1,HDAC1,HDAC2,HDAC6,HES1,HMBOX1,HNF1A,H…
GO:MF	transcription regulator activity	GO:0140110	3.34497e-142	141.476	1914	307	217	18694	ARID1B,ARID3A,ARNT,ATF2,ATF3,ATF4,ATF7,BACH1,BATF,BCL11A,BCL3,BCOR,BHLHE40,BRCA1,BRD4,CBFA2T2,CBFA2T3,CBFB,CC2D1A,CCAR2,CDC5L,CEBPB,CLOCK,CREB1,CREB3L1,CREM,CTBP1,CTCF,CUX1,DACH1,DPF2,E2F1,E2F4,E2F6,E2F7,E2F8,E4F1,EBF1,EGR1,ELF1,ELF4,ELK1,EP300,ESR1,ESRRA,ETS1,ETV4,ETV6,EZH2,FOS,FOSL1,FOSL2,FOXA1,FOXA2,FOXK2,FOXM1,FUS,GABPA,GATA1,GATA2,GATA3,GATA4,GMEB1,HCFC1,HDAC1,HDAC3,HES1,HNF1A,HNF4A,HNF4G,IK…
GO:MF	nucleic acid binding	GO:0003676	4.24607e-141	140.372	4353	307	279	18694	AGO1,AGO2,ARID1B,ARID2,ARID3A,ARNT,ASH1L,ASH2L,ATF2,ATF3,ATF4,ATF7,ATM,BACH1,BATF,BCL11A,BCL3,BCOR,BHLHE40,BRCA1,BRD9,CBFB,CBX2,CC2D1A,CCAR2,CDC5L,CEBPB,CHAMP1,CHD1,CHD4,CHD7,CLOCK,CREB1,CREB3L1,CREM,CTCF,CUX1,DACH1,DPF2,E2F1,E2F4,E2F6,E2F7,E2F8,E4F1,EBF1,EED,EGR1,EHMT2,ELF1,ELF4,ELK1,EP300,EP400,ESR1,ESRRA,ETS1,ETV4,ETV6,EZH2,FIP1L1,FOS,FOSL1,FOSL2,FOXA1,FOXA2,FOXK2,FOXM1,FUS,GABPA,GABPB1,GATA1,…
GO:MF	sequence-specific double-stranded DNA binding	GO:1990837	4.27465e-140	139.369	1543	307	201	18694	AGO1,AGO2,ARID3A,ARNT,ASH2L,ATF2,ATF3,ATF4,ATF7,BACH1,BATF,BCL11A,BCL3,BCOR,BHLHE40,BRCA1,CC2D1A,CDC5L,CEBPB,CHD7,CLOCK,CREB1,CREB3L1,CREM,CTCF,CUX1,DACH1,E2F1,E2F4,E2F6,E2F7,E2F8,E4F1,EED,EGR1,EHMT2,ELF1,ELF4,ELK1,EP300,ESR1,ESRRA,ETS1,ETV4,ETV6,EZH2,FOS,FOSL1,FOSL2,FOXA1,FOXA2,FOXK2,FOXM1,GABPA,GABPB1,GATA1,GATA2,GATA3,GATA4,GMEB1,HCFC1,HDAC1,HDAC6,HES1,HMBOX1,HNF1A,HNF4A,HNF4G,HNRNPL,IKZF1,IKZ…
GO:MF	double-stranded DNA binding	GO:0003690	2.71853e-136	135.566	1635	307	202	18694	AGO1,AGO2,ARID3A,ARNT,ASH2L,ATF2,ATF3,ATF4,ATF7,BACH1,BATF,BCL11A,BCL3,BCOR,BHLHE40,BRCA1,CC2D1A,CDC5L,CEBPB,CHD7,CLOCK,CREB1,CREB3L1,CREM,CTCF,CUX1,DACH1,E2F1,E2F4,E2F6,E2F7,E2F8,E4F1,EED,EGR1,EHMT2,ELF1,ELF4,ELK1,EP300,ESR1,ESRRA,ETS1,ETV4,ETV6,EZH2,FOS,FOSL1,FOSL2,FOXA1,FOXA2,FOXK2,FOXM1,GABPA,GABPB1,GATA1,GATA2,GATA3,GATA4,GMEB1,HCFC1,HDAC1,HDAC6,HES1,HMBOX1,HNF1A,HNF4A,HNF4G,HNRNPL,IKZF1,IKZ…
GO:MF	transcription regulatory region sequence-specific DNA binding	GO:0000976	1.2785e-133	132.893	1443	307	192	18694	AGO1,AGO2,ARID3A,ARNT,ASH2L,ATF2,ATF3,ATF4,BACH1,BATF,BCL11A,BCL3,BCOR,BHLHE40,BRCA1,CC2D1A,CDC5L,CEBPB,CHD7,CLOCK,CREB1,CREB3L1,CREM,CTCF,CUX1,DACH1,E2F1,E2F4,E2F6,E2F7,E2F8,E4F1,EED,EGR1,EHMT2,ELF1,ELF4,ELK1,EP300,ESR1,ESRRA,ETS1,ETV4,ETV6,EZH2,FOS,FOSL1,FOSL2,FOXA1,FOXA2,FOXK2,FOXM1,GABPA,GABPB1,GATA1,GATA2,GATA3,GATA4,GMEB1,HCFC1,HDAC1,HDAC6,HES1,HNF1A,HNF4A,HNF4G,HNRNPL,IKZF1,IKZF2,IRF1,IRF2…
GO:MF	regulatory region nucleic acid binding	GO:0001067	1.46479e-133	132.834	1444	307	192	18694	AGO1,AGO2,ARID3A,ARNT,ASH2L,ATF2,ATF3,ATF4,BACH1,BATF,BCL11A,BCL3,BCOR,BHLHE40,BRCA1,CC2D1A,CDC5L,CEBPB,CHD7,CLOCK,CREB1,CREB3L1,CREM,CTCF,CUX1,DACH1,E2F1,E2F4,E2F6,E2F7,E2F8,E4F1,EED,EGR1,EHMT2,ELF1,ELF4,ELK1,EP300,ESR1,ESRRA,ETS1,ETV4,ETV6,EZH2,FOS,FOSL1,FOSL2,FOXA1,FOXA2,FOXK2,FOXM1,GABPA,GABPB1,GATA1,GATA2,GATA3,GATA4,GMEB1,HCFC1,HDAC1,HDAC6,HES1,HNF1A,HNF4A,HNF4G,HNRNPL,IKZF1,IKZF2,IRF1,IRF2…
GO:MF	RNA polymerase II transcription regulatory region sequence-specific DNA binding	GO:0000977	3.62359e-118	117.441	1344	307	176	18694	AGO1,ARID3A,ARNT,ATF2,ATF3,ATF4,BACH1,BATF,BCL11A,BCL3,BCOR,BHLHE40,CC2D1A,CDC5L,CEBPB,CHD7,CLOCK,CREB1,CREB3L1,CREM,CTCF,CUX1,DACH1,E2F4,E2F6,E2F7,E2F8,E4F1,EED,EGR1,EHMT2,ELF1,ELF4,ELK1,EP300,ESR1,ESRRA,ETS1,ETV4,ETV6,EZH2,FOS,FOSL1,FOSL2,FOXA1,FOXA2,FOXK2,FOXM1,GABPA,GATA1,GATA2,GATA3,GATA4,GMEB1,HCFC1,HDAC1,HDAC6,HES1,HNF1A,HNF4A,HNF4G,IKZF1,IKZF2,IRF1,IRF2,IRF3,IRF4,JUN,JUNB,JUND,KLF16,KLF5,…
GO:MF	cis-regulatory region sequence-specific DNA binding	GO:0000987	1.33306e-108	107.875	1096	307	157	18694	AGO1,ARNT,ATF2,ATF3,ATF4,BACH1,BATF,BCL11A,BCL3,BHLHE40,CC2D1A,CEBPB,CHD7,CLOCK,CREB1,CREB3L1,CTCF,DACH1,E2F1,E2F4,E2F7,E2F8,E4F1,EED,EGR1,ELF1,ELF4,ELK1,EP300,ESR1,ESRRA,ETS1,ETV4,ETV6,EZH2,FOS,FOSL1,FOSL2,FOXA1,FOXA2,FOXK2,GABPA,GATA1,GATA2,GATA3,GATA4,GMEB1,HCFC1,HDAC1,HDAC6,HES1,HNF1A,HNF4A,HNF4G,IKZF1,IKZF2,IRF1,IRF3,IRF4,JUN,JUNB,JUND,KLF16,KLF5,LEF1,MAFF,MAFK,MAX,MEF2A,MEF2B,MEF2C,MEIS2,MI…
GO:MF	RNA polymerase II cis-regulatory region sequence-specific DNA binding	GO:0000978	1.48792e-107	106.827	1072	307	155	18694	AGO1,ARNT,ATF2,ATF3,ATF4,BACH1,BATF,BCL11A,BCL3,BHLHE40,CC2D1A,CEBPB,CHD7,CLOCK,CREB1,CREB3L1,CTCF,DACH1,E2F4,E2F7,E2F8,E4F1,EED,EGR1,ELF1,ELF4,ELK1,EP300,ESR1,ESRRA,ETS1,ETV4,ETV6,EZH2,FOS,FOSL1,FOSL2,FOXA1,FOXA2,FOXK2,GABPA,GATA1,GATA2,GATA3,GATA4,GMEB1,HCFC1,HDAC1,HDAC6,HES1,HNF1A,HNF4A,HNF4G,IKZF1,IKZF2,IRF1,IRF3,IRF4,JUN,JUNB,JUND,KLF16,KLF5,LEF1,MAFF,MAFK,MAX,MEF2A,MEF2B,MEF2C,MEIS2,MITF,MT…
GO:MF	DNA-binding transcription factor activity	GO:0003700	1.89888e-105	104.722	1439	307	170	18694	ARID3A,ARNT,ATF2,ATF3,ATF4,ATF7,BACH1,BATF,BCL11A,BCL3,BHLHE40,CC2D1A,CDC5L,CEBPB,CLOCK,CREB1,CREB3L1,CREM,CTCF,CUX1,DACH1,E2F1,E2F4,E2F6,E2F7,E2F8,E4F1,EBF1,EGR1,ELF1,ELF4,ELK1,ESR1,ESRRA,ETS1,ETV4,ETV6,FOS,FOSL1,FOSL2,FOXA1,FOXA2,FOXK2,FOXM1,GABPA,GATA1,GATA2,GATA3,GATA4,GMEB1,HES1,HNF1A,HNF4A,HNF4G,IKZF1,IKZF2,IRF1,IRF2,IRF3,IRF4,IRF5,JUN,JUNB,JUND,KLF16,KLF5,LEF1,MAFF,MAFK,MAX,MEF2A,MEF2B,MEF…
GO:MF	DNA-binding transcription factor activity, RNA polymerase II-specific	GO:0000981	2.08136e-105	104.682	1369	307	167	18694	ARID3A,ARNT,ATF2,ATF3,ATF4,ATF7,BACH1,BATF,BCL11A,BHLHE40,CC2D1A,CDC5L,CEBPB,CLOCK,CREB1,CREB3L1,CREM,CTCF,CUX1,DACH1,E2F1,E2F4,E2F6,E2F7,E2F8,E4F1,EBF1,EGR1,ELF1,ELF4,ELK1,ESR1,ESRRA,ETS1,ETV4,ETV6,FOS,FOSL1,FOSL2,FOXA1,FOXA2,FOXK2,FOXM1,GABPA,GATA1,GATA2,GATA3,GATA4,GMEB1,HES1,HNF1A,HNF4A,HNF4G,IRF1,IRF2,IRF3,IRF4,IRF5,JUN,JUNB,JUND,KLF16,KLF5,LEF1,MAFF,MAFK,MAX,MEF2A,MEF2B,MEF2C,MEIS2,MGA,MITF…
GO:MF	heterocyclic compound binding	GO:1901363	3.74103e-102	101.427	6302	307	283	18694	AGO1,AGO2,ARID1B,ARID2,ARID3A,ARNT,ASH1L,ASH2L,ATF2,ATF3,ATF4,ATF7,ATM,BACH1,BATF,BCL11A,BCL3,BCOR,BHLHE40,BRCA1,BRD9,CBFB,CBX2,CC2D1A,CCAR2,CDC5L,CEBPB,CHAMP1,CHD1,CHD4,CHD7,CLOCK,CREB1,CREB3L1,CREM,CTBP1,CTCF,CUX1,DACH1,DPF2,E2F1,E2F4,E2F6,E2F7,E2F8,E4F1,EBF1,EED,EGR1,EHMT2,ELF1,ELF4,ELK1,EP300,EP400,ESR1,ESRRA,ETS1,ETV4,ETV6,EZH2,FIP1L1,FOS,FOSL1,FOSL2,FOXA1,FOXA2,FOXK2,FOXM1,FUS,GABPA,GABPB1,…
GO:MF	organic cyclic compound binding	GO:0097159	1.53439e-100	99.8141	6387	307	283	18694	AGO1,AGO2,ARID1B,ARID2,ARID3A,ARNT,ASH1L,ASH2L,ATF2,ATF3,ATF4,ATF7,ATM,BACH1,BATF,BCL11A,BCL3,BCOR,BHLHE40,BRCA1,BRD9,CBFB,CBX2,CC2D1A,CCAR2,CDC5L,CEBPB,CHAMP1,CHD1,CHD4,CHD7,CLOCK,CREB1,CREB3L1,CREM,CTBP1,CTCF,CUX1,DACH1,DPF2,E2F1,E2F4,E2F6,E2F7,E2F8,E4F1,EBF1,EED,EGR1,EHMT2,ELF1,ELF4,ELK1,EP300,EP400,ESR1,ESRRA,ETS1,ETV4,ETV6,EZH2,FIP1L1,FOS,FOSL1,FOSL2,FOXA1,FOXA2,FOXK2,FOXM1,FUS,GABPA,GABPB1,…
GO:MF	DNA-binding transcription activator activity	GO:0001216	3.1081e-77	76.5075	504	307	99	18694	ARID3A,ATF2,ATF3,ATF4,BACH1,BATF,CDC5L,CEBPB,CLOCK,CREB1,CREB3L1,E2F1,E2F4,E4F1,EBF1,EGR1,ELF1,ELF4,ELK1,ESR1,ESRRA,ETS1,ETV4,ETV6,FOS,FOSL1,FOSL2,FOXA1,FOXK2,GABPA,GATA1,GATA2,GATA3,GATA4,GMEB1,HNF1A,HNF4A,HNF4G,IRF1,IRF2,IRF3,IRF4,IRF5,JUN,JUNB,JUND,KLF5,LEF1,MAFF,MEF2A,MEF2B,MEF2C,MEIS2,MITF,MYB,MYBL2,MYC,NEUROD1,NFATC1,NFATC3,NFE2L2,NFIB,NFIC,NFYA,NFYB,NR2C2,NR3C1,NRF1,PAX5,PAX8,PBX3,POU2F2,R…
GO:MF	DNA-binding transcription activator activity, RNA polymerase II-specific	GO:0001228	2.86847e-76	75.5423	500	307	98	18694	ARID3A,ATF2,ATF3,ATF4,BACH1,BATF,CDC5L,CEBPB,CLOCK,CREB1,CREB3L1,E2F4,E4F1,EBF1,EGR1,ELF1,ELF4,ELK1,ESR1,ESRRA,ETS1,ETV4,ETV6,FOS,FOSL1,FOSL2,FOXA1,FOXK2,GABPA,GATA1,GATA2,GATA3,GATA4,GMEB1,HNF1A,HNF4A,HNF4G,IRF1,IRF2,IRF3,IRF4,IRF5,JUN,JUNB,JUND,KLF5,LEF1,MAFF,MEF2A,MEF2B,MEF2C,MEIS2,MITF,MYB,MYBL2,MYC,NEUROD1,NFATC1,NFATC3,NFE2L2,NFIB,NFIC,NFYA,NFYB,NR2C2,NR3C1,NRF1,PAX5,PAX8,PBX3,POU2F2,RFX5,R…
GO:MF	transcription factor binding	GO:0008134	6.2701e-66	65.2027	705	307	102	18694	ARNT,ATF2,ATF4,ATF7,BCL3,BCOR,BHLHE40,CBX3,CBX5,CDC5L,CEBPB,CHD4,CREB1,CREM,CTBP1,E2F1,E2F4,E2F6,E2F7,E2F8,EED,EHMT2,ELK1,EP300,ESR1,ETS1,EZH2,FOS,FOXA1,FOXA2,FUS,GABPA,GATA1,GATA2,GATA3,GATA4,HCFC1,HDAC1,HDAC2,HDAC3,HDAC6,HES1,HNF1A,HNF4A,IRF4,JUN,JUNB,JUND,KAT8,KDM1A,KLF5,LEF1,MAFK,MEF2A,MEF2B,MEF2C,MEIS2,MIER1,MTA1,MTA2,MTA3,MYC,NBN,NCOA1,NCOA3,NCOA6,NCOR1,NEUROD1,NFATC1,NFATC3,NFE2L2,NFYB,PHB…
GO:MF	chromatin binding	GO:0003682	2.62754e-64	63.5805	604	307	95	18694	ARID1B,ARID3A,ASH1L,ASH2L,ATF2,BMI1,BRD4,CBX1,CBX2,CBX5,CEBPB,CHD4,CHD7,CLOCK,CREB3L1,CTBP1,CTCF,E2F4,EED,EGR1,EHMT2,ELK1,EP300,EP400,ESR1,EZH2,FOS,FOSL2,FOXA1,FUS,GABPA,GATA1,GATA2,GATAD2B,HCFC1,HDAC1,HDAC2,HDAC3,HNF1A,HNF4A,JUN,KDM1A,KDM5A,L3MBTL2,LEF1,MBD2,MEF2A,MEF2C,MITF,MNT,MTA1,MTA2,MTA3,NCOA1,NCOA6,NCOR1,NEUROD1,NFATC1,NFATC3,PHF21A,PHF8,PKNOX1,PYGO2,RAD21,RAD51,RELB,REST,RNF2,RXRA,SAFB,S…
GO:MF	DNA-binding transcription factor binding	GO:0140297	1.85677e-46	45.7312	404	307	68	18694	ARNT,ATF2,ATF4,BHLHE40,CBX5,CEBPB,CHD4,CREB1,CREM,CTBP1,ELK1,EP300,ESR1,FOS,FUS,GABPA,GATA1,GATA4,HCFC1,HDAC1,HDAC2,HDAC3,HES1,HNF4A,JUN,JUND,KDM1A,KLF5,LEF1,MEF2A,MEF2C,MIER1,MTA1,MTA2,MTA3,MYC,NCOA1,NCOA3,NCOA6,NCOR1,NEUROD1,NFATC1,NFE2L2,NFYB,PHB2,RB1,RXRA,SIN3A,SKI,SMARCA4,SMARCB1,SMARCE1,SP1,SPI1,SRF,STAT1,STAT3,TAF1,TAF7,TAL1,TBP,TBX3,TCF12,TCF7L2,TRIM24,USF1,USF2,ZBTB7A
GO:MF	DNA-binding transcription repressor activity	GO:0001217	1.12355e-37	36.9494	332	307	56	18694	ATF3,BACH1,BCL11A,BHLHE40,CC2D1A,CEBPB,CREB3L1,CREM,CTCF,DACH1,E2F6,E2F7,E2F8,E4F1,ESRRA,ETV6,FOXK2,GATA3,HES1,IRF3,JUN,KLF16,MAFK,MAX,MITF,MNT,MXI1,MYC,NANOG,NFATC3,NR2C1,NR2F1,NR2F6,NR3C1,REST,SKI,SKIL,SMAD5,SOX13,SOX6,SPI1,SREBF2,TBX21,TBX3,TCF7,THAP1,YY1,ZBTB2,ZBTB33,ZBTB5,ZBTB7A,ZEB1,ZEB2,ZNF217,ZNF263,ZNF282
GO:MF	DNA-binding transcription repressor activity, RNA polymerase II-specific	GO:0001227	1.67093e-35	34.777	330	307	54	18694	ATF3,BACH1,BCL11A,BHLHE40,CC2D1A,CEBPB,CREB3L1,CREM,CTCF,DACH1,E2F6,E2F7,E2F8,E4F1,ESRRA,ETV6,FOXK2,GATA3,HES1,IRF3,JUN,KLF16,MAFK,MAX,MITF,MNT,MXI1,MYC,NANOG,NFATC3,NR2C1,NR2F1,NR2F6,NR3C1,REST,SKI,SKIL,SMAD5,SOX6,SPI1,SREBF2,TBX21,TBX3,THAP1,YY1,ZBTB2,ZBTB33,ZBTB5,ZBTB7A,ZEB1,ZEB2,ZNF217,ZNF263,ZNF282
GO:MF	RNA polymerase II-specific DNA-binding transcription factor binding	GO:0061629	6.1886e-32	31.2084	284	307	48	18694	ARNT,ATF2,BHLHE40,CEBPB,CHD4,CREB1,EP300,ESR1,FOS,FUS,GATA4,HDAC1,HDAC2,HDAC3,HNF4A,JUN,JUND,KDM1A,LEF1,MIER1,MTA1,MTA2,MTA3,NCOA1,NCOA3,NCOA6,NCOR1,NEUROD1,NFE2L2,PHB2,RB1,RXRA,SIN3A,SMARCA4,SMARCB1,SMARCE1,SP1,SPI1,SRF,STAT1,STAT3,TAF1,TAF7,TBP,TBX3,TCF7L2,TRIM24,ZBTB7A
GO:MF	transcription coregulator activity	GO:0003712	3.77173e-26	25.4235	498	307	54	18694	ARID1B,ARID3A,BCL11A,BCOR,BRCA1,BRD4,CBFA2T2,CBFA2T3,CBFB,CCAR2,CTBP1,DPF2,EP300,EZH2,FUS,GATA3,GMEB1,HCFC1,HDAC1,HDAC3,KAT8,KDM1A,KDM5A,KDM5B,MIER1,MTA1,MTA2,MTA3,NCOA1,NCOA3,NCOA6,NCOR1,PML,RBFOX2,RBM14,RCOR1,SAP30,SIN3A,SIN3B,SIRT6,SMARCA4,SMARCB1,SMARCC2,SMARCE1,SOX13,SP1,TAF15,TAF9B,TBL1XR1,TRIM22,TRIM24,TRIM28,TRIP13,ZBED1
GO:MF	histone deacetylase binding	GO:0042826	2.937e-18	17.5321	118	307	25	18694	BCOR,CBX5,CEBPB,CHD4,HDAC1,HDAC2,HDAC3,HDAC6,HES1,LEF1,MEF2A,MEF2B,MEF2C,MIER1,MTA1,MTA2,MTA3,NCOR1,NR2C1,SP1,SRF,TAL1,TFAP4,USF1,ZBTB7B
GO:MF	activating transcription factor binding	GO:0033613	3.02299e-16	15.5196	88	307	21	18694	ATF2,BHLHE40,CREB1,EP300,FOS,GABPA,GATA4,HCFC1,HDAC1,HNF4A,JUN,MEF2A,MEF2C,MYC,NCOR1,NEUROD1,NFE2L2,RB1,SIN3A,TBX3,ZBTB7A
GO:MF	zinc ion binding	GO:0008270	1.38122e-15	14.8597	832	307	54	18694	BMI1,BRCA1,CHD4,CTCF,EGR1,EHMT2,EP300,ESR1,ESRRA,GATA1,GATA2,GATA3,GATA4,GATAD2A,GATAD2B,HDAC6,HNF4A,HNF4G,KDM4A,KDM5A,KDM5B,L3MBTL2,MTA1,MTA2,MTA3,NFXL1,NR2C1,NR2C2,NR2F1,NR2F2,NR2F6,NR3C1,PHF8,PML,RLF,RNF2,RXRA,SETDB1,SIRT6,SKI,SRSF7,THAP1,TRIM22,TRIM24,TRIM28,ZEB1,ZMYM3,ZNF184,ZNF282,ZNF318,ZNF407,ZNF8,ZNF830,ZZZ3
GO:MF	core promoter sequence-specific DNA binding	GO:0001046	3.87101e-15	14.4122	45	307	16	18694	AGO1,AGO2,CEBPB,EZH2,FOS,HDAC1,MYC,NR3C1,NRF1,REST,SMARCA4,SMARCB1,STAT1,TAF1,TBP,UBTF
GO:MF	chromatin DNA binding	GO:0031490	1.85469e-14	13.7317	106	307	21	18694	CHD4,CLOCK,CTCF,EP300,EZH2,GATA1,GATAD2B,HDAC1,HDAC2,KDM5A,MBD2,MTA2,RXRA,SMARCA4,SMARCB1,SMARCC2,SMARCE1,SRF,STAT3,SUZ12,ZFX
GO:MF	transcription corepressor activity	GO:0003714	5.71334e-14	13.2431	192	307	26	18694	BCOR,CBFA2T2,CBFA2T3,CTBP1,DPF2,EZH2,HDAC1,HDAC3,KDM5B,MIER1,MTA1,MTA2,MTA3,NCOR1,RBFOX2,RCOR1,SAP30,SIN3A,SIN3B,SIRT6,SMARCA4,SOX13,TAF9B,TBL1XR1,TRIM22,TRIM28
GO:MF	enzyme binding	GO:0019899	5.93491e-14	13.2266	1866	307	81	18694	AGO1,AGO2,ATF2,ATF4,ATF7,BCL11A,BCOR,BRCA1,BRD4,CBX1,CBX3,CBX5,CCAR2,CDC5L,CEBPB,CHD4,CREB1,E2F1,EGR1,ESR1,ETS1,FOXM1,GATA4,HDAC1,HDAC2,HDAC3,HDAC6,HES1,IRF5,JUN,JUND,KAT8,KDM1A,KDM4A,LCORL,LEF1,MCM2,MEF2A,MEF2B,MEF2C,MIER1,MTA1,MTA2,MTA3,NCOA1,NCOA3,NCOA6,NCOR1,NFATC1,NFRKB,NR2C1,NR3C1,NUFIP1,PCBP2,PML,RAD51,RB1,RELB,RXRA,SKI,SMAD1,SMAD5,SMARCA4,SP1,SREBF1,SRF,STAT1,STAT2,STAT3,TAF7,TAL1,TBP,TCF…
GO:MF	repressing transcription factor binding	GO:0070491	7.0623e-14	13.1511	74	307	18	18694	CBX5,CHD4,CTBP1,HDAC1,HDAC2,MIER1,MTA1,MTA2,MTA3,MYC,NFYB,SIN3A,SKI,SP1,STAT1,STAT3,TBP,TCF7L2
GO:MF	protein binding	GO:0005515	2.9449e-13	12.5309	14752	307	292	18694	AFF1,AGO1,AGO2,ARID1B,ARID2,ARID3A,ARNT,ASH1L,ASH2L,ATF2,ATF3,ATF4,ATF7,ATM,BACH1,BATF,BCL11A,BCL3,BCOR,BHLHE40,BMI1,BRCA1,BRD4,BRD9,CBFA2T2,CBFA2T3,CBFB,CBX1,CBX2,CBX3,CBX5,CC2D1A,CCAR2,CDC5L,CEBPB,CHAMP1,CHD1,CHD4,CHD7,CLOCK,CREB1,CREB3L1,CREM,CTBP1,CTCF,DACH1,DPF2,E2F1,E2F4,E2F6,E2F7,E2F8,E4F1,EBF1,EED,EGR1,EHMT2,ELF1,ELF4,ELK1,EP300,EP400,ESR1,ESRRA,ETS1,ETV4,ETV6,EZH2,FIP1L1,FOS,FOSL1,FOSL2,…
GO:MF	nuclear hormone receptor binding	GO:0035257	2.49836e-12	11.6023	150	307	22	18694	CEBPB,EP300,ESR1,FUS,JUND,KDM1A,LEF1,NCOA1,NCOA3,NCOA6,NCOR1,PHB2,RXRA,SMARCA4,SMARCE1,STAT1,STAT3,TAF1,TAF7,TCF7L2,TRIM24,ZBTB7A
GO:MF	protein dimerization activity	GO:0046983	3.74591e-12	11.4264	1068	307	56	18694	ARNT,ATF3,ATF4,BCL11A,BHLHE40,CEBPB,CLOCK,E2F1,E2F4,E2F6,EBF1,HES1,HNF1A,HNF4A,IRF3,MAX,MEF2A,MEF2B,MEF2C,MGA,MITF,MNT,MXI1,MYC,NCOA1,NCOA3,NEUROD1,NFYB,NR2C1,NR2F2,NRF1,PHB2,PML,RUNX1,SMC3,SP1,SREBF1,SREBF2,SRF,STAT1,STAT3,TAF1,TAF7,TAF9B,TAL1,TCF12,TFAP4,THAP1,TRIM22,USF1,USF2,ZBED1,ZBTB7B,ZHX1,ZHX2,ZNF318
GO:MF	E-box binding	GO:0070888	7.8698e-12	11.104	47	307	14	18694	BHLHE40,CLOCK,GATA3,HDAC1,HES1,MAX,MITF,MYC,NEUROD1,SREBF2,TAL1,TCF12,TFAP4,ZEB1
GO:MF	transcription coactivator activity	GO:0003713	3.32016e-11	10.4788	271	307	27	18694	ARID1B,BRCA1,CBFB,CCAR2,EP300,FUS,GATA3,GMEB1,HCFC1,KDM1A,KDM5A,MTA1,MTA2,MTA3,NCOA1,NCOA3,NCOA6,PML,RBM14,SMARCA4,SMARCB1,SMARCC2,SMARCE1,SP1,TRIM24,TRIM28,ZBED1
GO:MF	transcription coregulator binding	GO:0001221	4.54867e-11	10.3421	64	307	15	18694	CDC5L,CREB1,CTBP1,EED,EHMT2,ESR1,EZH2,HDAC3,HDAC6,HNF1A,MAFK,NFATC1,NFE2L2,SUZ12,ZBTB7A
GO:MF	nuclear receptor activity	GO:0004879	6.74296e-11	10.1711	54	307	14	18694	ARNT,ESR1,ESRRA,HNF4A,HNF4G,NR2C1,NR2C2,NR2F1,NR2F2,NR2F6,NR3C1,RXRA,SREBF1,STAT3
GO:MF	ligand-activated transcription factor activity	GO:0098531	6.74296e-11	10.1711	54	307	14	18694	ARNT,ESR1,ESRRA,HNF4A,HNF4G,NR2C1,NR2C2,NR2F1,NR2F2,NR2F6,NR3C1,RXRA,SREBF1,STAT3
GO:MF	metal ion binding	GO:0046872	9.00638e-11	10.0454	4255	307	127	18694	AGO2,ARID2,ASH1L,ASH2L,ATF2,ATF7,BCL11A,BMI1,BRCA1,CBFA2T2,CBFA2T3,CHAMP1,CHD4,CTCF,DPF2,E4F1,EBF1,EGR1,EHMT2,EP300,ESR1,ESRRA,FOXK2,FUS,GATA1,GATA2,GATA3,GATA4,GATAD2A,GATAD2B,GMEB1,HDAC1,HDAC6,HNF4A,HNF4G,IKZF1,IKZF2,KAT8,KDM4A,KDM4B,KDM5A,KDM5B,KLF16,KLF5,L3MBTL2,MCM2,MTA1,MTA2,MTA3,MYNN,NFXL1,NR2C1,NR2C2,NR2F1,NR2F2,NR2F6,NR3C1,NUFIP1,PHF20,PHF21A,PHF8,PML,PRDM10,PYGO2,RBM22,REST,RLF,RNF2,RUN…
GO:MF	histone binding	GO:0042393	1.16436e-10	9.93391	241	307	25	18694	BRD4,BRD9,CBX2,CBX5,CHD1,DPF2,KAT8,KDM4A,KDM5A,KDM5B,L3MBTL2,LEF1,MCM2,PHF8,PYGO2,RBBP5,SMARCA4,SMARCA5,SMARCC2,STAT1,SUZ12,TAF1,TAF7,TBL1XR1,TRIM24
GO:MF	RNA polymerase II repressing transcription factor binding	GO:0001103	1.32698e-10	9.87714	36	307	12	18694	CHD4,HDAC1,HDAC2,MIER1,MTA1,MTA2,MTA3,SIN3A,SP1,STAT3,TBP,TCF7L2
GO:MF	RNA polymerase II transcription factor binding	GO:0001085	1.52959e-10	9.81543	57	307	14	18694	ATF4,ELK1,EP300,GATA1,GATA4,HDAC1,HES1,KDM1A,MEF2A,MTA2,NFATC1,SPI1,TAL1,TBX3
GO:MF	hormone receptor binding	GO:0051427	1.85054e-10	9.7327	184	307	22	18694	CEBPB,EP300,ESR1,FUS,JUND,KDM1A,LEF1,NCOA1,NCOA3,NCOA6,NCOR1,PHB2,RXRA,SMARCA4,SMARCE1,STAT1,STAT3,TAF1,TAF7,TCF7L2,TRIM24,ZBTB7A
GO:MF	binding	GO:0005488	2.10026e-10	9.67773	17052	307	307	18694	AFF1,AGO1,AGO2,ARID1B,ARID2,ARID3A,ARNT,ASH1L,ASH2L,ATF2,ATF3,ATF4,ATF7,ATM,BACH1,BATF,BCL11A,BCL3,BCOR,BHLHE40,BMI1,BRCA1,BRD4,BRD9,CBFA2T2,CBFA2T3,CBFB,CBX1,CBX2,CBX3,CBX5,CC2D1A,CCAR2,CDC5L,CEBPB,CHAMP1,CHD1,CHD4,CHD7,CLOCK,CREB1,CREB3L1,CREM,CTBP1,CTCF,CUX1,DACH1,DPF2,E2F1,E2F4,E2F6,E2F7,E2F8,E4F1,EBF1,EED,EGR1,EHMT2,ELF1,ELF4,ELK1,EP300,EP400,ESR1,ESRRA,ETS1,ETV4,ETV6,EZH2,FIP1L1,FOS,FOSL1,F…
GO:MF	transition metal ion binding	GO:0046914	2.5287e-10	9.5971	1110	307	54	18694	BMI1,BRCA1,CHD4,CTCF,EGR1,EHMT2,EP300,ESR1,ESRRA,GATA1,GATA2,GATA3,GATA4,GATAD2A,GATAD2B,HDAC6,HNF4A,HNF4G,KDM4A,KDM5A,KDM5B,L3MBTL2,MTA1,MTA2,MTA3,NFXL1,NR2C1,NR2C2,NR2F1,NR2F2,NR2F6,NR3C1,PHF8,PML,RLF,RNF2,RXRA,SETDB1,SIRT6,SKI,SRSF7,THAP1,TRIM22,TRIM24,TRIM28,ZEB1,ZMYM3,ZNF184,ZNF282,ZNF318,ZNF407,ZNF8,ZNF830,ZZZ3
GO:MF	RNA polymerase II activating transcription factor binding	GO:0001102	3.68112e-10	9.43402	49	307	13	18694	ATF2,BHLHE40,CREB1,EP300,FOS,HNF4A,JUN,NCOR1,NEUROD1,NFE2L2,RB1,SIN3A,TBX3
GO:MF	protein domain specific binding	GO:0019904	3.90675e-10	9.40818	718	307	42	18694	ATF4,BHLHE40,BMI1,CBX3,CDC5L,CTBP1,E2F4,EBF1,EHMT2,ESRRA,ETV6,FOXA1,FOXA2,GATA1,GATA2,GATA3,HDAC1,HES1,HNRNPK,IKZF1,IRF3,JUN,LEF1,MAFK,MBD2,MEF2C,NCOA3,NFE2,NFE2L2,POU2F2,RB1,RBM39,RNF2,RXRA,SKI,SKIL,SP1,SRSF7,TCF12,TCF7L2,TRIM28,U2AF2
GO:MF	cation binding	GO:0043169	4.31697e-10	9.36482	4344	307	127	18694	AGO2,ARID2,ASH1L,ASH2L,ATF2,ATF7,BCL11A,BMI1,BRCA1,CBFA2T2,CBFA2T3,CHAMP1,CHD4,CTCF,DPF2,E4F1,EBF1,EGR1,EHMT2,EP300,ESR1,ESRRA,FOXK2,FUS,GATA1,GATA2,GATA3,GATA4,GATAD2A,GATAD2B,GMEB1,HDAC1,HDAC6,HNF4A,HNF4G,IKZF1,IKZF2,KAT8,KDM4A,KDM4B,KDM5A,KDM5B,KLF16,KLF5,L3MBTL2,MCM2,MTA1,MTA2,MTA3,MYNN,NFXL1,NR2C1,NR2C2,NR2F1,NR2F2,NR2F6,NR3C1,NUFIP1,PHF20,PHF21A,PHF8,PML,PRDM10,PYGO2,RBM22,REST,RLF,RNF2,RUN…
GO:MF	nuclear receptor binding	GO:0016922	8.78931e-10	9.05605	107	307	17	18694	CEBPB,EP300,ESR1,FUS,JUND,KDM1A,LEF1,NCOA1,NCOA3,NCOA6,PHB2,RXRA,SMARCA4,SMARCE1,STAT3,TRIM24,ZBTB7A
GO:MF	RNA polymerase II transcription coregulator binding	GO:0001224	9.57827e-10	9.01871	24	307	10	18694	CREB1,CTBP1,EED,EHMT2,ESR1,EZH2,HDAC3,HDAC6,NFATC1,SUZ12
GO:MF	promoter-specific chromatin binding	GO:1990841	7.71575e-09	8.11262	61	307	13	18694	BMI1,CHD7,E2F4,EGR1,EHMT2,EZH2,HDAC1,HDAC2,KDM1A,SETDB1,STAT1,SUZ12,TRIM28
GO:MF	modification-dependent protein binding	GO:0140030	7.82622e-09	8.10645	159	307	19	18694	BRD4,BRD9,CBX2,CBX5,CHD1,DPF2,HDAC6,KAT8,KDM4A,KDM5A,L3MBTL2,PHF8,PML,RBBP5,SMARCA4,SUZ12,TAF1,TAF7,TRIM24
GO:MF	transcription corepressor binding	GO:0001222	1.34475e-08	7.87136	30	307	10	18694	CDC5L,CTBP1,EED,EHMT2,ESR1,EZH2,HDAC3,HDAC6,SUZ12,ZBTB7A
GO:MF	SMAD binding	GO:0046332	2.54502e-08	7.59431	81	307	14	18694	CREB3L1,FOS,GATA4,JUN,MEF2A,PML,SKI,SKIL,SMAD1,SMAD5,TCF12,YY1,ZBTB7A,ZEB2
GO:MF	steroid hormone receptor activity	GO:0003707	3.52027e-08	7.45342	55	307	12	18694	ESR1,ESRRA,HNF4A,HNF4G,LEF1,NR2C1,NR2C2,NR2F1,NR2F2,NR2F6,NR3C1,RXRA
GO:MF	nucleosome binding	GO:0031491	4.03787e-08	7.39385	69	307	13	18694	ARID1B,CHD4,EED,GATAD2B,HDAC1,HDAC2,MBD2,MTA2,SMARCA4,SMARCA5,SMARCB1,SMARCC2,SMARCE1
GO:MF	histone deacetylase activity	GO:0004407	6.08649e-08	7.21563	25	307	9	18694	HDAC1,HDAC2,HDAC3,HDAC6,MIER1,MTA2,SIN3A,SIN3B,SIRT6
GO:MF	methylated histone binding	GO:0035064	8.49823e-08	7.07067	73	307	13	18694	CBX2,CBX5,CHD1,DPF2,KAT8,KDM4A,KDM5A,L3MBTL2,PHF8,RBBP5,SUZ12,TAF1,TAF7
GO:MF	methylation-dependent protein binding	GO:0140034	8.49823e-08	7.07067	73	307	13	18694	CBX2,CBX5,CHD1,DPF2,KAT8,KDM4A,KDM5A,L3MBTL2,PHF8,RBBP5,SUZ12,TAF1,TAF7
GO:MF	RNA polymerase II transcription corepressor binding	GO:0001226	8.89644e-08	7.05078	18	307	8	18694	CTBP1,EED,EHMT2,ESR1,EZH2,HDAC3,HDAC6,SUZ12
GO:MF	protein deacetylase activity	GO:0033558	9.17535e-08	7.03738	26	307	9	18694	HDAC1,HDAC2,HDAC3,HDAC6,MIER1,MTA2,SIN3A,SIN3B,SIRT6
GO:MF	histone acetyltransferase binding	GO:0035035	1.97053e-07	6.70542	28	307	9	18694	CEBPB,CREB1,EGR1,ETS1,MEF2A,SP1,STAT1,TAF7,ZBTB7A
GO:MF	nucleosomal DNA binding	GO:0031492	2.49668e-07	6.60264	39	307	10	18694	CHD4,GATAD2B,HDAC1,HDAC2,MBD2,MTA2,SMARCA4,SMARCB1,SMARCC2,SMARCE1
GO:MF	RNA polymerase II core promoter sequence-specific DNA binding	GO:0000979	6.13973e-07	6.21185	22	307	8	18694	CEBPB,EZH2,FOS,HDAC1,REST,STAT1,TAF1,TBP
GO:MF	C2H2 zinc finger domain binding	GO:0070742	8.39814e-07	6.07582	15	307	7	18694	EBF1,EHMT2,GATA1,GATA2,LEF1,MBD2,U2AF2
GO:MF	steroid hormone receptor binding	GO:0035258	5.9288e-06	5.22703	84	307	12	18694	CEBPB,EP300,ESR1,FUS,KDM1A,LEF1,NCOA1,NCOA6,PHB2,SMARCA4,STAT3,ZBTB7A
GO:MF	identical protein binding	GO:0042802	8.77592e-06	5.05671	2080	307	68	18694	ARID3A,ARNT,ATF3,ATM,BCL11A,BHLHE40,BRCA1,CBX1,CBX3,CBX5,CEBPB,CREB1,CTBP1,E2F7,E2F8,EED,ESR1,ETS1,FUS,GATA3,GMEB1,HCFC1,HES1,HMBOX1,HNF1A,HNF4A,HNRNPH1,HNRNPK,IKZF1,IKZF2,IRF3,IRF5,JUN,MAX,NR2C1,NR2F2,NRF1,NUFIP1,PHB2,PML,RAD51,RB1,RELB,RUNX1,RXRA,SKI,SKIL,SMAD1,SOX13,SP1,SRF,STAT1,STAT2,STAT3,TCF12,TFAP4,THAP1,TRIM22,TRIP13,USF1,USF2,WRNIP1,ZBED1,ZBTB2,ZBTB7B,ZHX2,ZNF24,ZNF318
GO:MF	deacetylase activity	GO:0019213	1.03958e-05	4.98314	42	307	9	18694	HDAC1,HDAC2,HDAC3,HDAC6,MIER1,MTA2,SIN3A,SIN3B,SIRT6
GO:MF	cAMP response element binding	GO:0035497	2.43808e-05	4.61295	14	307	6	18694	ATF2,CREB1,CREB3L1,E4F1,JUN,TCF12
GO:MF	p53 binding	GO:0002039	7.49729e-05	4.1251	68	307	10	18694	BRD4,EHMT2,EP300,GATA1,HDAC1,KDM1A,SMARCA4,SMARCB1,TAF1,TRIM24
GO:MF	ion binding	GO:0043167	0.00011482	3.93998	6055	307	142	18694	AGO2,ARID2,ASH1L,ASH2L,ATF2,ATF7,ATM,BCL11A,BMI1,BRCA1,CBFA2T2,CBFA2T3,CHAMP1,CHD1,CHD4,CHD7,CTCF,DPF2,E4F1,EBF1,EGR1,EHMT2,EP300,EP400,ESR1,ESRRA,FOXK2,FUS,GATA1,GATA2,GATA3,GATA4,GATAD2A,GATAD2B,GMEB1,HDAC1,HDAC6,HNF4A,HNF4G,IKZF1,IKZF2,KAT8,KDM1A,KDM4A,KDM4B,KDM5A,KDM5B,KLF16,KLF5,L3MBTL2,MCM2,MCM3,MCM5,MTA1,MTA2,MTA3,MYNN,NFXL1,NR2C1,NR2C2,NR2F1,NR2F2,NR2F6,NR3C1,NUFIP1,PHF20,PHF21A,PHF8,PML,…
GO:MF	bHLH transcription factor binding	GO:0043425	0.000167183	3.77681	29	307	7	18694	BHLHE40,KDM1A,KLF5,SP1,TCF12,USF1,USF2
GO:MF	histone methyltransferase activity (H3-K27 specific)	GO:0046976	0.000170922	3.7672	5	307	4	18694	EED,EHMT2,EZH2,SUZ12
GO:MF	protein heterodimerization activity	GO:0046982	0.000259197	3.58637	358	307	21	18694	ARNT,ATF3,ATF4,BCL11A,BHLHE40,CEBPB,MEF2A,MEF2C,NEUROD1,NFYB,PHB2,RUNX1,SMC3,TAF1,TAF7,TAF9B,TCF12,USF1,USF2,ZHX1,ZHX2
GO:MF	histone-lysine N-methyltransferase activity	GO:0018024	0.000298037	3.52573	45	307	8	18694	ASH1L,ASH2L,EED,EHMT2,EZH2,RBBP5,SETDB1,SUZ12
GO:MF	DNA helicase activity	GO:0003678	0.000401256	3.39658	81	307	10	18694	CHD1,CHD4,CHD7,MCM2,MCM3,MCM5,NBN,RAD51,WRNIP1,XRCC5
GO:MF	lysine-acetylated histone binding	GO:0070577	0.000542184	3.26585	22	307	6	18694	BRD4,BRD9,DPF2,SMARCA4,TAF1,TRIM24
GO:MF	acetylation-dependent protein binding	GO:0140033	0.000542184	3.26585	22	307	6	18694	BRD4,BRD9,DPF2,SMARCA4,TAF1,TRIM24
GO:MF	histone acetyltransferase activity	GO:0004402	0.00126555	2.89772	54	307	8	18694	ATF2,CLOCK,EP300,KAT8,NCOA1,NCOA3,PHF20,TAF1
GO:MF	peptide-lysine-N-acetyltransferase activity	GO:0061733	0.00167931	2.77487	56	307	8	18694	ATF2,CLOCK,EP300,KAT8,NCOA1,NCOA3,PHF20,TAF1
GO:MF	hydrolase activity, acting on carbon-nitrogen (but not peptide) bonds, in linear amides	GO:0016811	0.00182179	2.7395	75	307	9	18694	HDAC1,HDAC2,HDAC3,HDAC6,MIER1,MTA2,SIN3A,SIN3B,SIRT6
GO:MF	helicase activity	GO:0004386	0.00193944	2.71232	167	307	13	18694	CHD1,CHD4,CHD7,EP400,MCM2,MCM3,MCM5,NBN,RAD51,SMARCA4,SMARCA5,WRNIP1,XRCC5
GO:MF	NAD-dependent histone deacetylase activity	GO:0017136	0.00211329	2.67504	16	307	5	18694	HDAC1,HDAC2,HDAC3,HDAC6,SIRT6
GO:MF	HMG box domain binding	GO:0071837	0.00211329	2.67504	16	307	5	18694	GATA3,JUN,MEF2C,SP1,TCF12
GO:MF	primary miRNA binding	GO:0070878	0.00230109	2.63807	8	307	4	18694	EZH2,SMAD1,SRF,STAT3
GO:MF	histone methyltransferase activity	GO:0042054	0.00285752	2.54401	60	307	8	18694	ASH1L,ASH2L,EED,EHMT2,EZH2,RBBP5,SETDB1,SUZ12
GO:MF	NAD-dependent protein deacetylase activity	GO:0034979	0.00295366	2.52964	17	307	5	18694	HDAC1,HDAC2,HDAC3,HDAC6,SIRT6
GO:MF	histone demethylase activity	GO:0032452	0.00313318	2.50401	29	307	6	18694	KDM1A,KDM4A,KDM4B,KDM5A,KDM5B,PHF8
GO:MF	protein demethylase activity	GO:0140457	0.00313318	2.50401	29	307	6	18694	KDM1A,KDM4A,KDM4B,KDM5A,KDM5B,PHF8
GO:MF	N-acetyltransferase activity	GO:0008080	0.00384465	2.41514	82	307	9	18694	ATF2,CLOCK,EP300,KAT8,NCOA1,NCOA3,PHF20,SMARCE1,TAF1
GO:MF	protein-lysine N-methyltransferase activity	GO:0016279	0.00414476	2.3825	63	307	8	18694	ASH1L,ASH2L,EED,EHMT2,EZH2,RBBP5,SETDB1,SUZ12
GO:MF	peptide N-acetyltransferase activity	GO:0034212	0.00467003	2.33068	64	307	8	18694	ATF2,CLOCK,EP300,KAT8,NCOA1,NCOA3,PHF20,TAF1
GO:MF	lysine N-methyltransferase activity	GO:0016278	0.00467003	2.33068	64	307	8	18694	ASH1L,ASH2L,EED,EHMT2,EZH2,RBBP5,SETDB1,SUZ12
GO:MF	protein N-terminus binding	GO:0047485	0.0071374	2.14646	111	307	10	18694	ATM,HDAC1,NBN,NCOA1,NCOA3,NFE2,PHB2,SMARCA4,SMARCE1,TBL1XR1
GO:MF	RING-like zinc finger domain binding	GO:0071535	0.00841366	2.07501	4	307	3	18694	BMI1,MAFK,RNF2
GO:MF	histone demethylase activity (H3-dimethyl-K4 specific)	GO:0034648	0.00841366	2.07501	4	307	3	18694	KDM1A,KDM5A,KDM5B
GO:MF	basal transcription machinery binding	GO:0001098	0.0101631	1.99297	71	307	8	18694	AGO1,AGO2,BRD4,CCAR2,ESR1,NCOA3,TAF7,TBP
GO:MF	basal RNA polymerase II transcription machinery binding	GO:0001099	0.0101631	1.99297	71	307	8	18694	AGO1,AGO2,BRD4,CCAR2,ESR1,NCOA3,TAF7,TBP
GO:MF	NAD-dependent histone deacetylase activity (H3-K14 specific)	GO:0032041	0.0104324	1.98161	11	307	4	18694	HDAC1,HDAC2,HDAC3,HDAC6
GO:MF	histone deacetylase activity (H3-K14 specific)	GO:0031078	0.0104324	1.98161	11	307	4	18694	HDAC1,HDAC2,HDAC3,HDAC6
GO:MF	protein homodimerization activity	GO:0042803	0.010787	1.9671	679	307	27	18694	ARNT,ATF3,BCL11A,BHLHE40,CEBPB,HES1,HNF4A,IRF3,NR2C1,NR2F2,NRF1,PHB2,PML,RUNX1,SP1,SRF,STAT1,STAT3,TCF12,TFAP4,THAP1,TRIM22,USF1,USF2,ZBTB7B,ZHX2,ZNF318
GO:MF	pre-mRNA binding	GO:0036002	0.0137305	1.86231	37	307	6	18694	EP300,HNRNPL,PTBP1,RBM22,U2AF1,U2AF2
GO:MF	demethylase activity	GO:0032451	0.0187454	1.72711	39	307	6	18694	KDM1A,KDM4A,KDM4B,KDM5A,KDM5B,PHF8
GO:MF	MRF binding	GO:0043426	0.0207778	1.6824	5	307	3	18694	BHLHE40,KDM1A,KLF5
GO:MF	acetyltransferase activity	GO:0016407	0.0263049	1.57996	104	307	9	18694	ATF2,CLOCK,EP300,KAT8,NCOA1,NCOA3,PHF20,SMARCE1,TAF1
GO:MF	histone demethylase activity (H3-K9 specific)	GO:0032454	0.0304345	1.51663	14	307	4	18694	KDM1A,KDM4A,KDM4B,PHF8
GO:MF	N-acyltransferase activity	GO:0016410	0.0328868	1.48298	107	307	9	18694	ATF2,CLOCK,EP300,KAT8,NCOA1,NCOA3,PHF20,SMARCE1,TAF1
GO:MF	molecular function regulator	GO:0098772	0.0381884	1.41807	2334	307	62	18694	ARID1B,ARID3A,BCL11A,BCOR,BRCA1,BRD4,CBFA2T2,CBFA2T3,CBFB,CCAR2,CTBP1,DPF2,EP300,ESR1,EZH2,FUS,GATA3,GMEB1,HCFC1,HDAC1,HDAC3,JUN,KAT8,KDM1A,KDM5A,KDM5B,MIER1,MTA1,MTA2,MTA3,NCOA1,NCOA3,NCOA6,NCOR1,PML,PYGO2,RBFOX2,RBM14,RCOR1,SAP30,SIN3A,SIN3B,SIRT6,SKI,SMARCA4,SMARCB1,SMARCC2,SMARCE1,SOX13,SP1,TAF1,TAF15,TAF9B,TBL1XR1,TRIM22,TRIM24,TRIM28,TRIP13,WRNIP1,XRCC5,ZBED1,ZEB2
GO:MF	estrogen receptor binding	GO:0030331	0.0430857	1.36567	45	307	6	18694	ESR1,FUS,LEF1,NCOA1,NCOA6,PHB2
GO:MF	beta-catenin binding	GO:0008013	0.0444932	1.35171	87	307	8	18694	ASH2L,EP300,ESR1,HDAC6,LEF1,TBL1XR1,TCF7,TCF7L2
GO:BP	regulation of RNA metabolic process	GO:0051252	1.07326e-158	157.969	3850	303	281	18092	AGO1,AGO2,ARID1B,ARID2,ARID3A,ARNT,ASH1L,ASH2L,ATF2,ATF3,ATF4,ATF7,ATM,BACH1,BATF,BCL11A,BCL3,BCOR,BHLHE40,BMI1,BRCA1,BRD4,BRD9,CBFA2T2,CBFA2T3,CBFB,CBX1,CBX2,CBX3,CBX5,CC2D1A,CCAR2,CDC5L,CEBPB,CHD1,CHD4,CHD7,CLOCK,CREB1,CREB3L1,CREM,CTBP1,CTCF,CUX1,DACH1,DPF2,E2F1,E2F4,E2F6,E2F7,E2F8,E4F1,EBF1,EED,EGR1,EHMT2,ELF1,ELF4,ELK1,EP300,ESR1,ESRRA,ETS1,ETV4,ETV6,EZH2,FOS,FOSL1,FOSL2,FOXA1,FOXA2,FOXK2,FO…
GO:BP	transcription by RNA polymerase II	GO:0006366	6.74797e-158	157.171	2735	303	255	18092	AGO1,AGO2,ARID1B,ARID3A,ARNT,ASH1L,ASH2L,ATF2,ATF3,ATF4,ATF7,ATM,BACH1,BATF,BCL11A,BCL3,BCOR,BHLHE40,BMI1,BRCA1,BRD4,BRD9,CBFA2T2,CBFB,CBX2,CBX5,CC2D1A,CDC5L,CEBPB,CHD1,CHD4,CHD7,CLOCK,CREB1,CREB3L1,CREM,CTBP1,CTCF,CUX1,DACH1,DPF2,E2F1,E2F4,E2F6,E2F7,E2F8,E4F1,EBF1,EED,EGR1,EHMT2,ELF1,ELF4,ELK1,EP300,ESR1,ESRRA,ETS1,ETV4,ETV6,EZH2,FIP1L1,FOS,FOSL1,FOSL2,FOXA1,FOXA2,FOXK2,FOXM1,FUS,GABPA,GABPB1,GA…
GO:BP	regulation of nucleobase-containing compound metabolic process	GO:0019219	2.77977e-155	154.556	4123	303	284	18092	AGO1,AGO2,ARID1B,ARID2,ARID3A,ARNT,ASH1L,ASH2L,ATF2,ATF3,ATF4,ATF7,ATM,BACH1,BATF,BCL11A,BCL3,BCOR,BHLHE40,BMI1,BRCA1,BRD4,BRD9,CBFA2T2,CBFA2T3,CBFB,CBX1,CBX2,CBX3,CBX5,CC2D1A,CCAR2,CDC5L,CEBPB,CHD1,CHD4,CHD7,CLOCK,CREB1,CREB3L1,CREM,CTBP1,CTCF,CUX1,DACH1,DPF2,E2F1,E2F4,E2F6,E2F7,E2F8,E4F1,EBF1,EED,EGR1,EHMT2,ELF1,ELF4,ELK1,EP300,ESR1,ESRRA,ETS1,ETV4,ETV6,EZH2,FOS,FOSL1,FOSL2,FOXA1,FOXA2,FOXK2,FO…
GO:BP	regulation of transcription by RNA polymerase II	GO:0006357	7.78301e-153	152.109	2571	303	247	18092	AGO1,AGO2,ARID1B,ARID3A,ARNT,ASH1L,ASH2L,ATF2,ATF3,ATF4,ATF7,ATM,BACH1,BATF,BCL11A,BCL3,BCOR,BHLHE40,BMI1,BRCA1,BRD4,BRD9,CBFA2T2,CBFB,CBX2,CBX5,CC2D1A,CDC5L,CEBPB,CHD1,CHD4,CHD7,CLOCK,CREB1,CREB3L1,CREM,CTBP1,CTCF,CUX1,DACH1,DPF2,E2F1,E2F4,E2F6,E2F7,E2F8,E4F1,EBF1,EED,EGR1,EHMT2,ELF1,ELF4,ELK1,EP300,ESR1,ESRRA,ETS1,ETV4,ETV6,EZH2,FOS,FOSL1,FOSL2,FOXA1,FOXA2,FOXK2,FOXM1,FUS,GABPA,GABPB1,GATA1,GAT…
GO:BP	regulation of transcription, DNA-templated	GO:0006355	1.67374e-149	148.776	3494	303	268	18092	AGO1,AGO2,ARID1B,ARID2,ARID3A,ARNT,ASH1L,ASH2L,ATF2,ATF3,ATF4,ATF7,ATM,BACH1,BATF,BCL11A,BCL3,BCOR,BHLHE40,BMI1,BRCA1,BRD4,BRD9,CBFA2T2,CBFA2T3,CBFB,CBX1,CBX2,CBX3,CBX5,CC2D1A,CCAR2,CDC5L,CEBPB,CHD1,CHD4,CHD7,CLOCK,CREB1,CREB3L1,CREM,CTBP1,CTCF,CUX1,DACH1,DPF2,E2F1,E2F4,E2F6,E2F7,E2F8,E4F1,EBF1,EED,EGR1,EHMT2,ELF1,ELF4,ELK1,EP300,ESR1,ESRRA,ETS1,ETV4,ETV6,EZH2,FOS,FOSL1,FOSL2,FOXA1,FOXA2,FOXK2,FO…
GO:BP	transcription, DNA-templated	GO:0006351	2.5032e-149	148.602	3687	303	272	18092	AGO1,AGO2,ARID1B,ARID2,ARID3A,ARNT,ASH1L,ASH2L,ATF2,ATF3,ATF4,ATF7,ATM,BACH1,BATF,BCL11A,BCL3,BCOR,BHLHE40,BMI1,BRCA1,BRD4,BRD9,CBFA2T2,CBFA2T3,CBFB,CBX1,CBX2,CBX3,CBX5,CC2D1A,CCAR2,CDC5L,CEBPB,CHD1,CHD4,CHD7,CLOCK,CREB1,CREB3L1,CREM,CTBP1,CTCF,CUX1,DACH1,DPF2,E2F1,E2F4,E2F6,E2F7,E2F8,E4F1,EBF1,EED,EGR1,EHMT2,ELF1,ELF4,ELK1,EP300,ESR1,ESRRA,ETS1,ETV4,ETV6,EZH2,FIP1L1,FOS,FOSL1,FOSL2,FOXA1,FOXA2,F…
GO:BP	regulation of nucleic acid-templated transcription	GO:1903506	1.05283e-148	147.978	3564	303	269	18092	AGO1,AGO2,ARID1B,ARID2,ARID3A,ARNT,ASH1L,ASH2L,ATF2,ATF3,ATF4,ATF7,ATM,BACH1,BATF,BCL11A,BCL3,BCOR,BHLHE40,BMI1,BRCA1,BRD4,BRD9,CBFA2T2,CBFA2T3,CBFB,CBX1,CBX2,CBX3,CBX5,CC2D1A,CCAR2,CDC5L,CEBPB,CHD1,CHD4,CHD7,CLOCK,CREB1,CREB3L1,CREM,CTBP1,CTCF,CUX1,DACH1,DPF2,E2F1,E2F4,E2F6,E2F7,E2F8,E4F1,EBF1,EED,EGR1,EHMT2,ELF1,ELF4,ELK1,EP300,ESR1,ESRRA,ETS1,ETV4,ETV6,EZH2,FOS,FOSL1,FOSL2,FOXA1,FOXA2,FOXK2,FO…
GO:BP	regulation of RNA biosynthetic process	GO:2001141	1.54012e-148	147.812	3569	303	269	18092	AGO1,AGO2,ARID1B,ARID2,ARID3A,ARNT,ASH1L,ASH2L,ATF2,ATF3,ATF4,ATF7,ATM,BACH1,BATF,BCL11A,BCL3,BCOR,BHLHE40,BMI1,BRCA1,BRD4,BRD9,CBFA2T2,CBFA2T3,CBFB,CBX1,CBX2,CBX3,CBX5,CC2D1A,CCAR2,CDC5L,CEBPB,CHD1,CHD4,CHD7,CLOCK,CREB1,CREB3L1,CREM,CTBP1,CTCF,CUX1,DACH1,DPF2,E2F1,E2F4,E2F6,E2F7,E2F8,E4F1,EBF1,EED,EGR1,EHMT2,ELF1,ELF4,ELK1,EP300,ESR1,ESRRA,ETS1,ETV4,ETV6,EZH2,FOS,FOSL1,FOSL2,FOXA1,FOXA2,FOXK2,FO…
GO:BP	nucleic acid-templated transcription	GO:0097659	8.09918e-148	147.092	3734	303	272	18092	AGO1,AGO2,ARID1B,ARID2,ARID3A,ARNT,ASH1L,ASH2L,ATF2,ATF3,ATF4,ATF7,ATM,BACH1,BATF,BCL11A,BCL3,BCOR,BHLHE40,BMI1,BRCA1,BRD4,BRD9,CBFA2T2,CBFA2T3,CBFB,CBX1,CBX2,CBX3,CBX5,CC2D1A,CCAR2,CDC5L,CEBPB,CHD1,CHD4,CHD7,CLOCK,CREB1,CREB3L1,CREM,CTBP1,CTCF,CUX1,DACH1,DPF2,E2F1,E2F4,E2F6,E2F7,E2F8,E4F1,EBF1,EED,EGR1,EHMT2,ELF1,ELF4,ELK1,EP300,ESR1,ESRRA,ETS1,ETV4,ETV6,EZH2,FIP1L1,FOS,FOSL1,FOSL2,FOXA1,FOXA2,F…
GO:BP	RNA biosynthetic process	GO:0032774	2.4324e-147	146.614	3749	303	272	18092	AGO1,AGO2,ARID1B,ARID2,ARID3A,ARNT,ASH1L,ASH2L,ATF2,ATF3,ATF4,ATF7,ATM,BACH1,BATF,BCL11A,BCL3,BCOR,BHLHE40,BMI1,BRCA1,BRD4,BRD9,CBFA2T2,CBFA2T3,CBFB,CBX1,CBX2,CBX3,CBX5,CC2D1A,CCAR2,CDC5L,CEBPB,CHD1,CHD4,CHD7,CLOCK,CREB1,CREB3L1,CREM,CTBP1,CTCF,CUX1,DACH1,DPF2,E2F1,E2F4,E2F6,E2F7,E2F8,E4F1,EBF1,EED,EGR1,EHMT2,ELF1,ELF4,ELK1,EP300,ESR1,ESRRA,ETS1,ETV4,ETV6,EZH2,FIP1L1,FOS,FOSL1,FOSL2,FOXA1,FOXA2,F…
GO:BP	regulation of cellular macromolecule biosynthetic process	GO:2000112	1.10387e-144	143.957	4038	303	276	18092	AGO1,AGO2,ARID1B,ARID2,ARID3A,ARNT,ASH1L,ASH2L,ATF2,ATF3,ATF4,ATF7,ATM,BACH1,BATF,BCL11A,BCL3,BCOR,BHLHE40,BMI1,BRCA1,BRD4,BRD9,CBFA2T2,CBFA2T3,CBFB,CBX1,CBX2,CBX3,CBX5,CC2D1A,CCAR2,CDC5L,CEBPB,CHD1,CHD4,CHD7,CLOCK,CREB1,CREB3L1,CREM,CTBP1,CTCF,CUX1,DACH1,DPF2,E2F1,E2F4,E2F6,E2F7,E2F8,E4F1,EBF1,EED,EGR1,EHMT2,ELF1,ELF4,ELK1,EP300,ESR1,ESRRA,ETS1,ETV4,ETV6,EZH2,FOS,FOSL1,FOSL2,FOXA1,FOXA2,FOXK2,FO…
GO:BP	regulation of macromolecule biosynthetic process	GO:0010556	2.49524e-143	142.603	4137	303	277	18092	AGO1,AGO2,ARID1B,ARID2,ARID3A,ARNT,ASH1L,ASH2L,ATF2,ATF3,ATF4,ATF7,ATM,BACH1,BATF,BCL11A,BCL3,BCOR,BHLHE40,BMI1,BRCA1,BRD4,BRD9,CBFA2T2,CBFA2T3,CBFB,CBX1,CBX2,CBX3,CBX5,CC2D1A,CCAR2,CDC5L,CEBPB,CHD1,CHD4,CHD7,CLOCK,CREB1,CREB3L1,CREM,CTBP1,CTCF,CUX1,DACH1,DPF2,E2F1,E2F4,E2F6,E2F7,E2F8,E4F1,EBF1,EED,EGR1,EHMT2,ELF1,ELF4,ELK1,EP300,ESR1,ESRRA,ETS1,ETV4,ETV6,EZH2,FOS,FOSL1,FOSL2,FOXA1,FOXA2,FOXK2,FO…
GO:BP	nucleic acid metabolic process	GO:0090304	1.61471e-142	141.792	5247	303	294	18092	AGO1,AGO2,ARID1B,ARID2,ARID3A,ARNT,ASH1L,ASH2L,ATF2,ATF3,ATF4,ATF7,ATM,BACH1,BATF,BCL11A,BCL3,BCOR,BHLHE40,BMI1,BRCA1,BRD4,BRD9,CBFA2T2,CBFA2T3,CBFB,CBX1,CBX2,CBX3,CBX5,CC2D1A,CCAR2,CDC5L,CEBPB,CHD1,CHD4,CHD7,CLOCK,CREB1,CREB3L1,CREM,CTBP1,CTCF,CUX1,DACH1,DPF2,E2F1,E2F4,E2F6,E2F7,E2F8,E4F1,EBF1,EED,EGR1,EHMT2,ELF1,ELF4,ELK1,EP300,ESR1,ESRRA,ETS1,ETV4,ETV6,EZH2,FIP1L1,FOS,FOSL1,FOSL2,FOXA1,FOXA2,F…
GO:BP	RNA metabolic process	GO:0016070	2.02574e-141	140.693	4732	303	286	18092	AGO1,AGO2,ARID1B,ARID2,ARID3A,ARNT,ASH1L,ASH2L,ATF2,ATF3,ATF4,ATF7,ATM,BACH1,BATF,BCL11A,BCL3,BCOR,BHLHE40,BMI1,BRCA1,BRD4,BRD9,CBFA2T2,CBFA2T3,CBFB,CBX1,CBX2,CBX3,CBX5,CC2D1A,CCAR2,CDC5L,CEBPB,CHD1,CHD4,CHD7,CLOCK,CREB1,CREB3L1,CREM,CTBP1,CTCF,CUX1,DACH1,DPF2,E2F1,E2F4,E2F6,E2F7,E2F8,E4F1,EBF1,EED,EGR1,EHMT2,ELF1,ELF4,ELK1,EP300,ESR1,ESRRA,ETS1,ETV4,ETV6,EZH2,FIP1L1,FOS,FOSL1,FOSL2,FOXA1,FOXA2,F…
GO:BP	regulation of cellular biosynthetic process	GO:0031326	2.25727e-138	137.646	4310	303	277	18092	AGO1,AGO2,ARID1B,ARID2,ARID3A,ARNT,ASH1L,ASH2L,ATF2,ATF3,ATF4,ATF7,ATM,BACH1,BATF,BCL11A,BCL3,BCOR,BHLHE40,BMI1,BRCA1,BRD4,BRD9,CBFA2T2,CBFA2T3,CBFB,CBX1,CBX2,CBX3,CBX5,CC2D1A,CCAR2,CDC5L,CEBPB,CHD1,CHD4,CHD7,CLOCK,CREB1,CREB3L1,CREM,CTBP1,CTCF,CUX1,DACH1,DPF2,E2F1,E2F4,E2F6,E2F7,E2F8,E4F1,EBF1,EED,EGR1,EHMT2,ELF1,ELF4,ELK1,EP300,ESR1,ESRRA,ETS1,ETV4,ETV6,EZH2,FOS,FOSL1,FOSL2,FOXA1,FOXA2,FOXK2,FO…
GO:BP	regulation of biosynthetic process	GO:0009889	5.83572e-136	135.234	4397	303	277	18092	AGO1,AGO2,ARID1B,ARID2,ARID3A,ARNT,ASH1L,ASH2L,ATF2,ATF3,ATF4,ATF7,ATM,BACH1,BATF,BCL11A,BCL3,BCOR,BHLHE40,BMI1,BRCA1,BRD4,BRD9,CBFA2T2,CBFA2T3,CBFB,CBX1,CBX2,CBX3,CBX5,CC2D1A,CCAR2,CDC5L,CEBPB,CHD1,CHD4,CHD7,CLOCK,CREB1,CREB3L1,CREM,CTBP1,CTCF,CUX1,DACH1,DPF2,E2F1,E2F4,E2F6,E2F7,E2F8,E4F1,EBF1,EED,EGR1,EHMT2,ELF1,ELF4,ELK1,EP300,ESR1,ESRRA,ETS1,ETV4,ETV6,EZH2,FOS,FOSL1,FOSL2,FOXA1,FOXA2,FOXK2,FO…
GO:BP	nucleobase-containing compound biosynthetic process	GO:0034654	4.72275e-135	134.326	4211	303	273	18092	AGO1,AGO2,ARID1B,ARID2,ARID3A,ARNT,ASH1L,ASH2L,ATF2,ATF3,ATF4,ATF7,ATM,BACH1,BATF,BCL11A,BCL3,BCOR,BHLHE40,BMI1,BRCA1,BRD4,BRD9,CBFA2T2,CBFA2T3,CBFB,CBX1,CBX2,CBX3,CBX5,CC2D1A,CCAR2,CDC5L,CEBPB,CHD1,CHD4,CHD7,CLOCK,CREB1,CREB3L1,CREM,CTBP1,CTCF,CUX1,DACH1,DPF2,E2F1,E2F4,E2F6,E2F7,E2F8,E4F1,EBF1,EED,EGR1,EHMT2,ELF1,ELF4,ELK1,EP300,ESR1,ESRRA,ETS1,ETV4,ETV6,EZH2,FIP1L1,FOS,FOSL1,FOSL2,FOXA1,FOXA2,F…
GO:BP	heterocycle biosynthetic process	GO:0018130	3.29554e-133	132.482	4277	303	273	18092	AGO1,AGO2,ARID1B,ARID2,ARID3A,ARNT,ASH1L,ASH2L,ATF2,ATF3,ATF4,ATF7,ATM,BACH1,BATF,BCL11A,BCL3,BCOR,BHLHE40,BMI1,BRCA1,BRD4,BRD9,CBFA2T2,CBFA2T3,CBFB,CBX1,CBX2,CBX3,CBX5,CC2D1A,CCAR2,CDC5L,CEBPB,CHD1,CHD4,CHD7,CLOCK,CREB1,CREB3L1,CREM,CTBP1,CTCF,CUX1,DACH1,DPF2,E2F1,E2F4,E2F6,E2F7,E2F8,E4F1,EBF1,EED,EGR1,EHMT2,ELF1,ELF4,ELK1,EP300,ESR1,ESRRA,ETS1,ETV4,ETV6,EZH2,FIP1L1,FOS,FOSL1,FOSL2,FOXA1,FOXA2,F…
GO:BP	aromatic compound biosynthetic process	GO:0019438	6.2316e-133	132.205	4287	303	273	18092	AGO1,AGO2,ARID1B,ARID2,ARID3A,ARNT,ASH1L,ASH2L,ATF2,ATF3,ATF4,ATF7,ATM,BACH1,BATF,BCL11A,BCL3,BCOR,BHLHE40,BMI1,BRCA1,BRD4,BRD9,CBFA2T2,CBFA2T3,CBFB,CBX1,CBX2,CBX3,CBX5,CC2D1A,CCAR2,CDC5L,CEBPB,CHD1,CHD4,CHD7,CLOCK,CREB1,CREB3L1,CREM,CTBP1,CTCF,CUX1,DACH1,DPF2,E2F1,E2F4,E2F6,E2F7,E2F8,E4F1,EBF1,EED,EGR1,EHMT2,ELF1,ELF4,ELK1,EP300,ESR1,ESRRA,ETS1,ETV4,ETV6,EZH2,FIP1L1,FOS,FOSL1,FOSL2,FOXA1,FOXA2,F…
GO:BP	nucleobase-containing compound metabolic process	GO:0006139	2.65278e-130	129.576	5766	303	294	18092	AGO1,AGO2,ARID1B,ARID2,ARID3A,ARNT,ASH1L,ASH2L,ATF2,ATF3,ATF4,ATF7,ATM,BACH1,BATF,BCL11A,BCL3,BCOR,BHLHE40,BMI1,BRCA1,BRD4,BRD9,CBFA2T2,CBFA2T3,CBFB,CBX1,CBX2,CBX3,CBX5,CC2D1A,CCAR2,CDC5L,CEBPB,CHD1,CHD4,CHD7,CLOCK,CREB1,CREB3L1,CREM,CTBP1,CTCF,CUX1,DACH1,DPF2,E2F1,E2F4,E2F6,E2F7,E2F8,E4F1,EBF1,EED,EGR1,EHMT2,ELF1,ELF4,ELK1,EP300,ESR1,ESRRA,ETS1,ETV4,ETV6,EZH2,FIP1L1,FOS,FOSL1,FOSL2,FOXA1,FOXA2,F…
GO:BP	cellular macromolecule biosynthetic process	GO:0034645	6.76165e-129	128.17	5031	303	283	18092	AGO1,AGO2,ARID1B,ARID2,ARID3A,ARNT,ASH1L,ASH2L,ATF2,ATF3,ATF4,ATF7,ATM,BACH1,BATF,BCL11A,BCL3,BCOR,BHLHE40,BMI1,BRCA1,BRD4,BRD9,CBFA2T2,CBFA2T3,CBFB,CBX1,CBX2,CBX3,CBX5,CC2D1A,CCAR2,CDC5L,CEBPB,CHD1,CHD4,CHD7,CLOCK,CREB1,CREB3L1,CREM,CTBP1,CTCF,CUX1,DACH1,DPF2,E2F1,E2F4,E2F6,E2F7,E2F8,E4F1,EBF1,EED,EGR1,EHMT2,ELF1,ELF4,ELK1,EP300,ESR1,ESRRA,ETS1,ETV4,ETV6,EZH2,FIP1L1,FOS,FOSL1,FOSL2,FOXA1,FOXA2,F…
GO:BP	organic cyclic compound biosynthetic process	GO:1901362	1.52078e-128	127.818	4449	303	273	18092	AGO1,AGO2,ARID1B,ARID2,ARID3A,ARNT,ASH1L,ASH2L,ATF2,ATF3,ATF4,ATF7,ATM,BACH1,BATF,BCL11A,BCL3,BCOR,BHLHE40,BMI1,BRCA1,BRD4,BRD9,CBFA2T2,CBFA2T3,CBFB,CBX1,CBX2,CBX3,CBX5,CC2D1A,CCAR2,CDC5L,CEBPB,CHD1,CHD4,CHD7,CLOCK,CREB1,CREB3L1,CREM,CTBP1,CTCF,CUX1,DACH1,DPF2,E2F1,E2F4,E2F6,E2F7,E2F8,E4F1,EBF1,EED,EGR1,EHMT2,ELF1,ELF4,ELK1,EP300,ESR1,ESRRA,ETS1,ETV4,ETV6,EZH2,FIP1L1,FOS,FOSL1,FOSL2,FOXA1,FOXA2,F…
GO:BP	heterocycle metabolic process	GO:0046483	8.21723e-127	126.085	5924	303	294	18092	AGO1,AGO2,ARID1B,ARID2,ARID3A,ARNT,ASH1L,ASH2L,ATF2,ATF3,ATF4,ATF7,ATM,BACH1,BATF,BCL11A,BCL3,BCOR,BHLHE40,BMI1,BRCA1,BRD4,BRD9,CBFA2T2,CBFA2T3,CBFB,CBX1,CBX2,CBX3,CBX5,CC2D1A,CCAR2,CDC5L,CEBPB,CHD1,CHD4,CHD7,CLOCK,CREB1,CREB3L1,CREM,CTBP1,CTCF,CUX1,DACH1,DPF2,E2F1,E2F4,E2F6,E2F7,E2F8,E4F1,EBF1,EED,EGR1,EHMT2,ELF1,ELF4,ELK1,EP300,ESR1,ESRRA,ETS1,ETV4,ETV6,EZH2,FIP1L1,FOS,FOSL1,FOSL2,FOXA1,FOXA2,F…
GO:BP	macromolecule biosynthetic process	GO:0009059	2.77908e-126	125.556	5139	303	283	18092	AGO1,AGO2,ARID1B,ARID2,ARID3A,ARNT,ASH1L,ASH2L,ATF2,ATF3,ATF4,ATF7,ATM,BACH1,BATF,BCL11A,BCL3,BCOR,BHLHE40,BMI1,BRCA1,BRD4,BRD9,CBFA2T2,CBFA2T3,CBFB,CBX1,CBX2,CBX3,CBX5,CC2D1A,CCAR2,CDC5L,CEBPB,CHD1,CHD4,CHD7,CLOCK,CREB1,CREB3L1,CREM,CTBP1,CTCF,CUX1,DACH1,DPF2,E2F1,E2F4,E2F6,E2F7,E2F8,E4F1,EBF1,EED,EGR1,EHMT2,ELF1,ELF4,ELK1,EP300,ESR1,ESRRA,ETS1,ETV4,ETV6,EZH2,FIP1L1,FOS,FOSL1,FOSL2,FOXA1,FOXA2,F…
GO:BP	cellular aromatic compound metabolic process	GO:0006725	1.15865e-125	124.936	5977	303	294	18092	AGO1,AGO2,ARID1B,ARID2,ARID3A,ARNT,ASH1L,ASH2L,ATF2,ATF3,ATF4,ATF7,ATM,BACH1,BATF,BCL11A,BCL3,BCOR,BHLHE40,BMI1,BRCA1,BRD4,BRD9,CBFA2T2,CBFA2T3,CBFB,CBX1,CBX2,CBX3,CBX5,CC2D1A,CCAR2,CDC5L,CEBPB,CHD1,CHD4,CHD7,CLOCK,CREB1,CREB3L1,CREM,CTBP1,CTCF,CUX1,DACH1,DPF2,E2F1,E2F4,E2F6,E2F7,E2F8,E4F1,EBF1,EED,EGR1,EHMT2,ELF1,ELF4,ELK1,EP300,ESR1,ESRRA,ETS1,ETV4,ETV6,EZH2,FIP1L1,FOS,FOSL1,FOSL2,FOXA1,FOXA2,F…
GO:BP	regulation of gene expression	GO:0010468	1.19274e-122	121.923	5162	303	281	18092	AFF1,AGO1,AGO2,ARID1B,ARID2,ARID3A,ARNT,ASH1L,ASH2L,ATF2,ATF3,ATF4,ATF7,ATM,BACH1,BATF,BCL11A,BCL3,BCOR,BHLHE40,BMI1,BRCA1,BRD4,BRD9,CBFA2T2,CBFA2T3,CBFB,CBX1,CBX2,CBX3,CBX5,CC2D1A,CCAR2,CDC5L,CEBPB,CHD1,CHD4,CHD7,CLOCK,CREB1,CREB3L1,CREM,CTBP1,CTCF,CUX1,DACH1,DPF2,E2F1,E2F4,E2F6,E2F7,E2F8,E4F1,EBF1,EED,EGR1,EHMT2,ELF1,ELF4,ELK1,EP300,ESR1,ESRRA,ETS1,ETV4,ETV6,EZH2,FOS,FOSL1,FOSL2,FOXA1,FOXA2,FOX…
GO:BP	organic cyclic compound metabolic process	GO:1901360	1.43999e-120	119.842	6218	303	294	18092	AGO1,AGO2,ARID1B,ARID2,ARID3A,ARNT,ASH1L,ASH2L,ATF2,ATF3,ATF4,ATF7,ATM,BACH1,BATF,BCL11A,BCL3,BCOR,BHLHE40,BMI1,BRCA1,BRD4,BRD9,CBFA2T2,CBFA2T3,CBFB,CBX1,CBX2,CBX3,CBX5,CC2D1A,CCAR2,CDC5L,CEBPB,CHD1,CHD4,CHD7,CLOCK,CREB1,CREB3L1,CREM,CTBP1,CTCF,CUX1,DACH1,DPF2,E2F1,E2F4,E2F6,E2F7,E2F8,E4F1,EBF1,EED,EGR1,EHMT2,ELF1,ELF4,ELK1,EP300,ESR1,ESRRA,ETS1,ETV4,ETV6,EZH2,FIP1L1,FOS,FOSL1,FOSL2,FOXA1,FOXA2,F…
GO:BP	cellular nitrogen compound biosynthetic process	GO:0044271	1.73887e-118	117.76	5025	303	276	18092	AGO1,AGO2,ARID1B,ARID2,ARID3A,ARNT,ASH1L,ASH2L,ATF2,ATF3,ATF4,ATF7,ATM,BACH1,BATF,BCL11A,BCL3,BCOR,BHLHE40,BMI1,BRCA1,BRD4,BRD9,CBFA2T2,CBFA2T3,CBFB,CBX1,CBX2,CBX3,CBX5,CC2D1A,CCAR2,CDC5L,CEBPB,CHD1,CHD4,CHD7,CLOCK,CREB1,CREB3L1,CREM,CTBP1,CTCF,CUX1,DACH1,DPF2,E2F1,E2F4,E2F6,E2F7,E2F8,E4F1,EBF1,EED,EGR1,EHMT2,ELF1,ELF4,ELK1,EP300,ESR1,ESRRA,ETS1,ETV4,ETV6,EZH2,FIP1L1,FOS,FOSL1,FOSL2,FOXA1,FOXA2,F…
GO:BP	positive regulation of RNA metabolic process	GO:0051254	2.0629e-114	113.686	1776	303	192	18092	AGO1,AGO2,ARID1B,ARID3A,ARNT,ASH1L,ASH2L,ATF2,ATF3,ATF4,ATM,BACH1,BATF,BCL11A,BCL3,BRCA1,BRD4,CBFB,CCAR2,CDC5L,CEBPB,CHD7,CLOCK,CREB1,CREB3L1,CREM,CTCF,DPF2,E2F1,E2F4,E2F6,E2F7,E2F8,E4F1,EBF1,EGR1,ELF1,ELF4,ELK1,EP300,ESR1,ESRRA,ETS1,ETV4,ETV6,FOS,FOSL1,FOSL2,FOXA1,FOXA2,FOXK2,FOXM1,FUS,GABPA,GABPB1,GATA1,GATA2,GATA3,GATA4,GMEB1,HCFC1,HDAC1,HDAC2,HDAC3,HES1,HMBOX1,HNF1A,HNF4A,HNF4G,HNRNPK,HNRNPLL…
GO:BP	regulation of nitrogen compound metabolic process	GO:0051171	3.07875e-114	113.512	5885	303	286	18092	AGO1,AGO2,ARID1B,ARID2,ARID3A,ARNT,ASH1L,ASH2L,ATF2,ATF3,ATF4,ATF7,ATM,BACH1,BATF,BCL11A,BCL3,BCOR,BHLHE40,BMI1,BRCA1,BRD4,BRD9,CBFA2T2,CBFA2T3,CBFB,CBX1,CBX2,CBX3,CBX5,CC2D1A,CCAR2,CDC5L,CEBPB,CHD1,CHD4,CHD7,CLOCK,CREB1,CREB3L1,CREM,CTBP1,CTCF,CUX1,DACH1,DPF2,E2F1,E2F4,E2F6,E2F7,E2F8,E4F1,EBF1,EED,EGR1,EHMT2,ELF1,ELF4,ELK1,EP300,ESR1,ESRRA,ETS1,ETV4,ETV6,EZH2,FOS,FOSL1,FOSL2,FOXA1,FOXA2,FOXK2,FO…
GO:BP	cellular nitrogen compound metabolic process	GO:0034641	1.26365e-113	112.898	6563	303	294	18092	AGO1,AGO2,ARID1B,ARID2,ARID3A,ARNT,ASH1L,ASH2L,ATF2,ATF3,ATF4,ATF7,ATM,BACH1,BATF,BCL11A,BCL3,BCOR,BHLHE40,BMI1,BRCA1,BRD4,BRD9,CBFA2T2,CBFA2T3,CBFB,CBX1,CBX2,CBX3,CBX5,CC2D1A,CCAR2,CDC5L,CEBPB,CHD1,CHD4,CHD7,CLOCK,CREB1,CREB3L1,CREM,CTBP1,CTCF,CUX1,DACH1,DPF2,E2F1,E2F4,E2F6,E2F7,E2F8,E4F1,EBF1,EED,EGR1,EHMT2,ELF1,ELF4,ELK1,EP300,ESR1,ESRRA,ETS1,ETV4,ETV6,EZH2,FIP1L1,FOS,FOSL1,FOSL2,FOXA1,FOXA2,F…
GO:BP	positive regulation of nucleobase-containing compound metabolic process	GO:0045935	8.15162e-113	112.089	1949	303	197	18092	AGO1,AGO2,ARID1B,ARID2,ARID3A,ARNT,ASH1L,ASH2L,ATF2,ATF3,ATF4,ATM,BACH1,BATF,BCL11A,BCL3,BRCA1,BRD4,CBFB,CCAR2,CDC5L,CEBPB,CHD7,CLOCK,CREB1,CREB3L1,CREM,CTCF,DPF2,E2F1,E2F4,E2F6,E2F7,E2F8,E4F1,EBF1,EGR1,ELF1,ELF4,ELK1,EP300,ESR1,ESRRA,ETS1,ETV4,ETV6,FOS,FOSL1,FOSL2,FOXA1,FOXA2,FOXK2,FOXM1,FUS,GABPA,GABPB1,GATA1,GATA2,GATA3,GATA4,GMEB1,HCFC1,HDAC1,HDAC2,HDAC3,HES1,HMBOX1,HNF1A,HNF4A,HNF4G,HNRNPK,H…
GO:BP	positive regulation of nucleic acid-templated transcription	GO:1903508	8.75803e-113	112.058	1679	303	187	18092	AGO1,AGO2,ARID1B,ARID3A,ARNT,ASH1L,ASH2L,ATF2,ATF3,ATF4,ATM,BACH1,BATF,BCL11A,BCL3,BRCA1,BRD4,CBFB,CCAR2,CDC5L,CEBPB,CHD7,CLOCK,CREB1,CREB3L1,CREM,CTCF,DPF2,E2F1,E2F4,E2F6,E2F7,E2F8,E4F1,EBF1,EGR1,ELF1,ELF4,ELK1,EP300,ESR1,ESRRA,ETS1,ETV4,ETV6,FOS,FOSL1,FOSL2,FOXA1,FOXA2,FOXK2,FOXM1,FUS,GABPA,GABPB1,GATA1,GATA2,GATA3,GATA4,GMEB1,HCFC1,HDAC1,HDAC2,HDAC3,HES1,HMBOX1,HNF1A,HNF4A,HNF4G,HNRNPK,IKZF2,I…
GO:BP	positive regulation of RNA biosynthetic process	GO:1902680	9.78576e-113	112.009	1680	303	187	18092	AGO1,AGO2,ARID1B,ARID3A,ARNT,ASH1L,ASH2L,ATF2,ATF3,ATF4,ATM,BACH1,BATF,BCL11A,BCL3,BRCA1,BRD4,CBFB,CCAR2,CDC5L,CEBPB,CHD7,CLOCK,CREB1,CREB3L1,CREM,CTCF,DPF2,E2F1,E2F4,E2F6,E2F7,E2F8,E4F1,EBF1,EGR1,ELF1,ELF4,ELK1,EP300,ESR1,ESRRA,ETS1,ETV4,ETV6,FOS,FOSL1,FOSL2,FOXA1,FOXA2,FOXK2,FOXM1,FUS,GABPA,GABPB1,GATA1,GATA2,GATA3,GATA4,GMEB1,HCFC1,HDAC1,HDAC2,HDAC3,HES1,HMBOX1,HNF1A,HNF4A,HNF4G,HNRNPK,IKZF2,I…
GO:BP	negative regulation of RNA metabolic process	GO:0051253	3.61617e-111	110.442	1511	303	179	18092	ATF2,ATF3,ATF4,BACH1,BCL11A,BCL3,BCOR,BHLHE40,BMI1,BRCA1,CBFA2T2,CBFA2T3,CBFB,CBX1,CBX2,CBX3,CBX5,CC2D1A,CCAR2,CEBPB,CLOCK,CREB1,CREB3L1,CREM,CTBP1,CTCF,CUX1,DACH1,DPF2,E2F1,E2F4,E2F6,E2F7,E2F8,E4F1,EED,EGR1,EHMT2,EP300,ESR1,ESRRA,ETV6,EZH2,FOXA1,FOXK2,FOXM1,FUS,GABPA,GATA1,GATA2,GATA3,GATAD2A,GATAD2B,HCFC1,HDAC1,HDAC2,HDAC3,HDAC6,HES1,HMBOX1,HNF1A,HNF4A,HNRNPK,IKZF1,IRF1,IRF2,IRF3,JUN,KAT8,KDM1A…
GO:BP	positive regulation of transcription, DNA-templated	GO:0045893	8.11873e-111	110.091	1592	303	182	18092	AGO1,AGO2,ARID1B,ARID3A,ARNT,ASH1L,ASH2L,ATF2,ATF3,ATF4,ATM,BACH1,BATF,BCL11A,BCL3,BRCA1,BRD4,CBFB,CDC5L,CEBPB,CHD7,CLOCK,CREB1,CREB3L1,CREM,CTCF,DPF2,E2F1,E2F4,E2F6,E2F7,E2F8,E4F1,EBF1,EGR1,ELF1,ELF4,ELK1,EP300,ESR1,ESRRA,ETS1,ETV4,ETV6,FOS,FOSL1,FOSL2,FOXA1,FOXA2,FOXK2,FOXM1,GABPA,GABPB1,GATA1,GATA2,GATA3,GATA4,GMEB1,HCFC1,HDAC1,HDAC2,HDAC3,HES1,HMBOX1,HNF1A,HNF4A,HNF4G,HNRNPK,IKZF2,IRF1,IRF2,I…
GO:BP	regulation of primary metabolic process	GO:0080090	4.16985e-110	109.38	6085	303	286	18092	AGO1,AGO2,ARID1B,ARID2,ARID3A,ARNT,ASH1L,ASH2L,ATF2,ATF3,ATF4,ATF7,ATM,BACH1,BATF,BCL11A,BCL3,BCOR,BHLHE40,BMI1,BRCA1,BRD4,BRD9,CBFA2T2,CBFA2T3,CBFB,CBX1,CBX2,CBX3,CBX5,CC2D1A,CCAR2,CDC5L,CEBPB,CHD1,CHD4,CHD7,CLOCK,CREB1,CREB3L1,CREM,CTBP1,CTCF,CUX1,DACH1,DPF2,E2F1,E2F4,E2F6,E2F7,E2F8,E4F1,EBF1,EED,EGR1,EHMT2,ELF1,ELF4,ELK1,EP300,ESR1,ESRRA,ETS1,ETV4,ETV6,EZH2,FOS,FOSL1,FOSL2,FOXA1,FOXA2,FOXK2,FO…
GO:BP	gene expression	GO:0010467	1.73729e-109	108.76	6270	303	288	18092	AFF1,AGO1,AGO2,ARID1B,ARID2,ARID3A,ARNT,ASH1L,ASH2L,ATF2,ATF3,ATF4,ATF7,ATM,BACH1,BATF,BCL11A,BCL3,BCOR,BHLHE40,BMI1,BRCA1,BRD4,BRD9,CBFA2T2,CBFA2T3,CBFB,CBX1,CBX2,CBX3,CBX5,CC2D1A,CCAR2,CDC5L,CEBPB,CHD1,CHD4,CHD7,CLOCK,CREB1,CREB3L1,CREM,CTBP1,CTCF,CUX1,DACH1,DPF2,E2F1,E2F4,E2F6,E2F7,E2F8,E4F1,EBF1,EED,EGR1,EHMT2,ELF1,ELF4,ELK1,EP300,ESR1,ESRRA,ETS1,ETV4,ETV6,EZH2,FIP1L1,FOS,FOSL1,FOSL2,FOXA1,FO…
GO:BP	negative regulation of transcription, DNA-templated	GO:0045892	6.85229e-109	108.164	1365	303	171	18092	ATF2,ATF3,ATF4,BACH1,BCL11A,BCL3,BCOR,BHLHE40,BMI1,BRCA1,CBFA2T2,CBFA2T3,CBFB,CBX1,CBX2,CBX3,CBX5,CC2D1A,CCAR2,CEBPB,CLOCK,CREB1,CREB3L1,CREM,CTBP1,CTCF,CUX1,DACH1,DPF2,E2F1,E2F4,E2F6,E2F7,E2F8,E4F1,EED,EGR1,EHMT2,EP300,ESR1,ESRRA,ETV6,EZH2,FOXA1,FOXK2,FOXM1,GABPA,GATA1,GATA2,GATA3,GATAD2A,GATAD2B,HCFC1,HDAC1,HDAC2,HDAC3,HDAC6,HES1,HMBOX1,HNF1A,HNF4A,IKZF1,IRF1,IRF2,IRF3,JUN,KAT8,KDM1A,KDM4A,KDM5…
GO:BP	regulation of cellular metabolic process	GO:0031323	1.02868e-108	107.988	6309	303	288	18092	AGO1,AGO2,ARID1B,ARID2,ARID3A,ARNT,ASH1L,ASH2L,ATF2,ATF3,ATF4,ATF7,ATM,BACH1,BATF,BCL11A,BCL3,BCOR,BHLHE40,BMI1,BRCA1,BRD4,BRD9,CBFA2T2,CBFA2T3,CBFB,CBX1,CBX2,CBX3,CBX5,CC2D1A,CCAR2,CDC5L,CEBPB,CHD1,CHD4,CHD7,CLOCK,CREB1,CREB3L1,CREM,CTBP1,CTCF,CUX1,DACH1,DPF2,E2F1,E2F4,E2F6,E2F7,E2F8,E4F1,EBF1,EED,EGR1,EHMT2,ELF1,ELF4,ELK1,EP300,ESR1,ESRRA,ETS1,ETV4,ETV6,EZH2,FOS,FOSL1,FOSL2,FOXA1,FOXA2,FOXK2,FO…
GO:BP	negative regulation of nucleobase-containing compound metabolic process	GO:0045934	1.86485e-108	107.729	1615	303	181	18092	ATF2,ATF3,ATF4,ATM,BACH1,BCL11A,BCL3,BCOR,BHLHE40,BMI1,BRCA1,CBFA2T2,CBFA2T3,CBFB,CBX1,CBX2,CBX3,CBX5,CC2D1A,CCAR2,CEBPB,CLOCK,CREB1,CREB3L1,CREM,CTBP1,CTCF,CUX1,DACH1,DPF2,E2F1,E2F4,E2F6,E2F7,E2F8,E4F1,EED,EGR1,EHMT2,EP300,ESR1,ESRRA,ETV6,EZH2,FOXA1,FOXK2,FOXM1,FUS,GABPA,GATA1,GATA2,GATA3,GATAD2A,GATAD2B,HCFC1,HDAC1,HDAC2,HDAC3,HDAC6,HES1,HMBOX1,HNF1A,HNF4A,HNRNPK,IKZF1,IRF1,IRF2,IRF3,JUN,KAT8,K…
GO:BP	negative regulation of nucleic acid-templated transcription	GO:1903507	5.55304e-108	107.255	1405	303	172	18092	ATF2,ATF3,ATF4,BACH1,BCL11A,BCL3,BCOR,BHLHE40,BMI1,BRCA1,CBFA2T2,CBFA2T3,CBFB,CBX1,CBX2,CBX3,CBX5,CC2D1A,CCAR2,CEBPB,CLOCK,CREB1,CREB3L1,CREM,CTBP1,CTCF,CUX1,DACH1,DPF2,E2F1,E2F4,E2F6,E2F7,E2F8,E4F1,EED,EGR1,EHMT2,EP300,ESR1,ESRRA,ETV6,EZH2,FOXA1,FOXK2,FOXM1,GABPA,GATA1,GATA2,GATA3,GATAD2A,GATAD2B,HCFC1,HDAC1,HDAC2,HDAC3,HDAC6,HES1,HMBOX1,HNF1A,HNF4A,IKZF1,IRF1,IRF2,IRF3,JUN,KAT8,KDM1A,KDM4A,KDM5…
GO:BP	negative regulation of RNA biosynthetic process	GO:1902679	7.09622e-108	107.149	1407	303	172	18092	ATF2,ATF3,ATF4,BACH1,BCL11A,BCL3,BCOR,BHLHE40,BMI1,BRCA1,CBFA2T2,CBFA2T3,CBFB,CBX1,CBX2,CBX3,CBX5,CC2D1A,CCAR2,CEBPB,CLOCK,CREB1,CREB3L1,CREM,CTBP1,CTCF,CUX1,DACH1,DPF2,E2F1,E2F4,E2F6,E2F7,E2F8,E4F1,EED,EGR1,EHMT2,EP300,ESR1,ESRRA,ETV6,EZH2,FOXA1,FOXK2,FOXM1,GABPA,GATA1,GATA2,GATA3,GATAD2A,GATAD2B,HCFC1,HDAC1,HDAC2,HDAC3,HDAC6,HES1,HMBOX1,HNF1A,HNF4A,IKZF1,IRF1,IRF2,IRF3,JUN,KAT8,KDM1A,KDM4A,KDM5…
GO:BP	positive regulation of transcription by RNA polymerase II	GO:0045944	1.43459e-107	106.843	1276	303	166	18092	AGO1,AGO2,ARID3A,ARNT,ASH1L,ASH2L,ATF2,ATF3,ATF4,ATM,BACH1,BATF,BCL11A,BCL3,BRCA1,BRD4,CBFB,CDC5L,CEBPB,CHD7,CLOCK,CREB1,CREB3L1,CREM,DPF2,E2F1,E2F4,E2F6,E2F7,E2F8,E4F1,EBF1,EGR1,ELF1,ELF4,ELK1,EP300,ESR1,ESRRA,ETS1,ETV4,ETV6,FOS,FOSL1,FOSL2,FOXA1,FOXA2,FOXK2,FOXM1,GABPA,GABPB1,GATA1,GATA2,GATA3,GATA4,GMEB1,HCFC1,HDAC1,HDAC2,HDAC3,HES1,HNF1A,HNF4A,HNF4G,HNRNPK,IKZF2,IRF1,IRF2,IRF3,IRF4,IRF5,JUN,J…
GO:BP	positive regulation of macromolecule biosynthetic process	GO:0010557	1.63288e-104	103.787	1917	303	189	18092	AGO1,AGO2,ARID1B,ARID3A,ARNT,ASH1L,ASH2L,ATF2,ATF3,ATF4,ATM,BACH1,BATF,BCL11A,BCL3,BRCA1,BRD4,CBFB,CCAR2,CDC5L,CEBPB,CHD7,CLOCK,CREB1,CREB3L1,CREM,CTCF,DPF2,E2F1,E2F4,E2F6,E2F7,E2F8,E4F1,EBF1,EGR1,ELF1,ELF4,ELK1,EP300,ESR1,ESRRA,ETS1,ETV4,ETV6,FOS,FOSL1,FOSL2,FOXA1,FOXA2,FOXK2,FOXM1,FUS,GABPA,GABPB1,GATA1,GATA2,GATA3,GATA4,GMEB1,HCFC1,HDAC1,HDAC2,HDAC3,HES1,HMBOX1,HNF1A,HNF4A,HNF4G,HNRNPK,IKZF2,I…
GO:BP	regulation of macromolecule metabolic process	GO:0060255	3.67206e-104	103.435	6626	303	289	18092	AFF1,AGO1,AGO2,ARID1B,ARID2,ARID3A,ARNT,ASH1L,ASH2L,ATF2,ATF3,ATF4,ATF7,ATM,BACH1,BATF,BCL11A,BCL3,BCOR,BHLHE40,BMI1,BRCA1,BRD4,BRD9,CBFA2T2,CBFA2T3,CBFB,CBX1,CBX2,CBX3,CBX5,CC2D1A,CCAR2,CDC5L,CEBPB,CHD1,CHD4,CHD7,CLOCK,CREB1,CREB3L1,CREM,CTBP1,CTCF,CUX1,DACH1,DPF2,E2F1,E2F4,E2F6,E2F7,E2F8,E4F1,EBF1,EED,EGR1,EHMT2,ELF1,ELF4,ELK1,EP300,ESR1,ESRRA,ETS1,ETV4,ETV6,EZH2,FOS,FOSL1,FOSL2,FOXA1,FOXA2,FOX…
GO:BP	cellular biosynthetic process	GO:0044249	7.58861e-104	103.12	6175	303	283	18092	AGO1,AGO2,ARID1B,ARID2,ARID3A,ARNT,ASH1L,ASH2L,ATF2,ATF3,ATF4,ATF7,ATM,BACH1,BATF,BCL11A,BCL3,BCOR,BHLHE40,BMI1,BRCA1,BRD4,BRD9,CBFA2T2,CBFA2T3,CBFB,CBX1,CBX2,CBX3,CBX5,CC2D1A,CCAR2,CDC5L,CEBPB,CHD1,CHD4,CHD7,CLOCK,CREB1,CREB3L1,CREM,CTBP1,CTCF,CUX1,DACH1,DPF2,E2F1,E2F4,E2F6,E2F7,E2F8,E4F1,EBF1,EED,EGR1,EHMT2,ELF1,ELF4,ELK1,EP300,ESR1,ESRRA,ETS1,ETV4,ETV6,EZH2,FIP1L1,FOS,FOSL1,FOSL2,FOXA1,FOXA2,F…
GO:BP	organic substance biosynthetic process	GO:1901576	4.71285e-102	101.327	6267	303	283	18092	AGO1,AGO2,ARID1B,ARID2,ARID3A,ARNT,ASH1L,ASH2L,ATF2,ATF3,ATF4,ATF7,ATM,BACH1,BATF,BCL11A,BCL3,BCOR,BHLHE40,BMI1,BRCA1,BRD4,BRD9,CBFA2T2,CBFA2T3,CBFB,CBX1,CBX2,CBX3,CBX5,CC2D1A,CCAR2,CDC5L,CEBPB,CHD1,CHD4,CHD7,CLOCK,CREB1,CREB3L1,CREM,CTBP1,CTCF,CUX1,DACH1,DPF2,E2F1,E2F4,E2F6,E2F7,E2F8,E4F1,EBF1,EED,EGR1,EHMT2,ELF1,ELF4,ELK1,EP300,ESR1,ESRRA,ETS1,ETV4,ETV6,EZH2,FIP1L1,FOS,FOSL1,FOSL2,FOXA1,FOXA2,F…
GO:BP	biosynthetic process	GO:0009058	3.12774e-100	99.5048	6362	303	283	18092	AGO1,AGO2,ARID1B,ARID2,ARID3A,ARNT,ASH1L,ASH2L,ATF2,ATF3,ATF4,ATF7,ATM,BACH1,BATF,BCL11A,BCL3,BCOR,BHLHE40,BMI1,BRCA1,BRD4,BRD9,CBFA2T2,CBFA2T3,CBFB,CBX1,CBX2,CBX3,CBX5,CC2D1A,CCAR2,CDC5L,CEBPB,CHD1,CHD4,CHD7,CLOCK,CREB1,CREB3L1,CREM,CTBP1,CTCF,CUX1,DACH1,DPF2,E2F1,E2F4,E2F6,E2F7,E2F8,E4F1,EBF1,EED,EGR1,EHMT2,ELF1,ELF4,ELK1,EP300,ESR1,ESRRA,ETS1,ETV4,ETV6,EZH2,FIP1L1,FOS,FOSL1,FOSL2,FOXA1,FOXA2,F…
GO:BP	positive regulation of cellular biosynthetic process	GO:0031328	1.00912e-99	98.9961	2035	303	189	18092	AGO1,AGO2,ARID1B,ARID3A,ARNT,ASH1L,ASH2L,ATF2,ATF3,ATF4,ATM,BACH1,BATF,BCL11A,BCL3,BRCA1,BRD4,CBFB,CCAR2,CDC5L,CEBPB,CHD7,CLOCK,CREB1,CREB3L1,CREM,CTCF,DPF2,E2F1,E2F4,E2F6,E2F7,E2F8,E4F1,EBF1,EGR1,ELF1,ELF4,ELK1,EP300,ESR1,ESRRA,ETS1,ETV4,ETV6,FOS,FOSL1,FOSL2,FOXA1,FOXA2,FOXK2,FOXM1,FUS,GABPA,GABPB1,GATA1,GATA2,GATA3,GATA4,GMEB1,HCFC1,HDAC1,HDAC2,HDAC3,HES1,HMBOX1,HNF1A,HNF4A,HNF4G,HNRNPK,IKZF2,I…
GO:BP	positive regulation of biosynthetic process	GO:0009891	2.52776e-98	97.5973	2071	303	189	18092	AGO1,AGO2,ARID1B,ARID3A,ARNT,ASH1L,ASH2L,ATF2,ATF3,ATF4,ATM,BACH1,BATF,BCL11A,BCL3,BRCA1,BRD4,CBFB,CCAR2,CDC5L,CEBPB,CHD7,CLOCK,CREB1,CREB3L1,CREM,CTCF,DPF2,E2F1,E2F4,E2F6,E2F7,E2F8,E4F1,EBF1,EGR1,ELF1,ELF4,ELK1,EP300,ESR1,ESRRA,ETS1,ETV4,ETV6,FOS,FOSL1,FOSL2,FOXA1,FOXA2,FOXK2,FOXM1,FUS,GABPA,GABPB1,GATA1,GATA2,GATA3,GATA4,GMEB1,HCFC1,HDAC1,HDAC2,HDAC3,HES1,HMBOX1,HNF1A,HNF4A,HNF4G,HNRNPK,IKZF2,I…
GO:BP	negative regulation of cellular macromolecule biosynthetic process	GO:2000113	3.78385e-98	97.4221	1656	303	174	18092	AGO1,AGO2,ATF2,ATF3,ATF4,BACH1,BCL11A,BCL3,BCOR,BHLHE40,BMI1,BRCA1,CBFA2T2,CBFA2T3,CBFB,CBX1,CBX2,CBX3,CBX5,CC2D1A,CCAR2,CEBPB,CLOCK,CREB1,CREB3L1,CREM,CTBP1,CTCF,CUX1,DACH1,DPF2,E2F1,E2F4,E2F6,E2F7,E2F8,E4F1,EED,EGR1,EHMT2,EP300,ESR1,ESRRA,ETV6,EZH2,FOXA1,FOXK2,FOXM1,GABPA,GATA1,GATA2,GATA3,GATAD2A,GATAD2B,HCFC1,HDAC1,HDAC2,HDAC3,HDAC6,HES1,HMBOX1,HNF1A,HNF4A,IKZF1,IRF1,IRF2,IRF3,JUN,KAT8,KDM1A,…
GO:BP	negative regulation of macromolecule biosynthetic process	GO:0010558	3.41912e-97	96.4661	1704	303	175	18092	AGO1,AGO2,ATF2,ATF3,ATF4,BACH1,BCL11A,BCL3,BCOR,BHLHE40,BMI1,BRCA1,CBFA2T2,CBFA2T3,CBFB,CBX1,CBX2,CBX3,CBX5,CC2D1A,CCAR2,CEBPB,CLOCK,CREB1,CREB3L1,CREM,CTBP1,CTCF,CUX1,DACH1,DPF2,E2F1,E2F4,E2F6,E2F7,E2F8,E4F1,EED,EGR1,EHMT2,EP300,ESR1,ESRRA,ETV6,EZH2,FOXA1,FOXK2,FOXM1,GABPA,GATA1,GATA2,GATA3,GATAD2A,GATAD2B,HCFC1,HDAC1,HDAC2,HDAC3,HDAC6,HES1,HMBOX1,HNF1A,HNF4A,IKZF1,IRF1,IRF2,IRF3,JUN,KAT8,KDM1A,…
GO:BP	regulation of metabolic process	GO:0019222	2.86015e-94	93.5436	7174	303	289	18092	AFF1,AGO1,AGO2,ARID1B,ARID2,ARID3A,ARNT,ASH1L,ASH2L,ATF2,ATF3,ATF4,ATF7,ATM,BACH1,BATF,BCL11A,BCL3,BCOR,BHLHE40,BMI1,BRCA1,BRD4,BRD9,CBFA2T2,CBFA2T3,CBFB,CBX1,CBX2,CBX3,CBX5,CC2D1A,CCAR2,CDC5L,CEBPB,CHD1,CHD4,CHD7,CLOCK,CREB1,CREB3L1,CREM,CTBP1,CTCF,CUX1,DACH1,DPF2,E2F1,E2F4,E2F6,E2F7,E2F8,E4F1,EBF1,EED,EGR1,EHMT2,ELF1,ELF4,ELK1,EP300,ESR1,ESRRA,ETS1,ETV4,ETV6,EZH2,FOS,FOSL1,FOSL2,FOXA1,FOXA2,FOX…
GO:BP	negative regulation of cellular biosynthetic process	GO:0031327	3.01182e-94	93.5212	1773	303	175	18092	AGO1,AGO2,ATF2,ATF3,ATF4,BACH1,BCL11A,BCL3,BCOR,BHLHE40,BMI1,BRCA1,CBFA2T2,CBFA2T3,CBFB,CBX1,CBX2,CBX3,CBX5,CC2D1A,CCAR2,CEBPB,CLOCK,CREB1,CREB3L1,CREM,CTBP1,CTCF,CUX1,DACH1,DPF2,E2F1,E2F4,E2F6,E2F7,E2F8,E4F1,EED,EGR1,EHMT2,EP300,ESR1,ESRRA,ETV6,EZH2,FOXA1,FOXK2,FOXM1,GABPA,GATA1,GATA2,GATA3,GATAD2A,GATAD2B,HCFC1,HDAC1,HDAC2,HDAC3,HDAC6,HES1,HMBOX1,HNF1A,HNF4A,IKZF1,IRF1,IRF2,IRF3,JUN,KAT8,KDM1A,…
GO:BP	negative regulation of biosynthetic process	GO:0009890	6.9363e-93	92.1589	1806	303	175	18092	AGO1,AGO2,ATF2,ATF3,ATF4,BACH1,BCL11A,BCL3,BCOR,BHLHE40,BMI1,BRCA1,CBFA2T2,CBFA2T3,CBFB,CBX1,CBX2,CBX3,CBX5,CC2D1A,CCAR2,CEBPB,CLOCK,CREB1,CREB3L1,CREM,CTBP1,CTCF,CUX1,DACH1,DPF2,E2F1,E2F4,E2F6,E2F7,E2F8,E4F1,EED,EGR1,EHMT2,EP300,ESR1,ESRRA,ETV6,EZH2,FOXA1,FOXK2,FOXM1,GABPA,GATA1,GATA2,GATA3,GATAD2A,GATAD2B,HCFC1,HDAC1,HDAC2,HDAC3,HDAC6,HES1,HMBOX1,HNF1A,HNF4A,IKZF1,IRF1,IRF2,IRF3,JUN,KAT8,KDM1A,…
GO:BP	negative regulation of transcription by RNA polymerase II	GO:0000122	9.44696e-93	92.0247	961	303	139	18092	ATF2,ATF3,ATF4,BACH1,BCL11A,BCOR,BHLHE40,BMI1,CBFA2T2,CBFB,CBX2,CBX5,CC2D1A,CEBPB,CREB3L1,CREM,CTBP1,CTCF,CUX1,DACH1,DPF2,E2F1,E2F4,E2F6,E2F7,E2F8,E4F1,EED,EGR1,EHMT2,EP300,ESR1,ESRRA,ETV6,EZH2,FOXA1,FOXK2,FOXM1,GABPA,GATA1,GATA2,GATA3,GATAD2A,GATAD2B,HCFC1,HDAC1,HDAC2,HDAC3,HES1,HMBOX1,HNF1A,IRF2,IRF3,JUN,KDM1A,KDM5A,KLF16,KLF5,LEF1,MAFK,MAX,MBD2,MEF2A,MEF2C,MEIS2,MGA,MIER1,MITF,MNT,MTA1,MTA2,MT…
GO:BP	positive regulation of gene expression	GO:0010628	5.53325e-89	88.257	2396	303	191	18092	AGO1,AGO2,ARID1B,ARID3A,ARNT,ASH1L,ASH2L,ATF2,ATF3,ATF4,ATM,BACH1,BATF,BCL11A,BCL3,BRCA1,BRD4,CBFB,CDC5L,CEBPB,CHD7,CLOCK,CREB1,CREB3L1,CREM,CTCF,DPF2,E2F1,E2F4,E2F6,E2F7,E2F8,E4F1,EBF1,EGR1,ELF1,ELF4,ELK1,EP300,ESR1,ESRRA,ETS1,ETV4,ETV6,FOS,FOSL1,FOSL2,FOXA1,FOXA2,FOXK2,FOXM1,FUS,GABPA,GABPB1,GATA1,GATA2,GATA3,GATA4,GMEB1,HCFC1,HDAC1,HDAC2,HDAC3,HES1,HMBOX1,HNF1A,HNF4A,HNF4G,HNRNPK,HNRNPLL,IKZF2…
GO:BP	positive regulation of nitrogen compound metabolic process	GO:0051173	1.48702e-83	82.8277	3151	303	207	18092	AGO1,AGO2,ARID1B,ARID2,ARID3A,ARNT,ASH1L,ASH2L,ATF2,ATF3,ATF4,ATM,BACH1,BATF,BCL11A,BCL3,BMI1,BRCA1,BRD4,CBFA2T3,CBFB,CCAR2,CDC5L,CEBPB,CHD7,CLOCK,CREB1,CREB3L1,CREM,CTBP1,CTCF,DPF2,E2F1,E2F4,E2F6,E2F7,E2F8,E4F1,EBF1,EED,EGR1,ELF1,ELF4,ELK1,EP300,ESR1,ESRRA,ETS1,ETV4,ETV6,EZH2,FOS,FOSL1,FOSL2,FOXA1,FOXA2,FOXK2,FOXM1,FUS,GABPA,GABPB1,GATA1,GATA2,GATA3,GATA4,GMEB1,HCFC1,HDAC1,HDAC2,HDAC3,HDAC6,HES1…
GO:BP	positive regulation of cellular metabolic process	GO:0031325	3.74024e-79	78.4271	3361	303	208	18092	AGO1,AGO2,ARID1B,ARID2,ARID3A,ARNT,ASH1L,ASH2L,ATF2,ATF3,ATF4,ATM,BACH1,BATF,BCL11A,BCL3,BMI1,BRCA1,BRD4,CBFA2T3,CBFB,CCAR2,CDC5L,CEBPB,CHD7,CLOCK,CREB1,CREB3L1,CREM,CTBP1,CTCF,DPF2,E2F1,E2F4,E2F6,E2F7,E2F8,E4F1,EBF1,EED,EGR1,ELF1,ELF4,ELK1,EP300,ESR1,ESRRA,ETS1,ETV4,ETV6,EZH2,FOS,FOSL1,FOSL2,FOXA1,FOXA2,FOXK2,FOXM1,FUS,GABPA,GABPB1,GATA1,GATA2,GATA3,GATA4,GMEB1,HCFC1,HDAC1,HDAC2,HDAC3,HDAC6,HES1…
GO:BP	negative regulation of nitrogen compound metabolic process	GO:0051172	6.54447e-79	78.1841	2585	303	187	18092	AGO1,AGO2,ATF2,ATF3,ATF4,ATM,BACH1,BCL11A,BCL3,BCOR,BHLHE40,BMI1,BRCA1,CBFA2T2,CBFA2T3,CBFB,CBX1,CBX2,CBX3,CBX5,CC2D1A,CCAR2,CEBPB,CLOCK,CREB1,CREB3L1,CREM,CTBP1,CTCF,CUX1,DACH1,DPF2,E2F1,E2F4,E2F6,E2F7,E2F8,E4F1,EED,EGR1,EHMT2,EP300,ESR1,ESRRA,ETV6,EZH2,FOXA1,FOXK2,FOXM1,FUS,GABPA,GATA1,GATA2,GATA3,GATAD2A,GATAD2B,HCFC1,HDAC1,HDAC2,HDAC3,HDAC6,HES1,HMBOX1,HNF1A,HNF4A,HNRNPK,IKZF1,IRF1,IRF2,IRF3,…
GO:BP	negative regulation of gene expression	GO:0010629	6.56359e-78	77.1829	2516	303	184	18092	AGO1,AGO2,ATF2,ATF3,ATF4,ATM,BACH1,BCL11A,BCL3,BCOR,BHLHE40,BMI1,BRCA1,CBFA2T2,CBFA2T3,CBFB,CBX1,CBX2,CBX3,CBX5,CC2D1A,CCAR2,CEBPB,CLOCK,CREB1,CREB3L1,CREM,CTBP1,CTCF,CUX1,DACH1,DPF2,E2F1,E2F4,E2F6,E2F7,E2F8,E4F1,EED,EGR1,EHMT2,EP300,ESR1,ESRRA,ETV6,EZH2,FOXA1,FOXK2,FOXM1,FUS,GABPA,GATA1,GATA2,GATA3,GATAD2A,GATAD2B,HCFC1,HDAC1,HDAC2,HDAC3,HDAC6,HES1,HMBOX1,HNF1A,HNF4A,HNRNPK,IKZF1,IRF1,IRF2,IRF3,…
GO:BP	cellular macromolecule metabolic process	GO:0044260	7.72023e-77	76.1124	8357	303	290	18092	AGO1,AGO2,ARID1B,ARID2,ARID3A,ARNT,ASH1L,ASH2L,ATF2,ATF3,ATF4,ATF7,ATM,BACH1,BATF,BCL11A,BCL3,BCOR,BHLHE40,BMI1,BRCA1,BRD4,BRD9,CBFA2T2,CBFA2T3,CBFB,CBX1,CBX2,CBX3,CBX5,CC2D1A,CCAR2,CDC5L,CEBPB,CHD1,CHD4,CHD7,CLOCK,CREB1,CREB3L1,CREM,CTBP1,CTCF,CUX1,DACH1,DPF2,E2F1,E2F4,E2F6,E2F7,E2F8,E4F1,EBF1,EED,EGR1,EHMT2,ELF1,ELF4,ELK1,EP300,EP400,ESR1,ESRRA,ETS1,ETV4,ETV6,EZH2,FIP1L1,FOS,FOSL1,FOSL2,FOXA1,F…
GO:BP	positive regulation of macromolecule metabolic process	GO:0010604	9.11364e-77	76.0403	3541	303	210	18092	AGO1,AGO2,ARID1B,ARID2,ARID3A,ARNT,ASH1L,ASH2L,ATF2,ATF3,ATF4,ATM,BACH1,BATF,BCL11A,BCL3,BMI1,BRCA1,BRD4,CBFA2T3,CBFB,CCAR2,CDC5L,CEBPB,CHD7,CLOCK,CREB1,CREB3L1,CREM,CTBP1,CTCF,DPF2,E2F1,E2F4,E2F6,E2F7,E2F8,E4F1,EBF1,EED,EGR1,ELF1,ELF4,ELK1,EP300,ESR1,ESRRA,ETS1,ETV4,ETV6,EZH2,FOS,FOSL1,FOSL2,FOXA1,FOXA2,FOXK2,FOXM1,FUS,GABPA,GABPB1,GATA1,GATA2,GATA3,GATA4,GMEB1,HCFC1,HDAC1,HDAC2,HDAC3,HDAC6,HES1…
GO:BP	negative regulation of cellular metabolic process	GO:0031324	5.39714e-76	75.2678	2794	303	190	18092	AGO1,AGO2,ATF2,ATF3,ATF4,ATM,BACH1,BCL11A,BCL3,BCOR,BHLHE40,BMI1,BRCA1,CBFA2T2,CBFA2T3,CBFB,CBX1,CBX2,CBX3,CBX5,CC2D1A,CCAR2,CEBPB,CLOCK,CREB1,CREB3L1,CREM,CTBP1,CTCF,CUX1,DACH1,DPF2,E2F1,E2F4,E2F6,E2F7,E2F8,E4F1,EED,EGR1,EHMT2,EP300,ESR1,ESRRA,ETV6,EZH2,FOXA1,FOXA2,FOXK2,FOXM1,FUS,GABPA,GATA1,GATA2,GATA3,GATA4,GATAD2A,GATAD2B,HCFC1,HDAC1,HDAC2,HDAC3,HDAC6,HES1,HMBOX1,HNF1A,HNF4A,HNRNPK,IKZF1,IRF…
GO:BP	macromolecule metabolic process	GO:0043170	2.48667e-71	70.6044	9885	303	300	18092	AFF1,AGO1,AGO2,ARID1B,ARID2,ARID3A,ARNT,ASH1L,ASH2L,ATF2,ATF3,ATF4,ATF7,ATM,BACH1,BATF,BCL11A,BCL3,BCOR,BHLHE40,BMI1,BRCA1,BRD4,BRD9,CBFA2T2,CBFA2T3,CBFB,CBX1,CBX2,CBX3,CBX5,CC2D1A,CCAR2,CDC5L,CEBPB,CHD1,CHD4,CHD7,CLOCK,CREB1,CREB3L1,CREM,CTBP1,CTCF,CUX1,DACH1,DPF2,E2F1,E2F4,E2F6,E2F7,E2F8,E4F1,EBF1,EED,EGR1,EHMT2,ELF1,ELF4,ELK1,EP300,EP400,ESR1,ESRRA,ETS1,ETV4,ETV6,EZH2,FIP1L1,FOS,FOSL1,FOSL2,FO…
GO:BP	positive regulation of metabolic process	GO:0009893	1.58163e-70	69.8009	3859	303	211	18092	AGO1,AGO2,ARID1B,ARID2,ARID3A,ARNT,ASH1L,ASH2L,ATF2,ATF3,ATF4,ATM,BACH1,BATF,BCL11A,BCL3,BMI1,BRCA1,BRD4,CBFA2T3,CBFB,CCAR2,CDC5L,CEBPB,CHD7,CLOCK,CREB1,CREB3L1,CREM,CTBP1,CTCF,DPF2,E2F1,E2F4,E2F6,E2F7,E2F8,E4F1,EBF1,EED,EGR1,ELF1,ELF4,ELK1,EP300,ESR1,ESRRA,ETS1,ETV4,ETV6,EZH2,FOS,FOSL1,FOSL2,FOXA1,FOXA2,FOXK2,FOXM1,FUS,GABPA,GABPB1,GATA1,GATA2,GATA3,GATA4,GMEB1,HCFC1,HDAC1,HDAC2,HDAC3,HDAC6,HES1…
GO:BP	nitrogen compound metabolic process	GO:0006807	2.7699e-67	66.5575	10057	303	299	18092	AGO1,AGO2,ARID1B,ARID2,ARID3A,ARNT,ASH1L,ASH2L,ATF2,ATF3,ATF4,ATF7,ATM,BACH1,BATF,BCL11A,BCL3,BCOR,BHLHE40,BMI1,BRCA1,BRD4,BRD9,CBFA2T2,CBFA2T3,CBFB,CBX1,CBX2,CBX3,CBX5,CC2D1A,CCAR2,CDC5L,CEBPB,CHD1,CHD4,CHD7,CLOCK,CREB1,CREB3L1,CREM,CTBP1,CTCF,CUX1,DACH1,DPF2,E2F1,E2F4,E2F6,E2F7,E2F8,E4F1,EBF1,EED,EGR1,EHMT2,ELF1,ELF4,ELK1,EP300,EP400,ESR1,ESRRA,ETS1,ETV4,ETV6,EZH2,FIP1L1,FOS,FOSL1,FOSL2,FOXA1,F…
GO:BP	negative regulation of macromolecule metabolic process	GO:0010605	1.98427e-64	63.7024	3297	303	191	18092	AGO1,AGO2,ATF2,ATF3,ATF4,ATM,BACH1,BCL11A,BCL3,BCOR,BHLHE40,BMI1,BRCA1,CBFA2T2,CBFA2T3,CBFB,CBX1,CBX2,CBX3,CBX5,CC2D1A,CCAR2,CEBPB,CLOCK,CREB1,CREB3L1,CREM,CTBP1,CTCF,CUX1,DACH1,DPF2,E2F1,E2F4,E2F6,E2F7,E2F8,E4F1,EED,EGR1,EHMT2,EP300,ESR1,ESRRA,ETV6,EZH2,FOXA1,FOXK2,FOXM1,FUS,GABPA,GATA1,GATA2,GATA3,GATAD2A,GATAD2B,HCFC1,HDAC1,HDAC2,HDAC3,HDAC6,HES1,HMBOX1,HNF1A,HNF4A,HNRNPK,IKZF1,IRF1,IRF2,IRF3,…
GO:BP	negative regulation of metabolic process	GO:0009892	6.27183e-61	60.2026	3539	303	193	18092	AGO1,AGO2,ATF2,ATF3,ATF4,ATM,BACH1,BCL11A,BCL3,BCOR,BHLHE40,BMI1,BRCA1,CBFA2T2,CBFA2T3,CBFB,CBX1,CBX2,CBX3,CBX5,CC2D1A,CCAR2,CEBPB,CLOCK,CREB1,CREB3L1,CREM,CTBP1,CTCF,CUX1,DACH1,DPF2,E2F1,E2F4,E2F6,E2F7,E2F8,E4F1,EED,EGR1,EHMT2,EP300,ESR1,ESRRA,ETV6,EZH2,FOXA1,FOXA2,FOXK2,FOXM1,FUS,GABPA,GATA1,GATA2,GATA3,GATA4,GATAD2A,GATAD2B,HCFC1,HDAC1,HDAC2,HDAC3,HDAC6,HES1,HMBOX1,HNF1A,HNF4A,HNRNPK,IKZF1,IRF…
GO:BP	primary metabolic process	GO:0044238	8.81923e-61	60.0546	10575	303	299	18092	AGO1,AGO2,ARID1B,ARID2,ARID3A,ARNT,ASH1L,ASH2L,ATF2,ATF3,ATF4,ATF7,ATM,BACH1,BATF,BCL11A,BCL3,BCOR,BHLHE40,BMI1,BRCA1,BRD4,BRD9,CBFA2T2,CBFA2T3,CBFB,CBX1,CBX2,CBX3,CBX5,CC2D1A,CCAR2,CDC5L,CEBPB,CHD1,CHD4,CHD7,CLOCK,CREB1,CREB3L1,CREM,CTBP1,CTCF,CUX1,DACH1,DPF2,E2F1,E2F4,E2F6,E2F7,E2F8,E4F1,EBF1,EED,EGR1,EHMT2,ELF1,ELF4,ELK1,EP300,EP400,ESR1,ESRRA,ETS1,ETV4,ETV6,EZH2,FIP1L1,FOS,FOSL1,FOSL2,FOXA1,F…
GO:BP	cellular metabolic process	GO:0044237	2.09693e-57	56.6784	10855	303	299	18092	AGO1,AGO2,ARID1B,ARID2,ARID3A,ARNT,ASH1L,ASH2L,ATF2,ATF3,ATF4,ATF7,ATM,BACH1,BATF,BCL11A,BCL3,BCOR,BHLHE40,BMI1,BRCA1,BRD4,BRD9,CBFA2T2,CBFA2T3,CBFB,CBX1,CBX2,CBX3,CBX5,CC2D1A,CCAR2,CDC5L,CEBPB,CHD1,CHD4,CHD7,CLOCK,CREB1,CREB3L1,CREM,CTBP1,CTCF,CUX1,DACH1,DPF2,E2F1,E2F4,E2F6,E2F7,E2F8,E4F1,EBF1,EED,EGR1,EHMT2,ELF1,ELF4,ELK1,EP300,EP400,ESR1,ESRRA,ETS1,ETV4,ETV6,EZH2,FIP1L1,FOS,FOSL1,FOSL2,FOXA1,F…
GO:BP	organic substance metabolic process	GO:0071704	1.02649e-52	51.9886	11403	303	300	18092	AFF1,AGO1,AGO2,ARID1B,ARID2,ARID3A,ARNT,ASH1L,ASH2L,ATF2,ATF3,ATF4,ATF7,ATM,BACH1,BATF,BCL11A,BCL3,BCOR,BHLHE40,BMI1,BRCA1,BRD4,BRD9,CBFA2T2,CBFA2T3,CBFB,CBX1,CBX2,CBX3,CBX5,CC2D1A,CCAR2,CDC5L,CEBPB,CHD1,CHD4,CHD7,CLOCK,CREB1,CREB3L1,CREM,CTBP1,CTCF,CUX1,DACH1,DPF2,E2F1,E2F4,E2F6,E2F7,E2F8,E4F1,EBF1,EED,EGR1,EHMT2,ELF1,ELF4,ELK1,EP300,EP400,ESR1,ESRRA,ETS1,ETV4,ETV6,EZH2,FIP1L1,FOS,FOSL1,FOSL2,FO…
GO:BP	chromatin organization	GO:0006325	4.8944e-52	51.3103	831	303	97	18092	ARID1B,ARID2,ASH1L,ASH2L,ATF2,ATM,BCOR,BMI1,BRCA1,BRD4,BRD9,CBX2,CBX3,CHD1,CHD4,CHD7,CLOCK,CTBP1,CTCF,DPF2,EED,EHMT2,EP300,EP400,ESR1,EZH2,FOXA1,FOXA2,GATA1,GATA2,GATA3,GATAD2B,HCFC1,HDAC1,HDAC2,HDAC3,HDAC6,HNF1A,IKZF1,IRF4,KAT8,KDM1A,KDM4A,KDM4B,KDM5A,KDM5B,L3MBTL2,LEF1,MBD2,MCM2,MIER1,MTA1,MTA2,MTA3,MYB,MYC,NCOA1,NCOA3,NCOR1,NFE2,NR3C1,PAX5,PHF20,PHF21A,PHF8,PML,PYGO2,RB1,RBBP5,RBM14,RCOR1,REST…
GO:BP	chromosome organization	GO:0051276	5.72373e-50	49.2423	1261	303	113	18092	ARID1B,ARID2,ASH1L,ASH2L,ATF2,ATM,BCOR,BMI1,BRCA1,BRD4,BRD9,CBX2,CBX3,CHAMP1,CHD1,CHD4,CHD7,CLOCK,CTBP1,CTCF,DPF2,EED,EHMT2,EP300,EP400,ESR1,EZH2,FOXA1,FOXA2,GATA1,GATA2,GATA3,GATAD2B,HCFC1,HDAC1,HDAC2,HDAC3,HDAC6,HMBOX1,HNF1A,IKZF1,IRF4,KAT8,KDM1A,KDM4A,KDM4B,KDM5A,KDM5B,L3MBTL2,LEF1,MBD2,MCM2,MCM3,MCM5,MIER1,MTA1,MTA2,MTA3,MYB,MYC,NBN,NCOA1,NCOA3,NCOR1,NFE2,NR3C1,PAX5,PHB2,PHF20,PHF21A,PHF8,PML…
GO:BP	negative regulation of cellular process	GO:0048523	2.3683e-46	45.6256	5208	303	211	18092	AGO1,AGO2,ARID2,ARID3A,ASH1L,ATF2,ATF3,ATF4,ATM,BACH1,BCL11A,BCL3,BCOR,BHLHE40,BMI1,BRCA1,BRD4,CBFA2T2,CBFA2T3,CBFB,CBX1,CBX2,CBX3,CBX5,CC2D1A,CCAR2,CDC5L,CEBPB,CHD7,CLOCK,CREB1,CREB3L1,CREM,CTBP1,CTCF,CUX1,DACH1,DPF2,E2F1,E2F4,E2F6,E2F7,E2F8,E4F1,EED,EGR1,EHMT2,ELF1,EP300,ESR1,ESRRA,ETS1,ETV6,EZH2,FOSL1,FOXA1,FOXA2,FOXK2,FOXM1,FUS,GABPA,GATA1,GATA2,GATA3,GATA4,GATAD2A,GATAD2B,HCFC1,HDAC1,HDAC2,H…
GO:BP	metabolic process	GO:0008152	4.01974e-46	45.3958	11998	303	300	18092	AFF1,AGO1,AGO2,ARID1B,ARID2,ARID3A,ARNT,ASH1L,ASH2L,ATF2,ATF3,ATF4,ATF7,ATM,BACH1,BATF,BCL11A,BCL3,BCOR,BHLHE40,BMI1,BRCA1,BRD4,BRD9,CBFA2T2,CBFA2T3,CBFB,CBX1,CBX2,CBX3,CBX5,CC2D1A,CCAR2,CDC5L,CEBPB,CHD1,CHD4,CHD7,CLOCK,CREB1,CREB3L1,CREM,CTBP1,CTCF,CUX1,DACH1,DPF2,E2F1,E2F4,E2F6,E2F7,E2F8,E4F1,EBF1,EED,EGR1,EHMT2,ELF1,ELF4,ELK1,EP300,EP400,ESR1,ESRRA,ETS1,ETV4,ETV6,EZH2,FIP1L1,FOS,FOSL1,FOSL2,FO…
GO:BP	positive regulation of cellular process	GO:0048522	7.0718e-44	43.1505	5863	303	220	18092	AGO1,AGO2,ARID1B,ARID2,ARID3A,ARNT,ASH1L,ASH2L,ATF2,ATF3,ATF4,ATM,BACH1,BATF,BCL11A,BCL3,BMI1,BRCA1,BRD4,CBFA2T2,CBFA2T3,CBFB,CC2D1A,CCAR2,CDC5L,CEBPB,CHD7,CLOCK,CREB1,CREB3L1,CREM,CTBP1,CTCF,CUX1,DPF2,E2F1,E2F4,E2F6,E2F7,E2F8,E4F1,EBF1,EED,EGR1,ELF1,ELF4,ELK1,EP300,ESR1,ESRRA,ETS1,ETV4,ETV6,EZH2,FOS,FOSL1,FOSL2,FOXA1,FOXA2,FOXK2,FOXM1,FUS,GABPA,GABPB1,GATA1,GATA2,GATA3,GATA4,GMEB1,HCFC1,HDAC1,HD…
GO:BP	negative regulation of biological process	GO:0048519	1.39896e-40	39.8542	5833	303	215	18092	AGO1,AGO2,ARID2,ARID3A,ASH1L,ATF2,ATF3,ATF4,ATM,BACH1,BCL11A,BCL3,BCOR,BHLHE40,BMI1,BRCA1,BRD4,CBFA2T2,CBFA2T3,CBFB,CBX1,CBX2,CBX3,CBX5,CC2D1A,CCAR2,CDC5L,CEBPB,CHD7,CLOCK,CREB1,CREB3L1,CREM,CTBP1,CTCF,CUX1,DACH1,DPF2,E2F1,E2F4,E2F6,E2F7,E2F8,E4F1,EED,EGR1,EHMT2,ELF1,EP300,ESR1,ESRRA,ETS1,ETV6,EZH2,FOSL1,FOXA1,FOXA2,FOXK2,FOXM1,FUS,GABPA,GATA1,GATA2,GATA3,GATA4,GATAD2A,GATAD2B,HCFC1,HDAC1,HDAC2,H…
GO:BP	covalent chromatin modification	GO:0016569	1.11714e-39	38.9519	488	303	68	18092	ASH1L,ASH2L,ATF2,ATM,BCOR,BMI1,BRCA1,BRD4,CHD1,CLOCK,CTBP1,CTCF,EED,EHMT2,EP300,EP400,EZH2,GATA2,GATA3,HCFC1,HDAC1,HDAC2,HDAC3,HDAC6,HNF1A,IRF4,KAT8,KDM1A,KDM4A,KDM4B,KDM5A,KDM5B,LEF1,MBD2,MIER1,MTA1,MTA2,MTA3,MYB,NCOA1,NCOA3,PAX5,PHF20,PHF8,PML,PYGO2,RBBP5,RBM14,RCOR1,REST,RLF,RNF2,SETDB1,SIN3A,SIN3B,SIRT6,SKI,SMARCB1,SPI1,SREBF1,SUZ12,TAF1,TAF7,TBL1XR1,TRIM28,ZBTB7B,ZNF274,ZZZ3
GO:BP	regulation of cellular process	GO:0050794	5.20614e-39	38.2835	11531	303	291	18092	AGO1,AGO2,ARID1B,ARID2,ARID3A,ARNT,ASH1L,ASH2L,ATF2,ATF3,ATF4,ATF7,ATM,BACH1,BATF,BCL11A,BCL3,BCOR,BHLHE40,BMI1,BRCA1,BRD4,BRD9,CBFA2T2,CBFA2T3,CBFB,CBX1,CBX2,CBX3,CBX5,CC2D1A,CCAR2,CDC5L,CEBPB,CHD1,CHD4,CHD7,CLOCK,CREB1,CREB3L1,CREM,CTBP1,CTCF,CUX1,DACH1,DPF2,E2F1,E2F4,E2F6,E2F7,E2F8,E4F1,EBF1,EED,EGR1,EHMT2,ELF1,ELF4,ELK1,EP300,ESR1,ESRRA,ETS1,ETV4,ETV6,EZH2,FOS,FOSL1,FOSL2,FOXA1,FOXA2,FOXK2,FO…
GO:BP	positive regulation of biological process	GO:0048518	1.46078e-37	36.8354	6466	303	222	18092	AGO1,AGO2,ARID1B,ARID2,ARID3A,ARNT,ASH1L,ASH2L,ATF2,ATF3,ATF4,ATM,BACH1,BATF,BCL11A,BCL3,BMI1,BRCA1,BRD4,CBFA2T2,CBFA2T3,CBFB,CC2D1A,CCAR2,CDC5L,CEBPB,CHD1,CHD7,CLOCK,CREB1,CREB3L1,CREM,CTBP1,CTCF,CUX1,DPF2,E2F1,E2F4,E2F6,E2F7,E2F8,E4F1,EBF1,EED,EGR1,ELF1,ELF4,ELK1,EP300,ESR1,ESRRA,ETS1,ETV4,ETV6,EZH2,FOS,FOSL1,FOSL2,FOXA1,FOXA2,FOXK2,FOXM1,FUS,GABPA,GABPB1,GATA1,GATA2,GATA3,GATA4,GMEB1,HCFC1,HDA…
GO:BP	histone modification	GO:0016570	2.80163e-37	36.5526	474	303	65	18092	ASH1L,ASH2L,ATF2,ATM,BCOR,BMI1,BRCA1,BRD4,CLOCK,CTBP1,CTCF,EED,EHMT2,EP300,EP400,EZH2,GATA2,GATA3,HCFC1,HDAC1,HDAC2,HDAC3,HDAC6,HNF1A,IRF4,KAT8,KDM1A,KDM4A,KDM4B,KDM5A,KDM5B,LEF1,MIER1,MTA1,MTA2,MTA3,MYB,NCOA1,NCOA3,PAX5,PHF20,PHF8,PML,PYGO2,RBBP5,RBM14,RCOR1,REST,RLF,RNF2,SETDB1,SIN3A,SIN3B,SIRT6,SKI,SMARCB1,SPI1,SREBF1,SUZ12,TAF1,TAF7,TBL1XR1,ZBTB7B,ZNF274,ZZZ3
GO:BP	regulation of biological process	GO:0050789	4.26362e-35	34.3702	12145	303	293	18092	AFF1,AGO1,AGO2,ARID1B,ARID2,ARID3A,ARNT,ASH1L,ASH2L,ATF2,ATF3,ATF4,ATF7,ATM,BACH1,BATF,BCL11A,BCL3,BCOR,BHLHE40,BMI1,BRCA1,BRD4,BRD9,CBFA2T2,CBFA2T3,CBFB,CBX1,CBX2,CBX3,CBX5,CC2D1A,CCAR2,CDC5L,CEBPB,CHD1,CHD4,CHD7,CLOCK,CREB1,CREB3L1,CREM,CTBP1,CTCF,CUX1,DACH1,DPF2,E2F1,E2F4,E2F6,E2F7,E2F8,E4F1,EBF1,EED,EGR1,EHMT2,ELF1,ELF4,ELK1,EP300,ESR1,ESRRA,ETS1,ETV4,ETV6,EZH2,FOS,FOSL1,FOSL2,FOXA1,FOXA2,FOX…
GO:BP	biological regulation	GO:0065007	7.96583e-29	28.0988	12801	303	293	18092	AFF1,AGO1,AGO2,ARID1B,ARID2,ARID3A,ARNT,ASH1L,ASH2L,ATF2,ATF3,ATF4,ATF7,ATM,BACH1,BATF,BCL11A,BCL3,BCOR,BHLHE40,BMI1,BRCA1,BRD4,BRD9,CBFA2T2,CBFA2T3,CBFB,CBX1,CBX2,CBX3,CBX5,CC2D1A,CCAR2,CDC5L,CEBPB,CHD1,CHD4,CHD7,CLOCK,CREB1,CREB3L1,CREM,CTBP1,CTCF,CUX1,DACH1,DPF2,E2F1,E2F4,E2F6,E2F7,E2F8,E4F1,EBF1,EED,EGR1,EHMT2,ELF1,ELF4,ELK1,EP300,ESR1,ESRRA,ETS1,ETV4,ETV6,EZH2,FOS,FOSL1,FOSL2,FOXA1,FOXA2,FOX…
GO:BP	peptidyl-lysine modification	GO:0018205	2.3988e-22	21.62	412	303	47	18092	ARNT,ASH1L,ASH2L,ATF2,BCL11A,BCOR,BRCA1,BRD4,CLOCK,CTBP1,CTCF,EED,EGR1,EHMT2,EP300,EP400,EZH2,GATA2,GATA3,HCFC1,HDAC2,HDAC6,HNF1A,IRF4,KAT8,KDM1A,KDM4B,LEF1,MYB,NCOA1,NCOA3,PAX5,PHF20,PYGO2,RBBP5,RLF,SETDB1,SIN3A,SMARCB1,SPI1,SUZ12,TAF1,TAF7,TRIM28,ZBED1,ZNF274,ZZZ3
GO:BP	hemopoiesis	GO:0030097	4.61204e-22	21.3361	962	303	69	18092	AGO1,ARNT,ASH2L,ATF4,ATM,BATF,BCL3,BMI1,CBFA2T3,CBFB,CEBPB,CHD7,CREB1,DPF2,EGR1,EP300,ESRRA,ETS1,ETV6,EZH2,FOS,GABPA,GATA1,GATA2,GATA3,HDAC1,HES1,IKZF1,IRF1,IRF4,JUN,JUNB,KAT8,LEF1,MEF2C,MEIS2,MITF,MYB,MYC,NCOA6,NFE2,NFE2L2,PKNOX1,PML,POU2F2,RB1,RBBP5,RBFOX2,RELB,REST,RUNX1,RUNX3,SIN3A,SMAD5,SOX13,SOX6,SPI1,SRF,STAT1,STAT3,TAL1,TBX21,TCF12,TCF7,XRCC5,YY1,ZBTB7A,ZBTB7B,ZEB1
GO:BP	hematopoietic or lymphoid organ development	GO:0048534	4.94552e-21	20.3058	1002	303	69	18092	AGO1,ARNT,ASH2L,ATF4,ATM,BATF,BCL3,BMI1,CBFA2T3,CBFB,CEBPB,CHD7,CREB1,DPF2,EGR1,EP300,ESRRA,ETS1,ETV6,EZH2,FOS,GABPA,GATA1,GATA2,GATA3,HDAC1,HES1,IKZF1,IRF1,IRF4,JUN,JUNB,KAT8,LEF1,MEF2C,MEIS2,MITF,MYB,MYC,NCOA6,NFE2,NFE2L2,PKNOX1,PML,POU2F2,RB1,RBBP5,RBFOX2,RELB,REST,RUNX1,RUNX3,SIN3A,SMAD5,SOX13,SOX6,SPI1,SRF,STAT1,STAT3,TAL1,TBX21,TCF12,TCF7,XRCC5,YY1,ZBTB7A,ZBTB7B,ZEB1
GO:BP	immune system development	GO:0002520	2.20057e-20	19.6575	1058	303	70	18092	AGO1,ARNT,ASH2L,ATF4,ATM,BATF,BCL3,BMI1,CBFA2T3,CBFB,CEBPB,CHD7,CREB1,DPF2,EGR1,EP300,ESRRA,ETS1,ETV6,EZH2,FOS,GABPA,GATA1,GATA2,GATA3,HDAC1,HES1,IKZF1,IRF1,IRF4,JUN,JUNB,KAT8,LEF1,MEF2C,MEIS2,MITF,MYB,MYC,NBN,NCOA6,NFE2,NFE2L2,PKNOX1,PML,POU2F2,RB1,RBBP5,RBFOX2,RELB,REST,RUNX1,RUNX3,SIN3A,SMAD5,SOX13,SOX6,SPI1,SRF,STAT1,STAT3,TAL1,TBX21,TCF12,TCF7,XRCC5,YY1,ZBTB7A,ZBTB7B,ZEB1
GO:BP	response to endogenous stimulus	GO:0009719	5.69862e-20	19.2442	1698	303	89	18092	ARID1B,ASH2L,ATF4,BCL11A,BRCA1,CBFB,CDC5L,CEBPB,CLOCK,CREB1,CREB3L1,E2F1,EGR1,EHMT2,ELK1,EP300,ESR1,ESRRA,EZH2,FOS,FOSL1,FOXA1,GABPA,GATA1,GATA3,GATA4,HDAC1,HDAC2,HDAC6,HES1,HNF4A,HNRNPH1,JUN,JUND,KDM1A,KDM5B,KLF16,KLF5,LEF1,MAX,MEF2C,MYC,NCOA1,NCOA3,NCOA6,NCOR1,NFE2L2,NR2C1,NR3C1,PAX8,PHB2,PML,POLR2G,PTBP1,RAD51,RBBP5,RBFOX2,RBM14,REST,RUNX1,RUNX3,RXRA,SAFB,SIN3A,SKI,SKIL,SMAD1,SMAD5,SMARCA4,SOX…
GO:BP	chromatin remodeling	GO:0006338	1.62073e-19	18.7903	223	303	34	18092	ARID1B,ASH1L,BRD4,CBX3,CHD1,CHD4,CHD7,ESR1,FOXA1,GATA3,GATAD2B,HCFC1,HDAC1,HDAC2,HNF1A,KDM4A,KDM4B,KDM5A,KDM5B,MBD2,MTA2,MYB,MYC,PHF8,RB1,SETDB1,SIRT6,SMARCA4,SMARCA5,SMARCB1,SMARCC2,SMARCE1,TRIM28,ZBTB7A
GO:BP	myeloid cell differentiation	GO:0030099	4.72068e-19	18.326	446	303	45	18092	AGO1,ARNT,ASH2L,BATF,CBFA2T3,CBFB,CEBPB,CREB1,EP300,ESRRA,ETS1,FOS,GABPA,GATA1,GATA2,GATA3,HDAC1,IKZF1,IRF4,JUN,JUNB,KAT8,LEF1,MEF2C,MEIS2,MITF,MYC,NCOA6,NFE2,PKNOX1,PML,RB1,RBBP5,RBFOX2,RELB,RUNX1,SIN3A,SMAD5,SOX6,SPI1,SRF,STAT1,STAT3,TAL1,ZBTB7A
GO:BP	regulation of cell differentiation	GO:0045595	3.52788e-18	17.4525	1695	303	86	18092	AGO1,ARNT,ASH2L,ATF4,BCL11A,BHLHE40,CBFB,CEBPB,CHD7,CLOCK,CREB1,CUX1,DPF2,E2F1,EP300,ESRRA,ETS1,ETV4,EZH2,FOS,FOXA1,FOXA2,GABPA,GATA1,GATA2,GATA3,GATA4,HDAC1,HDAC2,HDAC6,HES1,IRF1,IRF4,JUN,JUNB,JUND,KDM1A,KLF5,LEF1,MAFF,MEF2A,MEF2C,MEIS2,MITF,MYB,MYC,NANOG,NCOA1,NCOA3,NEUROD1,NFATC1,NFATC3,NFE2,NFE2L2,PAX8,PTBP1,RB1,RBBP5,RBFOX2,REST,RUNX1,RUNX3,SIN3A,SKI,SKIL,SMAD1,SMAD5,SOX13,SOX6,SPI1,SRF,STAT…
GO:BP	regulation of pri-miRNA transcription by RNA polymerase II	GO:1902893	7.64313e-18	17.1167	51	303	19	18092	EGR1,ETS1,FOS,FOSL1,GATA2,GATA3,JUN,KLF5,NFATC3,NFIB,NR3C1,SMAD1,SMARCA4,SPI1,SREBF1,SREBF2,SRF,STAT3,YY1
GO:BP	regulation of chromatin organization	GO:1902275	1.15684e-17	16.9367	202	303	31	18092	ATM,BCOR,BRCA1,BRD4,CTBP1,CTCF,EED,EHMT2,GATA2,GATA3,KDM1A,KDM4B,KDM5A,MIER1,MYB,PAX5,PHF8,PML,PYGO2,SETDB1,SIN3A,SIRT6,SKI,SMARCB1,SPI1,SREBF1,TAF7,TAL1,TRIM28,ZBTB7B,ZNF274
GO:BP	pri-miRNA transcription by RNA polymerase II	GO:0061614	1.18638e-17	16.9258	52	303	19	18092	EGR1,ETS1,FOS,FOSL1,GATA2,GATA3,JUN,KLF5,NFATC3,NFIB,NR3C1,SMAD1,SMARCA4,SPI1,SREBF1,SREBF2,SRF,STAT3,YY1
GO:BP	animal organ development	GO:0048513	1.88396e-17	16.7249	3770	303	135	18092	AGO1,ARID2,ARNT,ASH1L,ASH2L,ATF2,ATF3,ATF4,ATM,BATF,BCL3,BCOR,BMI1,CBFA2T3,CBFB,CEBPB,CHD7,CLOCK,CREB1,DPF2,E2F1,E2F4,E2F7,E2F8,EED,EGR1,EP300,ESR1,ESRRA,ETS1,ETV4,ETV6,EZH2,FOS,FOSL1,FOSL2,FOXA1,FOXA2,GABPA,GATA1,GATA2,GATA3,GATA4,HDAC1,HDAC2,HES1,HNF1A,HNF4A,IKZF1,IRF1,IRF4,JUN,JUNB,KAT8,KDM1A,KDM5A,KDM5B,KLF5,LEF1,MAFF,MAX,MBD2,MCM2,MEF2A,MEF2B,MEF2C,MEIS2,MITF,MYB,MYC,NCOA1,NCOA3,NCOA6,NEUROD…
GO:BP	response to organic substance	GO:0010033	2.32427e-17	16.6337	3459	303	128	18092	ARID1B,ARNT,ASH2L,ATF3,ATF4,ATM,BATF,BCL11A,BRCA1,CBFB,CDC5L,CEBPB,CLOCK,CREB1,CREB3L1,E2F1,EED,EGR1,EHMT2,ELF1,ELK1,EP300,ESR1,ESRRA,ETS1,EZH2,FOS,FOSL1,FOXA1,FOXA2,GABPA,GATA1,GATA2,GATA3,GATA4,HCFC1,HDAC1,HDAC2,HDAC6,HES1,HNF1A,HNF4A,HNRNPH1,IRF1,IRF2,IRF3,IRF4,IRF5,JUN,JUNB,JUND,KDM1A,KDM5B,KLF16,KLF5,LEF1,MAX,MBD2,MCM2,MEF2C,MEIS2,MYB,MYBL2,MYC,MYNN,NANOG,NCOA1,NCOA3,NCOA6,NCOR1,NEUROD1,NFE2…
GO:BP	cellular response to organic cyclic compound	GO:0071407	3.16587e-17	16.4995	593	303	49	18092	ATF4,BRCA1,CBFB,CDC5L,CEBPB,CLOCK,EGR1,EHMT2,ELK1,EP300,ESR1,ESRRA,EZH2,FOXA1,GABPA,HCFC1,HDAC1,HDAC2,HDAC6,IRF3,KDM1A,KLF16,KLF5,LEF1,MBD2,MEF2C,MYC,NCOA3,NCOR1,NR2C1,NR3C1,PHB2,RAD51,RBFOX2,REST,RUNX1,RXRA,SAFB,SIN3A,SMAD1,SMAD5,SMARCA4,STAT1,STAT3,TAF1,TAF7,TFAP4,TRIM24,ZBTB7A
GO:BP	intracellular receptor signaling pathway	GO:0030522	4.85604e-17	16.3137	284	303	35	18092	ARNT,BRCA1,CBFB,CLOCK,CREM,EP300,ESR1,ESRRA,EZH2,FOXA1,HDAC1,HDAC6,HNF4A,HNF4G,IRF3,NCOA1,NCOR1,NR2C1,NR2C2,NR2F1,NR2F2,NR2F6,NR3C1,PHB2,PML,RBFOX2,RUNX1,RXRA,SAFB,SMARCA4,SREBF1,STAT3,TAF7,TRIM24,ZBTB7A
GO:BP	cellular response to endogenous stimulus	GO:0071495	1.25945e-16	15.8998	1434	303	76	18092	ARID1B,ATF4,BCL11A,BRCA1,CBFB,CDC5L,CEBPB,CLOCK,CREB1,CREB3L1,E2F1,EGR1,EHMT2,EP300,ESR1,ESRRA,EZH2,FOS,FOXA1,GABPA,GATA1,GATA3,GATA4,HDAC1,HDAC2,HDAC6,HES1,HNF4A,HNRNPH1,JUN,KDM1A,KDM5B,KLF16,KLF5,LEF1,MAX,MEF2C,MYC,NCOA1,NCOA3,NCOR1,NFE2L2,NR2C1,NR3C1,PAX8,PHB2,PML,POLR2G,PTBP1,RAD51,RBFOX2,REST,RUNX1,RXRA,SAFB,SIN3A,SKI,SKIL,SMAD1,SMAD5,SMARCA4,SOX6,SP1,SREBF1,STAT1,STAT3,STAT5A,TAF1,TAF7,TFAP…
GO:BP	regulation of multicellular organismal development	GO:2000026	1.4495e-16	15.8388	1472	303	77	18092	AGO1,AGO2,ARNT,ASH2L,ATF2,ATF4,BCL11A,BCOR,BHLHE40,BRCA1,CBFB,CEBPB,CHD7,CREB1,CREB3L1,CUX1,E2F1,EP300,ESRRA,ETS1,ETV4,EZH2,FOS,FOXA2,GABPA,GATA1,GATA2,GATA3,GATA4,HDAC1,HDAC2,HES1,HNF4A,IRF1,IRF4,JUN,KDM1A,LEF1,MAFF,MEF2C,MEIS2,MITF,MYB,MYC,NCOA3,NFE2,NFE2L2,NR2C2,PAX8,PML,RB1,RBBP5,RBFOX2,REST,RUNX1,RUNX3,SIN3A,SIRT6,SKI,SKIL,SMAD1,SOX13,SOX6,SP1,SPI1,SRF,STAT1,STAT3,TAL1,TBX21,TBX3,TCF7,XRCC5,…
GO:BP	protein deacetylation	GO:0006476	1.5259e-16	15.8165	101	303	23	18092	CCAR2,CTBP1,EP300,HDAC1,HDAC2,HDAC3,HDAC6,KDM5A,MIER1,MTA1,MTA2,MTA3,PML,RBM14,RCOR1,REST,SIN3A,SIN3B,SIRT6,SKI,SREBF1,TBL1XR1,ZBTB7B
GO:BP	histone deacetylation	GO:0016575	4.60657e-16	15.3366	82	303	21	18092	CTBP1,HDAC1,HDAC2,HDAC3,HDAC6,KDM5A,MIER1,MTA1,MTA2,MTA3,PML,RBM14,RCOR1,REST,SIN3A,SIN3B,SIRT6,SKI,SREBF1,TBL1XR1,ZBTB7B
GO:BP	cell differentiation	GO:0030154	5.68998e-16	15.2449	4440	303	146	18092	AGO1,ARID1B,ARNT,ASH2L,ATF2,ATF3,ATF4,ATM,BATF,BCL11A,BCL3,BHLHE40,CBFA2T2,CBFA2T3,CBFB,CBX2,CEBPB,CHD7,CLOCK,CREB1,CREB3L1,CREM,CTBP1,CUX1,DPF2,E2F1,E2F4,E2F7,E2F8,EED,EGR1,EHMT2,ELF1,ELF4,ELK1,EP300,ESR1,ESRRA,ETS1,ETV4,ETV6,EZH2,FOS,FOSL2,FOXA1,FOXA2,FOXM1,GABPA,GATA1,GATA2,GATA3,GATA4,HDAC1,HDAC2,HDAC6,HES1,HNF4A,HNF4G,IKZF1,IRF1,IRF4,JUN,JUNB,JUND,KAT8,KDM1A,KDM5B,KLF5,LEF1,MAFF,MEF2A,MEF2B,…
GO:BP	cellular response to organic substance	GO:0071310	9.87116e-16	15.0056	2812	303	110	18092	ARID1B,ARNT,ATF3,ATF4,ATM,BATF,BCL11A,BRCA1,CBFB,CDC5L,CEBPB,CLOCK,CREB1,CREB3L1,E2F1,EED,EGR1,EHMT2,ELF1,ELK1,EP300,ESR1,ESRRA,EZH2,FOS,FOXA1,FOXA2,GABPA,GATA1,GATA3,GATA4,HCFC1,HDAC1,HDAC2,HDAC6,HES1,HNF4A,HNRNPH1,IRF1,IRF2,IRF3,IRF4,IRF5,JUN,JUNB,KDM1A,KDM5B,KLF16,KLF5,LEF1,MAX,MBD2,MCM2,MEF2C,MYB,MYBL2,MYC,MYNN,NANOG,NCOA1,NCOA3,NCOR1,NEUROD1,NFE2L2,NFYB,NR2C1,NR3C1,PAX8,PHB2,PML,POLR2G,PTBP1…
GO:BP	cellular developmental process	GO:0048869	1.0679e-15	14.9715	4518	303	147	18092	AGO1,ARID1B,ARNT,ASH2L,ATF2,ATF3,ATF4,ATM,BATF,BCL11A,BCL3,BHLHE40,CBFA2T2,CBFA2T3,CBFB,CBX2,CEBPB,CHD7,CLOCK,CREB1,CREB3L1,CREM,CTBP1,CUX1,DPF2,E2F1,E2F4,E2F7,E2F8,EED,EGR1,EHMT2,ELF1,ELF4,ELK1,EP300,ESR1,ESRRA,ETS1,ETV4,ETV6,EZH2,FOS,FOSL2,FOXA1,FOXA2,FOXM1,GABPA,GATA1,GATA2,GATA3,GATA4,HDAC1,HDAC2,HDAC6,HES1,HNF4A,HNF4G,IKZF1,IRF1,IRF4,JUN,JUNB,JUND,KAT8,KDM1A,KDM5B,KLF5,LEF1,MAFF,MEF2A,MEF2B,…
GO:BP	protein deacylation	GO:0035601	1.8593e-15	14.7307	112	303	23	18092	CCAR2,CTBP1,EP300,HDAC1,HDAC2,HDAC3,HDAC6,KDM5A,MIER1,MTA1,MTA2,MTA3,PML,RBM14,RCOR1,REST,SIN3A,SIN3B,SIRT6,SKI,SREBF1,TBL1XR1,ZBTB7B
GO:BP	regulation of hemopoiesis	GO:1903706	1.99783e-15	14.6994	428	303	40	18092	AGO1,ARNT,ASH2L,CBFB,CEBPB,CREB1,EP300,ESRRA,ETS1,FOS,GABPA,GATA1,GATA2,GATA3,HDAC1,IRF1,IRF4,JUN,LEF1,MEF2C,MEIS2,MITF,MYB,MYC,NFE2,RB1,RBBP5,RBFOX2,RUNX1,RUNX3,SIN3A,SOX13,SPI1,STAT1,STAT3,TAL1,TBX21,TCF7,ZBTB7B,ZEB1
GO:BP	regulation of developmental process	GO:0050793	3.64903e-15	14.4378	2648	303	105	18092	AGO1,AGO2,ARNT,ASH2L,ATF2,ATF4,BCL11A,BCOR,BHLHE40,BRCA1,CBFB,CEBPB,CHD7,CLOCK,CREB1,CREB3L1,CUX1,DPF2,E2F1,EP300,ESR1,ESRRA,ETS1,ETV4,EZH2,FOS,FOXA1,FOXA2,FOXM1,GABPA,GATA1,GATA2,GATA3,GATA4,HDAC1,HDAC2,HDAC6,HES1,HNF4A,IRF1,IRF4,JUN,JUNB,JUND,KDM1A,KDM5B,KLF5,LEF1,MAFF,MEF2A,MEF2C,MEIS2,MITF,MYB,MYC,NANOG,NCOA1,NCOA3,NEUROD1,NFATC1,NFATC3,NFE2,NFE2L2,NFIB,NR2C2,PAX8,PHB2,PML,PTBP1,RB1,RBBP5,RBF…
GO:BP	regulation of cell cycle	GO:0051726	4.0656e-15	14.3909	1246	303	68	18092	ARID3A,ATF2,ATM,BMI1,BRCA1,BRD4,CBX3,CBX5,CCAR2,CDC5L,CLOCK,CTBP1,CTCF,DACH1,E2F1,E2F4,E2F6,E2F7,E2F8,E4F1,EED,EHMT2,EP300,ETS1,EZH2,FOSL1,FOXA1,FOXM1,GATA3,HCFC1,HES1,IRF1,JUN,JUNB,JUND,L3MBTL2,LEF1,MAX,MEIS2,MGA,MNT,MTA3,MYBL2,MYC,NBN,NEUROD1,NR2F2,PHB2,PML,RAD21,RAD51,RB1,RBM14,RNF2,RUNX3,SIN3A,SKIL,STAT3,SUZ12,TAF1,TAL1,TBX3,TCF7L2,TFAP4,THAP1,TRIP13,ZNF207,ZNF830
GO:BP	positive regulation of pri-miRNA transcription by RNA polymerase II	GO:1902895	4.55833e-15	14.3412	41	303	16	18092	EGR1,ETS1,FOS,FOSL1,GATA2,GATA3,JUN,KLF5,NR3C1,SMAD1,SMARCA4,SPI1,SREBF1,SREBF2,SRF,STAT3
GO:BP	macromolecule deacylation	GO:0098732	5.26534e-15	14.2786	117	303	23	18092	CCAR2,CTBP1,EP300,HDAC1,HDAC2,HDAC3,HDAC6,KDM5A,MIER1,MTA1,MTA2,MTA3,PML,RBM14,RCOR1,REST,SIN3A,SIN3B,SIRT6,SKI,SREBF1,TBL1XR1,ZBTB7B
GO:BP	multicellular organism development	GO:0007275	1.20853e-14	13.9177	5718	303	168	18092	AGO1,AGO2,ARID1B,ARID2,ARNT,ASH1L,ASH2L,ATF2,ATF3,ATF4,ATM,BATF,BCL11A,BCL3,BCOR,BHLHE40,BMI1,BRCA1,CBFA2T2,CBFA2T3,CBFB,CBX2,CEBPB,CHD7,CLOCK,CREB1,CREB3L1,CREM,CUX1,DACH1,DPF2,E2F1,E2F4,E2F7,E2F8,E4F1,EBF1,EED,EGR1,EHMT2,EP300,ESR1,ESRRA,ETS1,ETV4,ETV6,EZH2,FOS,FOSL1,FOSL2,FOXA1,FOXA2,FOXM1,GABPA,GATA1,GATA2,GATA3,GATA4,HCFC1,HDAC1,HDAC2,HDAC6,HES1,HNF1A,HNF4A,IKZF1,IRF1,IRF4,JUN,JUNB,KAT8,KDM1…
GO:BP	system development	GO:0048731	1.50498e-14	13.8225	5151	303	157	18092	AGO1,AGO2,ARID1B,ARID2,ARNT,ASH1L,ASH2L,ATF2,ATF3,ATF4,ATM,BATF,BCL11A,BCL3,BCOR,BHLHE40,BMI1,BRCA1,CBFA2T2,CBFA2T3,CBFB,CEBPB,CHD7,CLOCK,CREB1,CREB3L1,CUX1,DPF2,E2F1,E2F4,E2F7,E2F8,EED,EGR1,EHMT2,EP300,ESR1,ESRRA,ETS1,ETV4,ETV6,EZH2,FOS,FOSL1,FOSL2,FOXA1,FOXA2,FOXM1,GABPA,GATA1,GATA2,GATA3,GATA4,HDAC1,HDAC2,HDAC6,HES1,HNF1A,HNF4A,IKZF1,IRF1,IRF4,JUN,JUNB,KAT8,KDM1A,KDM5A,KDM5B,KLF5,LEF1,MAFF,MAF…
GO:BP	embryo development	GO:0009790	2.8474e-14	13.5456	1093	303	62	18092	ARID2,ARNT,ATF4,ATM,BCOR,BRCA1,CEBPB,CHD7,E2F7,E2F8,E4F1,EP300,FOSL1,FOXA1,FOXA2,GABPA,GATA1,GATA2,GATA3,GATA4,HCFC1,HDAC1,HDAC2,HES1,HNF1A,HNF4A,JUNB,LEF1,MAFF,MBD2,MEF2C,MEIS2,MYC,NANOG,NBN,NCOA1,NEUROD1,NFE2L2,NR2C2,NR2F2,PAX5,PAX8,PBX3,RNF2,RXRA,SIN3A,SKI,SKIL,SMAD1,SMAD5,SMARCB1,SOX6,SRF,TAL1,TBL1XR1,TBX21,TBX3,TEAD4,TRIM28,ZEB1,ZEB2,ZNF830
GO:BP	regulation of histone modification	GO:0031056	2.9312e-14	13.533	156	303	25	18092	ATM,BCOR,BRCA1,BRD4,CTBP1,CTCF,EED,EHMT2,GATA2,GATA3,KDM1A,KDM4B,KDM5A,MYB,PAX5,PML,PYGO2,SIN3A,SKI,SMARCB1,SPI1,SREBF1,TAF7,ZBTB7B,ZNF274
GO:BP	DNA-templated transcription, initiation	GO:0006352	3.00961e-14	13.5215	263	303	31	18092	CBFB,CREB1,ESR1,ESRRA,FOSL1,HNF1A,HNF4A,HNF4G,JUN,MITF,MYC,NCOA6,NR2C1,NR2C2,NR2F1,NR2F6,NR3C1,POLR2G,RXRA,SMARCA4,SMARCA5,SMARCB1,SRF,TAF1,TAF15,TAF7,TAF9B,TBP,TEAD4,TRIM28,UBTF
GO:BP	G0 to G1 transition	GO:0045023	6.07347e-14	13.2166	47	303	16	18092	BMI1,BRCA1,CBX3,CBX5,E2F1,E2F6,EED,EHMT2,EZH2,L3MBTL2,MAX,MGA,MYC,RAD51,RNF2,SUZ12
GO:BP	cellular response to chemical stimulus	GO:0070887	1.00693e-13	12.997	3438	303	120	18092	ARID1B,ARNT,ATF3,ATF4,ATM,BACH1,BATF,BCL11A,BRCA1,CBFB,CDC5L,CEBPB,CLOCK,CREB1,CREB3L1,E2F1,EED,EGR1,EHMT2,ELF1,ELK1,EP300,ESR1,ESRRA,ETS1,EZH2,FOS,FOXA1,FOXA2,FUS,GABPA,GATA1,GATA3,GATA4,HCFC1,HDAC1,HDAC2,HDAC6,HES1,HNF4A,HNRNPH1,IRF1,IRF2,IRF3,IRF4,IRF5,JUN,JUNB,JUND,KDM1A,KDM5B,KLF16,KLF5,LEF1,MAX,MBD2,MCM2,MEF2A,MEF2C,MYB,MYBL2,MYC,MYNN,NANOG,NCOA1,NCOA3,NCOR1,NEUROD1,NFE2L2,NFYA,NFYB,NR2C1,N…
GO:BP	response to hormone	GO:0009725	1.1896e-13	12.9246	933	303	56	18092	ARID1B,ASH2L,BRCA1,CBFB,CDC5L,CLOCK,CREB1,EGR1,EP300,ESR1,ESRRA,FOS,FOSL1,FOXA1,GATA1,GATA3,HDAC1,HDAC6,HNF4A,JUND,LEF1,MAX,MEF2C,MYC,NCOA1,NCOA3,NCOA6,NCOR1,NFE2L2,NR2C1,NR3C1,PAX8,PHB2,RBBP5,RBFOX2,RBM14,REST,RUNX1,RXRA,SAFB,SMARCA4,SP1,SREBF1,SRF,SRSF4,STAT1,STAT2,STAT3,STAT5A,TAF7,TFAP4,TRIM24,USF1,YY1,ZBTB7A,ZBTB7B
GO:BP	leukocyte differentiation	GO:0002521	1.38276e-13	12.8593	560	303	43	18092	ATM,BATF,BCL3,CBFA2T3,CBFB,CEBPB,CHD7,CREB1,EGR1,EP300,ESRRA,EZH2,FOS,GATA1,GATA2,GATA3,IKZF1,IRF1,IRF4,JUN,JUNB,LEF1,MEF2C,MITF,MYB,MYC,PKNOX1,POU2F2,RB1,RELB,RUNX1,RUNX3,SOX13,SPI1,SRF,STAT3,TAL1,TBX21,TCF7,YY1,ZBTB7A,ZBTB7B,ZEB1
GO:BP	negative regulation of G0 to G1 transition	GO:0070317	1.73479e-13	12.7608	41	303	15	18092	BMI1,BRCA1,CBX3,CBX5,E2F1,E2F6,EED,EHMT2,EZH2,L3MBTL2,MAX,MGA,RAD51,RNF2,SUZ12
GO:BP	negative regulation of cell cycle	GO:0045786	1.96719e-13	12.7062	647	303	46	18092	ARID3A,ATF2,ATM,BMI1,BRCA1,BRD4,CBX3,CBX5,CCAR2,CDC5L,CLOCK,E2F1,E2F4,E2F6,E2F7,E2F8,E4F1,EED,EHMT2,EP300,ETS1,EZH2,FOXM1,GATA3,IRF1,L3MBTL2,MAX,MGA,MYC,NBN,NEUROD1,NR2F2,PML,RAD21,RAD51,RB1,RBM14,RNF2,RUNX3,SKIL,SUZ12,TCF7L2,TFAP4,TRIP13,ZNF207,ZNF830
GO:BP	response to organic cyclic compound	GO:0014070	2.23819e-13	12.6501	978	303	57	18092	ATF4,BRCA1,CBFB,CDC5L,CEBPB,CLOCK,EGR1,EHMT2,ELK1,EP300,ESR1,ESRRA,ETS1,EZH2,FOS,FOSL1,FOXA1,GABPA,HCFC1,HDAC1,HDAC2,HDAC6,IRF3,JUN,JUND,KDM1A,KLF16,KLF5,LEF1,MBD2,MEF2C,MYC,NCOA1,NCOA3,NCOR1,NR2C1,NR2F2,NR3C1,PHB2,RAD51,RBFOX2,REST,RUNX1,RXRA,SAFB,SIN3A,SMAD1,SMAD5,SMARCA4,SREBF1,STAT1,STAT3,TAF1,TAF7,TFAP4,TRIM24,ZBTB7A
GO:BP	anatomical structure development	GO:0048856	2.52877e-13	12.5971	6210	303	174	18092	AGO1,AGO2,ARID1B,ARID2,ARNT,ASH1L,ASH2L,ATF2,ATF3,ATF4,ATM,BATF,BCL11A,BCL3,BCOR,BHLHE40,BMI1,BRCA1,CBFA2T2,CBFA2T3,CBFB,CBX2,CEBPB,CHD7,CLOCK,CREB1,CREB3L1,CREM,CUX1,DACH1,DPF2,E2F1,E2F4,E2F7,E2F8,E4F1,EBF1,EED,EGR1,EHMT2,EP300,ESR1,ESRRA,ETS1,ETV4,ETV6,EZH2,FOS,FOSL1,FOSL2,FOXA1,FOXA2,FOXM1,GABPA,GATA1,GATA2,GATA3,GATA4,HCFC1,HDAC1,HDAC2,HDAC6,HES1,HNF1A,HNF4A,HNF4G,IKZF1,IRF1,IRF4,JUN,JUNB,JUN…
GO:BP	peptidyl-lysine acetylation	GO:0018394	2.8046e-13	12.5521	171	303	25	18092	ATF2,BRCA1,CLOCK,CTBP1,CTCF,EP300,EP400,GATA2,GATA3,HCFC1,HDAC2,HNF1A,IRF4,KAT8,LEF1,NCOA1,NCOA3,PHF20,PYGO2,SIN3A,SMARCB1,SPI1,TAF1,TAF7,ZZZ3
GO:BP	regulation of myeloid cell differentiation	GO:0045637	2.87702e-13	12.5411	264	303	30	18092	AGO1,ARNT,ASH2L,CBFB,CEBPB,CREB1,EP300,ESRRA,ETS1,FOS,GABPA,GATA1,GATA2,HDAC1,JUN,LEF1,MEF2C,MEIS2,MITF,MYC,NFE2,RB1,RBBP5,RBFOX2,RUNX1,SIN3A,SPI1,STAT1,STAT3,TAL1
GO:BP	developmental process	GO:0032502	4.37075e-13	12.3594	6745	303	183	18092	AGO1,AGO2,ARID1B,ARID2,ARNT,ASH1L,ASH2L,ATF2,ATF3,ATF4,ATM,BATF,BCL11A,BCL3,BCOR,BHLHE40,BMI1,BRCA1,CBFA2T2,CBFA2T3,CBFB,CBX2,CEBPB,CHD7,CLOCK,CREB1,CREB3L1,CREM,CTBP1,CUX1,DACH1,DPF2,E2F1,E2F4,E2F7,E2F8,E4F1,EBF1,EED,EGR1,EHMT2,ELF1,ELF4,ELK1,EP300,ESR1,ESRRA,ETS1,ETV4,ETV6,EZH2,FOS,FOSL1,FOSL2,FOXA1,FOXA2,FOXM1,GABPA,GATA1,GATA2,GATA3,GATA4,HCFC1,HDAC1,HDAC2,HDAC6,HES1,HNF1A,HNF4A,HNF4G,IKZF1,I…
GO:BP	histone acetylation	GO:0016573	4.76704e-13	12.3218	158	303	24	18092	ATF2,BRCA1,CLOCK,CTBP1,CTCF,EP300,EP400,GATA2,GATA3,HCFC1,HNF1A,IRF4,KAT8,LEF1,NCOA1,NCOA3,PHF20,PYGO2,SIN3A,SMARCB1,SPI1,TAF1,TAF7,ZZZ3
GO:BP	cell population proliferation	GO:0008283	6.18579e-13	12.2086	2091	303	87	18092	ARID2,ARNT,ASH2L,ATF2,ATF3,ATM,BMI1,BRCA1,CBFA2T3,CEBPB,CREB1,CTBP1,CTCF,DACH1,E2F1,E2F4,E2F7,E2F8,EGR1,ELF4,ESR1,ESRRA,ETS1,ETV6,EZH2,FOSL1,FOSL2,FOXM1,GATA1,GATA2,GATA3,HDAC1,HDAC2,HES1,HNF4A,IRF1,IRF2,JUN,JUNB,JUND,KDM1A,KDM5B,KLF5,LEF1,MBD2,MEF2C,MEIS2,MITF,MNT,MTA3,MYB,MYC,NANOG,NBN,NFIB,NR2F2,PHB2,PML,PYGO2,RB1,RBFOX2,REST,RUNX1,RUNX3,RXRA,SIRT6,SIX5,SKI,SMAD1,SMARCB1,SP1,SRF,STAT1,STAT2,ST…
GO:BP	regulation of G0 to G1 transition	GO:0070316	8.88081e-13	12.0515	45	303	15	18092	BMI1,BRCA1,CBX3,CBX5,E2F1,E2F6,EED,EHMT2,EZH2,L3MBTL2,MAX,MGA,RAD51,RNF2,SUZ12
GO:BP	internal peptidyl-lysine acetylation	GO:0018393	9.91417e-13	12.0037	163	303	24	18092	ATF2,BRCA1,CLOCK,CTBP1,CTCF,EP300,EP400,GATA2,GATA3,HCFC1,HNF1A,IRF4,KAT8,LEF1,NCOA1,NCOA3,PHF20,PYGO2,SIN3A,SMARCB1,SPI1,TAF1,TAF7,ZZZ3
GO:BP	organelle organization	GO:0006996	1.13117e-12	11.9465	4115	303	132	18092	ARID1B,ARID2,ASH1L,ASH2L,ATF2,ATM,BCOR,BMI1,BRCA1,BRD4,BRD9,CBX2,CBX3,CCAR2,CHAMP1,CHD1,CHD4,CHD7,CLOCK,CREB1,CTBP1,CTCF,DPF2,E2F1,E2F4,EED,EHMT2,EP300,EP400,ESR1,ESRRA,ETS1,EZH2,FOXA1,FOXA2,GABPA,GABPB1,GATA1,GATA2,GATA3,GATAD2B,HCFC1,HDAC1,HDAC2,HDAC3,HDAC6,HMBOX1,HNF1A,IKZF1,IRF4,JUN,KAT8,KDM1A,KDM4A,KDM4B,KDM5A,KDM5B,L3MBTL2,LEF1,MBD2,MCM2,MCM3,MCM5,MEF2A,MEF2C,MIER1,MTA1,MTA2,MTA3,MYB,MYBL2,…
GO:BP	cell cycle	GO:0007049	1.14373e-12	11.9417	1914	303	82	18092	ARID3A,ATF2,ATM,BACH1,BMI1,BRCA1,BRD4,CBX3,CBX5,CCAR2,CDC5L,CHAMP1,CLOCK,CTBP1,CTCF,DACH1,E2F1,E2F4,E2F6,E2F7,E2F8,E4F1,EED,EHMT2,EP300,ETS1,EZH2,FOSL1,FOXA1,FOXM1,GATA3,HCFC1,HDAC3,HES1,IKZF1,IRF1,JUN,JUNB,JUND,L3MBTL2,LEF1,MAX,MCM2,MCM3,MCM5,MEIS2,MGA,MNT,MTA3,MYB,MYBL2,MYC,NBN,NCOR1,NEUROD1,NR2F2,NR3C1,PHB2,PHF8,PML,RAD21,RAD51,RB1,RBM14,RNF2,RUNX3,SIN3A,SKIL,SMARCB1,SMC3,STAT3,SUZ12,TAF1,TAL1…
GO:BP	cellular response to DNA damage stimulus	GO:0006974	1.25135e-12	11.9026	889	303	53	18092	ARID2,ARID3A,ASH2L,ATF2,ATM,BACH1,BATF,BCL3,BRCA1,BRD4,CBX1,CBX3,CBX5,CCAR2,CDC5L,CLOCK,E2F1,E2F4,E2F7,E2F8,EP300,FOXM1,FUS,HNRNPK,IRF3,KDM1A,MCM2,MCM3,MCM5,MTA1,MYC,NBN,NCOA6,NFRKB,PML,POLR2G,RAD21,RAD51,RBBP5,SIRT6,SKIL,SMC3,TAF1,TAF9B,TFAP4,TRIM28,TRIP13,WRNIP1,XRCC5,YY1,ZBTB40,ZBTB7A,ZNF830
GO:BP	internal protein amino acid acetylation	GO:0006475	1.31891e-12	11.8798	165	303	24	18092	ATF2,BRCA1,CLOCK,CTBP1,CTCF,EP300,EP400,GATA2,GATA3,HCFC1,HNF1A,IRF4,KAT8,LEF1,NCOA1,NCOA3,PHF20,PYGO2,SIN3A,SMARCB1,SPI1,TAF1,TAF7,ZZZ3
GO:BP	positive regulation of cell differentiation	GO:0045597	1.58268e-12	11.8006	894	303	53	18092	ARNT,BCL11A,CBFB,CEBPB,CREB1,CUX1,E2F1,ETS1,ETV4,EZH2,FOS,FOXA1,GATA1,GATA2,GATA3,GATA4,HDAC1,HDAC2,HES1,JUN,JUNB,JUND,KDM1A,KLF5,LEF1,MEF2A,MEF2C,MYB,MYC,NCOA1,NCOA3,NEUROD1,PAX8,RB1,REST,RUNX1,RUNX3,SIN3A,SKIL,SMAD1,SMAD5,SOX13,SOX6,SRF,STAT1,STAT3,TAL1,TCF12,TCF7L2,XRCC5,ZBTB7B,ZEB1,ZEB2
GO:BP	regulation of multicellular organismal process	GO:0051239	2.10973e-12	11.6758	2894	303	105	18092	AGO1,AGO2,ARNT,ASH2L,ATF2,ATF4,BCL11A,BCL3,BCOR,BHLHE40,BRCA1,CBFB,CEBPB,CHD7,CLOCK,CREB1,CREB3L1,CUX1,E2F1,EED,EGR1,ELF1,EP300,ESR1,ESRRA,ETS1,ETV4,EZH2,FOS,FOXA1,FOXA2,GABPA,GATA1,GATA2,GATA3,GATA4,HDAC1,HDAC2,HDAC3,HDAC6,HES1,HNF4A,HNRNPK,IRF1,IRF3,IRF4,IRF5,JUN,KDM1A,KDM5B,LEF1,MAFF,MEF2A,MEF2C,MEIS2,MITF,MYB,MYC,NCOA3,NEUROD1,NFE2,NFE2L2,NFIB,NR2C2,NR2F2,PAX8,PBX3,PCBP2,PHB2,PML,POU2F2,RB1,R…
GO:BP	regulation of cell population proliferation	GO:0042127	3.81217e-12	11.4188	1798	303	78	18092	ARID2,ARNT,ASH2L,ATF2,ATF3,ATM,BMI1,BRCA1,CBFA2T3,CEBPB,CREB1,CTBP1,CTCF,DACH1,E2F1,E2F4,E2F7,EGR1,ESR1,ESRRA,ETS1,EZH2,FOSL1,FOSL2,FOXM1,GATA1,GATA2,GATA3,HDAC1,HDAC2,HES1,HNF4A,IRF1,JUN,JUNB,JUND,KDM1A,KDM5B,KLF5,LEF1,MBD2,MEF2C,MEIS2,MITF,MNT,MTA3,MYB,MYC,NANOG,NFIB,NR2F2,PHB2,PML,PYGO2,RB1,RBFOX2,REST,RUNX3,SIRT6,SIX5,SKI,SMAD1,SMARCB1,SP1,SRF,STAT1,STAT2,STAT3,STAT5A,SUZ12,TAL1,TBX3,TCF7L2,T…
GO:BP	rhythmic process	GO:0048511	4.28229e-12	11.3683	313	303	31	18092	ATF4,BHLHE40,CBX3,CCAR2,CLOCK,CREB1,CREM,EGR1,EP300,ESR1,ETS1,EZH2,HDAC1,HDAC2,HDAC3,HNF4A,JUN,JUND,KDM5A,KDM5B,MTA1,NCOA1,NCOR1,NFYA,NR2F6,PML,RELB,SIN3A,SP1,SREBF1,ZNF830
GO:BP	cellular response to hormone stimulus	GO:0032870	7.40751e-12	11.1303	654	303	44	18092	ARID1B,BRCA1,CBFB,CDC5L,CLOCK,CREB1,EP300,ESR1,ESRRA,FOS,FOXA1,GATA1,HDAC1,HDAC6,HNF4A,LEF1,MAX,MEF2C,MYC,NCOA1,NCOA3,NCOR1,NFE2L2,NR2C1,NR3C1,PAX8,PHB2,RBFOX2,REST,RUNX1,RXRA,SAFB,SMARCA4,SP1,SREBF1,STAT1,STAT3,STAT5A,TAF7,TFAP4,TRIM24,USF1,ZBTB7A,ZBTB7B
GO:BP	regulation of chromosome organization	GO:0033044	1.12883e-11	10.9474	280	303	29	18092	ATM,BRCA1,BRD4,CTBP1,CTCF,EED,GATA3,HMBOX1,KDM1A,MCM2,MIER1,MYB,MYC,NBN,PHF8,PML,RAD21,RB1,SETDB1,SIN3A,SIRT6,SMARCB1,SREBF1,TAL1,TRIM28,TRIP13,XRCC5,ZBTB7B,ZNF207
GO:BP	protein acetylation	GO:0006473	1.92469e-11	10.7156	204	303	25	18092	ATF2,BRCA1,CLOCK,CTBP1,CTCF,EP300,EP400,GATA2,GATA3,HCFC1,HDAC2,HNF1A,IRF4,KAT8,LEF1,NCOA1,NCOA3,PHF20,PYGO2,SIN3A,SMARCB1,SPI1,TAF1,TAF7,ZZZ3
GO:BP	positive regulation of developmental process	GO:0051094	2.24207e-11	10.6494	1366	303	65	18092	AGO2,ARNT,ATF4,BCL11A,BRCA1,CBFB,CEBPB,CHD7,CREB1,CUX1,E2F1,ETS1,ETV4,EZH2,FOS,FOXA1,FOXA2,GATA1,GATA2,GATA3,GATA4,HDAC1,HDAC2,HES1,JUN,JUNB,JUND,KDM1A,KDM5B,KLF5,LEF1,MEF2A,MEF2C,MYB,MYC,NCOA1,NCOA3,NEUROD1,NFE2L2,NR2C2,PAX8,PML,RB1,REST,RUNX1,RUNX3,SIN3A,SIRT6,SKIL,SMAD1,SMAD5,SOX13,SOX6,SP1,SRF,STAT1,STAT3,TAL1,TBX21,TCF12,TCF7L2,XRCC5,ZBTB7B,ZEB1,ZEB2
GO:BP	histone lysine methylation	GO:0034968	2.62662e-11	10.5806	120	303	20	18092	ASH1L,ASH2L,BCOR,BRCA1,BRD4,EED,EHMT2,EZH2,GATA3,KDM1A,KDM4B,MYB,PAX5,PYGO2,RBBP5,RLF,SETDB1,SMARCB1,SUZ12,ZNF274
GO:BP	signal transduction by p53 class mediator	GO:0072331	3.99855e-11	10.3981	272	303	28	18092	ARID3A,ATM,BATF,BCL3,BRCA1,CHD4,E2F1,E2F4,E2F7,E2F8,EHMT2,EP300,FOXM1,HDAC1,HDAC2,HNRNPK,KDM1A,MTA2,NBN,PHF20,PML,TAF1,TAF15,TAF7,TAF9B,TBP,TFAP4,TRIM24
GO:BP	steroid hormone mediated signaling pathway	GO:0043401	6.64551e-11	10.1775	142	303	21	18092	BRCA1,CBFB,CLOCK,EP300,ESR1,ESRRA,FOXA1,HDAC1,HDAC6,LEF1,NCOR1,NR2C1,NR3C1,PHB2,RBFOX2,RUNX1,RXRA,SAFB,SMARCA4,TAF7,ZBTB7A
GO:BP	regulation of DNA binding	GO:0051101	1.10256e-10	9.9576	129	303	20	18092	BCL3,E2F1,EP300,GATA1,GATA3,HDAC2,HES1,IRF4,JUN,KDM1A,LEF1,MYC,NEUROD1,RB1,SIN3A,SKI,TAF1,TFAP4,TRIM28,ZBTB7A
GO:BP	histone methylation	GO:0016571	1.77419e-10	9.751	149	303	21	18092	ASH1L,ASH2L,BCOR,BRCA1,BRD4,CTCF,EED,EHMT2,EZH2,GATA3,KDM1A,KDM4B,MYB,PAX5,PYGO2,RBBP5,RLF,SETDB1,SMARCB1,SUZ12,ZNF274
GO:BP	response to lipid	GO:0033993	1.7919e-10	9.74669	937	303	51	18092	ATM,BRCA1,CBFB,CEBPB,CLOCK,CREB1,E2F1,ELK1,EP300,ESR1,ESRRA,ETS1,EZH2,FOS,FOSL1,FOXA1,GATA2,GATA4,HDAC1,HDAC2,HDAC6,IRF3,JUN,JUND,LEF1,MBD2,MEF2C,MYB,MYC,NCOA1,NCOA3,NCOR1,NR2C1,NR2F2,NR3C1,PHB2,RBFOX2,REST,RUNX1,RXRA,SAFB,SMARCA4,SREBF1,SREBF2,STAT3,SUZ12,TAF7,TFAP4,TRIM24,XRCC5,ZBTB7A
GO:BP	mononuclear cell differentiation	GO:1903131	2.2497e-10	9.64787	437	303	34	18092	ATM,BATF,BCL3,CBFB,CEBPB,CHD7,EGR1,EP300,EZH2,GATA1,GATA3,IKZF1,IRF1,IRF4,JUN,LEF1,MEF2C,MYB,MYC,PKNOX1,POU2F2,RELB,RUNX1,RUNX3,SOX13,SPI1,SRF,STAT3,TBX21,TCF7,YY1,ZBTB7A,ZBTB7B,ZEB1
GO:BP	positive regulation of chromosome organization	GO:2001252	2.6844e-10	9.57115	170	303	22	18092	ATM,BRCA1,BRD4,CTBP1,EED,GATA3,HMBOX1,KDM1A,MIER1,MYB,NBN,PML,RAD21,SETDB1,SIN3A,SIRT6,SMARCB1,SREBF1,TAL1,TRIM28,XRCC5,ZBTB7B
GO:BP	peptidyl-lysine methylation	GO:0018022	3.58248e-10	9.44582	137	303	20	18092	ASH1L,ASH2L,BCOR,BRCA1,BRD4,EED,EHMT2,EZH2,GATA3,KDM1A,KDM4B,MYB,PAX5,PYGO2,RBBP5,RLF,SETDB1,SMARCB1,SUZ12,ZNF274
GO:BP	cellular response to stress	GO:0033554	4.2352e-10	9.37313	2126	303	82	18092	ARID2,ARID3A,ARNT,ASH2L,ATF2,ATF3,ATF4,ATM,BACH1,BATF,BCL3,BRCA1,BRD4,CBX1,CBX3,CBX5,CCAR2,CDC5L,CEBPB,CLOCK,CREB3L1,E2F1,E2F4,E2F7,E2F8,EGR1,EHMT2,EP300,ETS1,EZH2,FOS,FOXM1,FUS,GATA4,HDAC2,HDAC3,HDAC6,HNRNPK,IRF3,JUN,KDM1A,MAX,MCM2,MCM3,MCM5,MEF2C,MTA1,MYB,MYC,NBN,NCOA6,NCOR1,NFE2L2,NFRKB,PHB2,PML,POLR2G,RAD21,RAD51,RBBP5,RELB,REST,SIN3A,SIRT6,SKIL,SMC3,SREBF1,SREBF2,SRF,TAF1,TAF9B,TBX3,TFAP4,TR…
GO:BP	histone H4 acetylation	GO:0043967	6.3955e-10	9.19413	67	303	15	18092	ATF2,BRCA1,CTBP1,EP300,EP400,HCFC1,IRF4,KAT8,LEF1,NCOA1,PHF20,SMARCB1,SPI1,TAF7,ZZZ3
GO:BP	positive regulation of chromatin organization	GO:1905269	6.85992e-10	9.16368	109	303	18	18092	ATM,BRCA1,BRD4,CTBP1,EED,GATA3,KDM1A,MIER1,MYB,PML,SETDB1,SIN3A,SIRT6,SMARCB1,SREBF1,TAL1,TRIM28,ZBTB7B
GO:BP	protein acylation	GO:0043543	1.44977e-09	8.8387	246	303	25	18092	ATF2,BRCA1,CLOCK,CTBP1,CTCF,EP300,EP400,GATA2,GATA3,HCFC1,HDAC2,HNF1A,IRF4,KAT8,LEF1,NCOA1,NCOA3,PHF20,PYGO2,SIN3A,SMARCB1,SPI1,TAF1,TAF7,ZZZ3
GO:BP	negative regulation of cell cycle process	GO:0010948	1.8579e-09	8.73098	366	303	30	18092	ARID3A,ATM,BMI1,BRCA1,CBX3,CBX5,E2F1,E2F4,E2F6,E2F7,E2F8,EED,EHMT2,EP300,EZH2,L3MBTL2,MAX,MGA,NBN,PML,RAD21,RAD51,RB1,RBM14,RNF2,SUZ12,TFAP4,TRIP13,ZNF207,ZNF830
GO:BP	positive regulation by host of viral transcription	GO:0043923	2.37655e-09	8.62405	16	303	9	18092	CHD1,EP300,JUN,LEF1,SMARCA4,SMARCB1,SP1,TFAP4,ZNF639
GO:BP	response to chemical	GO:0042221	2.5943e-09	8.58598	4834	303	138	18092	ARID1B,ARNT,ASH2L,ATF2,ATF3,ATF4,ATM,BACH1,BATF,BCL11A,BRCA1,CBFB,CDC5L,CEBPB,CHD7,CLOCK,CREB1,CREB3L1,E2F1,EED,EGR1,EHMT2,ELF1,ELK1,EP300,ESR1,ESRRA,ETS1,EZH2,FOS,FOSL1,FOXA1,FOXA2,FUS,GABPA,GATA1,GATA2,GATA3,GATA4,HCFC1,HDAC1,HDAC2,HDAC6,HES1,HNF1A,HNF4A,HNRNPH1,IRF1,IRF2,IRF3,IRF4,IRF5,JUN,JUNB,JUND,KDM1A,KDM5B,KLF16,KLF5,LEF1,MAX,MBD2,MCM2,MEF2A,MEF2C,MEIS2,MYB,MYBL2,MYC,MYNN,NANOG,NCOA1,NCOA…
GO:BP	macromolecule methylation	GO:0043414	2.89991e-09	8.53762	323	303	28	18092	ASH1L,ASH2L,BCOR,BRCA1,BRD4,CTCF,EED,EHMT2,EZH2,FOS,GATA3,GATAD2A,KDM1A,KDM4B,MBD2,MTA2,MYB,MYC,PAX5,PYGO2,RBBP5,RLF,SETDB1,SMARCB1,SPI1,SUZ12,TRIM28,ZNF274
GO:BP	cellular response to stimulus	GO:0051716	3.03103e-09	8.51841	7840	303	192	18092	AGO1,AGO2,ARID1B,ARID2,ARID3A,ARNT,ASH1L,ASH2L,ATF2,ATF3,ATF4,ATM,BACH1,BATF,BCL11A,BCL3,BRCA1,BRD4,CBFA2T2,CBFB,CBX1,CBX3,CBX5,CC2D1A,CCAR2,CDC5L,CEBPB,CHD4,CLOCK,CREB1,CREB3L1,CREM,DPF2,E2F1,E2F4,E2F7,E2F8,EED,EGR1,EHMT2,ELF1,ELK1,EP300,ESR1,ESRRA,ETS1,EZH2,FOS,FOSL1,FOXA1,FOXA2,FOXM1,FUS,GABPA,GATA1,GATA2,GATA3,GATA4,HCFC1,HDAC1,HDAC2,HDAC3,HDAC6,HES1,HNF1A,HNF4A,HNF4G,HNRNPH1,HNRNPK,IRF1,IRF2…
GO:BP	cellular response to steroid hormone stimulus	GO:0071383	3.55428e-09	8.44925	213	303	23	18092	BRCA1,CBFB,CLOCK,EP300,ESR1,ESRRA,FOXA1,HDAC1,HDAC6,LEF1,NCOR1,NR2C1,NR3C1,PHB2,RBFOX2,REST,RUNX1,RXRA,SAFB,SMARCA4,TAF7,TFAP4,ZBTB7A
GO:BP	in utero embryonic development	GO:0001701	4.89956e-09	8.30984	406	303	31	18092	ARNT,BCOR,CEBPB,CHD7,E2F7,E2F8,FOSL1,GABPA,GATA1,GATA2,GATA3,HCFC1,HES1,HNF1A,JUNB,LEF1,MAFF,MYC,NBN,NCOA1,NR2F2,RXRA,SIN3A,SKIL,SMARCB1,SOX6,SRF,TBL1XR1,TBX3,TRIM28,ZNF830
GO:BP	response to oxygen-containing compound	GO:1901700	5.26814e-09	8.27834	1774	303	71	18092	ARID1B,ATF2,ATF4,ATM,BCL11A,BRCA1,CDC5L,CEBPB,CREB1,E2F1,EGR1,EHMT2,ELK1,ESR1,ESRRA,ETS1,EZH2,FOS,FOSL1,FOXA1,FOXA2,GABPA,GATA3,GATA4,HDAC2,HDAC6,HNF1A,HNF4A,IRF3,IRF5,JUN,JUND,KDM1A,KLF16,KLF5,MAX,MBD2,MEF2C,MYB,MYC,NCOA1,NCOA3,NEUROD1,NFE2L2,NR2F2,NR3C1,PHB2,RAD51,RXRA,SETDB1,SIN3A,SMARCA4,SMARCB1,SP1,SPI1,SREBF1,SRF,SRSF4,STAT1,STAT2,STAT3,STAT5A,SUZ12,TAF1,TCF7L2,TFAP4,TRIM24,USF1,XRCC5,ZBTB7…
GO:BP	chordate embryonic development	GO:0043009	7.38822e-09	8.13146	671	303	40	18092	ARNT,ATM,BCOR,BRCA1,CEBPB,CHD7,E2F7,E2F8,EP300,FOSL1,FOXA1,GABPA,GATA1,GATA2,GATA3,HCFC1,HES1,HNF1A,JUNB,LEF1,MAFF,MEF2C,MYC,NBN,NCOA1,NR2F2,PAX5,RXRA,SIN3A,SKI,SKIL,SMARCB1,SOX6,SRF,TBL1XR1,TBX3,TRIM28,ZEB1,ZEB2,ZNF830
GO:BP	positive regulation of multicellular organismal process	GO:0051240	8.69292e-09	8.06083	1478	303	63	18092	AGO2,ARNT,ATF2,ATF4,BCL11A,BCL3,BRCA1,CBFB,CEBPB,CHD7,CREB1,CUX1,E2F1,EGR1,EP300,ETS1,ETV4,EZH2,FOS,FOXA2,GATA2,GATA3,GATA4,HDAC1,HDAC2,HDAC3,HES1,IRF1,IRF3,IRF4,IRF5,JUN,KDM1A,KDM5B,LEF1,MEF2A,MEF2C,MYB,MYC,NCOA3,NFE2L2,NR2C2,PAX8,POU2F2,RB1,REST,RUNX1,RUNX3,SIRT6,SKIL,SMAD1,SOX13,SOX6,SP1,SRF,STAT1,STAT3,TBX21,TCF7L2,USF1,XRCC5,ZBTB7B,ZEB2
GO:BP	circadian rhythm	GO:0007623	9.30285e-09	8.03138	223	303	23	18092	ATF4,BHLHE40,CCAR2,CLOCK,CREB1,CREM,EGR1,EP300,EZH2,HDAC1,HDAC2,HDAC3,HNF4A,JUN,JUND,KDM5A,MTA1,NCOR1,NR2F6,PML,RELB,SIN3A,SREBF1
GO:BP	transcription initiation from RNA polymerase II promoter	GO:0006367	9.31432e-09	8.03085	202	303	22	18092	CBFB,CREB1,ESR1,ESRRA,HNF1A,HNF4A,HNF4G,NR2C1,NR2C2,NR2F1,NR2F6,NR3C1,POLR2G,RXRA,SRF,TAF1,TAF15,TAF7,TAF9B,TBP,TEAD4,TRIM28
GO:BP	viral process	GO:0016032	1.08361e-08	7.96513	940	303	48	18092	ATF7,BRD4,CBX5,CHD1,CREB1,CREB3L1,CTBP1,E2F1,E4F1,EED,EP300,HCFC1,HDAC1,HNRNPK,IRF3,JUN,KDM4A,LEF1,MYC,NBN,NFE2L2,PCBP1,PCBP2,PHB2,PML,POLR2G,PTBP1,RB1,RCOR1,REST,RXRA,SETDB1,SMARCA4,SMARCB1,SP1,STAT1,STAT2,STAT3,TAF1,TBP,TFAP4,TRIM22,TRIM28,USF1,USF2,XRCC5,ZBED1,ZNF639
GO:BP	hormone-mediated signaling pathway	GO:0009755	1.25381e-08	7.90177	205	303	22	18092	BRCA1,CBFB,CLOCK,EP300,ESR1,ESRRA,FOXA1,HDAC1,HDAC6,LEF1,NCOA1,NCOR1,NR2C1,NR3C1,PHB2,RBFOX2,RUNX1,RXRA,SAFB,SMARCA4,TAF7,ZBTB7A
GO:BP	cellular response to lipid	GO:0071396	1.52585e-08	7.81649	595	303	37	18092	ATM,BRCA1,CBFB,CEBPB,CLOCK,CREB1,E2F1,ELK1,EP300,ESR1,ESRRA,FOXA1,HDAC1,HDAC2,HDAC6,IRF3,LEF1,MEF2C,MYB,MYC,NCOA3,NCOR1,NR2C1,NR3C1,PHB2,RBFOX2,REST,RUNX1,RXRA,SAFB,SMARCA4,SREBF1,TAF7,TFAP4,TRIM24,XRCC5,ZBTB7A
GO:BP	embryo development ending in birth or egg hatching	GO:0009792	1.68677e-08	7.77294	689	303	40	18092	ARNT,ATM,BCOR,BRCA1,CEBPB,CHD7,E2F7,E2F8,EP300,FOSL1,FOXA1,GABPA,GATA1,GATA2,GATA3,HCFC1,HES1,HNF1A,JUNB,LEF1,MAFF,MEF2C,MYC,NBN,NCOA1,NR2F2,PAX5,RXRA,SIN3A,SKI,SKIL,SMARCB1,SOX6,SRF,TBL1XR1,TBX3,TRIM28,ZEB1,ZEB2,ZNF830
GO:BP	cell fate commitment	GO:0045165	1.74545e-08	7.75809	275	303	25	18092	BATF,EHMT2,FOXA1,FOXA2,GATA1,GATA2,GATA3,GATA4,HES1,IRF4,MEF2C,MGA,MITF,NANOG,NEUROD1,PML,SMAD1,SMAD5,SOX13,SOX6,STAT3,TAL1,TBX21,TBX3,TCF7L2
GO:BP	protein methylation	GO:0006479	2.43224e-08	7.61399	191	303	21	18092	ASH1L,ASH2L,BCOR,BRCA1,BRD4,CTCF,EED,EHMT2,EZH2,GATA3,KDM1A,KDM4B,MYB,PAX5,PYGO2,RBBP5,RLF,SETDB1,SMARCB1,SUZ12,ZNF274
GO:BP	protein alkylation	GO:0008213	2.43224e-08	7.61399	191	303	21	18092	ASH1L,ASH2L,BCOR,BRCA1,BRD4,CTCF,EED,EHMT2,EZH2,GATA3,KDM1A,KDM4B,MYB,PAX5,PYGO2,RBBP5,RLF,SETDB1,SMARCB1,SUZ12,ZNF274
GO:BP	negative regulation of histone modification	GO:0031057	3.03325e-08	7.51809	47	303	12	18092	BCOR,BRCA1,CTBP1,KDM1A,KDM4B,KDM5A,PAX5,SIN3A,SKI,SMARCB1,SPI1,TAF7
GO:BP	lymphocyte differentiation	GO:0030098	3.03691e-08	7.51757	382	303	29	18092	ATM,BATF,BCL3,CBFB,CHD7,EGR1,EP300,EZH2,GATA3,IKZF1,IRF1,IRF4,LEF1,MYB,PKNOX1,POU2F2,RELB,RUNX1,RUNX3,SOX13,SPI1,SRF,STAT3,TBX21,TCF7,YY1,ZBTB7A,ZBTB7B,ZEB1
GO:BP	regulation of histone methylation	GO:0031060	3.1626e-08	7.49996	72	303	14	18092	BCOR,BRCA1,BRD4,CTCF,EED,EHMT2,GATA3,KDM1A,KDM4B,MYB,PAX5,PYGO2,SMARCB1,ZNF274
GO:BP	methylation	GO:0032259	3.23694e-08	7.48987	383	303	29	18092	ASH1L,ASH2L,BCOR,BRCA1,BRD4,CTCF,EED,EHMT2,EZH2,FOS,GATA3,GATAD2A,KDM1A,KDM4B,MBD2,MTA2,MYB,MYC,PAX5,PRDM10,PYGO2,RBBP5,RLF,SETDB1,SMARCB1,SPI1,SUZ12,TRIM28,ZNF274
GO:BP	intracellular steroid hormone receptor signaling pathway	GO:0030518	3.5895e-08	7.44497	119	303	17	18092	BRCA1,CBFB,CLOCK,EP300,ESR1,FOXA1,HDAC1,HDAC6,NCOR1,NR3C1,PHB2,RBFOX2,RUNX1,SAFB,SMARCA4,TAF7,ZBTB7A
GO:BP	tissue development	GO:0009888	5.82973e-08	7.23435	2161	303	78	18092	ARID2,ASH1L,ATF2,ATF3,ATF4,ATM,BCOR,CBFA2T2,CBFB,CEBPB,CHD7,CLOCK,CREB1,E2F4,E2F7,E2F8,EGR1,EP300,ESR1,ESRRA,ETV4,EZH2,FOS,FOSL2,FOXA1,FOXA2,GATA1,GATA3,GATA4,HDAC1,HDAC2,HES1,HNF1A,HNF4A,IKZF1,JUN,JUNB,KDM5B,KLF5,LEF1,MAFF,MEF2A,MEF2C,MYC,NANOG,NCOA3,NEUROD1,NFIB,NR2F2,PAX5,PAX8,PHB2,PML,PYGO2,RB1,RUNX1,RUNX3,RXRA,SAP30,SIRT6,SKI,SKIL,SMAD1,SMAD5,SOX6,SRF,STAT1,TAL1,TBL1XR1,TBX21,TBX3,TCF7L2,TRI…
GO:BP	histone H3-K9 modification	GO:0061647	6.73838e-08	7.17144	50	303	12	18092	ASH1L,BRCA1,EHMT2,GATA3,KDM1A,KDM4B,MYB,PAX5,SETDB1,SIRT6,SMARCB1,ZNF274
GO:BP	erythrocyte differentiation	GO:0030218	8.03868e-08	7.09482	125	303	17	18092	ARNT,ETS1,GATA1,GATA2,GATA3,IKZF1,PKNOX1,RB1,RBFOX2,SMAD5,SOX6,SPI1,SRF,STAT1,STAT3,TAL1,ZBTB7A
GO:BP	biological process involved in symbiotic interaction	GO:0044403	8.26744e-08	7.08263	996	303	48	18092	ATF7,BRD4,CBX5,CHD1,CREB1,CREB3L1,CTBP1,E2F1,E4F1,EED,EP300,HCFC1,HDAC1,HNRNPK,IRF3,JUN,KDM4A,LEF1,MYC,NBN,NFE2L2,PCBP1,PCBP2,PHB2,PML,POLR2G,PTBP1,RB1,RCOR1,REST,RXRA,SETDB1,SMARCA4,SMARCB1,SP1,STAT1,STAT2,STAT3,TAF1,TBP,TFAP4,TRIM22,TRIM28,USF1,USF2,XRCC5,ZBED1,ZNF639
GO:BP	cellular response to oxygen-containing compound	GO:1901701	8.45405e-08	7.07294	1251	303	55	18092	ARID1B,ATF4,ATM,BCL11A,BRCA1,CDC5L,CEBPB,CREB1,E2F1,EGR1,EHMT2,ELK1,ESR1,ESRRA,ETS1,EZH2,FOS,FOXA2,GABPA,GATA4,HDAC2,HDAC6,HNF4A,IRF3,JUN,KDM1A,KLF16,KLF5,MAX,MEF2C,MYB,MYC,NCOA3,NEUROD1,NFE2L2,NR3C1,PHB2,RAD51,SIN3A,SMARCA4,SMARCB1,SP1,SPI1,SREBF1,SRF,STAT1,STAT3,STAT5A,TAF1,TFAP4,TRIM24,USF1,XRCC5,ZBTB7B,ZEB1
GO:BP	DNA metabolic process	GO:0006259	1.02404e-07	6.98968	967	303	47	18092	ARID2,ATM,BACH1,BATF,BRCA1,CDC5L,CTCF,DACH1,EHMT2,EP300,EZH2,FOS,FOXM1,FUS,GATA3,GATAD2A,HMBOX1,KDM1A,LEF1,MBD2,MCM2,MCM3,MCM5,MTA1,MTA2,MYC,NBN,NFRKB,PML,POLR2G,RAD21,RAD51,RLF,SIRT6,SMARCB1,SMC3,SPI1,TBX21,TCF7,TCF7L2,TRIM28,TRIP13,WRNIP1,XRCC5,YY1,ZBTB7A,ZNF830
GO:BP	gland development	GO:0048732	1.08445e-07	6.96479	458	303	31	18092	ASH1L,ATM,CEBPB,CREB1,E2F7,E2F8,ESR1,ETS1,EZH2,FOXA1,GATA2,GATA3,HES1,HNF1A,HNF4A,JUN,KDM5B,LEF1,MYC,NCOA1,NFIB,PAX8,PHB2,PML,PYGO2,RXRA,SRF,STAT5A,TBX3,USF2,ZBTB7B
GO:BP	negative regulation of cell population proliferation	GO:0008285	1.18201e-07	6.92738	800	303	42	18092	ARID2,ATF2,ATM,CBFA2T3,CEBPB,CTBP1,CTCF,DACH1,E2F1,E2F7,ETS1,FOSL1,GATA1,GATA2,GATA3,HES1,HNF4A,IRF1,JUN,MEF2C,MNT,MYC,NFIB,NR2F2,PHB2,PML,RB1,REST,RUNX3,SIRT6,SIX5,SKI,SMAD1,SMARCB1,SRF,STAT1,STAT3,SUZ12,TFAP4,TRIM24,ZBTB7B,ZEB1
GO:BP	negative regulation of chromatin organization	GO:1905268	1.18745e-07	6.92538	65	303	13	18092	BCOR,BRCA1,CTBP1,KDM1A,KDM4B,KDM5A,PAX5,PHF8,SIN3A,SKI,SMARCB1,SPI1,TAF7
GO:BP	beta-catenin-TCF complex assembly	GO:1904837	1.21637e-07	6.91493	31	303	10	18092	ASH2L,EP300,HDAC1,LEF1,MYC,PYGO2,RBBP5,SMARCA4,TCF7,TCF7L2
GO:BP	response to steroid hormone	GO:0048545	1.44618e-07	6.83978	354	303	27	18092	BRCA1,CBFB,CLOCK,EP300,ESR1,ESRRA,FOS,FOSL1,FOXA1,HDAC1,HDAC6,LEF1,NCOA1,NCOR1,NR2C1,NR3C1,PHB2,RBFOX2,REST,RUNX1,RXRA,SAFB,SMARCA4,SREBF1,TAF7,TFAP4,ZBTB7A
GO:BP	erythrocyte homeostasis	GO:0034101	2.47949e-07	6.60564	134	303	17	18092	ARNT,ETS1,GATA1,GATA2,GATA3,IKZF1,PKNOX1,RB1,RBFOX2,SMAD5,SOX6,SPI1,SRF,STAT1,STAT3,TAL1,ZBTB7A
GO:BP	megakaryocyte differentiation	GO:0030219	2.85277e-07	6.54473	100	303	15	18092	AGO1,ASH2L,CBFB,EP300,GABPA,GATA1,GATA2,HDAC1,MEF2C,NFE2,RBBP5,RUNX1,SIN3A,SRF,TAL1
GO:BP	circulatory system development	GO:0072359	3.09469e-07	6.50938	1219	303	53	18092	AGO1,AGO2,ARID2,ATF2,ATM,BCOR,BRCA1,CHD7,CREB1,CREB3L1,E2F7,E2F8,EGR1,EP300,ETS1,FOSL1,FOXM1,GATA2,GATA3,GATA4,HES1,JUN,JUNB,KLF5,LEF1,MBD2,MEF2A,MEF2C,NCOA6,NFATC1,NFATC3,NFE2L2,NR2F2,PAX8,PKNOX1,PML,RB1,REST,RUNX1,RXRA,SIRT6,SMAD1,SOX6,SP1,SPI1,SRF,STAT1,STAT3,TAL1,TBX21,TBX3,TCF7L2,YY1
GO:BP	myeloid leukocyte differentiation	GO:0002573	3.57318e-07	6.44695	220	303	21	18092	BATF,CBFA2T3,CEBPB,CREB1,ESRRA,FOS,GATA1,GATA2,GATA3,IRF4,JUN,JUNB,LEF1,MEF2C,MITF,MYC,RB1,RELB,RUNX1,SPI1,TAL1
GO:BP	modulation of process of other organism involved in symbiotic interaction	GO:0051817	3.81165e-07	6.41889	102	303	15	18092	CHD1,EP300,HDAC1,JUN,LEF1,MYC,PHB2,REST,RXRA,SMARCA4,SMARCB1,SP1,TFAP4,ZBED1,ZNF639
GO:BP	cellular component organization	GO:0016043	3.96729e-07	6.40151	6576	303	164	18092	AGO1,AGO2,ARID1B,ARID2,ASH1L,ASH2L,ATF2,ATM,BCL11A,BCL3,BCOR,BMI1,BRCA1,BRD4,BRD9,CBFA2T2,CBFB,CBX2,CBX3,CCAR2,CHAMP1,CHD1,CHD4,CHD7,CLOCK,CREB1,CREB3L1,CTBP1,CTCF,CUX1,DPF2,E2F1,E2F4,EED,EHMT2,EP300,EP400,ESR1,ESRRA,ETS1,ETV6,EZH2,FOSL1,FOXA1,FOXA2,FOXM1,FUS,GABPA,GABPB1,GATA1,GATA2,GATA3,GATAD2B,HCFC1,HDAC1,HDAC2,HDAC3,HDAC6,HES1,HMBOX1,HNF1A,HNF4A,HNRNPK,IKZF1,IRF4,JUN,KAT8,KDM1A,KDM4A,KDM4B,K…
GO:BP	regulation of cell cycle process	GO:0010564	5.80227e-07	6.2364	808	303	41	18092	ARID3A,ATM,BMI1,BRCA1,BRD4,CBX3,CBX5,CTCF,DACH1,E2F1,E2F4,E2F6,E2F7,E2F8,E4F1,EED,EHMT2,EP300,EZH2,FOXM1,L3MBTL2,LEF1,MAX,MGA,MTA3,NBN,NEUROD1,PHB2,PML,RAD21,RAD51,RB1,RBM14,RNF2,SIN3A,SUZ12,TAF1,TFAP4,TRIP13,ZNF207,ZNF830
GO:BP	regulation of signal transduction by p53 class mediator	GO:1901796	7.19e-07	6.14327	184	303	19	18092	ATM,BRCA1,CHD4,EHMT2,EP300,HDAC1,HDAC2,HNRNPK,KDM1A,MTA2,NBN,PHF20,PML,TAF1,TAF15,TAF7,TAF9B,TBP,TRIM24
GO:BP	tube development	GO:0035295	8.55267e-07	6.0679	1178	303	51	18092	AGO1,AGO2,ARID2,ATF2,BRCA1,CBFA2T2,CHD7,CREB1,CREB3L1,E2F7,E2F8,EP300,ESR1,ETS1,FOXA1,FOXM1,GATA2,GATA3,GATA4,HES1,JUN,JUNB,KDM5B,KLF5,LEF1,MEF2C,MYC,NFE2L2,NFIB,NR2F2,PAX8,PHB2,PKNOX1,PML,RB1,RUNX1,SIRT6,SKI,SMAD1,SMAD5,SP1,SPI1,SREBF1,SRF,STAT1,STAT3,TAL1,TBX21,TBX3,ZEB1,ZEB2
GO:BP	negative regulation of developmental process	GO:0051093	1.0376e-06	5.98397	1000	303	46	18092	AGO1,ATF2,BCL11A,BCOR,CBFB,CREB3L1,DPF2,E2F1,EZH2,FOXA1,FOXA2,FOXM1,GABPA,GATA1,GATA2,GATA3,HDAC2,HES1,IRF1,LEF1,MEIS2,MYC,NFATC1,NFATC3,NFE2L2,NFIB,PAX8,PML,PTBP1,RB1,REST,RUNX1,RUNX3,SKI,SKIL,SOX6,STAT1,STAT3,SUZ12,TAL1,TBX21,TBX3,YY1,ZBTB7B,ZEB1,ZHX2
GO:BP	regulation of intracellular steroid hormone receptor signaling pathway	GO:0033143	1.1101e-06	5.95464	77	303	13	18092	BRCA1,CBFB,CLOCK,EP300,ESR1,FOXA1,HDAC1,HDAC6,NCOR1,PHB2,RUNX1,SMARCA4,ZBTB7A
GO:BP	reproductive process	GO:0022414	1.12141e-06	5.95024	1538	303	60	18092	AGO2,ARNT,ASH1L,ATM,CBX2,CEBPB,CHD7,CLOCK,CREM,DACH1,E2F1,E2F7,E2F8,EGR1,EHMT2,ESR1,ETS1,ETV6,FOS,FOSL1,FOXA1,GATA1,GATA2,GATA3,GATA4,HDAC2,HES1,HNF1A,HNF4A,JUNB,KDM5A,KDM5B,LEF1,MAFF,MBD2,MYC,NBN,NCOA1,NR2C2,NR2F2,PAX5,PHB2,PYGO2,RAD21,RAD51,RNF2,RXRA,SIX5,SKIL,SMAD1,SMAD5,SMC3,STAT3,TBP,TBX3,TRIM28,TRIP13,YY1,ZNF318,ZNF830
GO:BP	positive regulation of viral transcription	GO:0050434	1.16879e-06	5.93226	38	303	10	18092	CHD1,EP300,JUN,LEF1,POLR2G,SMARCA4,SMARCB1,SP1,TFAP4,ZNF639
GO:BP	reproduction	GO:0000003	1.21003e-06	5.9172	1541	303	60	18092	AGO2,ARNT,ASH1L,ATM,CBX2,CEBPB,CHD7,CLOCK,CREM,DACH1,E2F1,E2F7,E2F8,EGR1,EHMT2,ESR1,ETS1,ETV6,FOS,FOSL1,FOXA1,GATA1,GATA2,GATA3,GATA4,HDAC2,HES1,HNF1A,HNF4A,JUNB,KDM5A,KDM5B,LEF1,MAFF,MBD2,MYC,NBN,NCOA1,NR2C2,NR2F2,PAX5,PHB2,PYGO2,RAD21,RAD51,RNF2,RXRA,SIX5,SKIL,SMAD1,SMAD5,SMC3,STAT3,TBP,TBX3,TRIM28,TRIP13,YY1,ZNF318,ZNF830
GO:BP	response to stress	GO:0006950	1.21035e-06	5.91709	4199	303	118	18092	ARID1B,ARID2,ARID3A,ARNT,ASH1L,ASH2L,ATF2,ATF3,ATF4,ATM,BACH1,BATF,BCL3,BRCA1,BRD4,CBFA2T3,CBX1,CBX3,CBX5,CCAR2,CDC5L,CEBPB,CLOCK,CREB1,CREB3L1,E2F1,E2F4,E2F7,E2F8,EGR1,EHMT2,ELF4,EP300,ESR1,ETS1,EZH2,FOS,FOSL1,FOXA2,FOXK2,FOXM1,FUS,GATA1,GATA2,GATA3,GATA4,HDAC1,HDAC2,HDAC3,HDAC6,HNF1A,HNF4A,HNRNPK,IRF1,IRF2,IRF3,IRF4,IRF5,JUN,KDM1A,MAFF,MAFK,MAX,MCM2,MCM3,MCM5,MEF2C,MTA1,MYB,MYC,NBN,NCOA6,NCOR1,…
GO:BP	response to stimulus	GO:0050896	1.21043e-06	5.91706	9469	303	211	18092	AGO1,AGO2,ARID1B,ARID2,ARID3A,ARNT,ASH1L,ASH2L,ATF2,ATF3,ATF4,ATM,BACH1,BATF,BCL11A,BCL3,BHLHE40,BRCA1,BRD4,CBFA2T2,CBFA2T3,CBFB,CBX1,CBX3,CBX5,CC2D1A,CCAR2,CDC5L,CEBPB,CHD4,CHD7,CLOCK,CREB1,CREB3L1,CREM,DACH1,DPF2,E2F1,E2F4,E2F7,E2F8,EED,EGR1,EHMT2,ELF1,ELF4,ELK1,EP300,ESR1,ESRRA,ETS1,EZH2,FOS,FOSL1,FOXA1,FOXA2,FOXK2,FOXM1,FUS,GABPA,GATA1,GATA2,GATA3,GATA4,HCFC1,HDAC1,HDAC2,HDAC3,HDAC6,HES1,HNF1…
GO:BP	DNA damage response, signal transduction by p53 class mediator	GO:0030330	1.29755e-06	5.88687	111	303	15	18092	ARID3A,ATM,BATF,BCL3,BRCA1,E2F1,E2F4,E2F7,E2F8,EP300,FOXM1,KDM1A,NBN,PML,TFAP4
GO:BP	modulation by host of symbiont process	GO:0051851	1.47888e-06	5.83007	64	303	12	18092	CHD1,EP300,HDAC1,JUN,LEF1,REST,SMARCA4,SMARCB1,SP1,TFAP4,ZBED1,ZNF639
GO:BP	tube morphogenesis	GO:0035239	1.48562e-06	5.82809	975	303	45	18092	AGO1,AGO2,ARID2,ATF2,BRCA1,CHD7,CREB3L1,E2F7,E2F8,ESR1,ETS1,FOXA1,FOXM1,GATA2,GATA3,GATA4,HES1,JUN,JUNB,KDM5B,KLF5,LEF1,MEF2C,MYC,NFE2L2,NFIB,NR2F2,PAX8,PHB2,PKNOX1,PML,RUNX1,SIRT6,SKI,SMAD1,SP1,SPI1,SRF,STAT1,STAT3,TAL1,TBX21,TBX3,ZEB1,ZEB2
GO:BP	histone H3-K9 methylation	GO:0051567	1.54872e-06	5.81003	39	303	10	18092	ASH1L,BRCA1,EHMT2,KDM1A,KDM4B,MYB,PAX5,SETDB1,SMARCB1,ZNF274
GO:BP	regulation of viral transcription	GO:0046782	1.78684e-06	5.74792	65	303	12	18092	CHD1,EP300,HDAC1,JUN,LEF1,POLR2G,REST,SMARCA4,SMARCB1,SP1,TFAP4,ZNF639
GO:BP	muscle structure development	GO:0061061	1.90169e-06	5.72086	672	303	36	18092	ATF3,CHD7,CREB1,EGR1,EP300,EZH2,FOS,GATA4,HES1,KDM1A,KLF5,LEF1,MAFF,MEF2A,MEF2B,MEF2C,NFATC1,NFATC3,NR2F2,PAX5,PTBP1,RB1,REST,RXRA,SAP30,SIRT6,SKI,SKIL,SOX6,SRF,TBX3,TCF12,TCF7L2,TEAD4,YY1,ZEB1
GO:BP	embryonic organ development	GO:0048568	1.94137e-06	5.71189	455	303	29	18092	ARID2,ARNT,ATF4,CEBPB,CHD7,E2F7,E2F8,GATA1,GATA2,GATA3,GATA4,HES1,JUNB,LEF1,MBD2,MEF2C,NCOA1,NEUROD1,NR2F2,PAX5,PAX8,PBX3,SRF,TAL1,TBX21,TBX3,TEAD4,TRIM28,ZEB1
GO:BP	CD4-positive, alpha-beta T cell differentiation	GO:0043367	2.136e-06	5.6704	81	303	13	18092	BATF,BCL3,CBFB,GATA3,IRF4,LEF1,MYB,RELB,RUNX1,RUNX3,STAT3,TBX21,ZBTB7B
GO:BP	regulation of leukocyte differentiation	GO:1902105	2.1603e-06	5.66549	292	303	23	18092	CBFB,CEBPB,CREB1,ESRRA,FOS,GATA2,GATA3,IRF1,IRF4,JUN,LEF1,MITF,MYB,MYC,RB1,RUNX1,RUNX3,SOX13,TAL1,TBX21,TCF7,ZBTB7B,ZEB1
GO:BP	regulation of megakaryocyte differentiation	GO:0045652	2.50071e-06	5.60194	82	303	13	18092	AGO1,ASH2L,CBFB,EP300,GABPA,GATA1,GATA2,HDAC1,MEF2C,NFE2,RBBP5,RUNX1,SIN3A
GO:BP	signal transduction in response to DNA damage	GO:0042770	3.08606e-06	5.5106	137	303	16	18092	ARID3A,ATM,BATF,BCL3,BRCA1,CDC5L,E2F1,E2F4,E2F7,E2F8,EP300,FOXM1,KDM1A,NBN,PML,TFAP4
GO:BP	carbon catabolite regulation of transcription	GO:0045990	3.18827e-06	5.49644	5	303	5	18092	FOXA2,NCOA1,SRF,USF1,USF2
GO:BP	carbon catabolite activation of transcription	GO:0045991	3.18827e-06	5.49644	5	303	5	18092	FOXA2,NCOA1,SRF,USF1,USF2
GO:BP	cellular component organization or biogenesis	GO:0071840	4.62861e-06	5.33455	6767	303	164	18092	AGO1,AGO2,ARID1B,ARID2,ASH1L,ASH2L,ATF2,ATM,BCL11A,BCL3,BCOR,BMI1,BRCA1,BRD4,BRD9,CBFA2T2,CBFB,CBX2,CBX3,CCAR2,CHAMP1,CHD1,CHD4,CHD7,CLOCK,CREB1,CREB3L1,CTBP1,CTCF,CUX1,DPF2,E2F1,E2F4,EED,EHMT2,EP300,EP400,ESR1,ESRRA,ETS1,ETV6,EZH2,FOSL1,FOXA1,FOXA2,FOXM1,FUS,GABPA,GABPB1,GATA1,GATA2,GATA3,GATAD2B,HCFC1,HDAC1,HDAC2,HDAC3,HDAC6,HES1,HMBOX1,HNF1A,HNF4A,HNRNPK,IKZF1,IRF4,JUN,KAT8,KDM1A,KDM4A,KDM4B,K…
GO:BP	myeloid cell homeostasis	GO:0002262	4.95076e-06	5.30533	162	303	17	18092	ARNT,ETS1,GATA1,GATA2,GATA3,IKZF1,PKNOX1,RB1,RBFOX2,SMAD5,SOX6,SPI1,SRF,STAT1,STAT3,TAL1,ZBTB7A
GO:BP	developmental process involved in reproduction	GO:0003006	6.11385e-06	5.21369	1020	303	45	18092	ARNT,ASH1L,ATM,CBX2,CEBPB,CHD7,CLOCK,CREM,DACH1,E2F1,E2F7,E2F8,EHMT2,ESR1,FOSL1,FOXA1,GATA1,GATA2,GATA3,GATA4,HES1,HNF1A,HNF4A,JUNB,KDM5A,KDM5B,LEF1,MYC,NCOA1,NR2C2,NR2F2,PAX5,PHB2,PYGO2,RNF2,RXRA,SIX5,SKIL,SMAD5,TBP,TBX3,TRIM28,TRIP13,YY1,ZNF830
GO:BP	cell cycle process	GO:0022402	6.4765e-06	5.18866	1447	303	56	18092	ARID3A,ATF2,ATM,BACH1,BMI1,BRCA1,BRD4,CBX3,CBX5,CHAMP1,CTCF,DACH1,E2F1,E2F4,E2F6,E2F7,E2F8,E4F1,EED,EHMT2,EP300,EZH2,FOXM1,HDAC3,IRF1,L3MBTL2,LEF1,MAX,MCM2,MCM3,MCM5,MGA,MTA3,MYBL2,MYC,NBN,NCOR1,NEUROD1,PHB2,PHF8,PML,RAD21,RAD51,RB1,RBM14,RNF2,SIN3A,SKIL,SMC3,SUZ12,TAF1,TCF7L2,TFAP4,TRIP13,ZNF207,ZNF830
GO:BP	DNA alkylation	GO:0006305	8.51087e-06	5.07003	74	303	12	18092	BRCA1,CTCF,EHMT2,EZH2,FOS,GATAD2A,MBD2,MTA2,MYC,RLF,SPI1,TRIM28
GO:BP	DNA methylation	GO:0006306	8.51087e-06	5.07003	74	303	12	18092	BRCA1,CTCF,EHMT2,EZH2,FOS,GATAD2A,MBD2,MTA2,MYC,RLF,SPI1,TRIM28
GO:BP	modulation of process of other organism	GO:0035821	8.75635e-06	5.05768	127	303	15	18092	CHD1,EP300,HDAC1,JUN,LEF1,MYC,PHB2,REST,RXRA,SMARCA4,SMARCB1,SP1,TFAP4,ZBED1,ZNF639
GO:BP	T cell differentiation	GO:0030217	9.37315e-06	5.02811	263	303	21	18092	BATF,BCL3,CBFB,CHD7,EGR1,GATA3,IRF1,IRF4,LEF1,MYB,PKNOX1,RELB,RUNX1,RUNX3,SOX13,SRF,STAT3,TBX21,TCF7,ZBTB7B,ZEB1
GO:BP	striated muscle tissue development	GO:0014706	9.64494e-06	5.0157	399	303	26	18092	ARID2,ATF3,CHD7,CREB1,EGR1,EP300,FOS,GATA4,KLF5,LEF1,MAFF,MEF2A,MEF2C,NR2F2,PAX5,RB1,RXRA,SAP30,SIRT6,SKI,SKIL,SMAD1,SOX6,SRF,TBX3,YY1
GO:BP	stem cell differentiation	GO:0048863	1.07313e-05	4.96935	265	303	21	18092	BATF,CBFB,ESR1,FOXA1,GATA1,GATA2,GATA3,GATA4,HES1,MEF2C,MYB,NFE2L2,REST,RUNX1,SOX6,SRF,STAT3,TAL1,TCF12,XRCC5,ZEB2
GO:BP	alpha-beta T cell differentiation	GO:0046632	1.0992e-05	4.95892	110	303	14	18092	BATF,BCL3,CBFB,GATA3,IRF1,IRF4,LEF1,MYB,RELB,RUNX1,RUNX3,STAT3,TBX21,ZBTB7B
GO:BP	multicellular organismal process	GO:0032501	1.14615e-05	4.94076	8065	303	185	18092	AGO1,AGO2,ARID1B,ARID2,ARNT,ASH1L,ASH2L,ATF2,ATF3,ATF4,ATM,BATF,BCL11A,BCL3,BCOR,BHLHE40,BMI1,BRCA1,CBFA2T2,CBFA2T3,CBFB,CBX2,CBX5,CEBPB,CHD7,CLOCK,CREB1,CREB3L1,CREM,CUX1,DACH1,DPF2,E2F1,E2F4,E2F7,E2F8,E4F1,EBF1,EED,EGR1,EHMT2,ELF1,EP300,ESR1,ESRRA,ETS1,ETV4,ETV6,EZH2,FOS,FOSL1,FOSL2,FOXA1,FOXA2,FOXM1,GABPA,GATA1,GATA2,GATA3,GATA4,HCFC1,HDAC1,HDAC2,HDAC3,HDAC6,HES1,HNF1A,HNF4A,HNRNPK,IKZF1,IRF1,…
GO:BP	regulation of histone H3-K9 methylation	GO:0051570	1.1916e-05	4.92387	25	303	8	18092	BRCA1,EHMT2,KDM1A,KDM4B,MYB,PAX5,SMARCB1,ZNF274
GO:BP	histone H3-K4 methylation	GO:0051568	1.20474e-05	4.91911	61	303	11	18092	ASH1L,ASH2L,BCOR,BRCA1,EHMT2,GATA3,KDM1A,MYB,PYGO2,RBBP5,RLF
GO:BP	peptidyl-amino acid modification	GO:0018193	1.23307e-05	4.90901	1313	303	52	18092	ARNT,ASH1L,ASH2L,ATF2,ATM,BCL11A,BCOR,BRCA1,BRD4,CLOCK,CTBP1,CTCF,EED,EGR1,EHMT2,EP300,EP400,EZH2,GATA1,GATA2,GATA3,HCFC1,HDAC2,HDAC6,HES1,HNF1A,IRF4,KAT8,KDM1A,KDM4B,LEF1,MYB,NCOA1,NCOA3,PAX5,PHF20,PYGO2,RBBP5,RLF,SETDB1,SIN3A,SMARCB1,SPI1,STAT3,SUZ12,TAF1,TAF7,TAL1,TRIM28,ZBED1,ZNF274,ZZZ3
GO:BP	regulation of peptidyl-lysine acetylation	GO:2000756	1.44297e-05	4.84074	62	303	11	18092	BRCA1,CTBP1,CTCF,GATA2,GATA3,HDAC2,PYGO2,SIN3A,SMARCB1,SPI1,TAF7
GO:BP	positive regulation of cell cycle	GO:0045787	1.53309e-05	4.81443	408	303	26	18092	ARID3A,ATM,BRCA1,BRD4,E2F1,E2F4,E2F7,E2F8,EP300,EZH2,FOSL1,FOXA1,HCFC1,HES1,LEF1,MEIS2,MTA3,MYC,PHB2,PML,RAD21,RB1,SIN3A,TAL1,TBX3,TFAP4
GO:BP	cell cycle checkpoint	GO:0000075	1.70179e-05	4.7691	222	303	19	18092	ARID3A,ATF2,ATM,BRCA1,BRD4,CCAR2,CDC5L,CLOCK,E2F1,E2F4,E2F7,E2F8,EP300,NBN,PML,RB1,TRIP13,ZNF207,ZNF830
GO:BP	DNA damage checkpoint	GO:0000077	1.72342e-05	4.76361	154	303	16	18092	ARID3A,ATF2,ATM,BRCA1,BRD4,CCAR2,CDC5L,CLOCK,E2F1,E2F4,E2F7,E2F8,EP300,NBN,PML,ZNF830
GO:BP	anatomical structure morphogenesis	GO:0009653	2.08809e-05	4.68025	2865	303	87	18092	AGO1,AGO2,ARID2,ASH1L,ATF2,ATF4,ATM,BCL11A,BCL3,BCOR,BRCA1,CEBPB,CHD7,CREB1,CREB3L1,CUX1,E2F4,E2F7,E2F8,EP300,ESR1,ETS1,FOXA1,FOXA2,FOXM1,GABPA,GATA1,GATA2,GATA3,GATA4,HDAC1,HDAC2,HDAC6,HES1,HNF1A,HNF4A,JUN,JUNB,KDM5B,KLF5,LEF1,MEF2A,MEF2C,MEIS2,MYC,NANOG,NCOA1,NEUROD1,NFATC1,NFE2L2,NFIB,NFIC,NR2F2,PAX5,PAX8,PBX3,PHB2,PKNOX1,PML,RB1,RBFOX2,RNF2,RUNX1,RXRA,SIN3A,SIRT6,SKI,SKIL,SMAD1,SMAD5,SOX13,SO…
GO:BP	DNA methylation or demethylation	GO:0044728	2.37076e-05	4.62511	98	303	13	18092	BRCA1,CTCF,EHMT2,EZH2,FOS,GATA3,GATAD2A,MBD2,MTA2,MYC,RLF,SPI1,TRIM28
GO:BP	regulation of stem cell differentiation	GO:2000736	2.47715e-05	4.60605	117	303	14	18092	CBFB,GATA1,GATA2,GATA3,GATA4,HES1,MYB,NFE2L2,REST,RUNX1,SOX6,STAT3,TAL1,TCF12
GO:BP	muscle tissue development	GO:0060537	2.52539e-05	4.59767	418	303	26	18092	ARID2,ATF3,CHD7,CREB1,EGR1,EP300,FOS,GATA4,KLF5,LEF1,MAFF,MEF2A,MEF2C,NR2F2,PAX5,RB1,RXRA,SAP30,SIRT6,SKI,SKIL,SMAD1,SOX6,SRF,TBX3,YY1
GO:BP	negative regulation of cell differentiation	GO:0045596	2.74469e-05	4.56151	709	303	35	18092	BCL11A,CBFB,DPF2,E2F1,EZH2,FOXA1,FOXA2,GABPA,GATA2,GATA3,HES1,IRF1,MEIS2,MYC,NFATC1,NFATC3,NFE2L2,PTBP1,RB1,REST,RUNX1,RUNX3,SKI,SKIL,SOX6,STAT1,STAT3,SUZ12,TAL1,TBX21,TBX3,YY1,ZBTB7B,ZEB1,ZHX2
GO:BP	hematopoietic progenitor cell differentiation	GO:0002244	3.17699e-05	4.49798	183	303	17	18092	BATF,CBFB,DPF2,GATA1,GATA2,GATA3,HES1,MYB,NFE2L2,REST,RUNX1,SIN3A,SPI1,SRF,TAL1,TCF12,XRCC5
GO:BP	regulation of RNA splicing	GO:0043484	3.27573e-05	4.48469	161	303	16	18092	FUS,HNRNPH1,HNRNPK,HNRNPL,HNRNPLL,PTBP1,RBFOX2,RBM22,RBM25,RBM39,REST,SNRNP70,SRSF4,SRSF7,U2AF2,ZBTB7A
GO:BP	circadian regulation of gene expression	GO:0032922	3.38691e-05	4.4702	67	303	11	18092	ATF4,BHLHE40,CLOCK,EGR1,HDAC1,HDAC2,HDAC3,KDM5A,MTA1,PML,RELB
GO:BP	CD4-positive, alpha-beta T cell activation	GO:0035710	3.44229e-05	4.46315	101	303	13	18092	BATF,BCL3,CBFB,GATA3,IRF4,LEF1,MYB,RELB,RUNX1,RUNX3,STAT3,TBX21,ZBTB7B
GO:BP	reproductive structure development	GO:0048608	3.50838e-05	4.45489	455	303	27	18092	ARNT,ASH1L,ATM,CEBPB,CHD7,E2F7,E2F8,ESR1,FOSL1,FOXA1,GATA1,GATA2,GATA3,GATA4,HES1,HNF1A,JUNB,KDM5A,KDM5B,LEF1,MYC,NCOA1,NR2F2,RXRA,TBX3,TRIM28,ZNF830
GO:BP	regulation of gene expression, epigenetic	GO:0040029	3.6016e-05	4.4435	208	303	18	18092	ARID1B,BMI1,BRCA1,CTBP1,CTCF,EED,EP300,EZH2,HDAC2,HDAC6,MIER1,MTA1,SIN3A,SIRT6,SMARCA5,SPI1,SUZ12,TBP
GO:BP	pattern specification process	GO:0007389	3.846e-05	4.41499	457	303	27	18092	ATM,BCOR,BHLHE40,BMI1,EED,EP300,FOXA1,FOXA2,GATA4,HES1,LEF1,MEF2C,MEIS2,NEUROD1,NR2F2,PAX8,PBX3,RNF2,SKI,SMAD1,SMAD5,SRF,TBX21,TBX3,YY1,ZEB1,ZEB2
GO:BP	positive regulation of myeloid cell differentiation	GO:0045639	3.88651e-05	4.41044	102	303	13	18092	ARNT,CREB1,ETS1,FOS,GATA1,GATA2,JUN,LEF1,RB1,RUNX1,STAT1,STAT3,TAL1
GO:BP	reproductive system development	GO:0061458	4.02597e-05	4.39513	458	303	27	18092	ARNT,ASH1L,ATM,CEBPB,CHD7,E2F7,E2F8,ESR1,FOSL1,FOXA1,GATA1,GATA2,GATA3,GATA4,HES1,HNF1A,JUNB,KDM5A,KDM5B,LEF1,MYC,NCOA1,NR2F2,RXRA,TBX3,TRIM28,ZNF830
GO:BP	response to cytokine	GO:0034097	4.17296e-05	4.37956	1242	303	49	18092	BATF,BRCA1,CBFB,CDC5L,CEBPB,CREB1,EED,EGR1,ELF1,ETS1,FOS,FOSL1,FOXA2,GATA3,IRF1,IRF2,IRF3,IRF4,IRF5,JUN,JUNB,KDM5B,KLF5,LEF1,MCM2,MYBL2,MYC,MYNN,NANOG,NFE2L2,NFYB,PML,RELB,RUNX1,SKIL,SMARCA4,SMARCA5,SPI1,SRF,SRSF7,STAT1,STAT2,STAT3,STAT5A,TCF7,TRIM22,XRCC5,YY1,ZEB1
GO:BP	RNA splicing	GO:0008380	4.21379e-05	4.37533	459	303	27	18092	CCAR2,CDC5L,FIP1L1,FUS,HNRNPH1,HNRNPK,HNRNPL,HNRNPLL,KDM1A,PCBP1,PCBP2,POLR2G,PRPF4,PTBP1,RBFOX2,RBM22,RBM25,RBM39,REST,SNRNP70,SRSF4,SRSF7,TAF15,U2AF1,U2AF2,ZBTB7A,ZNF830
GO:BP	DNA integrity checkpoint	GO:0031570	4.26902e-05	4.36967	164	303	16	18092	ARID3A,ATF2,ATM,BRCA1,BRD4,CCAR2,CDC5L,CLOCK,E2F1,E2F4,E2F7,E2F8,EP300,NBN,PML,ZNF830
GO:BP	eye development	GO:0001654	4.46827e-05	4.34986	400	303	25	18092	ATF4,CHD7,GATA3,HDAC1,HDAC2,JUN,KDM5B,MAX,MEIS2,MITF,NEUROD1,PBX3,PKNOX1,PYGO2,RXRA,SIX5,SKI,SKIL,SMARCA4,SRF,STAT3,YY1,ZEB1,ZEB2,ZHX2
GO:BP	regulation of DNA-binding transcription factor activity	GO:0051090	5.05001e-05	4.29671	463	303	27	18092	ATF2,BHLHE40,CLOCK,EP300,ESR1,EZH2,FOS,FOSL1,FOXA1,FOXA2,HDAC2,HES1,JUN,KDM1A,KDM5A,NEUROD1,PHB2,RB1,RNF2,SMARCA4,SMARCB1,SRF,STAT3,TAF1,TCF7L2,TRIM22,ZBTB7A
GO:BP	visual system development	GO:0150063	5.43744e-05	4.26461	404	303	25	18092	ATF4,CHD7,GATA3,HDAC1,HDAC2,JUN,KDM5B,MAX,MEIS2,MITF,NEUROD1,PBX3,PKNOX1,PYGO2,RXRA,SIX5,SKI,SKIL,SMARCA4,SRF,STAT3,YY1,ZEB1,ZEB2,ZHX2
GO:BP	protein-DNA complex disassembly	GO:0032986	5.54477e-05	4.25612	20	303	7	18092	ARID2,MYC,NFE2,SMARCA4,SMARCB1,SMARCC2,SMARCE1
GO:BP	cell cycle arrest	GO:0007050	6.06671e-05	4.21705	240	303	19	18092	ARID3A,ATM,BRCA1,E2F1,E2F4,E2F7,E2F8,E4F1,EP300,FOXM1,IRF1,MYC,NBN,NEUROD1,PML,RB1,SKIL,TCF7L2,TFAP4
GO:BP	muscle organ development	GO:0007517	6.08736e-05	4.21557	348	303	23	18092	ATF3,CHD7,CREB1,EGR1,EP300,FOS,KLF5,LEF1,MAFF,MEF2A,MEF2B,MEF2C,NR2F2,PAX5,RB1,RXRA,SAP30,SIRT6,SKI,SKIL,SOX6,TCF12,TEAD4
GO:BP	regulation of binding	GO:0051098	6.45797e-05	4.1899	378	303	24	18092	BCL3,E2F1,EP300,GATA1,GATA3,HDAC2,HES1,HMBOX1,IRF4,JUN,KDM1A,LEF1,MBD2,MYC,NEUROD1,PYGO2,RB1,SIN3A,SKI,TAF1,TCF7L2,TFAP4,TRIM28,ZBTB7A
GO:BP	maintenance of cell number	GO:0098727	6.55222e-05	4.18361	169	303	16	18092	EZH2,GATA2,HES1,MYC,NANOG,NCOA3,PAX8,POLR2G,REST,SKI,SMC3,SPI1,STAT3,TAL1,TBX3,ZHX2
GO:BP	regulation of histone acetylation	GO:0035065	6.74502e-05	4.17102	56	303	10	18092	BRCA1,CTBP1,CTCF,GATA2,GATA3,PYGO2,SIN3A,SMARCB1,SPI1,TAF7
GO:BP	sensory system development	GO:0048880	7.26373e-05	4.13884	410	303	25	18092	ATF4,CHD7,GATA3,HDAC1,HDAC2,JUN,KDM5B,MAX,MEIS2,MITF,NEUROD1,PBX3,PKNOX1,PYGO2,RXRA,SIX5,SKI,SKIL,SMARCA4,SRF,STAT3,YY1,ZEB1,ZEB2,ZHX2
GO:BP	regulation of fibroblast proliferation	GO:0048145	7.36024e-05	4.13311	89	303	12	18092	BMI1,CREB1,DACH1,E2F1,ESR1,FOSL2,JUN,MYB,MYC,PML,SIRT6,SKI
GO:BP	mitotic cell cycle	GO:0000278	7.39774e-05	4.1309	1069	303	44	18092	ARID3A,ATF2,ATM,BACH1,BRCA1,BRD4,CDC5L,CHAMP1,E2F1,E2F4,E2F6,E2F7,E2F8,E4F1,EP300,EZH2,FOXA1,FOXM1,HES1,MAX,MCM2,MCM3,MCM5,MEIS2,MTA3,MYB,MYBL2,MYC,NBN,PHB2,PHF8,PML,RAD21,RAD51,RB1,RNF2,SIN3A,SMC3,TAL1,TFAP4,THAP1,TRIP13,ZNF207,ZNF830
GO:BP	vasculature development	GO:0001944	7.93096e-05	4.10067	847	303	38	18092	AGO1,AGO2,ARID2,ATF2,BRCA1,CHD7,CREB3L1,E2F7,E2F8,EGR1,ETS1,FOSL1,FOXM1,GATA2,GATA4,HES1,JUN,JUNB,KLF5,LEF1,MEF2C,NFATC1,NFATC3,NFE2L2,NR2F2,PKNOX1,PML,RUNX1,SIRT6,SMAD1,SP1,SPI1,SRF,STAT1,STAT3,TAL1,TBX3,TCF7L2
GO:BP	fibroblast proliferation	GO:0048144	8.36686e-05	4.07744	90	303	12	18092	BMI1,CREB1,DACH1,E2F1,ESR1,FOSL2,JUN,MYB,MYC,PML,SIRT6,SKI
GO:BP	hematopoietic stem cell differentiation	GO:0060218	8.36686e-05	4.07744	90	303	12	18092	BATF,CBFB,GATA1,GATA2,GATA3,MYB,NFE2L2,RUNX1,SRF,TAL1,TCF12,XRCC5
GO:BP	alpha-beta T cell activation	GO:0046631	9.4355e-05	4.02523	151	303	15	18092	BATF,BCL3,CBFB,ELF4,GATA3,IRF1,IRF4,LEF1,MYB,RELB,RUNX1,RUNX3,STAT3,TBX21,ZBTB7B
GO:BP	ATP-dependent chromatin remodeling	GO:0043044	9.4951e-05	4.0225	91	303	12	18092	ARID1B,CHD4,GATAD2B,HDAC1,HDAC2,MBD2,MTA2,SMARCA4,SMARCA5,SMARCB1,SMARCC2,SMARCE1
GO:BP	epithelium development	GO:0060429	0.000107955	3.96676	1361	303	51	18092	ATF4,ATM,CBFA2T2,CBFB,CEBPB,CHD7,CLOCK,CREB1,E2F4,E2F7,E2F8,EP300,ESR1,ETV4,EZH2,FOSL2,FOXA1,GATA3,GATA4,HDAC1,HDAC2,HES1,HNF4A,JUN,KDM5B,KLF5,LEF1,MAFF,MEF2C,MYC,NCOA3,NEUROD1,NFIB,PAX8,PHB2,PML,PYGO2,RUNX1,RXRA,SIRT6,SKI,SKIL,SMAD1,SMAD5,SRF,STAT1,TBX21,TBX3,TRIM28,ZEB1,ZEB2
GO:BP	mRNA splicing, via spliceosome	GO:0000398	0.000125768	3.90043	362	303	23	18092	CDC5L,FIP1L1,FUS,HNRNPH1,HNRNPK,HNRNPL,KDM1A,PCBP1,PCBP2,POLR2G,PRPF4,PTBP1,RBFOX2,RBM22,RBM25,RBM39,REST,SNRNP70,SRSF4,SRSF7,U2AF1,U2AF2,ZBTB7A
GO:BP	RNA splicing, via transesterification reactions with bulged adenosine as nucleophile	GO:0000377	0.000125768	3.90043	362	303	23	18092	CDC5L,FIP1L1,FUS,HNRNPH1,HNRNPK,HNRNPL,KDM1A,PCBP1,PCBP2,POLR2G,PRPF4,PTBP1,RBFOX2,RBM22,RBM25,RBM39,REST,SNRNP70,SRSF4,SRSF7,U2AF1,U2AF2,ZBTB7A
GO:BP	nervous system development	GO:0007399	0.000128845	3.88993	2506	303	77	18092	ARID1B,ATF4,ATM,BCL11A,BHLHE40,CBFA2T2,CEBPB,CHD7,CREB1,CUX1,DPF2,E2F1,EED,EHMT2,EP300,ETS1,ETV6,EZH2,FOS,FOXA1,FOXA2,GATA2,GATA3,HDAC1,HDAC2,HDAC6,HES1,JUN,KDM1A,LEF1,MAFK,MEF2A,MEF2C,MEIS2,MYB,MYC,NCOA1,NCOA6,NEUROD1,NFE2L2,NFIB,NR2C2,NR2F1,NR2F2,NR2F6,PAX5,PAX8,PBX3,PHF8,PYGO2,RB1,RBFOX2,REST,RUNX1,RUNX3,SIN3A,SKI,SKIL,SMAD1,SMARCA4,SMARCB1,SMARCC2,SMARCE1,SOX13,SOX6,SRF,STAT3,SUZ12,TAF1,TAL1,…
GO:BP	somatic stem cell population maintenance	GO:0035019	0.00013205	3.87926	76	303	11	18092	GATA2,HES1,MYC,NANOG,PAX8,POLR2G,REST,SKI,SPI1,STAT3,ZHX2
GO:BP	chromatin organization involved in regulation of transcription	GO:0034401	0.000134068	3.87268	155	303	15	18092	ARID1B,BMI1,CTBP1,EED,EZH2,HDAC1,HDAC2,MBD2,MIER1,PHF8,SETDB1,SIN3A,SIRT6,SMARCA5,TRIM28
GO:BP	RNA splicing, via transesterification reactions	GO:0000375	0.000146212	3.83502	365	303	23	18092	CDC5L,FIP1L1,FUS,HNRNPH1,HNRNPK,HNRNPL,KDM1A,PCBP1,PCBP2,POLR2G,PRPF4,PTBP1,RBFOX2,RBM22,RBM25,RBM39,REST,SNRNP70,SRSF4,SRSF7,U2AF1,U2AF2,ZBTB7A
GO:BP	regulation of viral process	GO:0050792	0.000148934	3.82701	228	303	18	18092	CHD1,EP300,HDAC1,JUN,LEF1,PML,POLR2G,REST,SETDB1,SMARCA4,SMARCB1,SP1,STAT1,TFAP4,TRIM22,TRIM28,ZBED1,ZNF639
GO:BP	regulation of protein acetylation	GO:1901983	0.000151787	3.81877	77	303	11	18092	BRCA1,CTBP1,CTCF,GATA2,GATA3,HDAC2,PYGO2,SIN3A,SMARCB1,SPI1,TAF7
GO:BP	positive regulation of histone modification	GO:0031058	0.000154971	3.80975	95	303	12	18092	ATM,BRCA1,BRD4,CTBP1,EED,GATA3,KDM1A,MYB,PML,SMARCB1,SREBF1,ZBTB7B
GO:BP	biological process involved in interaction with symbiont	GO:0051702	0.000154971	3.80975	95	303	12	18092	CHD1,EP300,HDAC1,JUN,LEF1,REST,SMARCA4,SMARCB1,SP1,TFAP4,ZBED1,ZNF639
GO:BP	apoptotic process	GO:0006915	0.000156274	3.80611	2018	303	66	18092	ATF2,ATF3,ATF4,ATM,BCL3,BRCA1,CCAR2,CEBPB,CREB1,CREB3L1,DPF2,E2F1,EGR1,EP300,ESR1,ETS1,ETV6,FOSL1,FOXA1,GATA1,GATA2,GATA3,GATA4,HDAC1,HDAC2,HDAC3,HNRNPK,IRF1,IRF3,IRF5,JUN,KDM1A,LEF1,MAX,MCM2,MEF2A,MEF2C,MITF,MNT,MYB,MYBL2,MYC,NBN,NCOA1,NEUROD1,NFE2L2,NR3C1,PAX8,PHB2,PML,POLR2G,RAD21,RB1,RBM25,REST,SIN3A,SKIL,SPI1,STAT1,TAF9B,TBX3,TCF7L2,TFAP4,TRIM24,ZBTB7A,ZNF830
GO:BP	homeostasis of number of cells	GO:0048872	0.000171786	3.76501	283	303	20	18092	ARNT,ETS1,EZH2,GATA1,GATA2,GATA3,IKZF1,MEF2C,PKNOX1,RB1,RBFOX2,SKIL,SMAD5,SOX6,SPI1,SRF,STAT1,STAT3,TAL1,ZBTB7A
GO:BP	T-helper cell differentiation	GO:0042093	0.000186387	3.72959	62	303	10	18092	BATF,BCL3,GATA3,IRF4,LEF1,MYB,RELB,STAT3,TBX21,ZBTB7B
GO:BP	carbon catabolite regulation of transcription from RNA polymerase II promoter	GO:0000429	0.000192875	3.71472	4	303	4	18092	FOXA2,NCOA1,USF1,USF2
GO:BP	positive regulation of transcription by glucose	GO:0046016	0.000192875	3.71472	4	303	4	18092	FOXA2,SRF,USF1,USF2
GO:BP	carbon catabolite activation of transcription from RNA polymerase II promoter	GO:0000436	0.000192875	3.71472	4	303	4	18092	FOXA2,NCOA1,USF1,USF2
GO:BP	animal organ morphogenesis	GO:0009887	0.000197089	3.70534	1106	303	44	18092	ARID2,ASH1L,ATF2,ATF4,BCOR,CEBPB,CHD7,E2F4,EP300,ESR1,FOXA1,GATA2,GATA3,GATA4,HDAC1,HDAC2,HES1,HNF1A,JUN,KDM5B,LEF1,MEF2C,MEIS2,MYC,NEUROD1,NFIB,NFIC,PAX5,PAX8,PBX3,PHB2,PML,RXRA,SIRT6,SKI,SOX6,SRF,STAT1,STAT3,TBX21,TBX3,YY1,ZEB1,ZHX2
GO:BP	cell cycle G1/S phase transition	GO:0044843	0.000205952	3.68623	314	303	21	18092	ARID3A,ATM,BACH1,BRD4,E2F1,E2F4,E2F6,E2F7,E2F8,EP300,EZH2,MAX,MCM2,MCM3,MCM5,MYC,PHB2,PHF8,PML,RB1,TAF1
GO:BP	response to growth factor	GO:0070848	0.000219237	3.65909	771	303	35	18092	ARNT,CDC5L,CREB1,CREB3L1,E2F1,EGR1,ELK1,EP300,FOS,GATA3,GATA4,HDAC2,HDAC6,HES1,HNRNPH1,JUN,KDM5B,LEF1,MEF2C,MEIS2,MYC,NR3C1,PML,POLR2G,PTBP1,RBFOX2,RUNX3,SKI,SKIL,SMAD1,SMAD5,SOX6,ZBTB7A,ZEB1,ZNF8
GO:BP	placenta development	GO:0001890	0.000222483	3.6527	161	303	15	18092	ARNT,ASH1L,CEBPB,E2F7,E2F8,FOSL1,GATA2,HES1,HNF1A,JUNB,LEF1,NCOA1,NR2F2,RXRA,TRIM28
GO:BP	sensory organ development	GO:0007423	0.00023298	3.63268	598	303	30	18092	ATF4,CHD7,GATA2,GATA3,HDAC1,HDAC2,HES1,JUN,KDM5B,LEF1,MAX,MCM2,MEIS2,MITF,NEUROD1,PAX8,PBX3,PKNOX1,PYGO2,RXRA,SIX5,SKI,SKIL,SMARCA4,SRF,STAT3,YY1,ZEB1,ZEB2,ZHX2
GO:BP	blood vessel development	GO:0001568	0.000238708	3.62213	810	303	36	18092	AGO1,AGO2,ARID2,ATF2,BRCA1,CHD7,CREB3L1,E2F7,E2F8,EGR1,ETS1,FOSL1,FOXM1,GATA2,GATA4,HES1,JUN,JUNB,KLF5,LEF1,MEF2C,NFE2L2,NR2F2,PKNOX1,PML,RUNX1,SIRT6,SMAD1,SP1,SPI1,SRF,STAT1,STAT3,TAL1,TBX3,TCF7L2
GO:BP	CD4-positive, alpha-beta T cell differentiation involved in immune response	GO:0002294	0.000254936	3.59357	64	303	10	18092	BATF,BCL3,GATA3,IRF4,LEF1,MYB,RELB,STAT3,TBX21,ZBTB7B
GO:BP	regulation of erythrocyte differentiation	GO:0045646	0.000262707	3.58053	49	303	9	18092	ARNT,ETS1,GATA1,GATA2,RBFOX2,SPI1,STAT1,STAT3,TAL1
GO:BP	biological process involved in interspecies interaction between organisms	GO:0044419	0.000263816	3.5787	2272	303	71	18092	ATF7,BATF,BCL3,BRD4,CBX5,CEBPB,CHD1,CHD7,CREB1,CREB3L1,CTBP1,E2F1,E4F1,EED,EGR1,ELF4,EP300,FOS,FOSL1,GATA3,HCFC1,HDAC1,HDAC2,HNRNPK,IRF1,IRF2,IRF3,IRF4,IRF5,JUN,JUND,KDM4A,LEF1,MEF2C,MYC,NBN,NFE2L2,NFIB,PCBP1,PCBP2,PHB2,PML,POLR2G,POU2F2,PTBP1,RB1,RBM14,RCOR1,RELB,REST,RXRA,SETDB1,SIN3A,SMARCA4,SMARCB1,SP1,STAT1,STAT2,STAT3,TAF1,TBP,TBX21,TFAP4,TRIM22,TRIM28,USF1,USF2,WRNIP1,XRCC5,ZBED1,ZNF639
GO:BP	cellular response to organonitrogen compound	GO:0071417	0.000270318	3.56812	671	303	32	18092	ARID1B,ATF4,BCL11A,BRCA1,CDC5L,CEBPB,CREB1,EGR1,EHMT2,ESRRA,EZH2,GABPA,HDAC2,HNF4A,KDM1A,KLF16,KLF5,MAX,MEF2C,MYC,NFE2L2,RAD51,SIN3A,SP1,SREBF1,STAT1,STAT3,STAT5A,TAF1,USF1,ZBTB7B,ZEB1
GO:BP	DNA modification	GO:0006304	0.000278051	3.55588	120	303	13	18092	BRCA1,CTCF,EHMT2,EZH2,FOS,GATA3,GATAD2A,MBD2,MTA2,MYC,RLF,SPI1,TRIM28
GO:BP	camera-type eye development	GO:0043010	0.000284436	3.54602	349	303	22	18092	ATF4,CHD7,GATA3,HDAC1,HDAC2,JUN,KDM5B,MAX,MITF,NEUROD1,PKNOX1,PYGO2,RXRA,SIX5,SKI,SKIL,SMARCA4,SRF,YY1,ZEB1,ZEB2,ZHX2
GO:BP	regulation of biological process involved in symbiotic interaction	GO:0043903	0.000285791	3.54395	238	303	18	18092	CHD1,EP300,HDAC1,JUN,LEF1,PML,POLR2G,REST,SETDB1,SMARCA4,SMARCB1,SP1,STAT1,TFAP4,TRIM22,TRIM28,ZBED1,ZNF639
GO:BP	response to radiation	GO:0009314	0.000289486	3.53837	472	303	26	18092	ATF4,ATM,BCL3,BHLHE40,BRCA1,CCAR2,CLOCK,CREB1,EGR1,ELK1,EP300,FOS,GATA3,JUN,JUND,KDM1A,MEIS2,MTA1,MYC,NR2F6,PML,RAD51,TAF1,USF1,XRCC5,YY1
GO:BP	epithelial cell differentiation	GO:0030855	0.0002951	3.53003	817	303	36	18092	ATF4,CBFA2T2,CBFB,CEBPB,CLOCK,CREB1,E2F4,E2F7,E2F8,ESR1,ETV4,EZH2,FOSL2,FOXA1,GATA3,GATA4,HDAC1,HDAC2,HES1,HNF4A,JUN,KDM5B,KLF5,MAFF,MEF2C,NCOA3,NEUROD1,NFIB,PAX8,RUNX1,RXRA,SKIL,STAT1,TBX3,ZEB1,ZEB2
GO:BP	alpha-beta T cell differentiation involved in immune response	GO:0002293	0.000296869	3.52743	65	303	10	18092	BATF,BCL3,GATA3,IRF4,LEF1,MYB,RELB,STAT3,TBX21,ZBTB7B
GO:BP	alpha-beta T cell activation involved in immune response	GO:0002287	0.000296869	3.52743	65	303	10	18092	BATF,BCL3,GATA3,IRF4,LEF1,MYB,RELB,STAT3,TBX21,ZBTB7B
GO:BP	lymphocyte activation	GO:0046649	0.000318454	3.49695	783	303	35	18092	ATM,BATF,BCL3,CBFB,CEBPB,CHD7,EGR1,ELF4,EP300,EZH2,GATA3,HES1,IKZF1,IRF1,IRF4,LEF1,MEF2C,MYB,NBN,PHB2,PKNOX1,POU2F2,RELB,RUNX1,RUNX3,SOX13,SPI1,SRF,STAT3,TBX21,TCF7,YY1,ZBTB7A,ZBTB7B,ZEB1
GO:BP	chromatin organization involved in negative regulation of transcription	GO:0097549	0.000324234	3.48914	143	303	14	18092	BMI1,CTBP1,EED,EZH2,HDAC1,HDAC2,MBD2,MIER1,PHF8,SETDB1,SIN3A,SIRT6,SMARCA5,TRIM28
GO:BP	protein-DNA complex subunit organization	GO:0071824	0.000338524	3.47041	295	303	20	18092	ARID2,CREB1,CTCF,ESR1,MCM2,MCM3,MCM5,MYC,NFE2,RAD51,RB1,SMARCA4,SMARCA5,SMARCB1,SMARCC2,SMARCE1,TAF1,TAF7,TBP,UBTF
GO:BP	double-strand break repair	GO:0006302	0.000350183	3.4557	268	303	19	18092	ARID2,ATM,BRCA1,FOXM1,FUS,KDM1A,MCM2,MCM3,MCM5,MTA1,NBN,PML,RAD21,RAD51,SIRT6,TRIP13,XRCC5,YY1,ZBTB7A
GO:BP	stem cell population maintenance	GO:0019827	0.000360875	3.44264	167	303	15	18092	GATA2,HES1,MYC,NANOG,NCOA3,PAX8,POLR2G,REST,SKI,SMC3,SPI1,STAT3,TAL1,TBX3,ZHX2
GO:BP	mitotic cell cycle phase transition	GO:0044772	0.000371281	3.4303	611	303	30	18092	ARID3A,ATM,BACH1,BRCA1,BRD4,E2F1,E2F4,E2F6,E2F7,E2F8,EP300,EZH2,FOXM1,MAX,MCM2,MCM3,MCM5,MTA3,MYC,NBN,PHB2,PHF8,PML,RAD21,RB1,SIN3A,TFAP4,TRIP13,ZNF207,ZNF830
GO:BP	mammary gland development	GO:0030879	0.000385797	3.41364	145	303	14	18092	CEBPB,CREB1,ESR1,GATA3,KDM5B,LEF1,NCOA1,PHB2,PML,PYGO2,STAT5A,TBX3,USF2,ZBTB7B
GO:BP	mitotic cell cycle checkpoint	GO:0007093	0.00042199	3.3747	169	303	15	18092	ARID3A,ATF2,ATM,BRCA1,E2F1,E2F4,E2F7,E2F8,EP300,NBN,PML,RB1,TRIP13,ZNF207,ZNF830
GO:BP	DNA recombination	GO:0006310	0.000444353	3.35227	300	303	20	18092	ARID2,ATM,BATF,BRCA1,FUS,KDM1A,LEF1,MCM2,MCM3,MCM5,NBN,NFRKB,RAD21,RAD51,SIRT6,TBX21,TCF7,TRIP13,XRCC5,YY1
GO:BP	neurogenesis	GO:0022008	0.000449464	3.34731	1722	303	58	18092	ARID1B,ATF4,BCL11A,BHLHE40,CBFA2T2,CEBPB,CHD7,CREB1,CUX1,E2F1,EED,EHMT2,EP300,ETV6,EZH2,FOXA1,FOXA2,GATA2,GATA3,HDAC1,HDAC2,HDAC6,HES1,JUN,KDM1A,LEF1,MEF2A,MEF2C,MYB,MYC,NCOA1,NEUROD1,NFE2L2,NFIB,NR2F1,NR2F2,NR2F6,PBX3,RB1,RBFOX2,REST,RUNX1,RUNX3,SIN3A,SKI,SKIL,SMARCE1,SOX13,SOX6,SRF,STAT3,SUZ12,TAL1,TCF12,XRCC5,ZEB1,ZEB2,ZHX2
GO:BP	chromatin assembly or disassembly	GO:0006333	0.000475525	3.32283	220	303	17	18092	ARID2,CTCF,HDAC1,MBD2,MCM2,MTA2,NFE2,PHF8,SETDB1,SIRT6,SMARCA4,SMARCA5,SMARCB1,SMARCC2,SMARCE1,TAL1,TRIM28
GO:BP	cellular response to nitrogen compound	GO:1901699	0.00051214	3.29061	726	303	33	18092	ARID1B,ATF4,BCL11A,BRCA1,CDC5L,CEBPB,CREB1,EGR1,EHMT2,ESRRA,EZH2,GABPA,HDAC2,HNF4A,IRF3,KDM1A,KLF16,KLF5,MAX,MEF2C,MYC,NFE2L2,RAD51,SIN3A,SP1,SREBF1,STAT1,STAT3,STAT5A,TAF1,USF1,ZBTB7B,ZEB1
GO:BP	positive regulation of fibroblast proliferation	GO:0048146	0.000534373	3.27216	53	303	9	18092	BMI1,E2F1,ESR1,FOSL2,JUN,MYB,MYC,PML,SIRT6
GO:BP	viral gene expression	GO:0019080	0.000556336	3.25466	197	303	16	18092	CHD1,EP300,HDAC1,JUN,LEF1,PCBP2,POLR2G,PTBP1,REST,SMARCA4,SMARCB1,SP1,TFAP4,USF1,USF2,ZNF639
GO:BP	cell cycle phase transition	GO:0044770	0.000565587	3.2475	658	303	31	18092	ARID3A,ATM,BACH1,BRCA1,BRD4,E2F1,E2F4,E2F6,E2F7,E2F8,EP300,EZH2,FOXM1,MAX,MCM2,MCM3,MCM5,MTA3,MYC,NBN,PHB2,PHF8,PML,RAD21,RB1,SIN3A,TAF1,TFAP4,TRIP13,ZNF207,ZNF830
GO:BP	cell death	GO:0008219	0.000617601	3.20929	2322	303	71	18092	ATF2,ATF3,ATF4,ATM,BCL3,BRCA1,CCAR2,CEBPB,CREB1,CREB3L1,DPF2,E2F1,EGR1,ELK1,EP300,ESR1,ETS1,ETV6,FOS,FOSL1,FOSL2,FOXA1,GATA1,GATA2,GATA3,GATA4,HDAC1,HDAC2,HDAC3,HDAC6,HNRNPK,IRF1,IRF3,IRF5,JUN,KDM1A,LEF1,MAX,MCM2,MEF2A,MEF2C,MITF,MNT,MYB,MYBL2,MYC,NBN,NCOA1,NEUROD1,NFE2L2,NR3C1,PAX8,PHB2,PML,POLR2G,RAD21,RB1,RBM25,REST,SIN3A,SKIL,SPI1,STAT1,STAT3,TAF9B,TBX3,TCF7L2,TFAP4,TRIM24,ZBTB7A,ZNF830
GO:BP	negative regulation of DNA binding	GO:0043392	0.000631909	3.19935	54	303	9	18092	E2F1,GATA1,HDAC2,JUN,KDM1A,LEF1,SIN3A,TAF1,TFAP4
GO:BP	anatomical structure formation involved in morphogenesis	GO:0048646	0.000655127	3.18367	1235	303	46	18092	AGO1,AGO2,ATF2,ATM,BCL3,BRCA1,CREB3L1,E2F7,E2F8,EP300,ETS1,FOXA1,FOXA2,GABPA,GATA1,GATA2,GATA3,GATA4,HDAC1,HDAC2,HES1,HNF1A,JUN,JUNB,KLF5,LEF1,MEF2A,MEF2C,NANOG,NFE2L2,NFIB,PAX8,PKNOX1,PML,RUNX1,SIRT6,SKI,SKIL,SMAD1,SP1,SRF,STAT1,STAT3,TAL1,TBX3,ZEB2
GO:BP	regulation of hematopoietic progenitor cell differentiation	GO:1901532	0.000694223	3.1585	89	303	11	18092	CBFB,DPF2,GATA1,GATA2,GATA3,HES1,MYB,NFE2L2,RUNX1,TAL1,TCF12
GO:BP	regulation of DNA metabolic process	GO:0051052	0.000816229	3.08819	371	303	22	18092	ARID2,ATM,BRCA1,DACH1,EHMT2,FOXM1,FUS,GATA3,HMBOX1,KDM1A,MBD2,MYC,NBN,PML,RAD51,RLF,SIRT6,SPI1,TBX21,TRIM28,WRNIP1,XRCC5
GO:BP	nucleosome disassembly	GO:0006337	0.000822817	3.0847	18	303	6	18092	ARID2,NFE2,SMARCA4,SMARCB1,SMARCC2,SMARCE1
GO:BP	embryonic placenta development	GO:0001892	0.000873327	3.05882	91	303	11	18092	ARNT,CEBPB,E2F7,E2F8,GATA2,HES1,JUNB,LEF1,NCOA1,NR2F2,TRIM28
GO:BP	cell development	GO:0048468	0.000902179	3.04471	2161	303	67	18092	ARID1B,ATF4,ATM,BCL11A,BHLHE40,CBFA2T2,CBFB,CHD7,CLOCK,CREB1,CUX1,E2F1,E2F4,EHMT2,EP300,ESR1,EZH2,FOSL2,FOXA1,GATA1,GATA2,GATA3,GATA4,HDAC1,HDAC2,HDAC6,HES1,HNF4A,JUN,JUND,KDM1A,KLF5,LEF1,MEF2A,MEF2C,MYB,MYC,NEUROD1,NFE2L2,NFIB,NR2F1,NR2F6,PBX3,POU2F2,PYGO2,RB1,RBFOX2,REST,RNF2,RUNX1,RUNX3,SIN3A,SIRT6,SIX5,SKI,SKIL,SMAD5,SOX6,SRF,TAL1,TBX3,TRIP13,XRCC5,YY1,ZBTB7A,ZEB2,ZNF830
GO:BP	T cell differentiation involved in immune response	GO:0002292	0.000915563	3.03831	73	303	10	18092	BATF,BCL3,GATA3,IRF4,LEF1,MYB,RELB,STAT3,TBX21,ZBTB7B
GO:BP	mRNA processing	GO:0006397	0.000941431	3.02621	535	303	27	18092	CCAR2,CDC5L,FIP1L1,FUS,HNRNPH1,HNRNPK,HNRNPL,HNRNPLL,KDM1A,PCBP1,PCBP2,POLR2G,PRPF4,PTBP1,RBFOX2,RBM22,RBM25,RBM39,REST,SAFB,SNRNP70,SRSF4,SRSF7,U2AF1,U2AF2,ZBTB7A,ZNF830
GO:BP	regulation of transcription by glucose	GO:0046015	0.00095162	3.02154	5	303	4	18092	FOXA2,SRF,USF1,USF2
GO:BP	DNA replication	GO:0006260	0.00101016	2.99561	287	303	19	18092	ATM,BRCA1,DACH1,E2F7,E2F8,E4F1,EHMT2,JUN,MCM2,MCM3,MCM5,NBN,NFIB,NFIC,RAD51,SIN3A,SMC3,WRNIP1,ZNF830
GO:BP	response to gamma radiation	GO:0010332	0.001023	2.99013	57	303	9	18092	ATM,EGR1,ELK1,GATA3,KDM1A,MYC,PML,RAD51,XRCC5
GO:BP	epithelial cell proliferation	GO:0050673	0.00102552	2.98906	471	303	25	18092	ARNT,ATF2,CEBPB,ESR1,GATA2,GATA3,HES1,JUN,KDM5B,MEF2C,MYC,NFIB,NR2F2,PHB2,PYGO2,RB1,RUNX3,SIRT6,SP1,STAT1,STAT3,STAT5A,SUZ12,TCF7L2,THAP1
GO:BP	positive regulation of binding	GO:0051099	0.00103018	2.98709	181	303	15	18092	EP300,GATA3,HES1,HMBOX1,IRF4,KDM1A,MBD2,MYC,NEUROD1,PYGO2,RB1,SKI,TAF1,TCF7L2,TRIM28
GO:BP	G1/S transition of mitotic cell cycle	GO:0000082	0.00106534	2.97251	288	303	19	18092	ARID3A,ATM,BACH1,BRD4,E2F1,E2F4,E2F6,E2F7,E2F8,EP300,EZH2,MAX,MCM2,MCM3,MCM5,MYC,PHF8,PML,RB1
GO:BP	programmed cell death	GO:0012501	0.00108674	2.96388	2172	303	67	18092	ATF2,ATF3,ATF4,ATM,BCL3,BRCA1,CCAR2,CEBPB,CREB1,CREB3L1,DPF2,E2F1,EGR1,EP300,ESR1,ETS1,ETV6,FOSL1,FOXA1,GATA1,GATA2,GATA3,GATA4,HDAC1,HDAC2,HDAC3,HDAC6,HNRNPK,IRF1,IRF3,IRF5,JUN,KDM1A,LEF1,MAX,MCM2,MEF2A,MEF2C,MITF,MNT,MYB,MYBL2,MYC,NBN,NCOA1,NEUROD1,NFE2L2,NR3C1,PAX8,PHB2,PML,POLR2G,RAD21,RB1,RBM25,REST,SIN3A,SKIL,SPI1,STAT1,TAF9B,TBX3,TCF7L2,TFAP4,TRIM24,ZBTB7A,ZNF830
GO:BP	protein modification process	GO:0036211	0.00113106	2.94652	4027	303	105	18092	ARNT,ASH1L,ASH2L,ATF2,ATM,BCL11A,BCOR,BMI1,BRCA1,BRD4,CBFB,CCAR2,CLOCK,CREB1,CTBP1,CTCF,E4F1,EED,EGR1,EHMT2,EP300,EP400,ESR1,EZH2,FOXK2,GATA1,GATA2,GATA3,HCFC1,HDAC1,HDAC2,HDAC3,HDAC6,HES1,HNF1A,IRF4,JUN,KAT8,KDM1A,KDM4A,KDM4B,KDM5A,KDM5B,LEF1,MEF2C,MIER1,MLLT1,MTA1,MTA2,MTA3,MYB,MYC,NBN,NCOA1,NCOA3,NFE2L2,NFRKB,NR2F2,PAX5,PHB2,PHF20,PHF8,PML,PTBP1,PYGO2,RAD51,RB1,RBBP5,RBM14,RCOR1,REST,RLF,RNF2,…
GO:BP	cellular protein modification process	GO:0006464	0.00113106	2.94652	4027	303	105	18092	ARNT,ASH1L,ASH2L,ATF2,ATM,BCL11A,BCOR,BMI1,BRCA1,BRD4,CBFB,CCAR2,CLOCK,CREB1,CTBP1,CTCF,E4F1,EED,EGR1,EHMT2,EP300,EP400,ESR1,EZH2,FOXK2,GATA1,GATA2,GATA3,HCFC1,HDAC1,HDAC2,HDAC3,HDAC6,HES1,HNF1A,IRF4,JUN,KAT8,KDM1A,KDM4A,KDM4B,KDM5A,KDM5B,LEF1,MEF2C,MIER1,MLLT1,MTA1,MTA2,MTA3,MYB,MYC,NBN,NCOA1,NCOA3,NFE2L2,NFRKB,NR2F2,PAX5,PHB2,PHF20,PHF8,PML,PTBP1,PYGO2,RAD51,RB1,RBBP5,RBM14,RCOR1,REST,RLF,RNF2,…
GO:BP	regulation of response to DNA damage stimulus	GO:2001020	0.00114307	2.94193	234	303	17	18092	ARID2,ATM,BRCA1,BRD4,CCAR2,FOXM1,FUS,HNRNPK,KDM1A,MYC,PML,RAD51,SIRT6,SKIL,TAF9B,TRIM28,WRNIP1
GO:BP	regulation of cell cycle arrest	GO:0071156	0.00117979	2.9282	114	303	12	18092	ARID3A,ATM,BRCA1,E2F1,E2F4,E2F7,E2F8,EP300,FOXM1,NEUROD1,PML,TFAP4
GO:BP	negative regulation of peptidyl-lysine acetylation	GO:2000757	0.0011857	2.92602	19	303	6	18092	BRCA1,CTBP1,HDAC2,SIN3A,SPI1,TAF7
GO:BP	signal transduction involved in DNA integrity checkpoint	GO:0072401	0.00118595	2.92593	75	303	10	18092	ARID3A,ATM,BRCA1,CDC5L,E2F1,E2F4,E2F7,E2F8,EP300,PML
GO:BP	signal transduction involved in DNA damage checkpoint	GO:0072422	0.00118595	2.92593	75	303	10	18092	ARID3A,ATM,BRCA1,CDC5L,E2F1,E2F4,E2F7,E2F8,EP300,PML
GO:BP	DNA repair	GO:0006281	0.00125004	2.90308	577	303	28	18092	ARID2,ATM,BACH1,BRCA1,CDC5L,EP300,FOXM1,FUS,KDM1A,MCM2,MCM3,MCM5,MTA1,NBN,NFRKB,PML,POLR2G,RAD21,RAD51,SIRT6,SMC3,TRIM28,TRIP13,WRNIP1,XRCC5,YY1,ZBTB7A,ZNF830
GO:BP	macromolecule modification	GO:0043412	0.00130423	2.88464	4245	303	109	18092	ARNT,ASH1L,ASH2L,ATF2,ATM,BCL11A,BCOR,BMI1,BRCA1,BRD4,CBFB,CCAR2,CHD1,CLOCK,CREB1,CTBP1,CTCF,E4F1,EED,EGR1,EHMT2,EP300,EP400,ESR1,EZH2,FOS,FOXK2,GATA1,GATA2,GATA3,GATAD2A,HCFC1,HDAC1,HDAC2,HDAC3,HDAC6,HES1,HNF1A,IRF4,JUN,KAT8,KDM1A,KDM4A,KDM4B,KDM5A,KDM5B,LEF1,MBD2,MEF2C,MIER1,MLLT1,MTA1,MTA2,MTA3,MYB,MYC,NBN,NCOA1,NCOA3,NFE2L2,NFRKB,NR2F2,PAX5,PHB2,PHF20,PHF8,PML,PTBP1,PYGO2,RAD51,RB1,RBBP5,RBM1…
GO:BP	signal transduction involved in cell cycle checkpoint	GO:0072395	0.00134563	2.87107	76	303	10	18092	ARID3A,ATM,BRCA1,CDC5L,E2F1,E2F4,E2F7,E2F8,EP300,PML
GO:BP	regulation of protein modification process	GO:0031399	0.00135237	2.8689	1692	303	56	18092	ARNT,ATM,BCOR,BMI1,BRCA1,BRD4,CCAR2,CTBP1,CTCF,EED,EGR1,EHMT2,EP300,EZH2,GATA1,GATA2,GATA3,HDAC2,HDAC3,HDAC6,HES1,JUN,KDM1A,KDM4B,KDM5A,MEF2C,MLLT1,MTA1,MYB,NBN,NR2F2,PAX5,PHB2,PML,PTBP1,PYGO2,RAD51,RB1,SIN3A,SKI,SMARCB1,SPI1,SREBF1,STAT2,STAT3,SUZ12,TAF1,TAF7,TAL1,TFAP4,U2AF2,XRCC5,ZBTB7B,ZEB2,ZFP91,ZNF274
GO:BP	histone H4 deacetylation	GO:0070933	0.00135583	2.8678	11	303	5	18092	HDAC1,HDAC2,HDAC3,RCOR1,REST
GO:BP	intracellular estrogen receptor signaling pathway	GO:0030520	0.00138756	2.85775	59	303	9	18092	BRCA1,CBFB,ESR1,FOXA1,PHB2,RBFOX2,RUNX1,SAFB,TAF7
GO:BP	regulation of histone H3-K4 methylation	GO:0051569	0.00160575	2.79432	31	303	7	18092	BCOR,BRCA1,EHMT2,GATA3,KDM1A,MYB,PYGO2
GO:BP	regulation of programmed cell death	GO:0043067	0.00160809	2.79369	1614	303	54	18092	ATF2,ATF3,ATF4,ATM,BCL3,BRCA1,CCAR2,CEBPB,CREB1,CREB3L1,E2F1,EGR1,ESR1,ETS1,FOSL1,FOXA1,GATA1,GATA2,GATA3,GATA4,HDAC1,HDAC2,HDAC3,HDAC6,HNRNPK,IRF5,JUN,KDM1A,LEF1,MEF2C,MITF,MNT,MYB,MYBL2,MYC,NCOA1,NEUROD1,NFE2L2,PAX8,PHB2,PML,RB1,RBM25,REST,SIN3A,SKIL,STAT1,TAF9B,TBX3,TCF7L2,TFAP4,TRIM24,ZBTB7A,ZNF830
GO:BP	mRNA metabolic process	GO:0016071	0.00162882	2.78813	877	303	36	18092	AGO1,AGO2,ATF4,ATM,CCAR2,CDC5L,E2F1,FIP1L1,FUS,HNRNPH1,HNRNPK,HNRNPL,HNRNPLL,KDM1A,PCBP1,PCBP2,POLR2G,PRPF4,PTBP1,RBFOX2,RBM22,RBM25,RBM39,REST,SAFB,SNRNP70,SREBF1,SRSF4,SRSF7,STAT3,TAF15,U2AF1,U2AF2,ZBTB7A,ZHX2,ZNF830
GO:BP	regionalization	GO:0003002	0.00165776	2.78048	356	303	21	18092	ATM,BHLHE40,BMI1,EED,EP300,FOXA1,FOXA2,GATA4,HES1,LEF1,MEF2C,NEUROD1,NR2F2,PAX8,PBX3,RNF2,SKI,SRF,TBX3,YY1,ZEB2
GO:BP	chromatin disassembly	GO:0031498	0.0016701	2.77726	20	303	6	18092	ARID2,NFE2,SMARCA4,SMARCB1,SMARCC2,SMARCE1
GO:BP	double-strand break repair via homologous recombination	GO:0000724	0.00168951	2.77224	140	303	13	18092	ARID2,ATM,BRCA1,FUS,KDM1A,MCM2,MCM3,MCM5,NBN,RAD21,RAD51,SIRT6,YY1
GO:BP	regulation of cellular component organization	GO:0051128	0.00169239	2.7715	2431	303	72	18092	ATM,BCL11A,BCOR,BRCA1,BRD4,CBFA2T2,CBFB,CCAR2,CREB1,CTBP1,CTCF,CUX1,E2F1,EED,EHMT2,EP300,ESR1,ETS1,EZH2,FOXM1,GATA2,GATA3,HCFC1,HDAC2,HDAC6,HMBOX1,HNF4A,HNRNPK,KDM1A,KDM4B,KDM5A,KLF5,MCM2,MEF2C,MIER1,MYB,MYC,NBN,NFE2L2,NR2F1,PAX5,PHF8,PML,PYGO2,RAD21,RB1,RBM14,RUNX1,SETDB1,SIN3A,SIRT6,SKI,SKIL,SMARCA4,SMARCB1,SPI1,SREBF1,SREBF2,SRF,STAT2,TAF7,TAF9B,TAL1,TRIM28,TRIP13,XRCC5,YY1,ZBTB7B,ZEB2,ZNF207,…
GO:BP	regulation of apoptotic process	GO:0042981	0.00188848	2.72389	1579	303	53	18092	ATF2,ATF3,ATF4,ATM,BCL3,BRCA1,CCAR2,CEBPB,CREB1,CREB3L1,E2F1,EGR1,ESR1,ETS1,FOSL1,FOXA1,GATA1,GATA2,GATA3,GATA4,HDAC1,HDAC2,HDAC3,HNRNPK,IRF5,JUN,KDM1A,LEF1,MEF2C,MITF,MNT,MYB,MYBL2,MYC,NCOA1,NEUROD1,NFE2L2,PAX8,PHB2,PML,RB1,RBM25,REST,SIN3A,SKIL,STAT1,TAF9B,TBX3,TCF7L2,TFAP4,TRIM24,ZBTB7A,ZNF830
GO:BP	regulation of cell death	GO:0010941	0.0018951	2.72237	1754	303	57	18092	ATF2,ATF3,ATF4,ATM,BCL3,BRCA1,CCAR2,CEBPB,CREB1,CREB3L1,E2F1,EGR1,ELK1,ESR1,ETS1,FOS,FOSL1,FOXA1,GATA1,GATA2,GATA3,GATA4,HDAC1,HDAC2,HDAC3,HDAC6,HNRNPK,IRF5,JUN,KDM1A,LEF1,MEF2C,MITF,MNT,MYB,MYBL2,MYC,NCOA1,NEUROD1,NFE2L2,PAX8,PHB2,PML,RB1,RBM25,REST,SIN3A,SKIL,STAT1,STAT3,TAF9B,TBX3,TCF7L2,TFAP4,TRIM24,ZBTB7A,ZNF830
GO:BP	recombinational repair	GO:0000725	0.00198837	2.7015	142	303	13	18092	ARID2,ATM,BRCA1,FUS,KDM1A,MCM2,MCM3,MCM5,NBN,RAD21,RAD51,SIRT6,YY1
GO:BP	regulation of mRNA splicing, via spliceosome	GO:0048024	0.00205958	2.68622	120	303	12	18092	HNRNPK,HNRNPL,PTBP1,RBFOX2,RBM25,RBM39,REST,SNRNP70,SRSF4,SRSF7,U2AF2,ZBTB7A
GO:BP	cellular response to leukemia inhibitory factor	GO:1990830	0.00206581	2.68491	99	303	11	18092	CREB1,EED,KDM5B,KLF5,MYBL2,MYNN,NFYB,PML,SMARCA5,SRSF7,XRCC5
GO:BP	regulation of mitotic cell cycle	GO:0007346	0.0020672	2.68462	627	303	29	18092	ARID3A,ATF2,ATM,BRCA1,BRD4,E2F1,E2F4,E2F7,E2F8,E4F1,EP300,EZH2,FOXA1,HES1,MEIS2,MTA3,MYC,NBN,PHB2,PML,RAD21,RB1,SIN3A,TAL1,TFAP4,THAP1,TRIP13,ZNF207,ZNF830
GO:BP	response to leukemia inhibitory factor	GO:1990823	0.00228697	2.64074	100	303	11	18092	CREB1,EED,KDM5B,KLF5,MYBL2,MYNN,NFYB,PML,SMARCA5,SRSF7,XRCC5
GO:BP	negative regulation of histone H3-K9 methylation	GO:0051573	0.00229243	2.6397	12	303	5	18092	BRCA1,KDM1A,KDM4B,PAX5,SMARCB1
GO:BP	positive regulation of DNA binding	GO:0043388	0.00246469	2.60824	63	303	9	18092	EP300,GATA3,HES1,IRF4,MYC,NEUROD1,RB1,SKI,TRIM28
GO:BP	regulation of epithelial cell differentiation	GO:0030856	0.00252702	2.59739	169	303	14	18092	CBFB,CEBPB,ETV4,EZH2,GATA3,HES1,MAFF,NCOA3,PAX8,RUNX1,STAT1,TBX3,ZEB1,ZEB2
GO:BP	positive regulation of erythrocyte differentiation	GO:0045648	0.00253489	2.59604	33	303	7	18092	ARNT,ETS1,GATA1,GATA2,STAT1,STAT3,TAL1
GO:BP	regulation of circadian rhythm	GO:0042752	0.00268714	2.57071	123	303	12	18092	BHLHE40,CCAR2,CLOCK,CREB1,CREM,EZH2,HDAC3,HNF4A,MTA1,NR2F6,PML,SIN3A
GO:BP	fat cell differentiation	GO:0045444	0.00272111	2.56525	249	303	17	18092	ATF2,CEBPB,CREB1,CTBP1,E2F1,EP300,GATA2,GATA3,HDAC6,HES1,KLF5,SOX13,SREBF1,TBL1XR1,TCF7L2,ZBTB7A,ZBTB7B
GO:BP	anterior/posterior pattern specification	GO:0009952	0.00277805	2.55626	222	303	16	18092	ATM,BHLHE40,EP300,FOXA2,GATA4,HES1,LEF1,NEUROD1,NR2F2,PBX3,RNF2,SKI,SRF,TBX3,YY1,ZEB2
GO:BP	growth	GO:0040007	0.00286106	2.54347	1016	303	39	18092	ARID2,ATM,BCL11A,CCAR2,CHD7,CREB1,E4F1,EHMT2,EP300,ESR1,EZH2,FOXM1,GATA3,GATA4,HDAC6,HNF4A,KDM5B,KLF5,MEF2C,NBN,PML,PYGO2,RB1,RXRA,SAFB,SIN3A,SIRT6,SMAD1,SMARCA4,SRF,STAT3,STAT5A,TAF9B,TBL1XR1,TRIM28,YY1,ZEB2,ZNF639,ZNF830
GO:BP	regulation of myeloid leukocyte differentiation	GO:0002761	0.00293109	2.53297	124	303	12	18092	CEBPB,CREB1,ESRRA,FOS,GATA2,JUN,LEF1,MITF,MYC,RB1,RUNX1,TAL1
GO:BP	regulation of CD4-positive, alpha-beta T cell differentiation	GO:0043370	0.00297507	2.5265	48	303	8	18092	CBFB,GATA3,IRF4,MYB,RUNX1,RUNX3,TBX21,ZBTB7B
GO:BP	regulation of transcription involved in G1/S transition of mitotic cell cycle	GO:0000083	0.00314659	2.50216	34	303	7	18092	BACH1,BRD4,E2F1,E2F4,E2F6,E2F7,RB1
GO:BP	regulation of cell communication	GO:0010646	0.00321209	2.49321	3600	303	95	18092	AGO1,ARNT,ASH1L,ATF3,ATF4,ATM,BCL3,BRCA1,BRD4,CBFA2T2,CBFB,CC2D1A,CCAR2,CHD4,CHD7,CLOCK,CREB1,CREB3L1,EGR1,EHMT2,ELF1,EP300,ESR1,EZH2,FOXA1,FOXA2,FOXM1,GATA1,GATA2,GATA3,GATA4,HDAC1,HDAC2,HDAC3,HDAC6,HES1,HNF1A,HNF4A,HNRNPK,IRF1,IRF3,IRF4,JUN,KDM1A,KDM5B,LEF1,MBD2,MEF2C,MIER1,MNT,MTA2,MYB,MYC,NBN,NCOA1,NCOA3,NCOR1,NEUROD1,NFATC1,NFE2L2,NR2C1,PAX5,PAX8,PHB2,PHF20,PML,PTBP1,RB1,REST,RUNX1,SKI,SKIL,…
GO:BP	regulation of response to stimulus	GO:0048583	0.00335591	2.47419	4324	303	109	18092	AGO1,ARID2,ARNT,ASH1L,ATF3,ATF4,ATM,BCL3,BRCA1,BRD4,CBFA2T2,CBFB,CC2D1A,CCAR2,CEBPB,CHD4,CLOCK,CREB3L1,EGR1,EHMT2,ELF1,EP300,ESR1,ESRRA,ETS1,EZH2,FOS,FOXA1,FOXA2,FOXM1,FUS,GATA1,GATA2,GATA3,GATA4,HDAC1,HDAC2,HDAC3,HDAC6,HES1,HNF1A,HNF4A,HNRNPK,IRF1,IRF3,IRF4,JUN,KDM1A,LEF1,MBD2,MEF2A,MEF2C,MIER1,MNT,MTA2,MYB,MYC,NBN,NCOA1,NCOA3,NCOR1,NEUROD1,NFATC1,NFATC3,NFE2L2,NR2C1,PAX5,PCBP2,PHB2,PHF20,PML,PT…
GO:BP	mitotic DNA damage checkpoint	GO:0044773	0.00339424	2.46926	104	303	11	18092	ARID3A,ATF2,ATM,E2F1,E2F4,E2F7,E2F8,EP300,NBN,PML,ZNF830
GO:BP	regulation of protein deacetylation	GO:0090311	0.00350431	2.4554	49	303	8	18092	CCAR2,CTBP1,EP300,KDM5A,PML,SKI,SREBF1,ZBTB7B
GO:BP	cellular response to cytokine stimulus	GO:0071345	0.00369587	2.43228	1148	303	42	18092	BATF,BRCA1,CBFB,CDC5L,CEBPB,CREB1,EED,EGR1,ELF1,FOS,GATA3,IRF1,IRF2,IRF3,IRF4,IRF5,JUNB,KDM5B,KLF5,LEF1,MCM2,MYBL2,MYC,MYNN,NANOG,NFE2L2,NFYB,PML,RUNX1,SMARCA4,SMARCA5,SPI1,SRSF7,STAT1,STAT2,STAT3,STAT5A,TCF7,TRIM22,XRCC5,YY1,ZEB1
GO:BP	cytokine production	GO:0001816	0.0038375	2.41595	871	303	35	18092	ARNT,ASH1L,ATF2,ATF4,BATF,BCL3,BRCA1,CEBPB,CREB1,EGR1,ELF1,EP300,GATA3,GATA4,HDAC2,IRF1,IRF3,IRF4,IRF5,LEF1,MYB,NFATC1,NFATC3,PCBP2,PML,POU2F2,RELB,RUNX1,STAT1,STAT3,SUZ12,TBX21,XRCC5,YY1,ZBTB7B
GO:BP	negative regulation of intracellular steroid hormone receptor signaling pathway	GO:0033144	0.0038772	2.41148	35	303	7	18092	BRCA1,CLOCK,HDAC1,NCOR1,PHB2,SMARCA4,ZBTB7A
GO:BP	transcription preinitiation complex assembly	GO:0070897	0.00411166	2.38598	50	303	8	18092	CREB1,ESR1,SMARCA4,SMARCB1,TAF1,TAF7,TBP,UBTF
GO:BP	positive regulation of transcription from RNA polymerase II promoter involved in cellular response to chemical stimulus	GO:1901522	0.00416921	2.37995	23	303	6	18092	ATF4,EP300,NFE2L2,NFYA,SMAD1,SMAD5
GO:BP	negative regulation of histone methylation	GO:0031061	0.00416921	2.37995	23	303	6	18092	BCOR,BRCA1,KDM1A,KDM4B,PAX5,SMARCB1
GO:BP	negative regulation of protein acetylation	GO:1901984	0.00416921	2.37995	23	303	6	18092	BRCA1,CTBP1,HDAC2,SIN3A,SPI1,TAF7
GO:BP	blood vessel morphogenesis	GO:0048514	0.0042185	2.37484	723	303	31	18092	AGO1,AGO2,ARID2,ATF2,BRCA1,CHD7,CREB3L1,E2F7,E2F8,ETS1,FOXM1,GATA2,GATA4,HES1,JUN,JUNB,KLF5,LEF1,NFE2L2,NR2F2,PKNOX1,PML,RUNX1,SIRT6,SMAD1,SP1,SPI1,SRF,STAT1,STAT3,TAL1
GO:BP	regulation of T cell differentiation	GO:0045580	0.00431035	2.36549	152	303	13	18092	CBFB,GATA3,IRF1,IRF4,LEF1,MYB,RUNX1,RUNX3,SOX13,TBX21,TCF7,ZBTB7B,ZEB1
GO:BP	regulation of epithelial cell proliferation	GO:0050678	0.00434741	2.36177	410	303	22	18092	ARNT,ATF2,GATA2,GATA3,HES1,JUN,KDM5B,MEF2C,MYC,NFIB,NR2F2,PHB2,PYGO2,RB1,RUNX3,SIRT6,SP1,STAT1,STAT3,STAT5A,SUZ12,TCF7L2
GO:BP	blood coagulation	GO:0007596	0.00439685	2.35686	347	303	20	18092	CBX5,FOXA2,GATA1,GATA2,GATA3,GATA4,HDAC1,HDAC2,HNF4A,IRF1,IRF2,KDM1A,MAFF,MAFK,NFE2,NFE2L2,PHF21A,RCOR1,SRF,USF1
GO:BP	intrinsic apoptotic signaling pathway in response to DNA damage	GO:0008630	0.00451012	2.34581	107	303	11	18092	ATM,BCL3,BRCA1,CCAR2,E2F1,EP300,HNRNPK,KDM1A,PML,SKIL,TAF9B
GO:BP	cellular process	GO:0009987	0.00460773	2.33651	17165	303	302	18092	AGO1,AGO2,ARID1B,ARID2,ARID3A,ARNT,ASH1L,ASH2L,ATF2,ATF3,ATF4,ATF7,ATM,BACH1,BATF,BCL11A,BCL3,BCOR,BHLHE40,BMI1,BRCA1,BRD4,BRD9,CBFA2T2,CBFA2T3,CBFB,CBX1,CBX2,CBX3,CBX5,CC2D1A,CCAR2,CDC5L,CEBPB,CHAMP1,CHD1,CHD4,CHD7,CLOCK,CREB1,CREB3L1,CREM,CTBP1,CTCF,CUX1,DACH1,DPF2,E2F1,E2F4,E2F6,E2F7,E2F8,E4F1,EBF1,EED,EGR1,EHMT2,ELF1,ELF4,ELK1,EP300,EP400,ESR1,ESRRA,ETS1,ETV4,ETV6,EZH2,FIP1L1,FOS,FOSL1,FOSL2,…
GO:BP	positive regulation of cell population proliferation	GO:0008284	0.0047156	2.32646	997	303	38	18092	ARNT,ASH2L,ATF2,ATF3,BMI1,E2F1,EGR1,ESR1,ETS1,EZH2,FOSL1,FOSL2,FOXM1,GATA1,GATA2,HDAC1,HDAC2,HES1,JUN,KDM1A,KDM5B,KLF5,LEF1,MEF2C,MEIS2,MTA3,MYB,MYC,NANOG,PML,SIRT6,SP1,STAT1,STAT3,STAT5A,SUZ12,TBX3,TCF7L2
GO:BP	central nervous system development	GO:0007417	0.00489469	2.31027	1079	303	40	18092	ATM,CHD7,CREB1,E2F1,EED,ETS1,EZH2,GATA2,HDAC1,HDAC2,HES1,KDM1A,LEF1,MEIS2,MYC,NCOA1,NCOA6,NEUROD1,NFIB,NR2F2,PAX5,PAX8,PBX3,PHF8,PYGO2,RBFOX2,SIN3A,SKI,SMAD1,SOX13,SOX6,SRF,STAT3,SUZ12,TAF1,TAL1,TBX3,XRCC5,ZEB1,ZEB2
GO:BP	regulation of signaling	GO:0023051	0.00503966	2.2976	3636	303	95	18092	AGO1,ARNT,ASH1L,ATF3,ATF4,ATM,BCL3,BRCA1,BRD4,CBFA2T2,CBFB,CC2D1A,CCAR2,CHD4,CHD7,CLOCK,CREB1,CREB3L1,EGR1,EHMT2,ELF1,EP300,ESR1,EZH2,FOXA1,FOXA2,FOXM1,GATA1,GATA2,GATA3,GATA4,HDAC1,HDAC2,HDAC3,HDAC6,HES1,HNF1A,HNF4A,HNRNPK,IRF1,IRF3,IRF4,JUN,KDM1A,KDM5B,LEF1,MBD2,MEF2C,MIER1,MNT,MTA2,MYB,MYC,NBN,NCOA1,NCOA3,NCOR1,NEUROD1,NFATC1,NFE2L2,NR2C1,PAX5,PAX8,PHB2,PHF20,PML,PTBP1,RB1,REST,RUNX1,SKI,SKIL,…
GO:BP	viral transcription	GO:0019083	0.00536517	2.27042	180	303	14	18092	CHD1,EP300,HDAC1,JUN,LEF1,POLR2G,REST,SMARCA4,SMARCB1,SP1,TFAP4,USF1,USF2,ZNF639
GO:BP	hemostasis	GO:0007599	0.00547262	2.2618	352	303	20	18092	CBX5,FOXA2,GATA1,GATA2,GATA3,GATA4,HDAC1,HDAC2,HNF4A,IRF1,IRF2,KDM1A,MAFF,MAFK,NFE2,NFE2L2,PHF21A,RCOR1,SRF,USF1
GO:BP	negative regulation by host of viral transcription	GO:0043922	0.00563715	2.24894	14	303	5	18092	HDAC1,JUN,REST,TFAP4,ZNF639
GO:BP	regulation of histone H4 acetylation	GO:0090239	0.00563715	2.24894	14	303	5	18092	BRCA1,CTBP1,SMARCB1,SPI1,TAF7
GO:BP	positive regulation of DNA-templated transcription, initiation	GO:2000144	0.00576822	2.23896	37	303	7	18092	CREB1,ESR1,FOSL1,HNF1A,JUN,MITF,SRF
GO:BP	granulocyte differentiation	GO:0030851	0.00576822	2.23896	37	303	7	18092	CBFA2T3,GATA1,GATA2,LEF1,RUNX1,SPI1,TAL1
GO:BP	regulation of body fluid levels	GO:0050878	0.00619143	2.20821	520	303	25	18092	CBX5,CREB1,FOXA2,GATA1,GATA2,GATA3,GATA4,HDAC1,HDAC2,HNF4A,IRF1,IRF2,KDM1A,MAFF,MAFK,NCOA1,NFE2,NFE2L2,PHF21A,RCOR1,SRF,STAT5A,USF1,USF2,ZBTB7B
GO:BP	coagulation	GO:0050817	0.00622781	2.20566	355	303	20	18092	CBX5,FOXA2,GATA1,GATA2,GATA3,GATA4,HDAC1,HDAC2,HNF4A,IRF1,IRF2,KDM1A,MAFF,MAFK,NFE2,NFE2L2,PHF21A,RCOR1,SRF,USF1
GO:BP	generation of neurons	GO:0048699	0.00625247	2.20395	1599	303	52	18092	ARID1B,ATF4,BCL11A,BHLHE40,CBFA2T2,CEBPB,CHD7,CREB1,CUX1,E2F1,EHMT2,EP300,EZH2,FOXA1,FOXA2,GATA2,GATA3,HDAC1,HDAC2,HDAC6,HES1,JUN,KDM1A,LEF1,MEF2A,MEF2C,MYB,MYC,NCOA1,NEUROD1,NFE2L2,NFIB,NR2F1,NR2F2,NR2F6,PBX3,RB1,RBFOX2,REST,RUNX1,RUNX3,SIN3A,SKI,SKIL,SRF,STAT3,TAL1,TCF12,XRCC5,ZEB1,ZEB2,ZHX2
GO:BP	regulation of CD8-positive, alpha-beta T cell differentiation	GO:0043376	0.00648646	2.18799	7	303	4	18092	CBFB,RUNX1,RUNX3,ZBTB7B
GO:BP	regulation of transcription from RNA polymerase II promoter in response to stress	GO:0043618	0.00649202	2.18762	111	303	11	18092	ARNT,ATF3,ATF4,BACH1,CEBPB,CREB3L1,EGR1,EP300,JUN,NFE2L2,SIN3A
GO:BP	mitotic DNA integrity checkpoint	GO:0044774	0.00649202	2.18762	111	303	11	18092	ARID3A,ATF2,ATM,E2F1,E2F4,E2F7,E2F8,EP300,NBN,PML,ZNF830
GO:BP	regulation of transcription regulatory region DNA binding	GO:2000677	0.00649863	2.18718	53	303	8	18092	EP300,GATA1,GATA3,NEUROD1,RB1,SIN3A,TAF1,ZBTB7A
GO:BP	response to organonitrogen compound	GO:0010243	0.00686473	2.16338	1094	303	40	18092	ARID1B,ATF4,BCL11A,BRCA1,CDC5L,CEBPB,CREB1,EGR1,EHMT2,ESRRA,EZH2,FOS,FOSL1,GABPA,HDAC2,HNF4A,IRF5,JUN,JUND,KDM1A,KLF16,KLF5,MAX,MEF2C,MYC,NFE2L2,RAD51,SIN3A,SP1,SREBF1,SREBF2,SRSF4,STAT1,STAT2,STAT3,STAT5A,TAF1,USF1,ZBTB7B,ZEB1
GO:BP	skeletal muscle cell differentiation	GO:0035914	0.00689801	2.16128	71	303	9	18092	ATF3,EGR1,FOS,KLF5,MAFF,MEF2C,PAX5,RB1,SAP30
GO:BP	heart development	GO:0007507	0.00697958	2.15617	594	303	27	18092	ARID2,ATF2,ATM,BCOR,CHD7,CREB1,EP300,GATA3,GATA4,HES1,JUN,MBD2,MEF2A,MEF2C,NCOA6,NFATC1,PAX8,RB1,REST,RXRA,SIRT6,SMAD1,SOX6,SRF,TBX21,TBX3,YY1
GO:BP	regulation of mRNA processing	GO:0050684	0.00714014	2.14629	159	303	13	18092	HNRNPK,HNRNPL,PTBP1,RBFOX2,RBM25,RBM39,REST,SAFB,SNRNP70,SRSF4,SRSF7,U2AF2,ZBTB7A
GO:BP	cellular response to growth factor stimulus	GO:0071363	0.0074071	2.13035	743	303	31	18092	ARNT,CDC5L,CREB1,CREB3L1,E2F1,EGR1,EP300,FOS,GATA3,GATA4,HDAC2,HES1,HNRNPH1,JUN,KDM5B,LEF1,MEF2C,MYC,NR3C1,PML,POLR2G,PTBP1,RBFOX2,SKI,SKIL,SMAD1,SMAD5,SOX6,ZBTB7A,ZEB1,ZNF8
GO:BP	T cell activation	GO:0042110	0.00857048	2.06699	495	303	24	18092	BATF,BCL3,CBFB,CEBPB,CHD7,EGR1,ELF4,GATA3,HES1,IRF1,IRF4,LEF1,MYB,PKNOX1,RELB,RUNX1,RUNX3,SOX13,SRF,STAT3,TBX21,TCF7,ZBTB7B,ZEB1
GO:BP	endocrine system development	GO:0035270	0.00909877	2.04102	138	303	12	18092	CLOCK,CREB1,ETS1,FOXA2,GATA2,GATA3,HES1,HNF1A,HNF4A,NEUROD1,PAX8,SRF
GO:BP	regulation of androgen receptor signaling pathway	GO:0060765	0.00911463	2.04026	26	303	6	18092	EP300,HDAC1,HDAC6,NCOR1,SMARCA4,ZBTB7A
GO:BP	columnar/cuboidal epithelial cell differentiation	GO:0002065	0.00977457	2.0099	94	303	10	18092	CBFA2T2,CEBPB,CLOCK,FOXA1,GATA4,HES1,HNF4A,KLF5,NEUROD1,RXRA
GO:BP	regulation of immune system process	GO:0002682	0.00997995	2.00087	1625	303	52	18092	AGO1,ARNT,ASH2L,ATM,CBFB,CEBPB,CREB1,ELF1,EP300,ESRRA,ETS1,FOS,GABPA,GATA1,GATA2,GATA3,HDAC1,HES1,IRF1,IRF3,IRF4,JUN,LEF1,MEF2C,MEIS2,MITF,MYB,MYC,NFATC1,NFATC3,NFE2,PAX5,PCBP2,PML,RB1,RBBP5,RBFOX2,RBM14,RELB,RUNX1,RUNX3,SIN3A,SOX13,SPI1,STAT1,STAT3,TAL1,TBX21,TCF7,XRCC5,ZBTB7B,ZEB1
GO:BP	response to light stimulus	GO:0009416	0.0105653	1.97612	336	303	19	18092	ATF4,BCL3,BHLHE40,CCAR2,CLOCK,CREB1,ELK1,EP300,FOS,JUND,KDM1A,MEIS2,MTA1,MYC,NR2F6,PML,TAF1,USF1,YY1
GO:BP	response to abiotic stimulus	GO:0009628	0.0107845	1.9672	1282	303	44	18092	ARNT,ATF2,ATF4,ATM,BACH1,BCL3,BHLHE40,BRCA1,CBFA2T3,CCAR2,CLOCK,CREB1,E2F1,EGR1,ELK1,EP300,ETS1,FOS,FOSL1,GATA3,GATA4,HDAC2,IRF1,JUN,JUND,KDM1A,MBD2,MEIS2,MTA1,MYB,MYC,NFE2L2,NR2F6,PHB2,PML,RAD51,RELB,REST,SRF,STAT1,TAF1,USF1,XRCC5,YY1
GO:BP	regulation of DNA-templated transcription in response to stress	GO:0043620	0.0108903	1.96296	117	303	11	18092	ARNT,ATF3,ATF4,BACH1,CEBPB,CREB3L1,EGR1,EP300,JUN,NFE2L2,SIN3A
GO:BP	blastocyst development	GO:0001824	0.0108903	1.96296	117	303	11	18092	BCOR,GABPA,HCFC1,HNF1A,JUNB,NBN,SKIL,SMARCB1,SRF,TBL1XR1,ZNF830
GO:BP	regulation of transcription from RNA polymerase II promoter by glucose	GO:0000430	0.0116297	1.93443	3	303	3	18092	FOXA2,USF1,USF2
GO:BP	positive regulation of chromatin silencing	GO:0031937	0.0116297	1.93443	3	303	3	18092	MIER1,SIN3A,SIRT6
GO:BP	negative regulation of transcription involved in G1/S transition of mitotic cell cycle	GO:0071930	0.0116297	1.93443	3	303	3	18092	E2F1,E2F7,RB1
GO:BP	positive regulation of transcription from RNA polymerase II promoter by glucose	GO:0000432	0.0116297	1.93443	3	303	3	18092	FOXA2,USF1,USF2
GO:BP	negative regulation of histone acetylation	GO:0035067	0.0119649	1.92209	16	303	5	18092	BRCA1,CTBP1,SIN3A,SPI1,TAF7
GO:BP	CD8-positive, alpha-beta T cell differentiation	GO:0043374	0.0119649	1.92209	16	303	5	18092	CBFB,IRF1,RUNX1,RUNX3,ZBTB7B
GO:BP	regulation of hematopoietic stem cell differentiation	GO:1902036	0.0122647	1.91134	76	303	9	18092	CBFB,GATA1,GATA2,GATA3,MYB,NFE2L2,RUNX1,TAL1,TCF12
GO:BP	regulation of signal transduction	GO:0009966	0.0128406	1.89141	3207	303	85	18092	AGO1,ARNT,ASH1L,ATF3,ATM,BCL3,BRCA1,BRD4,CBFA2T2,CBFB,CC2D1A,CCAR2,CHD4,CLOCK,CREB3L1,EGR1,EHMT2,ELF1,EP300,ESR1,EZH2,FOXA1,FOXM1,GATA1,GATA2,GATA3,GATA4,HDAC1,HDAC2,HDAC3,HDAC6,HES1,HNF1A,HNF4A,HNRNPK,IRF1,IRF3,IRF4,JUN,KDM1A,LEF1,MBD2,MEF2C,MIER1,MNT,MTA2,MYC,NBN,NCOA1,NCOA3,NCOR1,NEUROD1,NFATC1,NFE2L2,NR2C1,PAX5,PHB2,PHF20,PML,PTBP1,RB1,RUNX1,SKI,SKIL,SMARCA4,SMARCB1,SOX13,SREBF2,STAT1,STAT3,S…
GO:BP	DNA damage response, signal transduction by p53 class mediator resulting in cell cycle arrest	GO:0006977	0.013071	1.88369	58	303	8	18092	ARID3A,ATM,E2F1,E2F4,E2F7,E2F8,EP300,PML
GO:BP	mitotic cell cycle process	GO:1903047	0.0132812	1.87676	921	303	35	18092	ARID3A,ATF2,ATM,BACH1,BRCA1,BRD4,CHAMP1,E2F1,E2F4,E2F6,E2F7,E2F8,EP300,EZH2,FOXM1,MAX,MCM2,MCM3,MCM5,MTA3,MYBL2,MYC,NBN,PHB2,PHF8,PML,RAD21,RAD51,RB1,SIN3A,SMC3,TFAP4,TRIP13,ZNF207,ZNF830
GO:BP	embryonic morphogenesis	GO:0048598	0.0136693	1.86426	616	303	27	18092	CHD7,FOXA2,GATA2,GATA3,GATA4,HDAC1,HDAC2,HES1,HNF1A,HNF4A,LEF1,MEF2C,NANOG,NCOA1,NEUROD1,PAX5,PAX8,RNF2,SKI,SMAD1,SRF,TAL1,TBX21,TBX3,TRIM28,ZEB1,ZEB2
GO:BP	skeletal muscle tissue development	GO:0007519	0.0140142	1.85343	169	303	13	18092	ATF3,EGR1,EP300,FOS,KLF5,MAFF,MEF2C,NR2F2,PAX5,RB1,SAP30,SKI,SKIL
GO:BP	positive regulation of cytokine production	GO:0001819	0.0141083	1.85052	441	303	22	18092	ARNT,ATF2,ATF4,BCL3,BRCA1,CEBPB,CREB1,EGR1,EP300,GATA3,GATA4,HDAC2,IRF1,IRF3,IRF4,IRF5,MYB,POU2F2,RUNX1,STAT1,STAT3,XRCC5
GO:BP	mammary gland epithelial cell proliferation	GO:0033598	0.0145001	1.83863	28	303	6	18092	CEBPB,ESR1,GATA3,KDM5B,PHB2,PYGO2
GO:BP	intracellular signal transduction involved in G1 DNA damage checkpoint	GO:1902400	0.0149036	1.82671	59	303	8	18092	ARID3A,ATM,E2F1,E2F4,E2F7,E2F8,EP300,PML
GO:BP	signal transduction involved in mitotic G1 DNA damage checkpoint	GO:0072431	0.0149036	1.82671	59	303	8	18092	ARID3A,ATM,E2F1,E2F4,E2F7,E2F8,EP300,PML
GO:BP	developmental growth	GO:0048589	0.015276	1.81599	694	303	29	18092	ARID2,ATM,BCL11A,CHD7,CREB1,EHMT2,EP300,ESR1,EZH2,GATA3,GATA4,HDAC6,KDM5B,KLF5,MEF2C,NBN,PYGO2,RXRA,SIN3A,SIRT6,SMAD1,SRF,STAT3,STAT5A,TBL1XR1,TRIM28,YY1,ZEB2,ZNF830
GO:BP	immune system process	GO:0002376	0.0153808	1.81302	3322	303	87	18092	AGO1,ARNT,ASH2L,ATF4,ATM,BATF,BCL3,BMI1,CBFA2T3,CBFB,CEBPB,CHD7,CREB1,DPF2,EGR1,ELF1,ELF4,EP300,ESRRA,ETS1,ETV6,EZH2,FOS,GABPA,GATA1,GATA2,GATA3,HDAC1,HES1,IKZF1,IRF1,IRF2,IRF3,IRF4,IRF5,JUN,JUNB,KAT8,LEF1,MEF2C,MEIS2,MITF,MYB,MYC,NBN,NCOA6,NFATC1,NFATC3,NFE2,NFE2L2,PAX5,PCBP2,PHB2,PKNOX1,PML,POU2F2,RB1,RBBP5,RBFOX2,RBM14,RELB,REST,RFX1,RUNX1,RUNX3,SIN3A,SKIL,SMAD5,SOX13,SOX6,SPI1,SRF,STAT1,STAT2…
GO:BP	forebrain development	GO:0030900	0.0154548	1.81094	410	303	21	18092	CHD7,CREB1,E2F1,ETS1,EZH2,GATA2,HDAC1,HES1,KDM1A,LEF1,MYC,NCOA1,NEUROD1,NFIB,NR2F2,PAX5,SIN3A,SKI,SRF,TBX3,ZEB2
GO:BP	RNA processing	GO:0006396	0.0156024	1.80681	968	303	36	18092	AGO1,AGO2,CCAR2,CDC5L,CHD7,ESR1,FIP1L1,FUS,HNRNPH1,HNRNPK,HNRNPL,HNRNPLL,KDM1A,NCOR1,NUFIP1,PCBP1,PCBP2,POLR2G,PRPF4,PTBP1,RBFOX2,RBM22,RBM25,RBM39,REST,SAFB,SMAD1,SNRNP70,SRSF4,SRSF7,STAT3,TAF15,U2AF1,U2AF2,ZBTB7A,ZNF830
GO:BP	positive regulation of neuron death	GO:1901216	0.0156471	1.80557	99	303	10	18092	ATF2,ATF4,ATM,EGR1,ELK1,FOS,JUN,MYB,MYBL2,REST
GO:BP	cellular response to extracellular stimulus	GO:0031668	0.0159108	1.79831	254	303	16	18092	ATF3,ATF4,EHMT2,FOS,FOSL1,FOXA2,JUN,MAX,NCOA1,NFE2L2,SREBF1,SREBF2,SRF,TRIM24,USF1,USF2
GO:BP	negative regulation of mitotic cell cycle phase transition	GO:1901991	0.0167231	1.77668	255	303	16	18092	ARID3A,ATM,BRCA1,E2F1,E2F4,E2F7,E2F8,EP300,EZH2,NBN,PML,RAD21,RB1,TRIP13,ZNF207,ZNF830
GO:BP	response to nitrogen compound	GO:1901698	0.0170361	1.76863	1178	303	41	18092	ARID1B,ATF4,BCL11A,BRCA1,CDC5L,CEBPB,CREB1,EGR1,EHMT2,ESRRA,EZH2,FOS,FOSL1,GABPA,HDAC2,HNF4A,IRF3,IRF5,JUN,JUND,KDM1A,KLF16,KLF5,MAX,MEF2C,MYC,NFE2L2,RAD51,SIN3A,SP1,SREBF1,SREBF2,SRSF4,STAT1,STAT2,STAT3,STAT5A,TAF1,USF1,ZBTB7B,ZEB1
GO:BP	histone lysine demethylation	GO:0070076	0.0180269	1.74408	29	303	6	18092	KDM1A,KDM4A,KDM4B,KDM5A,KDM5B,PHF8
GO:BP	regulation of DNA methylation	GO:0044030	0.0180269	1.74408	29	303	6	18092	BRCA1,EHMT2,MBD2,MYC,RLF,SPI1
GO:BP	signal transduction involved in mitotic DNA damage checkpoint	GO:1902402	0.0192267	1.7161	61	303	8	18092	ARID3A,ATM,E2F1,E2F4,E2F7,E2F8,EP300,PML
GO:BP	signal transduction involved in mitotic DNA integrity checkpoint	GO:1902403	0.0192267	1.7161	61	303	8	18092	ARID3A,ATM,E2F1,E2F4,E2F7,E2F8,EP300,PML
GO:BP	signal transduction involved in mitotic cell cycle checkpoint	GO:0072413	0.0192267	1.7161	61	303	8	18092	ARID3A,ATM,E2F1,E2F4,E2F7,E2F8,EP300,PML
GO:BP	response to ionizing radiation	GO:0010212	0.0215584	1.66638	150	303	12	18092	ATM,BRCA1,CLOCK,EGR1,ELK1,GATA3,KDM1A,MTA1,MYC,PML,RAD51,XRCC5
GO:BP	cellular response to gamma radiation	GO:0071480	0.0222183	1.65329	30	303	6	18092	ATM,EGR1,ELK1,KDM1A,RAD51,XRCC5
GO:BP	histone demethylation	GO:0016577	0.0222183	1.65329	30	303	6	18092	KDM1A,KDM4A,KDM4B,KDM5A,KDM5B,PHF8
GO:BP	regulation of DNA-templated transcription, initiation	GO:2000142	0.0226707	1.64454	45	303	7	18092	CREB1,ESR1,FOSL1,HNF1A,JUN,MITF,SRF
GO:BP	regulation of CD8-positive, alpha-beta T cell activation	GO:2001185	0.0228322	1.64145	18	303	5	18092	CBFB,IRF1,RUNX1,RUNX3,ZBTB7B
GO:BP	positive regulation of DNA metabolic process	GO:0051054	0.0257114	1.58987	206	303	14	18092	ARID2,ATM,BRCA1,FOXM1,FUS,HMBOX1,MYC,NBN,PML,RAD51,SIRT6,TBX21,TRIM28,XRCC5
GO:BP	brain development	GO:0007420	0.0267006	1.57348	792	303	31	18092	ATM,CHD7,CREB1,E2F1,ETS1,EZH2,GATA2,HDAC1,HES1,KDM1A,LEF1,MEIS2,MYC,NCOA1,NCOA6,NEUROD1,NFIB,NR2F2,PAX5,PBX3,PHF8,PYGO2,RBFOX2,SIN3A,SKI,SMAD1,SRF,TAF1,TBX3,XRCC5,ZEB2
GO:BP	regulation of CD4-positive, alpha-beta T cell activation	GO:2000514	0.027669	1.55801	64	303	8	18092	CBFB,GATA3,IRF4,MYB,RUNX1,RUNX3,TBX21,ZBTB7B
GO:BP	skeletal muscle organ development	GO:0060538	0.0278115	1.55578	180	303	13	18092	ATF3,EGR1,EP300,FOS,KLF5,MAFF,MEF2C,NR2F2,PAX5,RB1,SAP30,SKI,SKIL
GO:BP	response to transforming growth factor beta	GO:0071559	0.0284378	1.5461	266	303	16	18092	CREB1,EP300,FOS,HDAC2,JUN,MEF2C,NR3C1,PML,RUNX3,SKI,SKIL,SMAD1,SMAD5,SOX6,ZBTB7A,ZEB1
GO:BP	head development	GO:0060322	0.0306574	1.51346	837	303	32	18092	ATM,CHD7,CREB1,E2F1,EP300,ETS1,EZH2,GATA2,HDAC1,HES1,KDM1A,LEF1,MEIS2,MYC,NCOA1,NCOA6,NEUROD1,NFIB,NR2F2,PAX5,PBX3,PHF8,PYGO2,RBFOX2,SIN3A,SKI,SMAD1,SRF,TAF1,TBX3,XRCC5,ZEB2
GO:BP	regulation of alpha-beta T cell differentiation	GO:0046637	0.0310987	1.50726	65	303	8	18092	CBFB,GATA3,IRF4,MYB,RUNX1,RUNX3,TBX21,ZBTB7B
GO:BP	cell cycle DNA replication	GO:0044786	0.0310987	1.50726	65	303	8	18092	DACH1,E2F7,E2F8,MCM2,MCM3,MCM5,RAD51,ZNF830
GO:BP	protein dealkylation	GO:0008214	0.0329667	1.48192	32	303	6	18092	KDM1A,KDM4A,KDM4B,KDM5A,KDM5B,PHF8
GO:BP	regulation of histone deacetylation	GO:0031063	0.0329667	1.48192	32	303	6	18092	CTBP1,KDM5A,PML,SKI,SREBF1,ZBTB7B
GO:BP	protein demethylation	GO:0006482	0.0329667	1.48192	32	303	6	18092	KDM1A,KDM4A,KDM4B,KDM5A,KDM5B,PHF8
GO:BP	intrinsic apoptotic signaling pathway	GO:0097193	0.0330766	1.48048	300	303	17	18092	ATF4,ATM,BCL3,BRCA1,CCAR2,CEBPB,CREB3L1,E2F1,EP300,HDAC1,HNRNPK,KDM1A,NBN,NFE2L2,PML,SKIL,TAF9B
GO:BP	regulation of lymphocyte differentiation	GO:0045619	0.0332172	1.47864	183	303	13	18092	CBFB,GATA3,IRF1,IRF4,LEF1,MYB,RUNX1,RUNX3,SOX13,TBX21,TCF7,ZBTB7B,ZEB1
GO:BP	positive regulation of viral process	GO:0048524	0.0340665	1.46767	108	303	10	18092	CHD1,EP300,JUN,LEF1,POLR2G,SMARCA4,SMARCB1,SP1,TFAP4,ZNF639
GO:BP	mitotic G1 DNA damage checkpoint	GO:0031571	0.0348794	1.45743	66	303	8	18092	ARID3A,ATM,E2F1,E2F4,E2F7,E2F8,EP300,PML
GO:BP	positive regulation of cell cycle arrest	GO:0071158	0.0375968	1.42485	87	303	9	18092	ARID3A,ATM,BRCA1,E2F1,E2F4,E2F7,E2F8,EP300,PML
GO:BP	G1 DNA damage checkpoint	GO:0044783	0.0390394	1.4085	67	303	8	18092	ARID3A,ATM,E2F1,E2F4,E2F7,E2F8,EP300,PML
GO:BP	mitotic G1/S transition checkpoint	GO:0044819	0.0390394	1.4085	67	303	8	18092	ARID3A,ATM,E2F1,E2F4,E2F7,E2F8,EP300,PML
GO:BP	positive regulation of DNA-binding transcription factor activity	GO:0051091	0.0392655	1.40599	273	303	16	18092	ATF2,CLOCK,EP300,ESR1,FOSL1,FOXA1,KDM1A,NEUROD1,PHB2,SMARCA4,SMARCB1,SRF,STAT3,TAF1,TRIM22,ZBTB7A
GO:BP	histone H3 deacetylation	GO:0070932	0.0401942	1.39584	20	303	5	18092	HDAC1,HDAC2,HDAC3,HDAC6,SIRT6
GO:BP	response to drug	GO:0042493	0.040785	1.3895	403	303	20	18092	CREB1,EHMT2,FOS,FOSL1,GATA3,GATA4,HDAC2,JUN,MEF2C,MYC,NCOA1,NEUROD1,NFE2L2,RAD51,RBM22,REST,SREBF1,STAT1,STAT3,XRCC5
GO:BP	negative regulation of mitotic cell cycle	GO:0045930	0.0410736	1.38644	337	303	18	18092	ARID3A,ATF2,ATM,BRCA1,E2F1,E2F4,E2F7,E2F8,E4F1,EP300,EZH2,NBN,PML,RAD21,RB1,TRIP13,ZNF207,ZNF830
GO:BP	negative regulation of cell cycle phase transition	GO:1901988	0.0410797	1.38637	274	303	16	18092	ARID3A,ATM,BRCA1,E2F1,E2F4,E2F7,E2F8,EP300,EZH2,NBN,PML,RAD21,RB1,TRIP13,ZNF207,ZNF830
GO:BP	positive regulation of hemopoiesis	GO:1903708	0.0414975	1.38198	160	303	12	18092	CBFB,CREB1,FOS,GATA3,JUN,LEF1,MYB,RB1,RUNX1,RUNX3,SOX13,ZBTB7B
GO:BP	positive regulation of leukocyte differentiation	GO:1902107	0.0414975	1.38198	160	303	12	18092	CBFB,CREB1,FOS,GATA3,JUN,LEF1,MYB,RB1,RUNX1,RUNX3,SOX13,ZBTB7B
GO:BP	cell communication	GO:0007154	0.0416547	1.38034	6882	303	151	18092	AGO1,AGO2,ARID1B,ARID3A,ARNT,ASH1L,ATF3,ATF4,ATM,BATF,BCL3,BRCA1,BRD4,CBFA2T2,CBFB,CC2D1A,CCAR2,CDC5L,CEBPB,CHD4,CHD7,CLOCK,CREB1,CREB3L1,CREM,DPF2,E2F1,E2F4,E2F7,E2F8,EGR1,EHMT2,ELF1,EP300,ESR1,ESRRA,EZH2,FOS,FOSL1,FOXA1,FOXA2,FOXM1,GATA1,GATA2,GATA3,GATA4,HDAC1,HDAC2,HDAC3,HDAC6,HES1,HNF1A,HNF4A,HNF4G,HNRNPH1,HNRNPK,IRF1,IRF2,IRF3,IRF4,IRF5,JUN,JUNB,KDM1A,KDM5B,KLF16,KLF5,LEF1,MAX,MBD2,MEF2A,ME…
GO:BP	T cell activation involved in immune response	GO:0002286	0.0433861	1.36265	111	303	10	18092	BATF,BCL3,GATA3,IRF4,LEF1,MYB,RELB,STAT3,TBX21,ZBTB7B
GO:BP	alternative mRNA splicing, via spliceosome	GO:0000380	0.04525	1.34438	89	303	9	18092	HNRNPL,KDM1A,PTBP1,RBFOX2,RBM25,REST,SRSF4,SRSF7,ZBTB7A
GO:BP	epithelial tube morphogenesis	GO:0060562	0.0462439	1.33495	340	303	18	18092	ESR1,FOXA1,GATA3,GATA4,HES1,KDM5B,LEF1,MEF2C,MYC,PAX8,PHB2,PML,SIRT6,SKI,SRF,TBX21,TBX3,ZEB2
GO:BP	response to retinoic acid	GO:0032526	0.0469442	1.32842	112	303	10	18092	ATM,CREB1,HDAC2,MYB,MYC,NCOA1,PHB2,RXRA,SREBF1,SUZ12
GO:BP	transmembrane receptor protein serine/threonine kinase signaling pathway	GO:0007178	0.048175	1.31718	374	303	19	18092	CREB1,EGR1,EP300,FOS,GATA4,HES1,HNF1A,HNF4A,JUN,LEF1,PML,RBM14,SKI,SKIL,SMAD1,SMAD5,ZBTB7A,ZEB1,ZNF8
GO:BP	protein localization to chromosome	GO:0034502	0.0495489	1.30497	90	303	9	18092	ATM,CHAMP1,CTCF,ESR1,EZH2,PML,RAD21,RB1,XRCC5
GO:CC	nucleoplasm	GO:0005654	7.45266e-126	125.128	3991	307	260	18963	AFF1,AGO1,AGO2,ARID1B,ARID2,ARID3A,ARNT,ASH1L,ASH2L,ATF2,ATF3,ATF4,ATF7,ATM,BATF,BCL11A,BCL3,BCOR,BHLHE40,BMI1,BRCA1,BRD4,CBFA2T3,CBFB,CBX1,CBX2,CBX3,CBX5,CCAR2,CDC5L,CEBPB,CHAMP1,CHD1,CHD4,CHD7,CLOCK,CREB1,CTBP1,CTCF,CUX1,DPF2,E2F1,E2F4,E2F6,E2F7,E2F8,E4F1,EED,EGR1,EHMT2,ELF1,ELF4,ELK1,EP300,EP400,ESR1,ESRRA,ETS1,ETV4,EZH2,FIP1L1,FOS,FOSL1,FOSL2,FOXA1,FOXA2,FOXK2,FOXM1,FUS,GABPA,GABPB1,GATA1,GAT…
GO:CC	nucleus	GO:0005634	1.99992e-122	121.699	7565	307	307	18963	AFF1,AGO1,AGO2,ARID1B,ARID2,ARID3A,ARNT,ASH1L,ASH2L,ATF2,ATF3,ATF4,ATF7,ATM,BACH1,BATF,BCL11A,BCL3,BCOR,BHLHE40,BMI1,BRCA1,BRD4,BRD9,CBFA2T2,CBFA2T3,CBFB,CBX1,CBX2,CBX3,CBX5,CC2D1A,CCAR2,CDC5L,CEBPB,CHAMP1,CHD1,CHD4,CHD7,CLOCK,CREB1,CREB3L1,CREM,CTBP1,CTCF,CUX1,DACH1,DPF2,E2F1,E2F4,E2F6,E2F7,E2F8,E4F1,EBF1,EED,EGR1,EHMT2,ELF1,ELF4,ELK1,EP300,EP400,ESR1,ESRRA,ETS1,ETV4,ETV6,EZH2,FIP1L1,FOS,FOSL1,F…
GO:CC	nuclear lumen	GO:0031981	9.63686e-122	121.016	4343	307	264	18963	AFF1,AGO1,AGO2,ARID1B,ARID2,ARID3A,ARNT,ASH1L,ASH2L,ATF2,ATF3,ATF4,ATF7,ATM,BATF,BCL11A,BCL3,BCOR,BHLHE40,BMI1,BRCA1,BRD4,CBFA2T3,CBFB,CBX1,CBX2,CBX3,CBX5,CC2D1A,CCAR2,CDC5L,CEBPB,CHAMP1,CHD1,CHD4,CHD7,CLOCK,CREB1,CTBP1,CTCF,CUX1,DPF2,E2F1,E2F4,E2F6,E2F7,E2F8,E4F1,EED,EGR1,EHMT2,ELF1,ELF4,ELK1,EP300,EP400,ESR1,ESRRA,ETS1,ETV4,ETV6,EZH2,FIP1L1,FOS,FOSL1,FOSL2,FOXA1,FOXA2,FOXK2,FOXM1,FUS,GABPA,GABP…
GO:CC	intracellular organelle lumen	GO:0070013	1.95418e-99	98.709	5304	307	264	18963	AFF1,AGO1,AGO2,ARID1B,ARID2,ARID3A,ARNT,ASH1L,ASH2L,ATF2,ATF3,ATF4,ATF7,ATM,BATF,BCL11A,BCL3,BCOR,BHLHE40,BMI1,BRCA1,BRD4,CBFA2T3,CBFB,CBX1,CBX2,CBX3,CBX5,CC2D1A,CCAR2,CDC5L,CEBPB,CHAMP1,CHD1,CHD4,CHD7,CLOCK,CREB1,CTBP1,CTCF,CUX1,DPF2,E2F1,E2F4,E2F6,E2F7,E2F8,E4F1,EED,EGR1,EHMT2,ELF1,ELF4,ELK1,EP300,EP400,ESR1,ESRRA,ETS1,ETV4,ETV6,EZH2,FIP1L1,FOS,FOSL1,FOSL2,FOXA1,FOXA2,FOXK2,FOXM1,FUS,GABPA,GABP…
GO:CC	organelle lumen	GO:0043233	4.42411e-96	95.3542	5468	307	264	18963	AFF1,AGO1,AGO2,ARID1B,ARID2,ARID3A,ARNT,ASH1L,ASH2L,ATF2,ATF3,ATF4,ATF7,ATM,BATF,BCL11A,BCL3,BCOR,BHLHE40,BMI1,BRCA1,BRD4,CBFA2T3,CBFB,CBX1,CBX2,CBX3,CBX5,CC2D1A,CCAR2,CDC5L,CEBPB,CHAMP1,CHD1,CHD4,CHD7,CLOCK,CREB1,CTBP1,CTCF,CUX1,DPF2,E2F1,E2F4,E2F6,E2F7,E2F8,E4F1,EED,EGR1,EHMT2,ELF1,ELF4,ELK1,EP300,EP400,ESR1,ESRRA,ETS1,ETV4,ETV6,EZH2,FIP1L1,FOS,FOSL1,FOSL2,FOXA1,FOXA2,FOXK2,FOXM1,FUS,GABPA,GABP…
GO:CC	membrane-enclosed lumen	GO:0031974	4.42411e-96	95.3542	5468	307	264	18963	AFF1,AGO1,AGO2,ARID1B,ARID2,ARID3A,ARNT,ASH1L,ASH2L,ATF2,ATF3,ATF4,ATF7,ATM,BATF,BCL11A,BCL3,BCOR,BHLHE40,BMI1,BRCA1,BRD4,CBFA2T3,CBFB,CBX1,CBX2,CBX3,CBX5,CC2D1A,CCAR2,CDC5L,CEBPB,CHAMP1,CHD1,CHD4,CHD7,CLOCK,CREB1,CTBP1,CTCF,CUX1,DPF2,E2F1,E2F4,E2F6,E2F7,E2F8,E4F1,EED,EGR1,EHMT2,ELF1,ELF4,ELK1,EP300,EP400,ESR1,ESRRA,ETS1,ETV4,ETV6,EZH2,FIP1L1,FOS,FOSL1,FOSL2,FOXA1,FOXA2,FOXK2,FOXM1,FUS,GABPA,GABP…
GO:CC	transcription regulator complex	GO:0005667	2.42361e-69	68.6155	439	307	88	18963	ARNT,ATF4,CBFB,CBX3,CBX5,CEBPB,CHD4,CLOCK,CREB1,CREM,CTBP1,DACH1,E2F1,E2F4,E2F6,E2F7,E2F8,EP300,ETS1,FOS,GATA1,GATA2,GATA4,GATAD2A,GATAD2B,HDAC1,HDAC2,HDAC3,HNF1A,JUN,JUNB,JUND,KDM1A,KLF5,LEF1,MAX,MBD2,MEF2A,MEF2B,MIER1,MTA1,MTA2,MTA3,MXI1,NCOA6,NCOR1,NEUROD1,NFATC1,NFATC3,NFYA,NFYB,PBX3,PKNOX1,PRDM10,PYGO2,RB1,RBM14,RCOR1,RELB,REST,RFX5,RUNX1,RUNX3,RXRA,SIN3A,SIX5,SKI,SKIL,SMAD1,SMAD5,SP1,SPI1,S…
GO:CC	intracellular membrane-bounded organelle	GO:0043231	1.30088e-68	67.8858	11250	307	307	18963	AFF1,AGO1,AGO2,ARID1B,ARID2,ARID3A,ARNT,ASH1L,ASH2L,ATF2,ATF3,ATF4,ATF7,ATM,BACH1,BATF,BCL11A,BCL3,BCOR,BHLHE40,BMI1,BRCA1,BRD4,BRD9,CBFA2T2,CBFA2T3,CBFB,CBX1,CBX2,CBX3,CBX5,CC2D1A,CCAR2,CDC5L,CEBPB,CHAMP1,CHD1,CHD4,CHD7,CLOCK,CREB1,CREB3L1,CREM,CTBP1,CTCF,CUX1,DACH1,DPF2,E2F1,E2F4,E2F6,E2F7,E2F8,E4F1,EBF1,EED,EGR1,EHMT2,ELF1,ELF4,ELK1,EP300,EP400,ESR1,ESRRA,ETS1,ETV4,ETV6,EZH2,FIP1L1,FOS,FOSL1,F…
GO:CC	nuclear protein-containing complex	GO:0140513	1.67323e-57	56.7764	1250	307	118	18963	AFF1,ARID1B,ARNT,ASH1L,ASH2L,ATF2,ATF4,BCOR,BMI1,BRCA1,BRD9,CBFB,CBX2,CBX3,CBX5,CDC5L,CEBPB,CHD4,CLOCK,CREB1,DPF2,E2F1,E2F4,E2F6,E2F7,E2F8,EED,EP300,EP400,EZH2,FIP1L1,FOS,GATA4,GATAD2A,GATAD2B,HCFC1,HDAC1,HDAC2,HDAC3,HDAC6,HNRNPH1,HNRNPK,JUN,JUNB,JUND,KAT8,KDM4A,KDM4B,KDM5A,KDM5B,LEF1,MAX,MBD2,MCM2,MCM3,MCM5,MGA,MLLT1,MTA1,MTA2,MTA3,MXI1,MYBL2,NBN,NCOA6,NCOR1,NEUROD1,NFRKB,NFYA,NFYB,NUFIP1,PHF20,…
GO:CC	intracellular organelle	GO:0043229	3.97266e-55	54.4009	12431	307	307	18963	AFF1,AGO1,AGO2,ARID1B,ARID2,ARID3A,ARNT,ASH1L,ASH2L,ATF2,ATF3,ATF4,ATF7,ATM,BACH1,BATF,BCL11A,BCL3,BCOR,BHLHE40,BMI1,BRCA1,BRD4,BRD9,CBFA2T2,CBFA2T3,CBFB,CBX1,CBX2,CBX3,CBX5,CC2D1A,CCAR2,CDC5L,CEBPB,CHAMP1,CHD1,CHD4,CHD7,CLOCK,CREB1,CREB3L1,CREM,CTBP1,CTCF,CUX1,DACH1,DPF2,E2F1,E2F4,E2F6,E2F7,E2F8,E4F1,EBF1,EED,EGR1,EHMT2,ELF1,ELF4,ELK1,EP300,EP400,ESR1,ESRRA,ETS1,ETV4,ETV6,EZH2,FIP1L1,FOS,FOSL1,F…
GO:CC	membrane-bounded organelle	GO:0043227	8.43859e-51	50.0737	12836	307	307	18963	AFF1,AGO1,AGO2,ARID1B,ARID2,ARID3A,ARNT,ASH1L,ASH2L,ATF2,ATF3,ATF4,ATF7,ATM,BACH1,BATF,BCL11A,BCL3,BCOR,BHLHE40,BMI1,BRCA1,BRD4,BRD9,CBFA2T2,CBFA2T3,CBFB,CBX1,CBX2,CBX3,CBX5,CC2D1A,CCAR2,CDC5L,CEBPB,CHAMP1,CHD1,CHD4,CHD7,CLOCK,CREB1,CREB3L1,CREM,CTBP1,CTCF,CUX1,DACH1,DPF2,E2F1,E2F4,E2F6,E2F7,E2F8,E4F1,EBF1,EED,EGR1,EHMT2,ELF1,ELF4,ELK1,EP300,EP400,ESR1,ESRRA,ETS1,ETV4,ETV6,EZH2,FIP1L1,FOS,FOSL1,F…
GO:CC	organelle	GO:0043226	2.41684e-39	38.6168	13974	307	307	18963	AFF1,AGO1,AGO2,ARID1B,ARID2,ARID3A,ARNT,ASH1L,ASH2L,ATF2,ATF3,ATF4,ATF7,ATM,BACH1,BATF,BCL11A,BCL3,BCOR,BHLHE40,BMI1,BRCA1,BRD4,BRD9,CBFA2T2,CBFA2T3,CBFB,CBX1,CBX2,CBX3,CBX5,CC2D1A,CCAR2,CDC5L,CEBPB,CHAMP1,CHD1,CHD4,CHD7,CLOCK,CREB1,CREB3L1,CREM,CTBP1,CTCF,CUX1,DACH1,DPF2,E2F1,E2F4,E2F6,E2F7,E2F8,E4F1,EBF1,EED,EGR1,EHMT2,ELF1,ELF4,ELK1,EP300,EP400,ESR1,ESRRA,ETS1,ETV4,ETV6,EZH2,FIP1L1,FOS,FOSL1,F…
GO:CC	intracellular anatomical structure	GO:0005622	6.2325e-32	31.2053	14764	307	307	18963	AFF1,AGO1,AGO2,ARID1B,ARID2,ARID3A,ARNT,ASH1L,ASH2L,ATF2,ATF3,ATF4,ATF7,ATM,BACH1,BATF,BCL11A,BCL3,BCOR,BHLHE40,BMI1,BRCA1,BRD4,BRD9,CBFA2T2,CBFA2T3,CBFB,CBX1,CBX2,CBX3,CBX5,CC2D1A,CCAR2,CDC5L,CEBPB,CHAMP1,CHD1,CHD4,CHD7,CLOCK,CREB1,CREB3L1,CREM,CTBP1,CTCF,CUX1,DACH1,DPF2,E2F1,E2F4,E2F6,E2F7,E2F8,E4F1,EBF1,EED,EGR1,EHMT2,ELF1,ELF4,ELK1,EP300,EP400,ESR1,ESRRA,ETS1,ETV4,ETV6,EZH2,FIP1L1,FOS,FOSL1,F…
GO:CC	RNA polymerase II transcription regulator complex	GO:0090575	1.05472e-31	30.9769	179	307	40	18963	ARNT,ATF4,CBFB,CBX3,CEBPB,CHD4,CLOCK,CREB1,E2F1,E2F4,E2F6,E2F7,E2F8,FOS,GATA4,JUN,JUNB,JUND,LEF1,MAX,MXI1,NEUROD1,NFYA,NFYB,PYGO2,RB1,RFX5,RUNX1,RUNX3,RXRA,SMAD1,SMAD5,STAT3,TAF1,TAF7,TAF9B,TBP,TCF12,TCF7L2,TRIM28
GO:CC	chromosome	GO:0005694	2.3656e-27	26.6261	947	307	73	18963	ARID1B,ASH1L,ATF2,ATF7,ATM,BRCA1,BRD4,BRD9,CBX1,CBX2,CBX3,CBX5,CDC5L,CEBPB,CHAMP1,CHD4,CLOCK,CREB1,CTCF,DPF2,EED,EHMT2,EP300,EP400,ESR1,EZH2,GATAD2A,GATAD2B,HDAC1,HDAC2,HMBOX1,JUN,JUNB,JUND,KAT8,MBD2,MCM2,MCM3,MCM5,MTA1,MTA2,MTA3,NBN,NCOR1,NFE2L2,NFRKB,NUFIP1,PML,RAD21,RAD51,RB1,RNF2,SETDB1,SIN3A,SIN3B,SIRT6,SMARCA4,SMARCA5,SMARCB1,SMARCC2,SMARCE1,SMC3,SUZ12,TAL1,TRIM24,TRIM28,TRIP13,XRCC5,YY1,ZB…
GO:CC	transcription repressor complex	GO:0017053	4.6466e-25	24.3329	78	307	26	18963	CBX5,CHD4,CTBP1,GATA1,GATAD2A,GATAD2B,HDAC1,HDAC2,HDAC3,JUN,MBD2,MIER1,MTA1,MTA2,MTA3,NCOR1,PRDM10,RCOR1,RELB,REST,SIN3A,SKI,SP1,TBL1XR1,TFAP4,ZBTB7A
GO:CC	chromatin	GO:0000785	2.30483e-23	22.6374	423	307	47	18963	ARID1B,ASH1L,BRD9,CBX1,CBX2,CBX3,CBX5,CHD4,CREB1,DPF2,EED,EP400,ESR1,GATAD2A,GATAD2B,HDAC1,HDAC2,JUNB,JUND,MBD2,MCM2,MTA1,MTA2,MTA3,NCOR1,NFE2L2,NFRKB,NUFIP1,PML,RAD21,RAD51,RB1,RNF2,SIN3A,SIN3B,SIRT6,SMARCA4,SMARCA5,SMARCB1,SMARCC2,SMARCE1,SMC3,SUZ12,TRIM24,TRIM28,YY1,ZBTB7A
GO:CC	histone deacetylase complex	GO:0000118	1.82979e-20	19.7376	79	307	23	18963	CBX5,CHD4,EP400,GATAD2A,GATAD2B,HDAC1,HDAC2,HDAC3,HDAC6,MBD2,MTA1,MTA2,MTA3,NCOR1,PHF21A,RCOR1,SAP30,SIN3A,SIN3B,TAL1,TBL1XR1,ZBTB7A,ZNF217
GO:CC	protein-containing complex	GO:0032991	2.21063e-20	19.6555	5556	307	172	18963	AFF1,AGO1,AGO2,ARID1B,ARNT,ASH1L,ASH2L,ATF2,ATF3,ATF4,ATM,BCL3,BCOR,BMI1,BRCA1,BRD9,CBFB,CBX2,CBX3,CBX5,CCAR2,CDC5L,CEBPB,CHD4,CLOCK,CREB1,CREM,CTBP1,DACH1,DPF2,E2F1,E2F4,E2F6,E2F7,E2F8,EED,EP300,EP400,ESR1,ETS1,EZH2,FIP1L1,FOS,FUS,GATA1,GATA2,GATA4,GATAD2A,GATAD2B,HCFC1,HDAC1,HDAC2,HDAC3,HDAC6,HES1,HNF1A,HNRNPH1,HNRNPK,HNRNPL,IKZF1,JUN,JUNB,JUND,KAT8,KDM1A,KDM4A,KDM4B,KDM5A,KDM5B,KLF5,LEF1,MAX,M…
GO:CC	SWI/SNF superfamily-type complex	GO:0070603	2.53118e-20	19.5967	80	307	23	18963	ARID1B,ASH1L,BRD9,CHD4,DPF2,EP400,GATAD2A,GATAD2B,HDAC1,HDAC2,MBD2,MTA1,MTA2,MTA3,NFRKB,RB1,SMARCA4,SMARCA5,SMARCB1,SMARCC2,SMARCE1,YY1,ZBTB7A
GO:CC	ATPase complex	GO:1904949	8.83155e-20	19.054	84	307	23	18963	ARID1B,ASH1L,BRD9,CHD4,DPF2,EP400,GATAD2A,GATAD2B,HDAC1,HDAC2,MBD2,MTA1,MTA2,MTA3,NFRKB,RB1,SMARCA4,SMARCA5,SMARCB1,SMARCC2,SMARCE1,YY1,ZBTB7A
GO:CC	histone methyltransferase complex	GO:0035097	2.81428e-17	16.5506	82	307	21	18963	ASH2L,CBX5,E2F6,EED,EZH2,HCFC1,HDAC2,KAT8,KDM4A,KDM4B,KDM5A,KDM5B,MAX,MGA,NCOA6,PHF20,RBBP5,RNF2,SUZ12,TAF1,TAF7
GO:CC	catalytic complex	GO:1902494	9.96138e-17	16.0017	1422	307	73	18963	AGO1,AGO2,ARID1B,ASH1L,ASH2L,ATF2,BCOR,BMI1,BRCA1,BRD9,CBX2,CBX5,CDC5L,CHD4,DPF2,E2F6,EED,EP300,EP400,EZH2,GATAD2A,GATAD2B,HCFC1,HDAC1,HDAC2,HDAC3,HDAC6,HNRNPH1,HNRNPK,KAT8,KDM4A,KDM4B,KDM5A,KDM5B,MAX,MBD2,MCM3,MGA,MTA1,MTA2,MTA3,NCOA6,NCOR1,NFRKB,PHF20,PHF21A,POLR2A,POLR2G,RB1,RBBP5,RBM22,RCOR1,RNF2,SAP30,SIN3A,SIN3B,SMARCA4,SMARCA5,SMARCB1,SMARCC2,SMARCE1,SUZ12,TAF1,TAF7,TAF9B,TAL1,TBL1XR1,TBP,…
GO:CC	methyltransferase complex	GO:0034708	2.33913e-14	13.6309	111	307	21	18963	ASH2L,CBX5,E2F6,EED,EZH2,HCFC1,HDAC2,KAT8,KDM4A,KDM4B,KDM5A,KDM5B,MAX,MGA,NCOA6,PHF20,RBBP5,RNF2,SUZ12,TAF1,TAF7
GO:CC	nuclear body	GO:0016604	8.30137e-13	12.0809	796	307	48	18963	ARNT,ATF4,BHLHE40,BMI1,BRCA1,CBX5,CDC5L,CHAMP1,E2F7,EHMT2,ELF4,EP400,GATA4,GATAD2A,GATAD2B,HMBOX1,MAX,MEF2C,NBN,NFATC1,NFE2,NR2C1,NR3C1,PCBP1,PML,PRPF4,RAD51,RB1,RBM14,RBM25,RBM39,RNF2,SKI,SKIL,SNRNP70,SRSF4,SRSF7,SUZ12,TCF12,TCF7,TCF7L2,THAP1,TRIM22,U2AF1,U2AF2,ZBED1,ZNF217,ZNF830
GO:CC	NuRD complex	GO:0016581	5.63037e-12	11.2495	17	307	10	18963	CHD4,GATAD2A,GATAD2B,HDAC1,HDAC2,MBD2,MTA1,MTA2,MTA3,ZBTB7A
GO:CC	CHD-type complex	GO:0090545	5.63037e-12	11.2495	17	307	10	18963	CHD4,GATAD2A,GATAD2B,HDAC1,HDAC2,MBD2,MTA1,MTA2,MTA3,ZBTB7A
GO:CC	host intracellular organelle	GO:0033647	4.41417e-10	9.35515	179	307	21	18963	EP300,ESR1,ESRRA,ETS1,ETV6,GABPA,HNF4A,HNF4G,MAFF,MAFK,MBD2,MYC,NR2C1,NR2C2,NR2F1,NR2F2,NR2F6,NR3C1,RELB,RXRA,SETDB1
GO:CC	host cell nucleus	GO:0042025	4.41417e-10	9.35515	179	307	21	18963	EP300,ESR1,ESRRA,ETS1,ETV6,GABPA,HNF4A,HNF4G,MAFF,MAFK,MBD2,MYC,NR2C1,NR2C2,NR2F1,NR2F2,NR2F6,NR3C1,RELB,RXRA,SETDB1
GO:CC	host intracellular membrane-bounded organelle	GO:0033648	4.41417e-10	9.35515	179	307	21	18963	EP300,ESR1,ESRRA,ETS1,ETV6,GABPA,HNF4A,HNF4G,MAFF,MAFK,MBD2,MYC,NR2C1,NR2C2,NR2F1,NR2F2,NR2F6,NR3C1,RELB,RXRA,SETDB1
GO:CC	MLL1 complex	GO:0071339	4.78165e-10	9.32042	32	307	11	18963	ASH2L,E2F6,HCFC1,KAT8,MAX,MGA,PHF20,RBBP5,RNF2,TAF1,TAF7
GO:CC	MLL1/2 complex	GO:0044665	4.78165e-10	9.32042	32	307	11	18963	ASH2L,E2F6,HCFC1,KAT8,MAX,MGA,PHF20,RBBP5,RNF2,TAF1,TAF7
GO:CC	host intracellular part	GO:0033646	6.11735e-10	9.21344	182	307	21	18963	EP300,ESR1,ESRRA,ETS1,ETV6,GABPA,HNF4A,HNF4G,MAFF,MAFK,MBD2,MYC,NR2C1,NR2C2,NR2F1,NR2F2,NR2F6,NR3C1,RELB,RXRA,SETDB1
GO:CC	host intracellular region	GO:0043656	6.11735e-10	9.21344	182	307	21	18963	EP300,ESR1,ESRRA,ETS1,ETV6,GABPA,HNF4A,HNF4G,MAFF,MAFK,MBD2,MYC,NR2C1,NR2C2,NR2F1,NR2F2,NR2F6,NR3C1,RELB,RXRA,SETDB1
GO:CC	host cell part	GO:0033643	6.81048e-10	9.16682	183	307	21	18963	EP300,ESR1,ESRRA,ETS1,ETV6,GABPA,HNF4A,HNF4G,MAFF,MAFK,MBD2,MYC,NR2C1,NR2C2,NR2F1,NR2F2,NR2F6,NR3C1,RELB,RXRA,SETDB1
GO:CC	intracellular non-membrane-bounded organelle	GO:0043232	2.16531e-09	8.66448	4326	307	123	18963	AGO1,AGO2,ARID1B,ASH1L,ATF2,ATF3,ATF4,ATF7,ATM,BRCA1,BRD4,BRD9,CBFA2T3,CBX1,CBX2,CBX3,CBX5,CC2D1A,CDC5L,CEBPB,CHAMP1,CHD4,CHD7,CLOCK,CREB1,CTCF,DPF2,E2F1,E2F8,E4F1,EED,EHMT2,EP300,EP400,ESR1,ESRRA,ETV4,ETV6,EZH2,FOXA1,GABPB1,GATAD2A,GATAD2B,HDAC1,HDAC2,HDAC3,HDAC6,HMBOX1,HNF4G,HNRNPK,HNRNPL,JUN,JUNB,JUND,KAT8,KDM5A,MBD2,MCM2,MCM3,MCM5,MLLT1,MTA1,MTA2,MTA3,MXI1,MYC,NANOG,NBN,NCOR1,NFE2L2,NFIB,NFIC…
GO:CC	non-membrane-bounded organelle	GO:0043228	2.42854e-09	8.61465	4333	307	123	18963	AGO1,AGO2,ARID1B,ASH1L,ATF2,ATF3,ATF4,ATF7,ATM,BRCA1,BRD4,BRD9,CBFA2T3,CBX1,CBX2,CBX3,CBX5,CC2D1A,CDC5L,CEBPB,CHAMP1,CHD4,CHD7,CLOCK,CREB1,CTCF,DPF2,E2F1,E2F8,E4F1,EED,EHMT2,EP300,EP400,ESR1,ESRRA,ETV4,ETV6,EZH2,FOXA1,GABPB1,GATAD2A,GATAD2B,HDAC1,HDAC2,HDAC3,HDAC6,HMBOX1,HNF4G,HNRNPK,HNRNPL,JUN,JUNB,JUND,KAT8,KDM5A,MBD2,MCM2,MCM3,MCM5,MLLT1,MTA1,MTA2,MTA3,MXI1,MYC,NANOG,NBN,NCOR1,NFE2L2,NFIB,NFIC…
GO:CC	nuclear chromosome	GO:0000228	8.39853e-09	8.0758	254	307	23	18963	BRCA1,BRD4,CDC5L,EP400,HDAC1,HDAC2,JUN,MCM2,MCM3,MCM5,NCOR1,NFRKB,NUFIP1,RAD21,RAD51,SIN3A,SIN3B,SMARCA5,SMARCB1,SMARCE1,SMC3,TRIM24,YY1
GO:CC	protein-DNA complex	GO:0032993	1.16068e-08	7.93529	212	307	21	18963	CDC5L,EP300,ESR1,FOS,GATA1,JUND,KDM5A,LEF1,MAX,MCM2,MCM3,MCM5,NFE2,NFE2L2,NFYA,NFYB,SP1,SUZ12,TBP,TCF7L2,XRCC5
GO:CC	nucleolus	GO:0005730	1.77764e-08	7.75016	938	307	45	18963	ATF3,ATM,CBFA2T3,CBX5,CC2D1A,CHD7,CTCF,E2F8,ESRRA,ETV4,ETV6,FOXA1,KDM5A,MLLT1,MXI1,MYC,NANOG,NBN,NFIB,NFIC,NUFIP1,PAX5,PHF8,PML,PTBP1,RBBP5,RBM14,RUNX3,SIN3A,SMARCA4,SMARCA5,SMARCB1,STAT1,SUZ12,TAF1,THAP1,UBTF,XRCC5,ZBTB11,ZBTB33,ZEB2,ZFX,ZNF207,ZNF274,ZZZ3
GO:CC	PML body	GO:0016605	3.32079e-08	7.47876	103	307	15	18963	CBX5,ELF4,HMBOX1,MAX,NBN,NFE2,NR2C1,PML,RAD51,RB1,SKI,SKIL,TCF7L2,THAP1,ZBED1
GO:CC	host cell	GO:0043657	7.39879e-08	7.13084	234	307	21	18963	EP300,ESR1,ESRRA,ETS1,ETV6,GABPA,HNF4A,HNF4G,MAFF,MAFK,MBD2,MYC,NR2C1,NR2C2,NR2F1,NR2F2,NR2F6,NR3C1,RELB,RXRA,SETDB1
GO:CC	host cellular component	GO:0018995	7.39879e-08	7.13084	234	307	21	18963	EP300,ESR1,ESRRA,ETS1,ETV6,GABPA,HNF4A,HNF4G,MAFF,MAFK,MBD2,MYC,NR2C1,NR2C2,NR2F1,NR2F2,NR2F6,NR3C1,RELB,RXRA,SETDB1
GO:CC	SWI/SNF complex	GO:0016514	3.47665e-06	5.45884	19	307	7	18963	ARID1B,BRD9,RB1,SMARCA4,SMARCB1,SMARCC2,SMARCE1
GO:CC	transferase complex	GO:1990234	1.11151e-05	4.95409	806	307	36	18963	ASH2L,ATF2,BCOR,BMI1,BRCA1,CBX2,CBX5,E2F6,EED,EP300,EP400,EZH2,HCFC1,HDAC2,KAT8,KDM4A,KDM4B,KDM5A,KDM5B,MAX,MCM3,MGA,NCOA6,PHF20,POLR2A,POLR2G,RB1,RBBP5,RNF2,SUZ12,TAF1,TAF7,TAF9B,TBP,ZBTB7A,ZZZ3
GO:CC	heterochromatin	GO:0000792	1.39054e-05	4.85682	61	307	10	18963	CBX1,CBX2,CBX5,EED,HDAC1,MBD2,PML,RNF2,SIRT6,SUZ12
GO:CC	transcription factor AP-1 complex	GO:0035976	2.01742e-05	4.6952	4	307	4	18963	FOS,JUN,JUNB,JUND
GO:CC	nBAF complex	GO:0071565	2.27265e-05	4.64347	15	307	6	18963	ARID1B,DPF2,SMARCA4,SMARCB1,SMARCC2,SMARCE1
GO:CC	nuclear speck	GO:0016607	5.76583e-05	4.23914	403	307	23	18963	ATF4,CDC5L,E2F7,EHMT2,EP400,GATAD2A,GATAD2B,MEF2C,NR3C1,PCBP1,PRPF4,RBM14,RBM25,RBM39,SNRNP70,SRSF4,SRSF7,TCF12,TRIM22,U2AF1,U2AF2,ZNF217,ZNF830
GO:CC	chromosomal region	GO:0098687	8.82173e-05	4.05445	262	307	18	18963	ATF7,ATM,CBX1,CBX3,CBX5,CEBPB,CHAMP1,CTCF,EZH2,HMBOX1,KAT8,NBN,RAD21,SIN3A,SIRT6,SMC3,XRCC5,ZNF207
GO:CC	chromatin silencing complex	GO:0005677	0.00013749	3.86173	11	307	5	18963	EED,EZH2,SMARCA5,SUZ12,YY1
GO:CC	PcG protein complex	GO:0031519	0.000234328	3.63018	47	307	8	18963	BMI1,CBX2,EED,EZH2,HDAC2,RNF2,SUZ12,YY1
GO:CC	Sin3 complex	GO:0016580	0.00037293	3.42837	13	307	5	18963	HDAC1,HDAC2,NCOR1,SIN3A,SIN3B
GO:CC	fibrillar center	GO:0001650	0.000378553	3.42187	129	307	12	18963	CC2D1A,ESRRA,FOXA1,MLLT1,NFIB,NFIC,NUFIP1,PAX5,SMARCA5,SMARCB1,THAP1,UBTF
GO:CC	pronucleus	GO:0045120	0.00121611	2.91503	16	307	5	18963	CBX1,EED,EZH2,HNF1A,TBP
GO:CC	Sin3-type complex	GO:0070822	0.00121611	2.91503	16	307	5	18963	HDAC1,HDAC2,NCOR1,SIN3A,SIN3B
GO:CC	core-binding factor complex	GO:0016513	0.00125823	2.90024	3	307	3	18963	CBFB,RUNX1,RUNX3
GO:CC	histone acetyltransferase complex	GO:0000123	0.0023406	2.63067	83	307	9	18963	ATF2,EP300,EP400,HCFC1,KAT8,PHF20,TAF7,TAF9B,ZZZ3
GO:CC	nuclear periphery	GO:0034399	0.00328016	2.48411	133	307	11	18963	ATF4,ATF7,CEBPB,KAT8,MYB,NUFIP1,PHB2,PML,RAD21,SMC3,YY1
GO:CC	acetyltransferase complex	GO:1902493	0.0059469	2.22571	93	307	9	18963	ATF2,EP300,EP400,HCFC1,KAT8,PHF20,TAF7,TAF9B,ZZZ3
GO:CC	protein acetyltransferase complex	GO:0031248	0.0059469	2.22571	93	307	9	18963	ATF2,EP300,EP400,HCFC1,KAT8,PHF20,TAF7,TAF9B,ZZZ3
GO:CC	npBAF complex	GO:0071564	0.00901098	2.04523	12	307	4	18963	SMARCA4,SMARCB1,SMARCC2,SMARCE1
GO:CC	site of DNA damage	GO:0090734	0.0177528	1.75073	83	307	8	18963	ATF2,CBX1,CBX3,CBX5,NBN,RAD51,XRCC5,ZBTB7A
GO:CC	nuclear matrix	GO:0016363	0.0195728	1.70835	108	307	9	18963	CEBPB,KAT8,MYB,NUFIP1,PHB2,PML,RAD21,SMC3,YY1
GO:CC	sex chromatin	GO:0001739	0.0242684	1.61496	6	307	3	18963	EED,RNF2,SUZ12
GO:CC	ESC/E(Z) complex	GO:0035098	0.0314769	1.50201	16	307	4	18963	EED,EZH2,HDAC2,SUZ12
GO:CC	H4 histone acetyltransferase complex	GO:1902562	0.0315342	1.50122	47	307	6	18963	ATF2,EP400,HCFC1,KAT8,PHF20,ZZZ3
GO:CC	sex chromosome	GO:0000803	0.0453359	1.34356	32	307	5	18963	EED,RNF2,SIN3B,SMARCB1,SUZ12
GO:CC	chromosome, telomeric region	GO:0000781	0.0488002	1.31158	72	307	7	18963	ATF7,ATM,EZH2,HMBOX1,NBN,SIRT6,XRCC5
KEGG	Transcriptional misregulation in cancer	KEGG:05202	2.08207e-14	13.6815	191	155	27	7987	AFF1,ATM,BMI1,CEBPB,ETV4,ETV6,FUS,HDAC1,HDAC2,MAX,MEF2C,MITF,MLLT1,MYC,NCOR1,PAX5,PAX8,PBX3,PML,RUNX1,RXRA,SIN3A,SMAD1,SP1,SPI1,TAF15,ZEB1
KEGG	Human T-cell leukemia virus 1 infection	KEGG:05166	2.04102e-09	8.69015	217	155	23	7987	ATF2,ATF4,ATM,CREB1,CREB3L1,E2F1,EGR1,ELK1,EP300,ETS1,FOS,FOSL1,JUN,MYC,NFATC1,NFATC3,NFYB,RB1,RELB,SPI1,SRF,STAT5A,TBP
KEGG	Pathways in cancer	KEGG:05200	1.16588e-07	6.93334	528	155	33	7987	ARNT,CTBP1,E2F1,ELK1,EP300,ESR1,ETS1,FOS,HDAC1,HDAC2,HES1,JUN,LEF1,MAX,MITF,MYC,NCOA1,NCOA3,NFE2L2,PAX8,PML,RAD51,RB1,RUNX1,RXRA,SP1,SPI1,STAT1,STAT2,STAT3,STAT5A,TCF7,TCF7L2
KEGG	Hepatitis B	KEGG:05161	1.70401e-07	6.76853	162	155	18	7987	ATF2,ATF4,CREB1,CREB3L1,E2F1,ELK1,EP300,FOS,IRF3,JUN,MYC,NFATC1,NFATC3,RB1,STAT1,STAT2,STAT3,STAT5A
KEGG	Viral carcinogenesis	KEGG:05203	6.14012e-06	5.21182	203	155	18	7987	ATF2,ATF4,CHD4,CREB1,CREB3L1,EP300,HDAC1,HDAC2,HDAC3,HDAC6,HNRNPK,IRF3,JUN,RB1,SRF,STAT3,STAT5A,TBP
KEGG	Thyroid hormone signaling pathway	KEGG:04919	5.13397e-05	4.28955	121	155	13	7987	EP300,ESR1,GATA4,HDAC1,HDAC2,HDAC3,MYC,NCOA1,NCOA3,NCOR1,RXRA,SIN3A,STAT1
KEGG	Cell cycle	KEGG:04110	6.82698e-05	4.16577	124	155	13	7987	ATM,E2F1,E2F4,EP300,HDAC1,HDAC2,MCM2,MCM3,MCM5,MYC,RAD21,RB1,SMC3
KEGG	Th17 cell differentiation	KEGG:04659	7.31375e-05	4.13586	105	155	12	7987	FOS,GATA3,IRF4,JUN,NFATC1,NFATC3,RUNX1,RXRA,STAT1,STAT3,STAT5A,TBX21
KEGG	Osteoclast differentiation	KEGG:04380	7.49315e-05	4.12534	125	155	13	7987	CREB1,FOS,FOSL1,FOSL2,JUN,JUNB,JUND,MITF,NFATC1,RELB,SPI1,STAT1,STAT2
KEGG	Parathyroid hormone synthesis, secretion and action	KEGG:04928	8.11086e-05	4.09093	106	155	12	7987	ATF2,ATF4,CREB1,CREB3L1,EGR1,FOS,GATA3,JUND,MEF2A,MEF2C,RXRA,SP1
KEGG	Breast cancer	KEGG:05224	8.19042e-05	4.08669	147	155	14	7987	BRCA1,E2F1,ESR1,FOS,HES1,JUN,LEF1,MYC,NCOA1,NCOA3,RB1,SP1,TCF7,TCF7L2
KEGG	Kaposi sarcoma-associated herpesvirus infection	KEGG:05167	8.65187e-05	4.06289	193	155	16	7987	CREB1,E2F1,EP300,FOS,IRF3,JUN,LEF1,MYC,NFATC1,NFATC3,RB1,STAT1,STAT2,STAT3,TCF7,TCF7L2
KEGG	Hepatocellular carcinoma	KEGG:05225	0.000328195	3.48387	165	155	14	7987	ARID1B,ARID2,E2F1,ELK1,LEF1,MYC,NFE2L2,RB1,SMARCA4,SMARCB1,SMARCC2,SMARCE1,TCF7,TCF7L2
KEGG	Acute myeloid leukemia	KEGG:05221	0.000481958	3.31699	67	155	9	7987	LEF1,MYC,PML,RUNX1,SPI1,STAT3,STAT5A,TCF7,TCF7L2
KEGG	Epstein-Barr virus infection	KEGG:05169	0.000630129	3.20057	199	155	15	7987	E2F1,HDAC1,HDAC2,HES1,IRF3,JUN,MYC,RB1,RELB,RUNX3,SAP30,SIN3A,STAT1,STAT2,STAT3
KEGG	Cushing syndrome	KEGG:04934	0.000682575	3.16585	152	155	13	7987	ARNT,ASH2L,ATF2,ATF4,CREB1,CREB3L1,E2F1,LEF1,RB1,RBBP5,SP1,TCF7,TCF7L2
KEGG	Maturity onset diabetes of the young	KEGG:04950	0.000771154	3.11286	26	155	6	7987	FOXA2,HES1,HNF1A,HNF4A,HNF4G,NEUROD1
KEGG	Prostate cancer	KEGG:05215	0.00159583	2.79701	97	155	10	7987	ATF4,CREB1,CREB3L1,E2F1,EP300,LEF1,RB1,TCF7,TCF7L2,ZEB1
KEGG	Spliceosome	KEGG:03040	0.00304894	2.51585	150	155	12	7987	CDC5L,FUS,HNRNPK,PCBP1,PRPF4,RBM22,RBM25,SNRNP70,SRSF4,SRSF7,U2AF1,U2AF2
KEGG	Cellular senescence	KEGG:04218	0.00449596	2.34718	156	155	12	7987	ATM,E2F1,E2F4,ETS1,FOXM1,GATA4,MYBL2,MYC,NBN,NFATC1,NFATC3,RB1
KEGG	Amphetamine addiction	KEGG:05031	0.00490298	2.30954	69	155	8	7987	ATF2,ATF4,CREB1,CREB3L1,FOS,HDAC1,HDAC2,JUN
KEGG	Th1 and Th2 cell differentiation	KEGG:04658	0.00544403	2.26408	90	155	9	7987	FOS,GATA3,JUN,NFATC1,NFATC3,RUNX3,STAT1,STAT5A,TBX21
KEGG	TNF signaling pathway	KEGG:04668	0.00559908	2.25188	112	155	10	7987	ATF2,ATF4,BCL3,CEBPB,CREB1,CREB3L1,FOS,IRF1,JUN,JUNB
KEGG	Thyroid cancer	KEGG:05216	0.00652787	2.18523	37	155	6	7987	LEF1,MYC,PAX8,RXRA,TCF7,TCF7L2
KEGG	Growth hormone synthesis, secretion and action	KEGG:04935	0.00872872	2.05905	118	155	10	7987	ATF2,ATF4,CREB1,CREB3L1,EP300,FOS,JUNB,STAT1,STAT3,STAT5A
KEGG	Signaling pathways regulating pluripotency of stem cells	KEGG:04550	0.00937947	2.02782	143	155	11	7987	BMI1,MYC,NANOG,REST,SETDB1,SKIL,SMAD1,SMAD5,STAT3,TBX3,TCF7
KEGG	Chronic myeloid leukemia	KEGG:05220	0.00985847	2.00619	76	155	8	7987	CTBP1,E2F1,HDAC1,HDAC2,MYC,RB1,RUNX1,STAT5A
KEGG	Human papillomavirus infection	KEGG:05165	0.0210081	1.67761	331	155	17	7987	ATM,CHD4,CREB1,CREB3L1,E2F1,EP300,HDAC1,HDAC2,HES1,IRF1,IRF3,RB1,STAT1,STAT2,TBP,TCF7,TCF7L2
KEGG	Wnt signaling pathway	KEGG:04310	0.0253911	1.59532	160	155	11	7987	CTBP1,EP300,FOSL1,JUN,LEF1,MYC,NFATC1,NFATC3,TBL1XR1,TCF7,TCF7L2
KEGG	Estrogen signaling pathway	KEGG:04915	0.0299817	1.52314	137	155	10	7987	ATF2,ATF4,CREB1,CREB3L1,ESR1,FOS,JUN,NCOA1,NCOA3,SP1
KEGG	cGMP-PKG signaling pathway	KEGG:04022	0.033139	1.47966	165	155	11	7987	ATF2,ATF4,CREB1,CREB3L1,GATA4,MEF2A,MEF2B,MEF2C,NFATC1,NFATC3,SRF
KEGG	Human cytomegalovirus infection	KEGG:05163	0.0361038	1.44245	223	155	13	7987	ATF2,ATF4,CREB1,CREB3L1,E2F1,ELK1,IRF3,MYC,NFATC1,NFATC3,RB1,SP1,STAT3
KEGG	Endocrine resistance	KEGG:01522	0.0499883	1.30113	96	155	8	7987	E2F1,ESR1,FOS,JUN,NCOA3,NCOR1,RB1,SP1
REAC	Gene expression (Transcription)	REAC:R-HSA-74160	8.27082e-48	47.0825	1434	227	125	10531	AGO1,AGO2,ARID1B,ARID2,ARID3A,ASH2L,ATF2,ATM,BMI1,BRCA1,CBFB,CBX2,CBX3,CBX5,CEBPB,CHD4,CREB1,E2F1,E2F4,E2F6,E2F7,E2F8,EED,EHMT2,ELF1,EP300,ESR1,ESRRA,EZH2,FIP1L1,FOS,GATA1,GATA2,GATA3,GATA4,GATAD2A,GATAD2B,HDAC1,HDAC2,HDAC3,HDAC6,HES1,HNF4A,HNF4G,JUN,JUNB,KDM5B,L3MBTL2,LEF1,MAX,MBD2,MEF2C,MGA,MLLT1,MTA1,MTA2,MTA3,MYB,MYBL2,MYC,NBN,NCOR1,NFE2,NFIB,NFIC,NFYA,NFYB,NR2C1,NR2C2,NR2F1,NR2F6,NR3C1,PAX5,…
REAC	RNA Polymerase II Transcription	REAC:R-HSA-73857	3.57623e-45	44.4466	1300	227	117	10531	AGO1,AGO2,ARID1B,ARID2,ARID3A,ASH2L,ATF2,ATM,BMI1,BRCA1,CBFB,CBX2,CBX3,CBX5,CEBPB,CHD4,CREB1,E2F1,E2F4,E2F6,E2F7,E2F8,EED,EHMT2,ELF1,EP300,ESR1,ESRRA,EZH2,FIP1L1,FOS,GATA1,GATA2,GATA3,GATA4,GATAD2A,GATAD2B,HDAC1,HDAC2,HDAC3,HDAC6,HES1,HNF4A,HNF4G,JUN,JUNB,KDM5B,L3MBTL2,LEF1,MAX,MEF2C,MGA,MLLT1,MTA2,MYB,MYBL2,MYC,NBN,NCOR1,NFE2,NFYA,NFYB,NR2C1,NR2C2,NR2F1,NR2F6,NR3C1,PAX5,PHF20,PML,POLR2G,POU2F2,R…
REAC	Generic Transcription Pathway	REAC:R-HSA-212436	2.74725e-42	41.5611	1179	227	109	10531	AGO1,AGO2,ARID1B,ARID2,ARID3A,ASH2L,ATF2,ATM,BMI1,BRCA1,CBFB,CBX2,CBX3,CBX5,CEBPB,CHD4,CREB1,E2F1,E2F4,E2F6,E2F7,E2F8,EED,EHMT2,ELF1,EP300,ESR1,ESRRA,EZH2,FOS,GATA1,GATA2,GATA3,GATA4,GATAD2A,GATAD2B,HDAC1,HDAC2,HDAC3,HDAC6,HES1,HNF4A,HNF4G,JUN,JUNB,KDM5B,L3MBTL2,LEF1,MAX,MEF2C,MGA,MTA2,MYB,MYBL2,MYC,NBN,NCOR1,NFE2,NFYA,NFYB,NR2C1,NR2C2,NR2F1,NR2F6,NR3C1,PAX5,PHF20,PML,POLR2G,RAD51,RB1,RBBP5,RBM14…
REAC	Chromatin modifying enzymes	REAC:R-HSA-3247509	8.4219e-27	26.0746	234	227	44	10531	ARID1B,ARID2,ASH1L,ASH2L,ATF2,CHD4,CLOCK,EED,EHMT2,EP300,EP400,EZH2,GATAD2A,GATAD2B,HCFC1,HDAC1,HDAC2,HDAC3,KAT8,KDM1A,KDM4A,KDM4B,KDM5A,KDM5B,MTA1,MTA2,MTA3,NCOA1,NCOR1,PHF20,PHF21A,PHF8,RBBP5,RCOR1,REST,SAP30,SETDB1,SMARCA4,SMARCB1,SMARCC2,SMARCE1,SUZ12,TBL1XR1,ZZZ3
REAC	Chromatin organization	REAC:R-HSA-4839726	8.4219e-27	26.0746	234	227	44	10531	ARID1B,ARID2,ASH1L,ASH2L,ATF2,CHD4,CLOCK,EED,EHMT2,EP300,EP400,EZH2,GATAD2A,GATAD2B,HCFC1,HDAC1,HDAC2,HDAC3,KAT8,KDM1A,KDM4A,KDM4B,KDM5A,KDM5B,MTA1,MTA2,MTA3,NCOA1,NCOR1,PHF20,PHF21A,PHF8,RBBP5,RCOR1,REST,SAP30,SETDB1,SMARCA4,SMARCB1,SMARCC2,SMARCE1,SUZ12,TBL1XR1,ZZZ3
REAC	Estrogen-dependent gene expression	REAC:R-HSA-9018519	3.98831e-21	20.3992	112	227	29	10531	AGO1,AGO2,ATF2,CBFB,CHD1,EP300,ESR1,FOS,FOXA1,GATA3,HDAC1,JUN,JUND,KDM1A,KDM4B,MYB,MYC,NCOA1,NCOA3,POLR2G,RAD21,RUNX1,SMC3,SP1,TBP,USF1,USF2,YY1,ZNF217
REAC	Regulation of PTEN gene transcription	REAC:R-HSA-8943724	4.33103e-18	17.3634	59	227	21	10531	ATF2,BMI1,CBX2,CHD4,EED,EGR1,EZH2,GATAD2A,GATAD2B,HDAC1,HDAC2,HDAC3,JUN,KDM1A,MTA1,MTA2,MTA3,RCOR1,REST,RNF2,SUZ12
REAC	Signaling by Nuclear Receptors	REAC:R-HSA-9006931	4.64414e-18	17.3331	255	227	37	10531	AGO1,AGO2,ATF2,CBFB,CHD1,CREB1,ELK1,EP300,ESR1,FOS,FOXA1,GATA3,HDAC1,HDAC3,JUN,JUND,KDM1A,KDM4A,KDM4B,MYB,MYC,NCOA1,NCOA3,NCOR1,POLR2G,RAD21,RUNX1,RXRA,SMC3,SP1,SRF,TBL1XR1,TBP,USF1,USF2,YY1,ZNF217
REAC	ESR-mediated signaling	REAC:R-HSA-8939211	5.12439e-18	17.2904	181	227	32	10531	AGO1,AGO2,ATF2,CBFB,CHD1,CREB1,ELK1,EP300,ESR1,FOS,FOXA1,GATA3,HDAC1,JUN,JUND,KDM1A,KDM4B,MYB,MYC,NCOA1,NCOA3,POLR2G,RAD21,RUNX1,SMC3,SP1,SRF,TBP,USF1,USF2,YY1,ZNF217
REAC	Transcriptional regulation by RUNX1	REAC:R-HSA-8878171	1.1624e-15	14.9346	200	227	31	10531	AGO1,AGO2,ARID1B,ARID2,ASH2L,BMI1,CBFB,CBX2,ELF1,EP300,ESR1,GATA1,GATA2,GATA3,HDAC1,MYB,NFE2,PAX5,PML,RBBP5,RNF2,RUNX1,SIN3A,SIN3B,SMARCA4,SMARCB1,SMARCC2,SMARCE1,SPI1,TAL1,TCF12
REAC	Transcriptional Regulation by E2F6	REAC:R-HSA-8953750	3.53175e-14	13.452	34	227	15	10531	BMI1,BRCA1,CBX3,CBX5,E2F1,E2F6,EED,EHMT2,EZH2,L3MBTL2,MAX,MGA,RAD51,RNF2,SUZ12
REAC	SUMO E3 ligases SUMOylate target proteins	REAC:R-HSA-3108232	1.19294e-13	12.9234	156	227	26	10531	BMI1,BRCA1,CBX2,CBX5,CTBP1,EP300,ESR1,HDAC1,HDAC2,HNRNPK,L3MBTL2,MITF,MTA1,NCOA1,NR2C1,NR3C1,PML,RAD21,RNF2,RXRA,SAFB,SIN3A,SMC3,SUZ12,TRIM28,ZBED1
REAC	SUMOylation	REAC:R-HSA-2990846	3.1009e-13	12.5085	162	227	26	10531	BMI1,BRCA1,CBX2,CBX5,CTBP1,EP300,ESR1,HDAC1,HDAC2,HNRNPK,L3MBTL2,MITF,MTA1,NCOA1,NR2C1,NR3C1,PML,RAD21,RNF2,RXRA,SAFB,SIN3A,SMC3,SUZ12,TRIM28,ZBED1
REAC	PTEN Regulation	REAC:R-HSA-6807070	6.54257e-13	12.1843	138	227	24	10531	AGO1,AGO2,ATF2,BMI1,CBX2,CHD4,EED,EGR1,EZH2,GATAD2A,GATAD2B,HDAC1,HDAC2,HDAC3,JUN,KDM1A,MTA1,MTA2,MTA3,PML,RCOR1,REST,RNF2,SUZ12
REAC	Epigenetic regulation of gene expression	REAC:R-HSA-212165	7.23641e-12	11.1405	111	227	21	10531	CBX3,CHD4,EED,EHMT2,EP300,EZH2,GATAD2A,GATAD2B,HDAC1,HDAC2,MBD2,MTA1,MTA2,MTA3,SAP30,SIN3A,SIN3B,SMARCA5,SUZ12,TBP,UBTF
REAC	HDACs deacetylate histones	REAC:R-HSA-3214815	7.79419e-12	11.1082	55	227	16	10531	CHD4,GATAD2A,GATAD2B,HDAC1,HDAC2,HDAC3,KDM1A,MTA1,MTA2,MTA3,NCOR1,PHF21A,RCOR1,REST,SAP30,TBL1XR1
REAC	Transcriptional regulation of granulopoiesis	REAC:R-HSA-9616222	8.27613e-11	10.0822	53	227	15	10531	CBFB,CEBPB,CREB1,E2F1,EP300,GATA2,KLF5,LEF1,MYB,MYC,RUNX1,RXRA,SPI1,STAT3,TAL1
REAC	NGF-stimulated transcription	REAC:R-HSA-9031628	3.28294e-10	9.48374	39	227	13	10531	ATF2,CHD4,CREB1,EGR1,ELK1,EP300,FOS,FOSL1,JUNB,JUND,REST,SRF,TCF12
REAC	Nuclear Events (kinase and transcription factor activation)	REAC:R-HSA-198725	8.01747e-10	9.09596	61	227	15	10531	ATF2,CHD4,CREB1,EGR1,ELK1,EP300,FOS,FOSL1,JUNB,JUND,MEF2A,MEF2C,REST,SRF,TCF12
REAC	RUNX1 interacts with co-factors whose precise effect on RUNX1 targets is not known	REAC:R-HSA-8939243	2.57323e-09	8.58952	36	227	12	10531	ARID1B,ARID2,BMI1,CBFB,CBX2,EP300,RNF2,RUNX1,SMARCA4,SMARCB1,SMARCC2,SMARCE1
REAC	PIP3 activates AKT signaling	REAC:R-HSA-1257604	9.29737e-09	8.03164	249	227	26	10531	AGO1,AGO2,ATF2,BMI1,CBX2,CHD4,CREB1,EED,EGR1,ESR1,EZH2,GATAD2A,GATAD2B,HDAC1,HDAC2,HDAC3,JUN,KDM1A,MTA1,MTA2,MTA3,PML,RCOR1,REST,RNF2,SUZ12
REAC	Activation of HOX genes during differentiation	REAC:R-HSA-5619507	9.62104e-09	8.01678	84	227	16	10531	ASH2L,CTCF,EED,EP300,EZH2,HDAC3,JUN,NCOA3,NCOA6,NCOR1,PKNOX1,POLR2G,RBBP5,RXRA,SUZ12,YY1
REAC	Activation of anterior HOX genes in hindbrain development during early embryogenesis	REAC:R-HSA-5617472	9.62104e-09	8.01678	84	227	16	10531	ASH2L,CTCF,EED,EP300,EZH2,HDAC3,JUN,NCOA3,NCOA6,NCOR1,PKNOX1,POLR2G,RBBP5,RXRA,SUZ12,YY1
REAC	Transcriptional activation of mitochondrial biogenesis	REAC:R-HSA-2151201	2.60412e-08	7.58434	53	227	13	10531	ATF2,CREB1,ESRRA,GABPA,HCFC1,HDAC3,MEF2C,NCOA1,NCOA6,NCOR1,NRF1,RXRA,TBL1XR1
REAC	Circadian Clock	REAC:R-HSA-400253	4.80573e-08	7.31824	67	227	14	10531	ATF2,BHLHE40,CLOCK,CREB1,EP300,HDAC3,MEF2C,NCOA1,NCOA6,NCOR1,NR3C1,RXRA,SREBF1,TBL1XR1
REAC	Regulation of lipid metabolism by PPARalpha	REAC:R-HSA-400206	1.71202e-07	6.76649	116	227	17	10531	ARNT,CLOCK,EP300,ESRRA,HDAC3,NCOA1,NCOA3,NCOA6,NCOR1,NFYA,NFYB,NRF1,RXRA,SIN3A,SP1,SREBF2,TBL1XR1
REAC	Intracellular signaling by second messengers	REAC:R-HSA-9006925	2.54938e-07	6.59357	289	227	26	10531	AGO1,AGO2,ATF2,BMI1,CBX2,CHD4,CREB1,EED,EGR1,ESR1,EZH2,GATAD2A,GATAD2B,HDAC1,HDAC2,HDAC3,JUN,KDM1A,MTA1,MTA2,MTA3,PML,RCOR1,REST,RNF2,SUZ12
REAC	Transcriptional Regulation by TP53	REAC:R-HSA-3700989	3.32297e-07	6.47847	360	227	29	10531	AGO1,AGO2,ARID3A,ATF2,ATM,BRCA1,CHD4,E2F1,E2F4,E2F7,E2F8,EHMT2,EP300,FOS,GATAD2A,GATAD2B,HDAC1,HDAC2,JUN,MTA2,NBN,PHF20,PML,POLR2G,TAF1,TAF15,TAF7,TAF9B,TBP
REAC	Cellular Senescence	REAC:R-HSA-2559583	4.94297e-07	6.30601	158	227	19	10531	AGO1,ATM,BMI1,CBX2,CEBPB,E2F1,EED,EHMT2,EP400,ETS1,EZH2,FOS,JUN,NBN,RB1,RNF2,SP1,STAT3,SUZ12
REAC	Signaling by NTRK1 (TRKA)	REAC:R-HSA-187037	8.39873e-07	6.07579	112	227	16	10531	ATF2,CHD4,CREB1,EGR1,ELK1,EP300,FOS,FOSL1,JUNB,JUND,MEF2A,MEF2C,REST,SRF,STAT3,TCF12
REAC	Positive epigenetic regulation of rRNA expression	REAC:R-HSA-5250913	8.81835e-07	6.05461	69	227	13	10531	CBX3,CHD4,EHMT2,EP300,GATAD2A,GATAD2B,HDAC1,HDAC2,MTA1,MTA2,MTA3,SMARCA5,TBP
REAC	NR1H3 & NR1H2 regulate gene expression linked to cholesterol transport and efflux	REAC:R-HSA-9029569	1.19189e-06	5.92376	36	227	10	10531	AGO1,AGO2,EP300,HDAC3,KDM1A,KDM4A,NCOA1,NCOR1,RXRA,TBL1XR1
REAC	PPARA activates gene expression	REAC:R-HSA-1989781	1.24848e-06	5.90362	115	227	16	10531	ARNT,CLOCK,EP300,ESRRA,HDAC3,NCOA1,NCOA3,NCOA6,NCOR1,NFYA,NFYB,NRF1,RXRA,SP1,SREBF2,TBL1XR1
REAC	RNA Polymerase I Transcription Initiation	REAC:R-HSA-73762	1.39056e-06	5.85681	47	227	11	10531	CHD4,EHMT2,GATAD2A,GATAD2B,HDAC1,HDAC2,MTA1,MTA2,MTA3,TBP,UBTF
REAC	RNA Polymerase I Promoter Clearance	REAC:R-HSA-73854	2.1708e-06	5.66338	74	227	13	10531	CBX3,CHD4,EHMT2,GATAD2A,GATAD2B,HDAC1,HDAC2,MBD2,MTA1,MTA2,MTA3,TBP,UBTF
REAC	RNA Polymerase I Transcription	REAC:R-HSA-73864	2.57642e-06	5.58898	75	227	13	10531	CBX3,CHD4,EHMT2,GATAD2A,GATAD2B,HDAC1,HDAC2,MBD2,MTA1,MTA2,MTA3,TBP,UBTF
REAC	Regulation of MECP2 expression and activity	REAC:R-HSA-9022692	3.56721e-06	5.44767	30	227	9	10531	AGO1,AGO2,CREB1,HDAC1,HDAC2,HDAC3,NCOR1,SIN3A,TBL1XR1
REAC	ERCC6 (CSB) and EHMT2 (G9a) positively regulate rRNA expression	REAC:R-HSA-427389	3.68549e-06	5.4335	40	227	10	10531	CBX3,CHD4,EHMT2,GATAD2A,GATAD2B,HDAC1,HDAC2,MTA1,MTA2,MTA3
REAC	Regulation of TP53 Activity	REAC:R-HSA-5633007	4.03275e-06	5.3944	160	227	18	10531	ATM,BRCA1,CHD4,EHMT2,EP300,GATAD2A,GATAD2B,HDAC1,HDAC2,MTA2,NBN,PHF20,PML,TAF1,TAF15,TAF7,TAF9B,TBP
REAC	Nuclear Receptor transcription pathway	REAC:R-HSA-383280	4.78318e-06	5.32028	41	227	10	10531	ESR1,ESRRA,HNF4A,HNF4G,NCOR1,NR2C1,NR2C2,NR2F1,NR2F6,RXRA
REAC	Deactivation of the beta-catenin transactivating complex	REAC:R-HSA-3769402	6.1605e-06	5.21038	42	227	10	10531	ASH2L,CTBP1,HDAC1,LEF1,PYGO2,RBBP5,SOX13,SOX6,TCF7,TCF7L2
REAC	Signaling by NTRKs	REAC:R-HSA-166520	7.60498e-06	5.1189	130	227	16	10531	ATF2,CHD4,CREB1,EGR1,ELK1,EP300,FOS,FOSL1,JUNB,JUND,MEF2A,MEF2C,REST,SRF,STAT3,TCF12
REAC	Transcriptional regulation of white adipocyte differentiation	REAC:R-HSA-381340	7.94524e-06	5.09989	82	227	13	10531	CEBPB,EBF1,EP300,HDAC3,KLF5,NCOA1,NCOA3,NCOA6,NCOR1,NR2F2,RXRA,SREBF2,TBL1XR1
REAC	Formation of the beta-catenin:TCF transactivating complex	REAC:R-HSA-201722	8.20855e-06	5.08573	55	227	11	10531	ASH2L,EP300,HDAC1,LEF1,MYC,PYGO2,RBBP5,RUNX3,SMARCA4,TCF7,TCF7L2
REAC	NR1H2 and NR1H3-mediated signaling	REAC:R-HSA-9024446	1.2621e-05	4.89891	45	227	10	10531	AGO1,AGO2,EP300,HDAC3,KDM1A,KDM4A,NCOA1,NCOR1,RXRA,TBL1XR1
REAC	Factors involved in megakaryocyte development and platelet production	REAC:R-HSA-983231	1.40486e-05	4.85237	154	227	17	10531	CBX5,GATA1,GATA2,GATA3,GATA4,HDAC1,HDAC2,IRF1,IRF2,KDM1A,MAFF,MAFK,MYB,NFE2,PHF21A,RCOR1,SIN3A
REAC	RUNX1 regulates genes involved in megakaryocyte differentiation and platelet function	REAC:R-HSA-8936459	2.55996e-05	4.59177	61	227	11	10531	AGO1,ASH2L,CBFB,EP300,GATA1,HDAC1,NFE2,RBBP5,RUNX1,SIN3A,SIN3B
REAC	Mitochondrial biogenesis	REAC:R-HSA-1592230	3.28703e-05	4.4832	92	227	13	10531	ATF2,CREB1,ESRRA,GABPA,HCFC1,HDAC3,MEF2C,NCOA1,NCOA6,NCOR1,NRF1,RXRA,TBL1XR1
REAC	Regulation of TP53 Activity through Acetylation	REAC:R-HSA-6804758	6.90574e-05	4.16079	30	227	8	10531	CHD4,EP300,GATAD2A,GATAD2B,HDAC1,HDAC2,MTA2,PML
REAC	SUMOylation of transcription cofactors	REAC:R-HSA-3899300	7.10588e-05	4.14838	41	227	9	10531	BMI1,CBX2,CTBP1,EP300,NCOA1,RNF2,SAFB,SIN3A,TRIM28
REAC	RUNX3 regulates WNT signaling	REAC:R-HSA-8951430	0.000101986	3.99146	8	227	5	10531	LEF1,MYC,RUNX3,TCF7,TCF7L2
REAC	Binding of TCF/LEF:CTNNB1 to target gene promoters	REAC:R-HSA-4411364	0.000101986	3.99146	8	227	5	10531	LEF1,MYC,RUNX3,TCF7,TCF7L2
REAC	mRNA Splicing - Major Pathway	REAC:R-HSA-72163	0.000109137	3.96203	177	227	17	10531	CDC5L,FIP1L1,FUS,HNRNPH1,HNRNPK,HNRNPL,PCBP1,PCBP2,POLR2G,PRPF4,PTBP1,RBM22,SNRNP70,SRSF4,SRSF7,U2AF1,U2AF2
REAC	Transcriptional Regulation by MECP2	REAC:R-HSA-8986944	0.000190873	3.71926	59	227	10	10531	AGO1,AGO2,CREB1,HDAC1,HDAC2,HDAC3,MEF2C,NCOR1,SIN3A,TBL1XR1
REAC	NOTCH1 Intracellular Domain Regulates Transcription	REAC:R-HSA-2122947	0.000203462	3.69152	46	227	9	10531	EP300,HDAC1,HDAC2,HDAC3,HDAC6,HES1,MYC,NCOR1,TBL1XR1
REAC	mRNA Splicing	REAC:R-HSA-72172	0.000205755	3.68665	185	227	17	10531	CDC5L,FIP1L1,FUS,HNRNPH1,HNRNPK,HNRNPL,PCBP1,PCBP2,POLR2G,PRPF4,PTBP1,RBM22,SNRNP70,SRSF4,SRSF7,U2AF1,U2AF2
REAC	Signaling by NOTCH	REAC:R-HSA-157118	0.000499397	3.30155	197	227	17	10531	AGO1,AGO2,CREB1,E2F1,EP300,HDAC1,HDAC2,HDAC3,HDAC6,HES1,JUN,MYC,NCOR1,RUNX1,SIRT6,STAT1,TBL1XR1
REAC	RORA activates gene expression	REAC:R-HSA-1368082	0.000604944	3.21828	18	227	6	10531	EP300,NCOA1,NCOA6,RXRA,SREBF1,TBL1XR1
REAC	SUMOylation of chromatin organization proteins	REAC:R-HSA-4551638	0.000607207	3.21666	52	227	9	10531	BMI1,CBX2,CBX5,HDAC1,HDAC2,L3MBTL2,RNF2,SUZ12,ZBED1
REAC	Activation of gene expression by SREBF (SREBP)	REAC:R-HSA-2426168	0.000753435	3.12295	40	227	8	10531	NCOA1,NCOA6,NFYA,NFYB,RXRA,SP1,SREBF2,TBL1XR1
REAC	Disorders of Developmental Biology	REAC:R-HSA-9675151	0.000797873	3.09807	11	227	5	10531	HDAC1,HDAC3,NCOR1,SIN3A,TBL1XR1
REAC	Disorders of Nervous System Development	REAC:R-HSA-9697154	0.000797873	3.09807	11	227	5	10531	HDAC1,HDAC3,NCOR1,SIN3A,TBL1XR1
REAC	Pervasive developmental disorders	REAC:R-HSA-9005895	0.000797873	3.09807	11	227	5	10531	HDAC1,HDAC3,NCOR1,SIN3A,TBL1XR1
REAC	Loss of function of MECP2 in Rett syndrome	REAC:R-HSA-9005891	0.000797873	3.09807	11	227	5	10531	HDAC1,HDAC3,NCOR1,SIN3A,TBL1XR1
REAC	RUNX2 regulates bone development	REAC:R-HSA-8941326	0.00113367	2.94551	30	227	7	10531	CBFB,HDAC3,HDAC6,HES1,RB1,RBM14,SMAD1
REAC	RUNX1 regulates transcription of genes involved in BCR signaling	REAC:R-HSA-8939245	0.0013143	2.8813	6	227	4	10531	CBFB,ELF1,PAX5,RUNX1
REAC	Repression of WNT target genes	REAC:R-HSA-4641265	0.0013438	2.87166	12	227	5	10531	CTBP1,HDAC1,LEF1,TCF7,TCF7L2
REAC	Constitutive Signaling by NOTCH1 PEST Domain Mutants	REAC:R-HSA-2644606	0.00135213	2.86898	57	227	9	10531	EP300,HDAC1,HDAC2,HDAC3,HDAC6,HES1,MYC,NCOR1,TBL1XR1
REAC	Constitutive Signaling by NOTCH1 HD+PEST Domain Mutants	REAC:R-HSA-2894862	0.00135213	2.86898	57	227	9	10531	EP300,HDAC1,HDAC2,HDAC3,HDAC6,HES1,MYC,NCOR1,TBL1XR1
REAC	Signaling by NOTCH1 PEST Domain Mutants in Cancer	REAC:R-HSA-2644602	0.00135213	2.86898	57	227	9	10531	EP300,HDAC1,HDAC2,HDAC3,HDAC6,HES1,MYC,NCOR1,TBL1XR1
REAC	Signaling by NOTCH1 HD+PEST Domain Mutants in Cancer	REAC:R-HSA-2894858	0.00135213	2.86898	57	227	9	10531	EP300,HDAC1,HDAC2,HDAC3,HDAC6,HES1,MYC,NCOR1,TBL1XR1
REAC	Signaling by NOTCH1 in Cancer	REAC:R-HSA-2644603	0.00135213	2.86898	57	227	9	10531	EP300,HDAC1,HDAC2,HDAC3,HDAC6,HES1,MYC,NCOR1,TBL1XR1
REAC	Developmental Biology	REAC:R-HSA-1266738	0.00141039	2.85066	1069	227	46	10531	ASH2L,CBFB,CEBPB,CREB1,CTCF,E2F1,EBF1,EED,EP300,EZH2,FOXA2,GATA2,HDAC2,HDAC3,HES1,HNF1A,HNF4G,JUN,KLF5,LEF1,MEF2A,MEF2B,MEF2C,MYB,MYC,NANOG,NCOA1,NCOA3,NCOA6,NCOR1,NEUROD1,NR2F2,PKNOX1,POLR2G,RBBP5,RUNX1,RXRA,SMARCA4,SPI1,SREBF2,STAT3,SUZ12,TAL1,TBL1XR1,TCF12,YY1
REAC	MAPK targets/ Nuclear events mediated by MAP kinases	REAC:R-HSA-450282	0.00143768	2.84234	31	227	7	10531	ATF2,CREB1,ELK1,FOS,JUN,MEF2A,MEF2C
REAC	Transcriptional activity of SMAD2/SMAD3:SMAD4 heterotrimer	REAC:R-HSA-2173793	0.00161205	2.79262	44	227	8	10531	E2F4,HDAC1,JUNB,MYC,NCOR1,SKI,SKIL,SP1
REAC	PKMTs methylate histone lysines	REAC:R-HSA-3214841	0.00228688	2.64076	46	227	8	10531	ASH1L,ASH2L,EED,EHMT2,EZH2,RBBP5,SETDB1,SUZ12
REAC	Signal Transduction	REAC:R-HSA-162582	0.00269675	2.56916	2687	227	88	10531	AGO1,AGO2,ASH2L,ATF2,BMI1,CBFB,CBX2,CHD1,CHD4,CREB1,CTBP1,E2F1,E2F4,EED,EGR1,ELK1,EP300,ESR1,ETV4,EZH2,FOS,FOSL1,FOXA1,GATA3,GATAD2A,GATAD2B,HDAC1,HDAC2,HDAC3,HDAC6,HES1,HNRNPH1,JUN,JUNB,JUND,KDM1A,KDM4A,KDM4B,LEF1,MEF2A,MEF2C,MTA1,MTA2,MTA3,MYB,MYC,NCOA1,NCOA3,NCOR1,NFATC1,NR3C1,PML,POLR2G,PTBP1,PYGO2,RAD21,RBBP5,RBFOX2,RCOR1,REST,RNF2,RUNX1,RUNX3,RXRA,SIRT6,SKI,SKIL,SMAD1,SMAD5,SMARCA4,SMC3,SOX…
REAC	HCMV Early Events	REAC:R-HSA-9609690	0.00278445	2.55526	96	227	11	10531	CBX1,CREB1,EED,ELK1,EZH2,HDAC3,NCOR1,PML,SUZ12,TBL1XR1,TRIM28
REAC	Transcriptional regulation by RUNX2	REAC:R-HSA-8878166	0.00369332	2.43258	118	227	12	10531	CBFB,ESR1,ESRRA,HDAC3,HDAC6,HES1,NR3C1,RB1,RBM14,RUNX1,SMAD1,STAT1
REAC	HCMV Infection	REAC:R-HSA-9609646	0.00439413	2.35713	120	227	12	10531	CBX1,CREB1,EED,ELK1,EZH2,HDAC3,HNRNPK,NCOR1,PML,SUZ12,TBL1XR1,TRIM28
REAC	HDMs demethylate histones	REAC:R-HSA-3214842	0.0050852	2.29369	25	227	6	10531	KDM1A,KDM4A,KDM4B,KDM5A,KDM5B,PHF8
REAC	Processing of Capped Intron-Containing Pre-mRNA	REAC:R-HSA-72203	0.0051549	2.28778	234	227	17	10531	CDC5L,FIP1L1,FUS,HNRNPH1,HNRNPK,HNRNPL,PCBP1,PCBP2,POLR2G,PRPF4,PTBP1,RBM22,SNRNP70,SRSF4,SRSF7,U2AF1,U2AF2
REAC	RUNX3 regulates p14-ARF	REAC:R-HSA-8951936	0.00592762	2.22712	8	227	4	10531	CBFB,EP300,RUNX1,RUNX3
REAC	Regulation of cholesterol biosynthesis by SREBP (SREBF)	REAC:R-HSA-1655829	0.00682236	2.16607	53	227	8	10531	NCOA1,NCOA6,NFYA,NFYB,RXRA,SP1,SREBF2,TBL1XR1
REAC	Signaling by cytosolic FGFR1 fusion mutants	REAC:R-HSA-1839117	0.00690567	2.16079	16	227	5	10531	CUX1,STAT1,STAT3,STAT5A,TRIM24
REAC	Oxidative Stress Induced Senescence	REAC:R-HSA-2559580	0.00717534	2.14416	87	227	10	10531	AGO1,BMI1,CBX2,E2F1,EED,EZH2,FOS,JUN,RNF2,SUZ12
REAC	NoRC negatively regulates rRNA expression	REAC:R-HSA-427413	0.0076653	2.11547	70	227	9	10531	HDAC1,HDAC2,MBD2,SAP30,SIN3A,SIN3B,SMARCA5,TBP,UBTF
REAC	BMAL1:CLOCK,NPAS2 activates circadian gene expression	REAC:R-HSA-1368108	0.00819818	2.08628	27	227	6	10531	BHLHE40,CLOCK,NCOA1,NCOA6,RXRA,TBL1XR1
REAC	G0 and Early G1	REAC:R-HSA-1538133	0.00819818	2.08628	27	227	6	10531	E2F1,E2F4,HDAC1,MAX,MYBL2,MYC
REAC	Regulation of RUNX1 Expression and Activity	REAC:R-HSA-8934593	0.00961193	2.01719	17	227	5	10531	AGO1,AGO2,CBFB,PML,RUNX1
REAC	Signaling by NOTCH1	REAC:R-HSA-1980143	0.00966421	2.01483	72	227	9	10531	EP300,HDAC1,HDAC2,HDAC3,HDAC6,HES1,MYC,NCOR1,TBL1XR1
REAC	Notch-HLH transcription pathway	REAC:R-HSA-350054	0.0102475	1.98938	28	227	6	10531	HDAC1,HDAC2,HDAC3,HDAC6,NCOR1,TBL1XR1
REAC	Negative epigenetic regulation of rRNA expression	REAC:R-HSA-5250941	0.0108193	1.9658	73	227	9	10531	HDAC1,HDAC2,MBD2,SAP30,SIN3A,SIN3B,SMARCA5,TBP,UBTF
REAC	Diseases of signal transduction by growth factor receptors and second messengers	REAC:R-HSA-5663202	0.0135138	1.86922	359	227	21	10531	CREB1,CTBP1,CUX1,EP300,ESR1,ETV6,FIP1L1,HDAC1,HDAC2,HDAC3,HDAC6,HES1,MYC,NCOR1,POLR2G,STAT1,STAT3,STAT5A,TBL1XR1,TCF7L2,TRIM24
REAC	Transcriptional regulation by RUNX3	REAC:R-HSA-8878159	0.0142174	1.84718	94	227	10	10531	CBFB,EP300,HES1,LEF1,MYC,RUNX1,RUNX3,TCF7,TCF7L2,TEAD4
REAC	Transcription of E2F targets under negative control by DREAM complex	REAC:R-HSA-1362277	0.0174361	1.75855	19	227	5	10531	E2F1,E2F4,HDAC1,MAX,MYC
REAC	Cellular responses to stress	REAC:R-HSA-2262752	0.0191221	1.71846	545	227	27	10531	AGO1,ARNT,ATF2,ATF3,ATF4,ATM,BMI1,CBX2,CCAR2,CEBPB,E2F1,EED,EHMT2,EP300,EP400,ETS1,EZH2,FOS,HDAC6,JUN,NBN,NR3C1,RB1,RNF2,SP1,STAT3,SUZ12
REAC	Signaling by TGFB family members	REAC:R-HSA-9006936	0.0243211	1.61402	100	227	10	10531	E2F4,HDAC1,JUNB,MYC,NCOR1,SKI,SKIL,SMAD1,SMAD5,SP1
REAC	Cellular responses to external stimuli	REAC:R-HSA-8953897	0.0295234	1.52983	559	227	27	10531	AGO1,ARNT,ATF2,ATF3,ATF4,ATM,BMI1,CBX2,CCAR2,CEBPB,E2F1,EED,EHMT2,EP300,EP400,ETS1,EZH2,FOS,HDAC6,JUN,NBN,NR3C1,RB1,RNF2,SP1,STAT3,SUZ12
REAC	FOXO-mediated transcription	REAC:R-HSA-9614085	0.0347564	1.45896	66	227	8	10531	EP300,HDAC1,HDAC2,NFYA,NFYB,NR3C1,SIN3A,SREBF1
REAC	TCF dependent signaling in response to WNT	REAC:R-HSA-201681	0.0370112	1.43167	196	227	14	10531	ASH2L,CTBP1,EP300,HDAC1,LEF1,MYC,PYGO2,RBBP5,RUNX3,SMARCA4,SOX13,SOX6,TCF7,TCF7L2
REAC	Transcriptional regulation by the AP-2 (TFAP2) family of transcription factors	REAC:R-HSA-8864260	0.0389193	1.40983	35	227	6	10531	EP300,ESR1,KDM5B,MYBL2,MYC,YY1
REAC	RUNX1 regulates transcription of genes involved in interleukin signaling	REAC:R-HSA-8939247	0.0412647	1.38442	5	227	3	10531	CBFB,ELF1,RUNX1
REAC	RUNX2 regulates osteoblast differentiation	REAC:R-HSA-8940973	0.0470249	1.32767	23	227	5	10531	CBFB,HDAC3,HDAC6,HES1,RB1
WP	Prion disease pathway	WP:WP3995	1.24446e-17	16.905	33	216	18	7399	BATF,BCL11A,CREB1,CTCF,EBF1,ELK1,EP300,IRF4,MEF2C,PAX5,POU2F2,RAD21,RFX5,RXRA,SMC3,SPI1,STAT3,TBP
WP	Adipogenesis	WP:WP236	3.5498e-12	11.4498	129	216	25	7399	CEBPB,CREB1,E2F1,E2F4,EBF1,GATA2,GATA3,GATA4,HNF1A,KLF5,MEF2A,MEF2B,MEF2C,NCOA1,NCOR1,NR2F1,NR3C1,RB1,RXRA,SP1,SREBF1,STAT1,STAT2,STAT3,STAT5A
WP	The effect of progerin on the involved genes in Hutchinson-Gilford Progeria Syndrome	WP:WP4320	4.70907e-12	11.3271	37	216	15	7399	CBX1,CBX3,CBX5,CHD4,E2F1,HDAC1,HDAC2,KDM1A,LEF1,MBD2,MTA1,MTA2,MTA3,RB1,SREBF1
WP	Sudden Infant Death Syndrome (SIDS) Susceptibility Pathways	WP:WP706	5.05834e-10	9.29599	159	216	25	7399	BHLHE40,CC2D1A,CEBPB,CREB1,CREM,CTCF,EGR1,EP300,FOXM1,GATA2,GATA3,HDAC1,HES1,JUN,MEF2C,MYB,NANOG,NEUROD1,NFYA,NR3C1,PKNOX1,POU2F2,REST,RUNX3,SP1
WP	White fat cell differentiation	WP:WP4149	5.76447e-09	8.23924	32	216	12	7399	CEBPB,CREB1,EBF1,GATA2,GATA3,IRF3,IRF4,KLF5,NR2F2,NR3C1,SREBF1,STAT5A
WP	TGF-beta Signaling Pathway	WP:WP366	1.6519e-07	6.78202	132	216	20	7399	ATF2,ATF3,E2F4,EP300,ETS1,FOS,HDAC1,JUN,JUNB,JUND,MEF2A,MEF2C,MYC,PML,SIN3A,SKI,SKIL,SP1,ZEB1,ZEB2
WP	Androgen receptor signaling pathway	WP:WP138	5.44078e-07	6.26434	88	216	16	7399	BRCA1,CREB1,EP300,HDAC1,JUN,KDM1A,NCOA1,NCOA3,NCOR1,NR2C2,RB1,SIN3A,SMARCE1,SP1,STAT3,ZNF318
WP	Integrated Breast Cancer Pathway	WP:WP1984	5.70283e-07	6.24391	156	216	21	7399	ATM,BACH1,BRCA1,CREB1,E2F1,EP300,ESR1,FOSL1,FOSL2,HDAC1,JUN,MAX,MYC,NCOA3,PML,RAD51,RB1,SMAD1,SMARCA4,SP1,STAT1
WP	Energy Metabolism	WP:WP1541	9.05953e-07	6.04289	47	216	12	7399	ATF2,CREB1,EP300,ESRRA,GABPA,HDAC1,MEF2A,MEF2B,MEF2C,NCOA1,NRF1,RXRA
WP	Tumor suppressor activity of SMARCB1	WP:WP4204	1.43145e-06	5.84422	31	216	10	7399	ARID1B,DPF2,EED,EZH2,RB1,SMARCA4,SMARCB1,SMARCC2,SMARCE1,SUZ12
WP	Circadian rhythm related genes	WP:WP3594	1.81179e-06	5.74189	198	216	23	7399	ARNT,ATF4,BHLHE40,CCAR2,CLOCK,CREB1,CREM,EGR1,EP300,EZH2,HDAC1,HDAC2,HDAC3,JUN,JUND,KDM5A,MTA1,NCOR1,NR2F6,PML,RELB,SIN3A,SREBF1
WP	MECP2 and Associated Rett Syndrome	WP:WP3584	2.6105e-06	5.58328	73	216	14	7399	CREB1,CTCF,E2F1,EZH2,FUS,HDAC1,HNRNPH1,MEF2C,NCOR1,REST,SIN3A,SMC3,SP1,TAF1
WP	Hematopoietic Stem Cell Differentiation	WP:WP2849	4.15477e-06	5.38145	64	216	13	7399	CBFA2T3,FOS,GATA1,GATA2,IKZF1,IRF5,LEF1,MXI1,MYB,NFE2,RUNX1,SPI1,STAT5A
WP	TGF-beta Receptor Signaling	WP:WP560	7.67675e-06	5.11482	56	216	12	7399	EP300,FOS,JUN,LEF1,RUNX3,SKI,SKIL,SMAD1,SMAD5,STAT1,STAT3,ZEB2
WP	TGF-beta Receptor Signalling in Skeletal Dysplasias	WP:WP4816	1.73543e-05	4.76059	60	216	12	7399	EP300,FOS,JUN,LEF1,RUNX3,SKI,SKIL,SMAD1,SMAD5,STAT1,STAT3,ZEB2
WP	Pathways Affected in Adenoid Cystic Carcinoma	WP:WP3651	4.39141e-05	4.3574	65	216	12	7399	ATM,BCOR,BRCA1,CTBP1,EP300,MAX,MGA,MYB,MYC,NCOR1,NFIB,SMARCE1
WP	The Overlap Between Signal Transduction Pathways that Contribute to a Range of LMNA Laminopathies	WP:WP4879	8.71274e-05	4.05985	57	216	11	7399	AGO2,CEBPB,E2F1,HDAC1,HES1,JUNB,LEF1,RB1,SREBF1,TCF7,TCF7L2
WP	Mitochondrial Gene Expression	WP:WP391	0.000138969	3.85708	20	216	7	7399	CREB1,ESRRA,GABPA,GABPB1,HCFC1,NRF1,SP1
WP	Nuclear Receptors	WP:WP170	0.000153729	3.81325	38	216	9	7399	ESR1,ESRRA,HNF4A,NR2C2,NR2F1,NR2F2,NR2F6,NR3C1,RXRA
WP	Hematopoietic Stem Cell Gene Regulation by GABP alpha/beta Complex	WP:WP3657	0.000203316	3.69183	21	216	7	7399	ATM,EP300,ETV6,GABPA,GABPB1,SMARCA4,ZFX
WP	Breast cancer pathway	WP:WP4262	0.000328701	3.4832	154	216	17	7399	ATM,BRCA1,E2F1,ESR1,FOS,HES1,JUN,LEF1,MYC,NBN,NCOA1,NCOA3,RAD51,RB1,SP1,TCF7,TCF7L2
WP	DNA IR-damage and cellular response via ATR	WP:WP4016	0.000446428	3.35025	80	216	12	7399	ATM,BRCA1,E2F1,FOXM1,MCM2,NBN,PML,RAD51,SMARCC2,SP1,TRIM28,XRCC5
WP	Preimplantation Embryo	WP:WP3527	0.000990934	3.00396	59	216	10	7399	EGR1,ESRRA,GATA2,GATA3,IRF4,MTA3,NANOG,SMARCA4,TBX3,TEAD4
WP	Transcription co-factors SKI and SKIL protein partners	WP:WP4533	0.00120725	2.9182	18	216	6	7399	HDAC1,HDAC3,SIN3A,SKI,SKIL,TEAD4
WP	Hepatitis B infection	WP:WP4666	0.0012284	2.91066	152	216	16	7399	ATF2,ATF4,CREB1,CREB3L1,ELK1,EP300,FOS,IRF3,JUN,MYC,NFATC1,NFATC3,STAT1,STAT2,STAT3,STAT5A
WP	PDGFR-beta pathway	WP:WP3972	0.00223582	2.65056	29	216	7	7399	ELK1,FOS,JUN,SRF,STAT1,STAT3,STAT5A
WP	Human Thyroid Stimulating Hormone (TSH) signaling pathway	WP:WP2032	0.00278338	2.55543	66	216	10	7399	CREB1,E2F1,EGR1,FOS,JUN,MYC,PAX8,RB1,STAT1,STAT3
WP	Transcriptional cascade regulating adipogenesis	WP:WP4211	0.00325101	2.48798	13	216	5	7399	CEBPB,GATA2,GATA3,KLF5,SREBF1
WP	IL-4 Signaling Pathway	WP:WP395	0.00334127	2.47609	54	216	9	7399	ATF2,CEBPB,ELK1,EP300,FOS,GATA3,STAT1,STAT3,STAT5A
WP	Initiation of transcription and translation elongation at the HIV-1 LTR	WP:WP3414	0.0044749	2.34922	32	216	7	7399	EP300,HDAC1,HDAC2,HDAC3,NFATC1,NFATC3,SP1
WP	Estrogen signaling pathway	WP:WP712	0.00580782	2.23599	23	216	6	7399	CREB1,ELK1,ESR1,FOS,JUN,SP1
WP	Cell Cycle	WP:WP179	0.0065349	2.18476	120	216	13	7399	ATM,E2F1,E2F4,EP300,HDAC1,HDAC2,MCM2,MCM3,MCM5,MYC,RAD21,RB1,SMC3
WP	Aryl Hydrocarbon Receptor Pathway	WP:WP2873	0.00701815	2.15378	46	216	8	7399	ARNT,EP300,HES1,JUN,JUNB,JUND,NCOA1,NFE2L2
WP	Heart Development	WP:WP1591	0.00824803	2.08365	47	216	8	7399	BHLHE40,FOXA2,GATA4,MEF2C,NFATC1,NFATC3,SMAD1,SRF
WP	mRNA Processing	WP:WP411	0.0092347	2.03458	124	216	13	7399	FUS,HNRNPH1,HNRNPK,HNRNPL,PCBP2,PRPF4,PTBP1,RBM39,SNRNP70,SRSF4,SRSF7,U2AF1,U2AF2
WP	ID signaling pathway	WP:WP53	0.0102692	1.98847	16	216	5	7399	ELK1,PAX5,PAX8,RB1,SREBF1
WP	Notch Signaling Pathway Netpath	WP:WP61	0.0104088	1.9826	62	216	9	7399	EP300,GATA3,HDAC1,HDAC2,HES1,MYC,NCOR1,SAP30,STAT3
WP	The influence of laminopathies on Wnt signaling	WP:WP4844	0.0120892	1.9176	37	216	7	7399	AGO2,CEBPB,HES1,LEF1,SREBF1,TCF7,TCF7L2
WP	Photodynamic therapy-induced AP-1 survival signaling.	WP:WP3611	0.0130607	1.88403	50	216	8	7399	ATF2,BCL3,ELK1,FOS,JUN,JUNB,NFE2L2,RB1
WP	G1 to S cell cycle control	WP:WP45	0.0134336	1.87181	64	216	9	7399	ATM,CREB1,CREB3L1,E2F1,MCM2,MCM3,MCM5,MYC,RB1
WP	SRF and miRs in Smooth Muscle Differentiation and Proliferation	WP:WP1991	0.0142043	1.84758	17	216	5	7399	ELK1,MEF2A,MEF2B,MEF2C,SRF
WP	Mesodermal Commitment Pathway	WP:WP2857	0.0185927	1.73066	151	216	14	7399	BHLHE40,FOXA1,FOXA2,GATA3,HNF4A,KLF5,LEF1,NANOG,NFE2L2,PBX3,SMAD1,SRF,TBX3,TRIM28
WP	Ethanol metabolism resulting in production of ROS by CYP2E1	WP:WP4269	0.0195156	1.70962	10	216	4	7399	MAFF,MAFK,NFE2L2,SP1
WP	ATM Signaling Pathway	WP:WP2516	0.0203219	1.69204	40	216	7	7399	ATF2,ATM,BRCA1,CREB1,JUN,NBN,RAD51
WP	IL-5 Signaling Pathway	WP:WP127	0.0203219	1.69204	40	216	7	7399	ELK1,FOS,JUN,MYC,STAT1,STAT3,STAT5A
WP	DNA Damage Response	WP:WP707	0.0217257	1.66303	68	216	9	7399	ATM,BRCA1,CREB1,E2F1,MYC,NBN,PML,RAD51,RB1
WP	Wnt Signaling Pathway and Pluripotency	WP:WP399	0.0243173	1.61408	101	216	11	7399	CTBP1,EP300,FOSL1,JUN,LEF1,MYC,NANOG,NFYA,TCF7,TCF7L2,ZBTB33
WP	Serotonin Receptor 4/6/7 and NR3C Signaling	WP:WP734	0.0254465	1.59437	19	216	5	7399	CREB1,EGR1,ELK1,NR3C1,SRF
WP	DNA IR-Double Strand Breaks (DSBs) and cellular response via ATM	WP:WP3959	0.0261303	1.58286	55	216	8	7399	ATF2,ATM,BRCA1,E2F1,NBN,RAD51,SMC3,TRIM28
WP	IL-6 signaling pathway	WP:WP364	0.0326088	1.48667	43	216	7	7399	HDAC1,IRF1,JUNB,NCOA1,NR2F6,STAT1,STAT3
WP	Ethanol effects on histone modifications	WP:WP3996	0.0348408	1.45791	31	216	6	7399	ATF2,EHMT2,HDAC1,HDAC2,HDAC3,HDAC6
WP	Ectoderm Differentiation	WP:WP2858	0.0368632	1.43341	142	216	13	7399	BCOR,CTBP1,FOXA2,HDAC6,MYC,NFATC1,NR2F2,PHF8,POU2F2,SKIL,UBTF,ZBTB2,ZBTB7B
WP	EGF/EGFR Signaling Pathway	WP:WP437	0.0391409	1.40737	162	216	14	7399	CREB1,E2F1,ELK1,FOS,JUN,JUND,MEF2A,MEF2C,MYBL2,NCOA3,SP1,STAT1,STAT3,STAT5A
WP	Mammary gland development pathway - Pregnancy and lactation (Stage 3 of 4)	WP:WP2817	0.0418484	1.37832	32	216	6	7399	CEBPB,ESR1,MYC,NR3C1,USF2,YY1
TF	Factor: BTEB3; motif: CCNNSCCNSCCCCKCCCCC	TF:M09826	1.43936e-20	19.8418	11468	307	260	19728	AFF1,AGO1,AGO2,ARID2,ARNT,ASH1L,ATF2,ATF4,ATM,BACH1,BCL11A,BCL3,BCOR,BHLHE40,BMI1,BRD9,CBFA2T3,CBFB,CBX1,CBX2,CBX3,CBX5,CC2D1A,CCAR2,CDC5L,CEBPB,CHAMP1,CHD1,CHD4,CHD7,CLOCK,CREB1,CREB3L1,CREM,CTBP1,CUX1,DACH1,DPF2,E2F1,E2F4,E2F6,E2F7,E2F8,E4F1,EBF1,EED,EGR1,EHMT2,ELF4,ELK1,EP300,EP400,ESR1,ESRRA,ETV4,ETV6,EZH2,FIP1L1,FOS,FOSL1,FOSL2,FOXA1,FOXA2,FOXK2,FOXM1,FUS,GABPA,GATA1,GATA2,GATA3,GATA4,GATAD2…
TF	Factor: BTEB3; motif: CCNNSCCNSCCCCKCCCCC; match class: 1	TF:M09826_1	1.16516e-19	18.9336	7510	307	202	19728	AFF1,AGO1,AGO2,ARID2,ARNT,ASH1L,ATF4,BACH1,BCL11A,BCL3,BCOR,BHLHE40,BMI1,CBFB,CBX1,CBX2,CBX3,CC2D1A,CDC5L,CEBPB,CHAMP1,CHD1,CHD4,CHD7,CLOCK,CREB1,CREM,CTBP1,DACH1,DPF2,E2F1,E2F4,E2F7,E2F8,E4F1,EED,EGR1,EHMT2,ELF4,ELK1,EP300,EP400,ESRRA,ETV4,ETV6,EZH2,FOS,FOSL1,FOSL2,FOXA1,FOXA2,FOXK2,FUS,GABPA,GATA1,GATA3,GATA4,GATAD2A,GATAD2B,GMEB1,HCFC1,HDAC1,HDAC2,HDAC3,HDAC6,HES1,HMBOX1,HNF1A,HNF4G,HNRNPH1,HN…
TF	Factor: TIEG1; motif: NCCCNSNCCCCGCCCCC; match class: 1	TF:M12351_1	2.35328e-19	18.6283	8182	307	212	19728	AFF1,AGO1,AGO2,ARID2,ARNT,ASH1L,ASH2L,ATF2,ATF4,BACH1,BCL11A,BCL3,BCOR,BHLHE40,BMI1,BRD9,CBFB,CBX1,CBX2,CBX3,CC2D1A,CCAR2,CDC5L,CEBPB,CHAMP1,CHD1,CHD4,CHD7,CLOCK,CREB1,CREB3L1,CREM,CTBP1,DACH1,DPF2,E2F1,E2F6,E2F7,E2F8,EBF1,EGR1,EHMT2,ELF4,ELK1,EP300,EP400,ESR1,ESRRA,ETV4,ETV6,EZH2,FIP1L1,FOS,FOSL1,FOSL2,FOXA1,FOXA2,FOXK2,FOXM1,FUS,GABPA,GATA2,GATA3,GATA4,GATAD2A,GATAD2B,GMEB1,HCFC1,HDAC1,HDAC2,HD…
TF	Factor: SP1:SP3; motif: CCSCCCCCYCC	TF:M01219	6.94017e-19	18.1586	6814	307	189	19728	AFF1,AGO1,AGO2,ARNT,ASH1L,ASH2L,ATF2,BACH1,BCL11A,BCL3,BCOR,BHLHE40,BMI1,CBFB,CBX2,CBX3,CBX5,CC2D1A,CDC5L,CEBPB,CHD1,CHD4,CHD7,CLOCK,CREB1,CREM,CTBP1,CUX1,DACH1,DPF2,E2F1,E2F4,E2F6,E2F7,EBF1,EED,EGR1,EHMT2,ELF4,ELK1,EP300,EP400,ESR1,ESRRA,ETV6,FIP1L1,FOS,FOSL1,FOSL2,FOXA1,FOXA2,FOXK2,FUS,GABPB1,GATA1,GATA2,GATA3,GATA4,GATAD2B,GMEB1,HCFC1,HDAC1,HDAC2,HDAC6,HMBOX1,HNF1A,HNRNPH1,HNRNPK,HNRNPL,HNRNPL…
TF	Factor: Egr-1; motif: GCGGGGGCGG	TF:M07354	2.30396e-17	16.6375	7802	307	202	19728	AFF1,AGO1,AGO2,ASH1L,ATF2,BACH1,BCL11A,BCL3,BHLHE40,BMI1,BRD9,CBFB,CBX1,CBX2,CBX3,CBX5,CDC5L,CEBPB,CHAMP1,CHD4,CHD7,CLOCK,CREB1,CREB3L1,CTBP1,CUX1,E2F1,E2F4,E2F7,E2F8,EBF1,EED,EGR1,EHMT2,ELF4,ELK1,EP300,EP400,ESR1,ESRRA,ETV4,ETV6,EZH2,FIP1L1,FOSL1,FOSL2,FOXA1,FOXA2,FOXK2,FOXM1,FUS,GABPA,GABPB1,GATA1,GATA4,GATAD2A,GATAD2B,GMEB1,HCFC1,HDAC1,HDAC2,HDAC6,HES1,HMBOX1,HNRNPH1,HNRNPK,HNRNPL,HNRNPLL,IKZF…
TF	Factor: WT1; motif: CGCCCCCNCN; match class: 1	TF:M02036_1	2.31333e-17	16.6358	5289	307	159	19728	AFF1,AGO1,AGO2,ARID2,BACH1,BCOR,BMI1,BRD9,CBFB,CBX2,CBX3,CDC5L,CEBPB,CHD4,CHD7,CLOCK,CREB1,CREM,CTBP1,E2F1,E2F4,EGR1,EHMT2,ELF4,ELK1,EP300,EP400,ESR1,ESRRA,ETV4,ETV6,EZH2,FOSL1,FOXA1,FOXA2,FOXK2,FUS,GABPA,GATA2,GATAD2B,GMEB1,HCFC1,HDAC1,HDAC2,HDAC3,HDAC6,HNRNPH1,HNRNPK,HNRNPLL,IKZF1,IKZF2,IRF1,IRF2,IRF5,JUN,JUNB,JUND,KAT8,KDM1A,KDM5B,KLF16,KLF5,LCORL,LEF1,MAFF,MAFK,MAX,MBD2,MEF2A,MGA,MIER1,MITF,M…
TF	Factor: ZBP89; motif: CCCCKCCCCCNN	TF:M07397	3.42515e-17	16.4653	7145	307	191	19728	AFF1,AGO1,AGO2,ASH1L,BACH1,BCL11A,BCL3,BCOR,BHLHE40,BMI1,CBFB,CBX1,CBX2,CBX3,CBX5,CDC5L,CEBPB,CHAMP1,CHD1,CHD4,CHD7,CLOCK,CREB1,CREB3L1,CREM,CTBP1,DACH1,E2F1,E2F7,E2F8,E4F1,EBF1,EHMT2,ELF4,ELK1,EP300,EP400,ESR1,ESRRA,ETV4,ETV6,EZH2,FIP1L1,FOS,FOXA1,FOXA2,FUS,GATA2,GATA3,GATA4,GATAD2B,GMEB1,HCFC1,HDAC1,HDAC2,HDAC3,HES1,HMBOX1,HNF4A,HNF4G,HNRNPH1,HNRNPK,HNRNPL,IKZF1,IKZF2,IRF1,IRF3,IRF4,IRF5,JUN,JU…
TF	Factor: WT1; motif: RGGNGGGGGAGGRGGNGGRG	TF:M10108	5.08605e-17	16.2936	6512	307	180	19728	AFF1,AGO2,ARID2,ARID3A,ASH1L,ATF2,ATF4,ATM,BACH1,BATF,BCL11A,BCL3,BCOR,BHLHE40,BMI1,BRD9,CBFB,CBX1,CBX2,CBX3,CCAR2,CDC5L,CHD4,CHD7,CLOCK,CREB3L1,CREM,CUX1,DACH1,E2F1,E2F7,E2F8,EED,EGR1,EHMT2,ELF4,ELK1,ESRRA,ETV4,ETV6,EZH2,FOS,FOSL2,FOXA1,FOXA2,FOXM1,GATA1,GATA2,GATA3,GATA4,GATAD2A,GMEB1,HDAC1,HDAC3,HDAC6,HES1,HMBOX1,HNF1A,HNF4A,HNF4G,HNRNPH1,HNRNPK,HNRNPL,HNRNPLL,IKZF1,IRF2,IRF3,IRF4,IRF5,JUNB,JU…
TF	Factor: WT1; motif: SMCNCCNSC	TF:M01118	5.3991e-17	16.2677	6810	307	185	19728	AFF1,AGO1,AGO2,ARNT,ASH1L,ASH2L,BCL11A,BCL3,BCOR,BHLHE40,BMI1,BRD9,CBX1,CBX2,CBX3,CDC5L,CEBPB,CHAMP1,CHD1,CHD4,CHD7,CLOCK,CREB1,CREB3L1,CREM,CTBP1,CUX1,E2F1,E2F7,E2F8,EBF1,EED,EGR1,EHMT2,ELF4,ELK1,ETV4,ETV6,EZH2,FOS,FOSL2,FOXA1,FOXA2,FUS,GABPA,GATA2,GATA3,GATA4,GATAD2A,GATAD2B,GMEB1,HCFC1,HDAC1,HDAC2,HDAC3,HES1,HMBOX1,HNF4G,HNRNPH1,HNRNPK,HNRNPL,HNRNPLL,IKZF1,IKZF2,IRF1,IRF2,IRF3,IRF5,JUN,JUNB,KA…
TF	Factor: WT1; motif: SMCNCCNSC; match class: 1	TF:M01118_1	5.42044e-17	16.266	2766	307	107	19728	AGO1,AGO2,ARNT,ASH1L,BCL11A,BCL3,BCOR,BHLHE40,BMI1,CBX1,CBX2,CBX3,CEBPB,CHAMP1,CHD1,CHD4,CHD7,CTBP1,E2F8,EED,EGR1,EHMT2,ELF4,ELK1,ETV4,ETV6,FOS,FOSL2,FOXA1,GATA2,GATAD2B,GMEB1,HDAC1,HDAC3,HES1,HMBOX1,HNRNPK,HNRNPL,IKZF2,JUN,KAT8,KDM1A,KDM5A,KLF16,KLF5,LCORL,MAX,MBD2,MEIS2,MGA,MITF,MLLT1,MTA3,MXI1,MYBL2,NFATC1,NFATC3,NFE2L2,NFIB,NFIC,NR2F1,NR2F6,PBX3,PCBP1,PHB2,PHF20,PHF21A,PKNOX1,POLR2A,PTBP1,RAD…
TF	Factor: SP1; motif: CCCCKCCCCC	TF:M02281	8.58761e-17	16.0661	6482	307	179	19728	AFF1,AGO1,AGO2,ARNT,ASH1L,BACH1,BCL11A,BCL3,BCOR,BHLHE40,BMI1,CBFB,CBX1,CBX2,CBX3,CBX5,CDC5L,CEBPB,CHAMP1,CHD1,CHD4,CHD7,CREB1,CREB3L1,CREM,CTBP1,E2F1,E2F7,E2F8,E4F1,EHMT2,ELF4,ELK1,EP300,EP400,ESR1,ESRRA,ETV4,ETV6,EZH2,FIP1L1,FOS,FOXA1,FUS,GATA2,GATA3,GATA4,GATAD2B,GMEB1,HCFC1,HDAC1,HDAC2,HDAC3,HES1,HMBOX1,HNF4G,HNRNPH1,HNRNPK,HNRNPL,IKZF1,IKZF2,IRF1,IRF4,JUN,JUNB,JUND,KAT8,KDM1A,KDM4A,KDM5A,KDM…
TF	Factor: Sp1; motif: GGNDGGRGGCGGGG; match class: 1	TF:M04953_1	1.18271e-16	15.9271	4066	307	134	19728	AFF1,AGO1,AGO2,ASH1L,BACH1,BCL3,BCOR,BHLHE40,BMI1,CBFB,CBX1,CBX2,CBX3,CBX5,CC2D1A,CDC5L,CHD4,CHD7,CREB1,CREM,DACH1,E2F1,E2F8,EBF1,EHMT2,ELF4,ELK1,EP300,ESRRA,ETV4,ETV6,EZH2,FOS,FOSL1,FOXA1,FOXA2,FUS,GATA2,GATA3,GATA4,GATAD2B,GMEB1,HCFC1,HDAC1,HDAC3,HES1,HMBOX1,HNF4A,HNRNPK,HNRNPL,IKZF1,IRF1,IRF2,IRF4,JUNB,JUND,KAT8,KDM5A,KDM5B,KLF16,KLF5,MAFF,MAX,MEF2A,MIER1,MLLT1,MNT,MTA1,MTA2,MTA3,MYBL2,NCOA6,N…
TF	Factor: Egr-1; motif: GCGGGGGCGG	TF:M01873	1.28012e-16	15.8927	6739	307	183	19728	AFF1,AGO1,AGO2,ASH1L,ATF2,BACH1,BCL11A,BCL3,BHLHE40,BMI1,BRD9,CBFB,CBX2,CBX3,CBX5,CC2D1A,CDC5L,CEBPB,CHAMP1,CHD4,CHD7,CREB1,CTBP1,E2F7,E2F8,EBF1,EED,EGR1,EHMT2,ELF4,ELK1,EP300,EP400,ESR1,ESRRA,ETV6,EZH2,FIP1L1,FOSL2,FOXA2,FOXK2,FOXM1,FUS,GABPA,GABPB1,GATA1,GATA4,GATAD2A,GATAD2B,GMEB1,HCFC1,HDAC1,HDAC6,HMBOX1,HNRNPH1,HNRNPK,HNRNPL,HNRNPLL,IKZF1,IKZF2,IRF1,IRF2,IRF5,JUN,JUNB,JUND,KAT8,KLF16,KLF5,LC…
TF	Factor: WT1; motif: GNGGGGGCGGGG	TF:M03893	1.43181e-16	15.8441	8291	307	208	19728	AFF1,AGO1,AGO2,ARID2,ASH1L,ASH2L,ATF2,BACH1,BCL11A,BCL3,BCOR,BHLHE40,BMI1,BRD9,CBFB,CBX1,CBX2,CBX3,CBX5,CDC5L,CEBPB,CHAMP1,CHD4,CHD7,CLOCK,CREB1,CREB3L1,CREM,CTBP1,CUX1,E2F1,E2F4,E2F7,E4F1,EBF1,EED,EGR1,EHMT2,ELF4,ELK1,EP300,EP400,ESR1,ESRRA,ETV4,ETV6,EZH2,FIP1L1,FOSL2,FOXA1,FOXA2,FOXK2,FOXM1,FUS,GABPA,GABPB1,GATA1,GATA4,GATAD2A,GATAD2B,GMEB1,HCFC1,HDAC1,HDAC3,HDAC6,HES1,HMBOX1,HNF4G,HNRNPH1,HNRN…
TF	Factor: ZBP99; motif: GCCCMTCCCCCR	TF:M12057	1.74884e-16	15.7572	5227	307	156	19728	AFF1,AGO1,AGO2,ASH1L,ATF2,ATF7,BCL11A,BCOR,BHLHE40,BMI1,BRD9,CBX1,CBX2,CBX3,CCAR2,CEBPB,CHAMP1,CHD4,CREB1,CREB3L1,CREM,CUX1,E2F1,E2F7,E2F8,EGR1,EHMT2,ELK1,EP400,ESRRA,ETV4,ETV6,EZH2,FOS,FOXA1,FUS,GATA2,GATA3,GATA4,GATAD2B,GMEB1,HDAC1,HDAC2,HDAC3,HES1,HMBOX1,HNF4G,HNRNPH1,HNRNPK,HNRNPL,IKZF1,IKZF2,IRF2,JUN,JUNB,JUND,KDM1A,KDM4A,KDM5B,KLF16,LEF1,MBD2,MCM3,MCM5,MEF2C,MEIS2,MGA,MIER1,MITF,MLLT1,MTA1,…
TF	Factor: EGR1; motif: NCNCCGCCCCCGCN	TF:M07208	2.2468e-16	15.6484	6187	307	173	19728	AFF1,AGO1,AGO2,ARID2,ASH1L,ATF2,BACH1,BCL3,BCOR,BHLHE40,BMI1,CBFB,CBX1,CBX2,CBX3,CBX5,CDC5L,CEBPB,CHAMP1,CHD4,CHD7,CLOCK,CREB1,CTBP1,DACH1,E2F1,E2F7,EBF1,EED,EGR1,EHMT2,ELF4,ELK1,EP300,EP400,ESRRA,ETV4,ETV6,EZH2,FIP1L1,FOSL2,FOXA1,FOXA2,GABPA,GABPB1,GATA1,GATA4,GATAD2A,GMEB1,HCFC1,HDAC1,HDAC6,HMBOX1,HNF4A,HNF4G,HNRNPK,HNRNPL,HNRNPLL,IKZF1,IRF1,IRF2,IRF5,JUNB,JUND,KAT8,KDM1A,KDM4A,KDM5B,KLF16,KLF5…
TF	Factor: ZNF148; motif: NNNNNNCCNNCCCCTCCCCCACCCN	TF:M09834	2.53758e-16	15.5956	6956	307	186	19728	AFF1,AGO1,AGO2,ARID2,ASH1L,BACH1,BCL11A,BCL3,BCOR,BHLHE40,BMI1,CBFB,CBX1,CBX2,CBX3,CBX5,CC2D1A,CCAR2,CDC5L,CHAMP1,CHD1,CHD4,CHD7,CREB1,CREB3L1,CREM,CTBP1,DACH1,DPF2,E2F1,E2F7,E2F8,E4F1,EBF1,EHMT2,ELF4,ELK1,EP300,EP400,ESR1,ESRRA,ETV4,ETV6,EZH2,FIP1L1,FOS,FOXA1,FOXA2,FOXM1,FUS,GATA2,GATA3,GATA4,GATAD2B,GMEB1,HCFC1,HDAC1,HDAC2,HDAC3,HDAC6,HES1,HMBOX1,HNF4A,HNF4G,HNRNPH1,HNRNPK,HNRNPL,IKZF1,IKZF2,IR…
TF	Factor: KLF15; motif: RCCMCRCCCMCN; match class: 1	TF:M12160_1	4.07705e-16	15.3897	8033	307	203	19728	AFF1,AGO1,ARID2,ARNT,ASH1L,ATF4,BACH1,BCL11A,BCL3,BCOR,BHLHE40,BMI1,CBFA2T3,CBX1,CBX2,CBX3,CC2D1A,CDC5L,CEBPB,CHAMP1,CHD1,CHD4,CHD7,CLOCK,CREB1,CREB3L1,CREM,CTBP1,DACH1,E2F1,E2F7,E2F8,E4F1,EED,EGR1,EHMT2,ELF4,ELK1,EP300,EP400,ESRRA,ETS1,ETV4,ETV6,EZH2,FIP1L1,FOS,FOSL1,FOXA1,FOXA2,FOXK2,FOXM1,FUS,GATA1,GATA2,GATA3,GATA4,GATAD2A,GATAD2B,GMEB1,HCFC1,HDAC1,HDAC3,HES1,HMBOX1,HNF4A,HNF4G,HNRNPK,IKZF1,I…
TF	Factor: BTEB1; motif: GGGGGCGGGGCNGSGGGNGS	TF:M09723	7.55255e-16	15.1219	10158	307	234	19728	AFF1,AGO1,AGO2,ARID2,ARNT,ASH1L,ATF2,ATF4,ATM,BACH1,BCL11A,BCL3,BCOR,BHLHE40,BMI1,BRD9,CBFB,CBX1,CBX2,CBX3,CDC5L,CEBPB,CHAMP1,CHD1,CHD4,CHD7,CLOCK,CREB1,CREB3L1,CREM,CTBP1,DACH1,DPF2,E2F1,E2F7,E2F8,E4F1,EBF1,EED,EGR1,EHMT2,ELF4,ELK1,EP300,EP400,ESR1,ESRRA,ETV4,ETV6,EZH2,FIP1L1,FOS,FOSL1,FOSL2,FOXA1,FOXA2,FOXK2,FOXM1,FUS,GABPA,GATA2,GATA3,GATA4,GATAD2A,GATAD2B,GMEB1,HCFC1,HDAC1,HDAC2,HDAC3,HDAC6,H…
TF	Factor: ETF; motif: GVGGMGG; match class: 1	TF:M00695_1	9.7805e-16	15.0096	7033	307	186	19728	AFF1,AGO1,AGO2,ARID2,ARNT,ASH1L,ASH2L,ATF4,BACH1,BCL11A,BCL3,BCOR,BMI1,BRD9,CBFB,CBX1,CBX2,CBX3,CBX5,CDC5L,CEBPB,CHAMP1,CHD7,CLOCK,CREB1,CREM,CTBP1,CUX1,DACH1,E2F1,E2F4,E2F6,E2F7,E2F8,E4F1,EED,EGR1,EHMT2,ELF4,ELK1,EP300,EP400,ESR1,ETV6,EZH2,FIP1L1,FOSL2,FOXA1,FOXA2,FOXK2,FOXM1,FUS,GABPB1,GATA2,GATA3,GATA4,GATAD2A,GATAD2B,GMEB1,HCFC1,HDAC2,HDAC3,HDAC6,HNF1A,HNF4G,HNRNPH1,HNRNPK,HNRNPL,HNRNPLL,IKZF…
TF	Factor: SP1; motif: NCCCCKCCCCC	TF:M07226	1.28043e-15	14.8926	8294	307	206	19728	AFF1,AGO1,AGO2,ARNT,ASH1L,ATF2,ATM,BACH1,BCL11A,BCL3,BCOR,BHLHE40,BMI1,BRCA1,CBFB,CBX1,CBX2,CBX3,CBX5,CC2D1A,CDC5L,CEBPB,CHAMP1,CHD4,CHD7,CREB1,CREB3L1,CREM,CTBP1,DACH1,E2F1,E2F7,E2F8,E4F1,EBF1,EED,EHMT2,ELF4,ELK1,EP300,EP400,ESR1,ESRRA,ETV4,ETV6,EZH2,FIP1L1,FOS,FOSL1,FOSL2,FOXA1,FOXK2,FUS,GATA2,GATA3,GATA4,GATAD2A,GATAD2B,GMEB1,HCFC1,HDAC1,HDAC2,HDAC3,HES1,HMBOX1,HNF4G,HNRNPH1,HNRNPK,HNRNPL,IKZF…
TF	Factor: sp4; motif: NNGNARGRGGCGGRGCNNRR; match class: 1	TF:M10072_1	1.33803e-15	14.8735	6227	307	172	19728	AFF1,AGO1,AGO2,ARID2,ARNT,ATF2,ATF4,ATM,BACH1,BCL3,BMI1,BRD9,CBFB,CBX1,CBX2,CBX3,CBX5,CC2D1A,CDC5L,CEBPB,CHD4,CHD7,CLOCK,CREB1,CREM,CTBP1,DACH1,DPF2,E2F1,E2F7,E2F8,E4F1,EBF1,EED,EGR1,EHMT2,ELF4,ELK1,EP300,EP400,ESR1,ESRRA,ETV4,ETV6,EZH2,FIP1L1,FOS,FOSL2,FOXA1,FOXK2,FUS,GATA3,GATA4,GMEB1,HCFC1,HDAC1,HDAC3,HDAC6,HNRNPH1,HNRNPK,HNRNPL,IKZF1,IRF1,IRF2,IRF3,IRF4,IRF5,JUND,KAT8,KDM1A,KDM4A,KDM5A,KDM5B,…
TF	Factor: BTEB1; motif: GGGGGCGGGGCNGSGGGNGS; match class: 1	TF:M09723_1	1.40457e-15	14.8525	6115	307	170	19728	AFF1,AGO1,AGO2,ARID2,ARNT,ASH1L,BACH1,BCL11A,BCL3,BCOR,BHLHE40,BMI1,BRD9,CBFB,CBX1,CBX2,CBX3,CDC5L,CEBPB,CHAMP1,CHD1,CHD4,CHD7,CREB1,CREB3L1,CREM,CTBP1,DACH1,E2F1,E2F7,E2F8,E4F1,EHMT2,ELF4,ELK1,EP300,EP400,ESRRA,ETV4,ETV6,EZH2,FIP1L1,FOSL2,FOXA1,FOXA2,FOXK2,FOXM1,FUS,GABPA,GATA3,GATA4,GATAD2B,GMEB1,HCFC1,HDAC1,HDAC3,HNRNPH1,HNRNPK,IKZF1,IKZF2,IRF1,IRF3,IRF4,IRF5,JUND,KAT8,KDM1A,KDM4A,KDM5A,KDM5B,…
TF	Factor: Sp1; motif: NGGGGCGGGGN	TF:M07395	1.64324e-15	14.7843	10642	307	240	19728	AFF1,AGO1,AGO2,ARID3A,ARNT,ASH1L,ASH2L,ATF2,ATF4,ATM,BACH1,BCL11A,BCL3,BCOR,BHLHE40,BMI1,BRCA1,BRD9,CBFA2T3,CBFB,CBX1,CBX2,CBX3,CBX5,CC2D1A,CCAR2,CDC5L,CEBPB,CHAMP1,CHD4,CHD7,CLOCK,CREB1,CREB3L1,CREM,CTBP1,CUX1,DACH1,DPF2,E2F1,E2F7,E2F8,E4F1,EBF1,EED,EGR1,EHMT2,ELF4,ELK1,EP300,EP400,ESR1,ESRRA,ETV4,ETV6,EZH2,FIP1L1,FOSL1,FOSL2,FOXA1,FOXA2,FOXK2,FUS,GABPA,GATA1,GATA2,GATA3,GATA4,GATAD2A,GATAD2B,GM…
TF	Factor: WT1; motif: NNGGGNGGGSGN	TF:M07436	1.76936e-15	14.7522	6185	307	171	19728	AFF1,AGO1,AGO2,ARID2,ARNT,ATF2,BACH1,BCL3,BCOR,BHLHE40,BMI1,BRD9,CBX1,CBX2,CBX3,CBX5,CDC5L,CHD1,CHD4,CHD7,CLOCK,CREB3L1,CTBP1,DACH1,E2F1,E2F7,EBF1,EHMT2,ELF4,ELK1,EP300,EP400,ESR1,ETV4,ETV6,FOS,FOSL1,FOSL2,FOXA1,FOXA2,FOXK2,GABPA,GATA2,GATAD2B,GMEB1,HCFC1,HDAC1,HDAC2,HDAC6,HES1,HMBOX1,HNF1A,HNF4A,HNF4G,HNRNPK,HNRNPLL,IKZF1,IKZF2,IRF1,IRF2,JUN,JUND,KDM5A,KDM5B,KLF16,KLF5,LCORL,LEF1,MAFF,MAFK,MAX,M…
TF	Factor: CPBP; motif: GNNRGGGHGGGGNNGGGRN; match class: 1	TF:M09973_1	2.41265e-15	14.6175	6609	307	178	19728	AFF1,AGO1,AGO2,ARID2,ARNT,ASH1L,ATF2,ATF4,ATM,BACH1,BCL11A,BCL3,BCOR,BHLHE40,BMI1,CBFA2T3,CBFB,CBX1,CBX2,CBX3,CDC5L,CEBPB,CHAMP1,CHD1,CHD4,CHD7,CLOCK,CREM,CTBP1,DACH1,E2F1,E2F8,EBF1,EHMT2,ELF4,ELK1,EP300,EP400,ESRRA,ETV4,ETV6,EZH2,FOSL2,FOXA1,FOXA2,FOXK2,FOXM1,GATA3,GATA4,GATAD2B,GMEB1,HCFC1,HDAC1,HDAC6,HES1,HMBOX1,HNF4A,HNF4G,HNRNPH1,HNRNPK,IRF1,IRF2,IRF3,IRF4,IRF5,JUND,KAT8,KDM1A,KDM5A,KDM5B,KL…
TF	Factor: SP1; motif: NCCCCKCCCCC; match class: 1	TF:M07226_1	3.26393e-15	14.4863	3917	307	128	19728	AFF1,AGO1,AGO2,ASH1L,BACH1,BCOR,BHLHE40,BMI1,CBX1,CBX2,CBX3,CDC5L,CEBPB,CHAMP1,CHD4,CREM,CTBP1,E2F1,E2F8,EHMT2,ELK1,EP300,EP400,ESRRA,ETV4,ETV6,EZH2,FIP1L1,FOS,FOXA1,FUS,GATA2,GATA3,GATA4,GATAD2B,GMEB1,HCFC1,HDAC1,HDAC3,HES1,HMBOX1,HNRNPH1,HNRNPK,HNRNPL,IKZF1,IRF1,IRF3,IRF4,IRF5,JUND,KAT8,KDM1A,KDM5B,KLF16,KLF5,MAFF,MAFK,MAX,MEF2A,MLLT1,MNT,MTA1,MTA2,MTA3,MYBL2,NCOA1,NCOA6,NEUROD1,NFATC1,NFATC3,N…
TF	Factor: MAZ; motif: GGGGGAGGGGGNGRGRRRGNRG; match class: 1	TF:M09984_1	4.29866e-15	14.3667	5557	307	159	19728	AFF1,AGO1,AGO2,ARID2,ARID3A,ARNT,ASH1L,BCL11A,BCL3,BCOR,BHLHE40,BMI1,CBFB,CBX2,CBX3,CDC5L,CEBPB,CHD1,CHD4,CLOCK,CREM,CTBP1,DACH1,E2F1,E2F8,EBF1,EGR1,EHMT2,ELF4,ELK1,ESRRA,ETV4,ETV6,EZH2,FOSL2,FOXA1,FOXA2,GATA1,GATA2,GATA3,GATA4,GATAD2B,GMEB1,HDAC1,HES1,HMBOX1,HNF1A,HNF4A,HNF4G,HNRNPH1,HNRNPK,HNRNPLL,IKZF2,IRF2,IRF4,JUN,JUND,KAT8,KDM5B,KLF16,KLF5,LCORL,LEF1,MAFF,MAFK,MAX,MBD2,MEF2A,MEF2C,MEIS2,MGA…
TF	Factor: ETF; motif: CCCCGCCCCYN; match class: 1	TF:M07039_1	4.72224e-15	14.3259	13614	307	276	19728	AFF1,AGO1,AGO2,ARID2,ARNT,ASH1L,ASH2L,ATF2,ATF3,ATF4,BACH1,BATF,BCL11A,BCL3,BCOR,BHLHE40,BMI1,BRCA1,BRD4,BRD9,CBFA2T3,CBFB,CBX1,CBX2,CBX3,CBX5,CC2D1A,CCAR2,CDC5L,CEBPB,CHAMP1,CHD1,CHD4,CHD7,CLOCK,CREB1,CREB3L1,CREM,CTBP1,CUX1,DACH1,DPF2,E2F1,E2F4,E2F6,E2F7,E2F8,E4F1,EBF1,EED,EGR1,EHMT2,ELF4,ELK1,EP300,EP400,ESR1,ESRRA,ETV4,ETV6,EZH2,FIP1L1,FOS,FOSL1,FOSL2,FOXA1,FOXA2,FOXK2,FOXM1,FUS,GABPA,GABPB1,…
TF	Factor: ZNF148; motif: NNNNNNCCNNCCCCTCCCCCACCCN; match class: 1	TF:M09834_1	9.70476e-15	14.013	2872	307	105	19728	AFF1,ASH1L,BCL3,BCOR,BHLHE40,BMI1,CBX1,CBX2,CBX3,CDC5L,CHD1,CHD4,CHD7,CREM,CTBP1,DACH1,E2F1,E2F8,EHMT2,ESRRA,ETV4,ETV6,FOS,FOXA1,FOXA2,FUS,GATA2,GATA4,GATAD2B,GMEB1,HCFC1,HDAC1,HDAC3,HES1,HMBOX1,HNF4G,HNRNPK,IKZF1,IRF1,JUND,KAT8,KDM5A,KDM5B,KLF16,MAX,MEF2A,MEIS2,MIER1,MLLT1,MNT,MTA1,MTA3,MYBL2,NCOA6,NFATC1,NFATC3,NFE2,NFIB,NFIC,NFYB,NR2F6,PBX3,PCBP1,PHF21A,PKNOX1,PTBP1,RAD21,RBFOX2,RBM25,RCOR1,RE…
TF	Factor: sp4; motif: NNNGCYCCGCCCCCY	TF:M10530	1.01225e-14	13.9947	8229	307	203	19728	AFF1,AGO1,ARID2,ARID3A,ARNT,ASH1L,ATF2,ATF4,BACH1,BCL11A,BCL3,BCOR,BHLHE40,BMI1,CBFB,CBX1,CBX2,CBX3,CBX5,CC2D1A,CDC5L,CEBPB,CHAMP1,CHD4,CHD7,CREB1,CREB3L1,CREM,CTBP1,CTCF,DACH1,E2F1,E2F6,E2F7,E2F8,E4F1,EBF1,EED,EHMT2,ELF4,ELK1,EP300,EP400,ESR1,ESRRA,ETV4,ETV6,EZH2,FIP1L1,FOSL1,FOSL2,FOXK2,FUS,GABPA,GATA2,GATA3,GATA4,GATAD2A,GMEB1,HCFC1,HDAC1,HDAC2,HDAC3,HDAC6,HES1,HMBOX1,HNRNPH1,HNRNPK,HNRNPL,IKZ…
TF	Factor: Sp1; motif: CCCCGCCCCN; match class: 1	TF:M00933_1	1.07804e-14	13.9674	5168	307	151	19728	AFF1,AGO1,AGO2,ARNT,ASH1L,ATF4,ATM,BACH1,BCL11A,BCOR,BHLHE40,BMI1,CBX1,CBX2,CBX3,CDC5L,CEBPB,CHAMP1,CHD4,CREB3L1,CREM,CTBP1,E2F1,E2F8,E4F1,EHMT2,ELF4,ELK1,EP300,EP400,ESRRA,ETV4,ETV6,EZH2,FIP1L1,FOS,FOSL2,FOXA1,FOXA2,FUS,GATA2,GATA3,GATA4,GATAD2B,GMEB1,HCFC1,HDAC1,HES1,HMBOX1,HNF4G,HNRNPH1,HNRNPK,HNRNPL,IKZF1,IRF1,IRF2,IRF3,IRF4,IRF5,JUND,KAT8,KDM1A,KDM5B,KLF16,KLF5,MAFF,MAFK,MAX,MEF2A,MLLT1,MNT,…
TF	Factor: TIEG1; motif: NCCCNSNCCCCGCCCCC	TF:M12351	1.09999e-14	13.9586	12305	307	260	19728	AFF1,AGO1,AGO2,ARID2,ARNT,ASH1L,ASH2L,ATF2,ATF4,ATM,BACH1,BCL11A,BCL3,BCOR,BHLHE40,BMI1,BRCA1,BRD9,CBFB,CBX1,CBX2,CBX3,CBX5,CC2D1A,CCAR2,CDC5L,CEBPB,CHAMP1,CHD1,CHD4,CHD7,CLOCK,CREB1,CREB3L1,CREM,CTBP1,CUX1,DACH1,DPF2,E2F1,E2F6,E2F7,E2F8,E4F1,EBF1,EED,EGR1,EHMT2,ELF4,ELK1,EP300,EP400,ESR1,ESRRA,ETV4,ETV6,EZH2,FIP1L1,FOS,FOSL1,FOSL2,FOXA1,FOXA2,FOXK2,FOXM1,FUS,GABPA,GABPB1,GATA1,GATA2,GATA3,GATA4,…
TF	Factor: WT1; motif: GNGGGGGCGGGG; match class: 1	TF:M03893_1	1.30905e-14	13.883	3981	307	128	19728	AFF1,AGO1,AGO2,ATF2,BACH1,BCL3,BHLHE40,BMI1,CBFB,CBX1,CBX2,CDC5L,CEBPB,CHAMP1,CHD4,CHD7,CLOCK,CREB1,CREM,CTBP1,E2F1,E2F7,EGR1,EHMT2,ELF4,ELK1,EP300,EP400,ESRRA,ETV4,ETV6,FOSL2,FOXA1,FOXA2,FOXK2,FUS,GABPA,GMEB1,HCFC1,HDAC1,HES1,HNRNPK,IKZF1,IKZF2,IRF1,JUND,KAT8,KDM1A,KDM5B,KLF16,KLF5,MAFF,MAFK,MAX,MBD2,MEF2A,MEF2B,MGA,MIER1,MITF,MLLT1,MNT,MTA1,MTA3,NCOA1,NFATC1,NFATC3,NFE2,NFE2L2,NFIB,NFXL1,NFYA,N…
TF	Factor: Churchill; motif: CGGGNN; match class: 1	TF:M00986_1	1.63051e-14	13.7877	10357	307	234	19728	AFF1,AGO1,AGO2,ARID2,ARID3A,ARNT,ASH1L,ATF2,ATF4,ATF7,BACH1,BCL11A,BCL3,BCOR,BHLHE40,BMI1,BRCA1,BRD9,CBFA2T3,CBFB,CBX2,CBX3,CC2D1A,CCAR2,CDC5L,CEBPB,CHAMP1,CHD4,CHD7,CLOCK,CREB1,CREB3L1,CREM,CTBP1,CUX1,DACH1,E2F1,E2F4,E2F7,E2F8,EED,EGR1,EHMT2,ELF4,ELK1,EP300,EP400,ESRRA,ETV4,ETV6,EZH2,FOS,FOSL1,FOSL2,FOXA1,FOXA2,FOXK2,FOXM1,GABPA,GABPB1,GATA2,GATA3,GATA4,GATAD2A,GATAD2B,GMEB1,HCFC1,HDAC1,HDAC2,HD…
TF	Factor: SP1; motif: CCCCKCCCCC; match class: 1	TF:M02281_1	3.21388e-14	13.493	2561	307	97	19728	AFF1,AGO1,ARNT,ASH1L,BCL3,BCOR,BMI1,CBX1,CBX2,CBX3,CDC5L,CHD1,CHD4,CHD7,CREM,E2F1,E2F8,EHMT2,ELK1,EP300,ETV4,ETV6,FOS,FOXA1,FUS,GATA2,GATA4,GATAD2B,GMEB1,HCFC1,HDAC1,HES1,HMBOX1,HNRNPK,IKZF1,IKZF2,IRF1,JUND,KAT8,KDM5A,KDM5B,KLF16,KLF5,MAFF,MAX,MEF2A,MLLT1,MTA3,MYBL2,NFATC1,NFATC3,NFE2,NFIB,NFIC,NFYB,NR2F6,PBX3,PCBP1,PHF20,PHF21A,PKNOX1,POLR2A,PTBP1,RAD21,RBM25,RCOR1,RELB,RFX1,RNF2,SETDB1,SKIL,SMA…
TF	Factor: GKLF; motif: NNNRGGNGNGGSN; match class: 1	TF:M07289_1	3.7896e-14	13.4214	10557	307	236	19728	AFF1,AGO1,AGO2,ARID2,ARID3A,ARNT,ASH1L,ATF2,BACH1,BCL11A,BCL3,BCOR,BHLHE40,BMI1,BRD4,BRD9,CBFA2T3,CBX1,CBX2,CBX3,CBX5,CC2D1A,CCAR2,CDC5L,CEBPB,CHAMP1,CHD1,CHD4,CHD7,CLOCK,CREB3L1,CREM,CTBP1,DACH1,E2F1,E2F4,E2F7,E2F8,EBF1,EED,EGR1,EHMT2,ELF4,ELK1,EP300,EP400,ESRRA,ETV4,ETV6,EZH2,FIP1L1,FOS,FOSL1,FOSL2,FOXA1,FOXA2,FOXM1,FUS,GABPA,GABPB1,GATA1,GATA2,GATA3,GATA4,GATAD2B,GMEB1,HCFC1,HDAC1,HDAC2,HDAC3,…
TF	Factor: Sp1; motif: CCCCGCCCCN	TF:M00933	4.22896e-14	13.3738	9717	307	224	19728	AFF1,AGO1,AGO2,ARNT,ASH1L,ATF2,ATF4,ATM,BACH1,BCL11A,BCL3,BCOR,BHLHE40,BMI1,BRCA1,CBFB,CBX1,CBX2,CBX3,CBX5,CDC5L,CEBPB,CHAMP1,CHD4,CHD7,CLOCK,CREB1,CREB3L1,CREM,CTBP1,DACH1,DPF2,E2F1,E2F7,E2F8,E4F1,EBF1,EED,EGR1,EHMT2,ELF4,ELK1,EP300,EP400,ESR1,ESRRA,ETV4,ETV6,EZH2,FIP1L1,FOS,FOSL1,FOSL2,FOXA1,FOXA2,FOXK2,FUS,GATA2,GATA3,GATA4,GATAD2A,GATAD2B,GMEB1,HCFC1,HDAC1,HDAC2,HDAC3,HES1,HMBOX1,HNF4A,HNF4G,…
TF	Factor: sp4; motif: NNGNARGRGGCGGRGCNNRR	TF:M10072	4.54171e-14	13.3428	10497	307	235	19728	AFF1,AGO1,AGO2,ARID2,ARNT,ASH1L,ATF2,ATF4,ATF7,ATM,BACH1,BCL3,BCOR,BHLHE40,BMI1,BRCA1,BRD9,CBFB,CBX1,CBX2,CBX3,CBX5,CC2D1A,CDC5L,CEBPB,CHD4,CHD7,CLOCK,CREB1,CREM,CTBP1,CTCF,CUX1,DACH1,DPF2,E2F1,E2F6,E2F7,E2F8,E4F1,EBF1,EED,EGR1,EHMT2,ELF4,ELK1,EP300,EP400,ESR1,ESRRA,ETV4,ETV6,EZH2,FIP1L1,FOS,FOSL1,FOSL2,FOXA1,FOXA2,FOXK2,FUS,GABPA,GABPB1,GATA3,GATA4,GATAD2A,GATAD2B,GMEB1,HCFC1,HDAC1,HDAC2,HDAC3,H…
TF	Factor: ETF; motif: GVGGMGG	TF:M00695	5.03001e-14	13.2984	10432	307	234	19728	AFF1,AGO1,AGO2,ARID2,ARID3A,ARNT,ASH1L,ASH2L,ATF2,ATF4,ATM,BACH1,BCL11A,BCL3,BCOR,BMI1,BRD9,CBFB,CBX1,CBX2,CBX3,CBX5,CC2D1A,CCAR2,CDC5L,CEBPB,CHAMP1,CHD4,CHD7,CLOCK,CREB1,CREB3L1,CREM,CTBP1,CUX1,DACH1,DPF2,E2F1,E2F4,E2F6,E2F7,E2F8,E4F1,EBF1,EED,EGR1,EHMT2,ELF4,ELK1,EP300,EP400,ESR1,ESRRA,ETV6,EZH2,FIP1L1,FOSL1,FOSL2,FOXA1,FOXA2,FOXK2,FOXM1,FUS,GABPA,GABPB1,GATA2,GATA3,GATA4,GATAD2A,GATAD2B,GMEB1,…
TF	Factor: MAZ; motif: GGGMGGGGS	TF:M10432	5.75083e-14	13.2403	9260	307	217	19728	AFF1,AGO1,AGO2,ARID2,ARID3A,ARNT,ASH1L,ATF2,ATF4,BACH1,BCL11A,BCL3,BCOR,BHLHE40,BMI1,BRCA1,BRD9,CBFA2T3,CBX1,CBX2,CBX3,CBX5,CDC5L,CEBPB,CHAMP1,CHD4,CHD7,CLOCK,CREB3L1,CREM,CTBP1,CUX1,DACH1,E2F1,E2F7,E2F8,EGR1,EHMT2,ELF1,ELF4,ELK1,EP300,EP400,ESR1,ESRRA,ETV4,ETV6,EZH2,FOS,FOSL2,FOXA1,FOXA2,FOXK2,FOXM1,FUS,GABPA,GABPB1,GATA1,GATA2,GATA3,GATA4,GATAD2B,GMEB1,HDAC1,HDAC2,HDAC3,HES1,HMBOX1,HNF4A,HNF4G,…
TF	Factor: Egr-1; motif: GCGGGGGCGG; match class: 1	TF:M07354_1	6.42396e-14	13.1922	3562	307	118	19728	AFF1,AGO1,AGO2,BACH1,BCL11A,BCL3,BMI1,CBFB,CBX2,CBX3,CDC5L,CEBPB,CHD4,CHD7,CTBP1,E2F4,EGR1,EHMT2,ELF4,ELK1,EP300,ESRRA,ETV6,EZH2,FOSL1,FOXK2,GABPA,GATAD2A,GATAD2B,GMEB1,HCFC1,HDAC1,HDAC2,HDAC6,HNRNPLL,IKZF1,IRF1,JUN,JUND,KLF16,KLF5,LCORL,MAFF,MAFK,MAX,MBD2,MEF2A,MIER1,MITF,MLLT1,MTA1,MYB,NCOA6,NFATC1,NFATC3,NFE2,NFE2L2,NFIB,NFIC,NFYA,NFYB,NR2F2,NR2F6,PBX3,PCBP1,PHF21A,PHF8,PKNOX1,PTBP1,RBM22,RCOR…
TF	Factor: EGR; motif: CGCCCCCGCNN	TF:M08878	8.72425e-14	13.0593	7485	307	189	19728	AFF1,AGO1,AGO2,ASH1L,ATF2,BACH1,BCL11A,BCOR,BHLHE40,BMI1,CBFB,CBX1,CBX2,CBX3,CBX5,CC2D1A,CDC5L,CEBPB,CHAMP1,CHD4,CHD7,CLOCK,CREB1,CREB3L1,CTBP1,E2F7,E2F8,EBF1,EED,EGR1,EHMT2,ELF4,ELK1,EP300,EP400,ESR1,ESRRA,ETV4,ETV6,EZH2,FIP1L1,FOSL1,FOSL2,FOXA2,FOXM1,FUS,GABPA,GABPB1,GATA1,GATA4,GATAD2A,GATAD2B,GMEB1,HCFC1,HDAC1,HDAC2,HDAC6,HES1,HMBOX1,HNRNPH1,HNRNPK,HNRNPL,HNRNPLL,IKZF1,IKZF2,IRF1,IRF2,IRF5,JU…
TF	Factor: WT1; motif: CGCCCCCNCN	TF:M02036	9.09872e-14	13.041	9768	307	224	19728	AFF1,AGO1,AGO2,ARID2,ASH1L,ASH2L,ATF2,ATF7,BACH1,BCL11A,BCL3,BCOR,BHLHE40,BMI1,BRCA1,BRD9,CBFB,CBX1,CBX2,CBX3,CBX5,CDC5L,CEBPB,CHAMP1,CHD4,CHD7,CLOCK,CREB1,CREB3L1,CREM,CTBP1,CUX1,E2F1,E2F4,E2F7,E2F8,E4F1,EBF1,EED,EGR1,EHMT2,ELF4,ELK1,EP300,EP400,ESR1,ESRRA,ETV4,ETV6,EZH2,FIP1L1,FOSL1,FOSL2,FOXA1,FOXA2,FOXK2,FOXM1,FUS,GABPA,GABPB1,GATA1,GATA2,GATA4,GATAD2A,GATAD2B,GMEB1,HCFC1,HDAC1,HDAC2,HDAC3,HD…
TF	Factor: E2F-1; motif: NNNNGGCGGGAARN; match class: 1	TF:M09892_1	9.9708e-14	13.0013	9162	307	215	19728	AFF1,AGO1,AGO2,ARID2,ARID3A,ASH1L,ASH2L,ATF2,ATF4,ATF7,ATM,BCL3,BHLHE40,BMI1,BRCA1,BRD9,CBFA2T3,CBX1,CBX2,CBX3,CBX5,CC2D1A,CCAR2,CEBPB,CHAMP1,CHD7,CLOCK,CREM,CTBP1,E2F1,E2F4,E2F6,E2F7,E2F8,E4F1,EED,EHMT2,ELF4,ELK1,EP300,EP400,ESRRA,ETV4,ETV6,EZH2,FIP1L1,FOS,FOSL1,FOSL2,FOXA1,FOXA2,FOXK2,FUS,GABPA,GABPB1,GATA1,GATA2,GATA3,GATA4,GATAD2A,GMEB1,HCFC1,HDAC1,HDAC2,HDAC3,HDAC6,HES1,HNRNPH1,HNRNPK,HNRNPL…
TF	Factor: E2F-1; motif: NNNSSCGCSAANN	TF:M07250	1.12765e-13	12.9478	10703	307	237	19728	AFF1,AGO1,AGO2,ARID1B,ARID2,ARNT,ASH1L,ASH2L,ATF2,ATF4,ATF7,ATM,BACH1,BCL11A,BCOR,BHLHE40,BMI1,BRD9,CBFA2T3,CBFB,CBX1,CBX2,CBX3,CBX5,CCAR2,CDC5L,CEBPB,CHAMP1,CHD7,CLOCK,CREM,CTBP1,DACH1,DPF2,E2F1,E2F4,E2F6,E2F7,E2F8,E4F1,EBF1,ELF4,ELK1,EP300,EP400,ESR1,ESRRA,ETV4,EZH2,FIP1L1,FOS,FOSL1,FOSL2,FOXA1,FOXA2,FOXK2,FOXM1,FUS,GABPB1,GATA1,GATA2,GATA3,GATA4,GATAD2A,GATAD2B,GMEB1,HCFC1,HDAC2,HDAC6,HES1,HMB…
TF	Factor: MAZ; motif: NKGGGAGGGGRGGR	TF:M02023	1.20266e-13	12.9199	7139	307	183	19728	AGO1,AGO2,ARID2,ARNT,ASH1L,ATF2,ATF4,ATM,BACH1,BCL11A,BCL3,BCOR,BHLHE40,BMI1,BRCA1,CBFA2T3,CBFB,CBX2,CBX3,CC2D1A,CCAR2,CDC5L,CHAMP1,CHD1,CHD4,CREB3L1,CREM,CTBP1,DACH1,DPF2,E2F1,E2F8,E4F1,EED,ELF4,ELK1,EP400,ESRRA,ETV4,ETV6,EZH2,FOS,FOSL2,FOXA1,FOXA2,FOXK2,FOXM1,GABPB1,GATA2,GATA3,GATA4,GATAD2B,GMEB1,HDAC1,HDAC2,HDAC3,HES1,HMBOX1,HNF4A,HNRNPH1,HNRNPK,HNRNPL,IKZF1,IKZF2,IRF3,IRF4,IRF5,JUNB,KAT8,KDM…
TF	Factor: E2F-4; motif: SNGGGCGGGAANN; match class: 1	TF:M09894_1	1.48377e-13	12.8286	13931	307	277	19728	AFF1,AGO1,AGO2,ARID1B,ARID2,ARID3A,ARNT,ASH1L,ASH2L,ATF2,ATF4,ATF7,ATM,BACH1,BCL11A,BCL3,BCOR,BHLHE40,BMI1,BRCA1,BRD9,CBFA2T3,CBFB,CBX1,CBX2,CBX3,CBX5,CC2D1A,CCAR2,CDC5L,CEBPB,CHAMP1,CHD4,CHD7,CLOCK,CREB1,CREB3L1,CREM,CTBP1,CUX1,DPF2,E2F1,E2F4,E2F6,E2F7,E2F8,E4F1,EBF1,EED,EGR1,EHMT2,ELF4,ELK1,EP300,EP400,ESR1,ESRRA,ETV4,ETV6,EZH2,FIP1L1,FOS,FOSL1,FOSL2,FOXA1,FOXA2,FOXK2,FOXM1,FUS,GABPA,GABPB1,GAT…
TF	Factor: MAZ; motif: GGGMGGGGS; match class: 1	TF:M10432_1	1.93382e-13	12.7136	4366	307	133	19728	AFF1,AGO1,AGO2,ARID2,ARNT,ATF2,BACH1,BCL11A,BCOR,BHLHE40,BMI1,CBX1,CBX2,CBX3,CDC5L,CEBPB,CHAMP1,CHD4,CHD7,CLOCK,CREB3L1,CREM,CTBP1,DACH1,E2F8,EGR1,EHMT2,ELF4,ELK1,EP300,ESRRA,ETV4,ETV6,EZH2,FOSL2,FOXA1,FOXA2,FOXM1,GABPA,GATA2,GATA3,GATAD2B,GMEB1,HES1,HMBOX1,HNF4A,HNRNPK,IRF1,IRF2,JUND,KDM4A,KLF16,LCORL,MAFK,MAX,MBD2,MEF2A,MIER1,MITF,MLLT1,MNT,MTA1,MTA2,MXI1,MYB,MYBL2,NBN,NCOA6,NFATC1,NFE2L2,NFIB,…
TF	Factor: E2F-3; motif: GGCGGGN; match class: 1	TF:M02089_1	2.74107e-13	12.5621	9364	307	217	19728	AFF1,AGO1,AGO2,ARID2,ARID3A,ARNT,ASH1L,ATF2,ATF4,ATF7,ATM,BACH1,BCL11A,BCL3,BCOR,BHLHE40,BMI1,BRD9,CBFB,CBX2,CBX3,CBX5,CDC5L,CEBPB,CHAMP1,CHD4,CHD7,CLOCK,CREB1,CREB3L1,CREM,CTBP1,CUX1,E2F1,E2F7,E2F8,E4F1,EBF1,EED,EGR1,EHMT2,ELF4,ELK1,EP300,EP400,ESRRA,ETV4,ETV6,EZH2,FIP1L1,FOS,FOSL2,FOXA1,FOXA2,FOXK2,FOXM1,FUS,GABPB1,GATA2,GATA3,GATA4,GATAD2A,GATAD2B,GMEB1,HCFC1,HDAC1,HDAC2,HDAC3,HDAC6,HES1,HNF4A…
TF	Factor: KROX; motif: CCCGCCCCCRCCCC	TF:M00982	3.27283e-13	12.4851	7817	307	193	19728	AFF1,AGO1,AGO2,ARID3A,ARNT,ASH1L,ATF2,BACH1,BCL11A,BCL3,BCOR,BHLHE40,BMI1,CBFA2T3,CBFB,CBX1,CBX2,CBX3,CBX5,CCAR2,CDC5L,CEBPB,CHAMP1,CHD4,CHD7,CREB1,CREB3L1,CREM,CTBP1,DPF2,E2F1,E2F8,EBF1,EED,EGR1,EHMT2,ELF4,ELK1,EP300,EP400,ESR1,ESRRA,ETV4,ETV6,FIP1L1,FOSL1,FOSL2,FOXA2,FOXK2,FOXM1,FUS,GABPA,GABPB1,GATA1,GATA2,GATA3,GATA4,GATAD2A,GATAD2B,GMEB1,HCFC1,HDAC1,HDAC2,HDAC6,HMBOX1,HNRNPK,HNRNPL,HNRNPLL,I…
TF	Factor: Miz-1; motif: NNRGGWGGGGGAGGGGMRR	TF:M10112	3.38684e-13	12.4702	8714	307	207	19728	AFF1,AGO1,AGO2,ARID2,ASH1L,ATF2,ATF4,ATF7,BACH1,BCL11A,BCL3,BCOR,BHLHE40,BMI1,BRD9,CBFB,CBX1,CBX2,CBX3,CCAR2,CDC5L,CHAMP1,CHD1,CHD4,CLOCK,CREB1,CREB3L1,CREM,CTBP1,DACH1,DPF2,E2F1,E2F7,E2F8,EBF1,EGR1,EHMT2,ELF4,ELK1,EP300,EP400,ESRRA,ETV4,ETV6,EZH2,FIP1L1,FOS,FOSL2,FOXA1,FOXA2,FUS,GATA1,GATA2,GATA3,GATA4,GATAD2B,GMEB1,HDAC1,HDAC2,HDAC3,HES1,HMBOX1,HNF1A,HNF4A,HNF4G,HNRNPH1,HNRNPK,HNRNPL,IKZF1,IKZF…
TF	Factor: SP1:SP3; motif: CCSCCCCCYCC; match class: 1	TF:M01219_1	4.7159e-13	12.3264	2939	307	103	19728	AFF1,AGO2,ARNT,ATF2,BACH1,BCL3,BMI1,CBFB,CBX2,CBX3,CEBPB,CHD4,CHD7,DACH1,E2F1,E2F6,EBF1,EED,EGR1,EHMT2,ELF4,ELK1,EP300,EP400,ESRRA,FOXK2,FUS,GATA3,GMEB1,HDAC1,HDAC6,HNRNPL,IKZF2,IRF3,JUNB,JUND,KDM5A,KDM5B,KLF16,KLF5,MAFK,MAX,MEF2A,MIER1,MLLT1,MTA1,MTA2,MTA3,MYB,NCOA1,NFATC1,NFATC3,NFE2,NFE2L2,NFIC,NFYB,NR2F6,PBX3,PHF20,PHF21A,PKNOX1,PRDM10,PTBP1,PYGO2,RAD21,RCOR1,RELB,SIN3A,SIX5,SKI,SKIL,SMAD1,SM…
TF	Factor: E2F; motif: GGCGSG; match class: 1	TF:M00803_1	4.87429e-13	12.3121	10231	307	229	19728	AFF1,AGO1,AGO2,ARID2,ARID3A,ARNT,ASH1L,ASH2L,ATF2,ATF4,ATM,BACH1,BCL3,BCOR,BHLHE40,BMI1,BRD9,CBFB,CBX1,CBX2,CBX3,CC2D1A,CCAR2,CEBPB,CHAMP1,CHD4,CHD7,CREB1,CREB3L1,CREM,CTBP1,CUX1,DPF2,E2F1,E2F6,E2F7,E2F8,E4F1,EED,EGR1,EHMT2,ELF4,EP300,EP400,ESRRA,ETV4,ETV6,EZH2,FIP1L1,FOS,FOSL1,FOSL2,FOXA1,FOXA2,FOXK2,FOXM1,FUS,GABPA,GABPB1,GATA2,GATA3,GATAD2A,GATAD2B,GMEB1,HCFC1,HDAC2,HDAC6,HES1,HNF4G,HNRNPH1,HN…
TF	Factor: Sp1; motif: NNGGGGCGGGGNN; match class: 1	TF:M00932_1	4.91787e-13	12.3082	6049	307	163	19728	AFF1,AGO1,AGO2,ARNT,ATF2,ATF4,ATM,BACH1,BCL11A,BCL3,BCOR,BHLHE40,BMI1,BRD9,CBX1,CBX2,CBX3,CDC5L,CEBPB,CHAMP1,CHD4,CREB1,CREB3L1,CREM,CTBP1,E2F1,E2F7,E2F8,E4F1,EHMT2,ELF4,ELK1,EP300,EP400,ESRRA,ETV4,ETV6,EZH2,FIP1L1,FOSL2,FOXA1,FOXA2,FOXK2,FUS,GATA2,GATA3,GATA4,GATAD2B,GMEB1,HCFC1,HDAC1,HES1,HNF4A,HNRNPH1,HNRNPK,HNRNPL,IKZF1,IRF1,IRF2,IRF3,IRF4,IRF5,JUND,KAT8,KDM1A,KDM5B,KLF16,KLF5,LCORL,MAFF,MAFK…
TF	Factor: Sp1; motif: NGGGGGCGGGGCCNGGGGGGGG	TF:M10071	6.44911e-13	12.1905	8497	307	203	19728	AFF1,AGO1,AGO2,ARID2,ARNT,ASH1L,ASH2L,ATF2,ATF4,ATM,BACH1,BCL11A,BCL3,BCOR,BHLHE40,BMI1,BRD9,CBFB,CBX1,CBX2,CBX3,CC2D1A,CDC5L,CEBPB,CHAMP1,CHD4,CHD7,CREB1,CREM,CTBP1,DACH1,DPF2,E2F1,E2F7,E2F8,E4F1,EBF1,EED,EHMT2,ELF4,EP300,EP400,ESR1,ESRRA,ETV4,ETV6,EZH2,FIP1L1,FOSL1,FOSL2,FOXA1,FOXA2,FOXK2,FOXM1,FUS,GABPA,GATA3,GATA4,GATAD2A,GATAD2B,GMEB1,HCFC1,HDAC1,HDAC3,HDAC6,HES1,HNRNPH1,HNRNPK,IKZF1,IKZF2,I…
TF	Factor: ZBP89; motif: CCCCKCCCCCNN; match class: 1	TF:M07397_1	6.71401e-13	12.173	2954	307	103	19728	AFF1,AGO1,ASH1L,BCL3,BCOR,BHLHE40,BMI1,CBX1,CBX2,CBX3,CDC5L,CHD4,CHD7,CREM,E2F1,E2F8,EHMT2,ELF4,ELK1,EP300,ESRRA,ETV4,ETV6,FOS,FOXA1,FOXA2,FUS,GATA2,GATA4,GATAD2B,GMEB1,HCFC1,HDAC1,HES1,HMBOX1,HNF4G,HNRNPK,IKZF1,IRF1,JUND,KAT8,KDM5A,KDM5B,KLF16,MAFF,MAX,MEF2A,MEIS2,MLLT1,MNT,MTA3,MYBL2,NCOA6,NFATC1,NFATC3,NFE2,NFIB,NFIC,NFYB,NR2F6,PBX3,PCBP1,PHF20,PHF21A,PKNOX1,POLR2A,PTBP1,RAD21,RBFOX2,RBM25,RCO…
TF	Factor: Miz-1; motif: NNRGGWGGGGGAGGGGMRR; match class: 1	TF:M10112_1	7.77675e-13	12.1092	4078	307	126	19728	AFF1,AGO2,ARID2,ASH1L,ATF2,BACH1,BCL11A,BCL3,BCOR,BHLHE40,BMI1,BRD9,CBFB,CBX1,CBX2,CBX3,CHD4,CLOCK,CREB1,CTBP1,DACH1,E2F1,E2F8,EBF1,EGR1,EHMT2,ELF4,ELK1,ESRRA,ETV4,FOS,FOXA1,FOXA2,GATA2,GATA3,GATA4,GATAD2B,GMEB1,HDAC3,HES1,HMBOX1,HNF4A,HNF4G,HNRNPK,IKZF1,IRF4,JUNB,JUND,KAT8,KDM1A,KDM4A,KDM5B,KLF16,LCORL,LEF1,MAX,MCM3,MEF2A,MEIS2,MGA,MLLT1,MNT,MTA3,MXI1,MYBL2,NCOA6,NEUROD1,NFATC1,NFATC3,NFE2,NFE2L…
TF	Factor: ZNF460; motif: NNACNCCCCCCNN; match class: 1	TF:M12313_1	8.0726e-13	12.093	2204	307	86	19728	AGO2,ARID2,ARNT,BCL3,BCOR,BHLHE40,BMI1,CBX2,CBX3,CDC5L,CEBPB,CHD1,CHD4,CHD7,CLOCK,CREB1,E2F6,EED,ELK1,EP300,ETV4,ETV6,EZH2,FOSL1,FOXA2,GATA2,GATAD2B,HES1,HNRNPL,IKZF2,IRF2,IRF5,JUN,JUND,KAT8,KDM5A,KLF16,LCORL,MAFK,MAX,MBD2,MEF2A,MGA,MIER1,MNT,MTA1,MTA3,NCOA3,NFATC1,NFATC3,NFIB,NFIC,NR2C1,NR2F1,NR2F6,PBX3,PCBP1,PHF21A,RNF2,RUNX3,SIX5,SKI,SKIL,SMAD1,SP1,TAF15,TBL1XR1,TCF7,TCF7L2,TRIM28,U2AF2,USF2,W…
TF	Factor: E2F-7; motif: GRGGCGGGAANNN	TF:M09896	9.53744e-13	12.0206	9928	307	224	19728	AFF1,AGO1,AGO2,ARID2,ARID3A,ASH1L,ATF2,ATF4,ATF7,ATM,BCL3,BHLHE40,BRCA1,BRD4,BRD9,CBFA2T3,CBFB,CBX1,CBX2,CBX3,CBX5,CC2D1A,CCAR2,CDC5L,CEBPB,CHAMP1,CHD7,CLOCK,CREB1,CREB3L1,CREM,CTBP1,DACH1,E2F1,E2F6,E2F7,E2F8,E4F1,EED,EHMT2,ELF4,ELK1,EP300,EP400,ESR1,ESRRA,ETV4,EZH2,FIP1L1,FOS,FOSL1,FOSL2,FOXA1,FOXA2,FOXK2,FUS,GABPA,GABPB1,GATA1,GATA2,GATA3,GATA4,GATAD2A,GMEB1,HCFC1,HDAC1,HDAC2,HDAC3,HDAC6,HES1,H…
TF	Factor: Sp1; motif: NNGGGGCGGGGNN	TF:M00932	9.80044e-13	12.0088	10421	307	231	19728	AFF1,AGO1,AGO2,ARID2,ARID3A,ARNT,ASH1L,ATF2,ATF4,ATM,BACH1,BCL11A,BCL3,BCOR,BHLHE40,BMI1,BRCA1,BRD9,CBFB,CBX1,CBX2,CBX3,CBX5,CC2D1A,CDC5L,CEBPB,CHAMP1,CHD4,CHD7,CLOCK,CREB1,CREB3L1,CREM,CTBP1,DACH1,DPF2,E2F1,E2F7,E2F8,E4F1,EBF1,EED,EGR1,EHMT2,ELF4,ELK1,EP300,EP400,ESR1,ESRRA,ETV4,ETV6,EZH2,FIP1L1,FOSL1,FOSL2,FOXA1,FOXA2,FOXK2,FOXM1,FUS,GABPA,GATA2,GATA3,GATA4,GATAD2A,GATAD2B,GMEB1,HCFC1,HDAC1,HDA…
TF	Factor: E2F-1:Elk-1; motif: SGCGCSNNAMCGGAAGT; match class: 1	TF:M08205_1	1.28603e-12	11.8907	10440	307	231	19728	AFF1,AGO1,AGO2,ARID2,ARNT,ASH1L,ASH2L,ATF2,ATF7,ATM,BACH1,BCL11A,BCL3,BCOR,BHLHE40,BMI1,BRCA1,BRD9,CBFA2T3,CBFB,CBX1,CBX2,CBX3,CBX5,CC2D1A,CCAR2,CDC5L,CEBPB,CHAMP1,CHD4,CHD7,CLOCK,CREB1,CREB3L1,CREM,CTBP1,CUX1,DPF2,E2F1,E2F4,E2F6,E2F7,E2F8,E4F1,EED,EGR1,EHMT2,ELF4,ELK1,EP300,EP400,ESR1,ESRRA,ETV6,EZH2,FIP1L1,FOS,FOSL1,FOSL2,FOXA1,FOXA2,FOXK2,FOXM1,FUS,GABPB1,GATA2,GATA3,GATAD2A,GATAD2B,GMEB1,HCFC…
TF	Factor: Sp1; motif: NGGGGGCGGGGYN	TF:M00196	1.42234e-12	11.847	10235	307	228	19728	AFF1,AGO1,AGO2,ARID2,ARNT,ASH1L,ATF2,ATF4,ATM,BACH1,BCL11A,BCL3,BCOR,BHLHE40,BMI1,BRCA1,BRD9,CBFB,CBX1,CBX2,CBX3,CBX5,CC2D1A,CDC5L,CEBPB,CHAMP1,CHD4,CHD7,CLOCK,CREB1,CREB3L1,CREM,CTBP1,DACH1,DPF2,E2F1,E2F7,E2F8,E4F1,EBF1,EED,EGR1,EHMT2,ELF4,ELK1,EP300,EP400,ESR1,ESRRA,ETV4,ETV6,EZH2,FIP1L1,FOSL1,FOSL2,FOXA1,FOXA2,FOXK2,FOXM1,FUS,GABPA,GATA1,GATA3,GATA4,GATAD2A,GATAD2B,GMEB1,HCFC1,HDAC1,HDAC3,HDAC…
TF	Factor: PATZ; motif: GGGGNGGGGGMKGGRRNGGNRN; match class: 1	TF:M10026_1	1.54834e-12	11.8101	4897	307	141	19728	AGO2,ARID2,ARNT,ASH1L,BACH1,BCL11A,BCL3,BHLHE40,BMI1,BRD9,CBFB,CBX1,CBX2,CBX3,CDC5L,CEBPB,CHD4,CHD7,CLOCK,CREM,CTBP1,DACH1,E2F8,EBF1,EED,EGR1,EHMT2,ELF4,ESRRA,ETV4,ETV6,EZH2,FOS,FOSL2,FOXA2,FOXK2,FOXM1,FUS,GABPB1,GATA3,GATAD2B,GMEB1,HMBOX1,HNRNPH1,HNRNPK,HNRNPL,HNRNPLL,IKZF1,IRF3,IRF4,JUND,KAT8,KDM1A,KDM5B,KLF16,KLF5,LEF1,MAFK,MAX,MBD2,MEF2A,MEIS2,MLLT1,MTA1,MTA3,MXI1,MYBL2,NCOA1,NCOA6,NEUROD1,NF…
TF	Factor: MAZ; motif: GGGGAGGG; match class: 1	TF:M00649_1	1.64622e-12	11.7835	4167	307	127	19728	AFF1,AGO2,ARID2,ARNT,ATF2,BCL11A,BCL3,BCOR,BHLHE40,BMI1,CBFA2T3,CBX1,CBX2,CBX3,CHD4,CLOCK,CREM,DACH1,E2F8,E4F1,EGR1,EHMT2,ELF4,ESRRA,ETV4,ETV6,EZH2,FOS,FOSL2,FOXA1,FOXM1,GATA2,GATA3,GATA4,GATAD2B,HDAC1,HDAC3,HMBOX1,HNRNPK,HNRNPL,IKZF1,IKZF2,IRF1,IRF5,JUN,JUNB,KDM1A,KLF16,LCORL,LEF1,MAFK,MAX,MBD2,MEF2C,MEIS2,MIER1,MLLT1,MNT,MTA1,MTA3,MXI1,MYBL2,MYC,NBN,NCOA6,NFATC1,NFE2,NFE2L2,NFIB,NFIC,NFRKB,NR2F…
TF	Factor: Egr-2; motif: GNGRRNGWGKGGGNGGRG	TF:M09898	2.16933e-12	11.6637	6486	307	169	19728	AFF1,AGO1,AGO2,ARID2,ARID3A,ASH1L,ATF2,BCL11A,BCL3,BCOR,BHLHE40,BMI1,CBFA2T3,CBFB,CBX1,CBX2,CBX3,CBX5,CCAR2,CDC5L,CEBPB,CHAMP1,CHD1,CHD4,CHD7,CLOCK,CTBP1,DACH1,DPF2,E2F1,E2F8,EGR1,EHMT2,ELF4,ELK1,EP400,ESRRA,ETV4,ETV6,EZH2,FIP1L1,FOXA1,FOXA2,GABPA,GABPB1,GATA2,GATA4,GATAD2B,GMEB1,HCFC1,HDAC1,HDAC2,HES1,HMBOX1,HNF1A,HNF4G,HNRNPH1,HNRNPK,HNRNPL,HNRNPLL,IKZF1,IKZF2,IRF1,IRF2,IRF3,IRF5,JUNB,JUND,KAT8…
TF	Factor: GKLF; motif: NNRRGRRNGNSNNN; match class: 1	TF:M07040_1	3.27889e-12	11.4843	8158	307	196	19728	AFF1,AGO1,AGO2,ARID2,ARNT,ASH1L,ATF2,ATF4,ATM,BACH1,BCL11A,BCL3,BCOR,BHLHE40,BMI1,CBFA2T3,CBX1,CBX2,CBX3,CCAR2,CDC5L,CEBPB,CHD1,CHD4,CHD7,CLOCK,CREB1,CREM,DACH1,E2F6,E2F7,E2F8,E4F1,EBF1,EGR1,EHMT2,ELF4,ELK1,EP300,EP400,ESRRA,ETV4,ETV6,EZH2,FOS,FOSL1,FOSL2,FOXA1,FOXA2,FOXK2,FOXM1,GATA1,GATA2,GATA3,GATA4,GATAD2B,GMEB1,HCFC1,HDAC1,HDAC2,HES1,HMBOX1,HNF1A,HNF4A,HNRNPK,HNRNPLL,IKZF1,IKZF2,IRF2,IRF3,JU…
TF	Factor: WT1; motif: RGGNGGGGGAGGRGGNGGRG; match class: 1	TF:M10108_1	6.40899e-12	11.1932	2866	307	99	19728	AFF1,AGO2,ARID2,ARID3A,ASH1L,ATF4,BATF,BCL11A,BCOR,BHLHE40,BMI1,CBFB,CBX1,CBX2,CHD4,CHD7,CLOCK,CREM,DACH1,E2F8,EGR1,EHMT2,ESRRA,ETV4,FOSL2,FOXA1,FOXA2,GATA1,GATA2,GATA3,GMEB1,HES1,HNF4A,HNRNPK,HNRNPL,HNRNPLL,IRF2,JUND,KLF16,LCORL,LEF1,MAX,MBD2,MEIS2,MIER1,MITF,MLLT1,MTA1,MTA3,MXI1,MYB,NCOA6,NFATC1,NFIB,NFIC,NR2F1,NR2F2,NR2F6,PBX3,PHF21A,PKNOX1,POLR2A,PTBP1,RBFOX2,RBM25,RCOR1,SAP30,SIX5,SKI,SKIL,S…
TF	Factor: MAZ; motif: GGGMGGGGSSGGGGGGGGGGGG; match class: 1	TF:M09636_1	6.52051e-12	11.1857	14099	307	276	19728	AFF1,AGO1,AGO2,ARID2,ARID3A,ARNT,ASH1L,ATF2,ATF4,ATM,BACH1,BCL11A,BCL3,BCOR,BHLHE40,BMI1,BRD9,CBFA2T3,CBFB,CBX1,CBX2,CBX3,CBX5,CC2D1A,CCAR2,CDC5L,CEBPB,CHAMP1,CHD1,CHD4,CHD7,CLOCK,CREB1,CREB3L1,CREM,CTBP1,CUX1,DACH1,DPF2,E2F1,E2F4,E2F6,E2F7,E2F8,E4F1,EBF1,EED,EGR1,EHMT2,ELF4,ELK1,EP300,EP400,ESRRA,ETV4,ETV6,EZH2,FIP1L1,FOS,FOSL1,FOSL2,FOXA1,FOXA2,FOXK2,FOXM1,FUS,GABPA,GABPB1,GATA1,GATA2,GATA3,GAT…
TF	Factor: Osx; motif: CCNCCCCCNNN	TF:M07329	8.04424e-12	11.0945	6805	307	173	19728	AFF1,AGO1,AGO2,ARNT,ASH1L,ATF2,BACH1,BATF,BCL11A,BCL3,BMI1,BRCA1,BRD9,CBFA2T3,CBFB,CBX1,CBX2,CBX3,CC2D1A,CCAR2,CDC5L,CEBPB,CHD4,CHD7,CLOCK,CREB1,CREB3L1,CREM,CTBP1,CUX1,E2F4,E2F8,E4F1,EBF1,EGR1,EHMT2,ELF4,ELK1,EP300,EP400,ESR1,ESRRA,ETV4,ETV6,EZH2,FOSL1,FOSL2,FOXA1,FOXA2,FUS,GABPB1,GATA1,GATA2,GATA3,GATAD2B,GMEB1,HCFC1,HDAC1,HDAC3,HMBOX1,HNRNPH1,HNRNPK,HNRNPL,HNRNPLL,IKZF1,IRF1,IRF5,JUN,JUNB,JUND…
TF	Factor: DB1; motif: GGRRRRGRRGGAGGGGGNGRRR	TF:M10107	8.7327e-12	11.0589	5824	307	156	19728	AFF1,AGO2,ARID2,ARID3A,ASH1L,ATF4,BACH1,BATF,BCL11A,BCL3,BCOR,BHLHE40,BMI1,BRD9,CBFA2T2,CBX1,CBX2,CBX3,CCAR2,CHD4,CHD7,CLOCK,CREB1,CREB3L1,DACH1,E2F6,E2F7,EBF1,EGR1,EHMT2,ELF4,ESRRA,EZH2,FOS,FOSL2,FOXA1,FOXA2,FOXK2,GABPA,GATA1,GATA3,GATA4,GATAD2B,GMEB1,HDAC2,HDAC3,HDAC6,HES1,HMBOX1,HNF1A,HNF4A,HNRNPH1,HNRNPK,HNRNPLL,IKZF1,IRF1,IRF2,IRF3,JUND,KDM5B,KLF16,LCORL,LEF1,MAFF,MAFK,MAX,MBD2,MEF2A,MEF2B,M…
TF	Factor: ZNF460; motif: NNACNCCCCCCNN	TF:M12313	9.32394e-12	11.0304	5828	307	156	19728	AFF1,AGO1,AGO2,ARID2,ARNT,ASH1L,ATF2,BACH1,BCL11A,BCL3,BCOR,BHLHE40,BMI1,CBX2,CBX3,CDC5L,CEBPB,CHD1,CHD4,CHD7,CLOCK,CREB1,CREB3L1,CTBP1,E2F6,EED,EGR1,EHMT2,ELF4,ELK1,EP300,ETS1,ETV4,ETV6,EZH2,FOS,FOSL1,FOSL2,FOXA2,GATA2,GATA4,GATAD2B,GMEB1,HDAC3,HES1,HNRNPH1,HNRNPL,HNRNPLL,IKZF2,IRF1,IRF2,IRF4,IRF5,JUN,JUNB,JUND,KAT8,KDM1A,KDM4A,KDM5A,KDM5B,KLF16,KLF5,LCORL,MAFK,MAX,MBD2,MEF2A,MEIS2,MGA,MIER1,MLL…
TF	Factor: TAFII250; motif: RARRWGGCGGMGGNGR; match class: 1	TF:M10086_1	9.37759e-12	11.0279	4155	307	125	19728	ARID2,ARID3A,ASH1L,ATF4,BACH1,BATF,BMI1,BRD9,CBFB,CBX3,CBX5,CEBPB,CHD4,CHD7,CREB1,DACH1,DPF2,E2F1,E2F4,E2F7,E2F8,EBF1,EGR1,EHMT2,ELK1,EP300,EP400,ESRRA,EZH2,FOSL1,FOSL2,FOXA2,GABPA,GATA3,GATAD2B,HCFC1,HDAC6,HNF4A,HNF4G,HNRNPH1,HNRNPK,HNRNPL,HNRNPLL,IRF2,IRF3,JUNB,JUND,KDM1A,KDM4A,KLF16,LEF1,MAX,MBD2,MCM5,MEF2A,MIER1,MTA1,MTA2,MTA3,MYB,NCOA1,NCOA3,NFATC1,NFIB,NFIC,NR2F1,NR2F2,NR2F6,PBX3,PHB2,PHF21…
TF	Factor: BTEB2; motif: RGGGNGKGGN	TF:M07277	1.05957e-11	10.9749	8494	307	200	19728	AFF1,AGO1,AGO2,ARNT,ASH1L,ATF2,ATM,BACH1,BCL11A,BCL3,BCOR,BHLHE40,BRCA1,BRD9,CBX1,CBX2,CBX3,CBX5,CDC5L,CEBPB,CHAMP1,CHD4,CHD7,CREB1,CREB3L1,CREM,CTBP1,DACH1,E2F1,E2F8,E4F1,EBF1,EED,EGR1,EHMT2,ELF4,ELK1,EP300,EP400,ESR1,ESRRA,ETV4,ETV6,EZH2,FIP1L1,FOSL1,FOSL2,FOXA1,FOXA2,FOXK2,FOXM1,FUS,GATA2,GATA3,GATA4,GATAD2A,GATAD2B,GMEB1,HCFC1,HDAC1,HDAC3,HES1,HNF4G,HNRNPH1,HNRNPK,HNRNPL,HNRNPLL,IKZF1,IKZF2,I…
TF	Factor: E2F-7; motif: GRGGCGGGAANNN; match class: 1	TF:M09896_1	1.09476e-11	10.9607	4527	307	132	19728	AFF1,AGO1,AGO2,ASH1L,ATF2,ATF4,ATF7,ATM,CBFA2T3,CBX1,CBX3,CBX5,CHD7,CLOCK,CREM,CTBP1,E2F6,E2F7,E2F8,E4F1,EED,EHMT2,ELF4,ELK1,EP400,ESRRA,ETV4,EZH2,FIP1L1,FOS,FOSL2,FOXA1,FOXA2,FOXK2,FUS,GABPB1,GATA1,GATAD2A,GMEB1,HCFC1,HDAC2,HDAC3,HDAC6,HNRNPK,HNRNPL,HNRNPLL,IKZF1,IRF1,IRF2,IRF4,IRF5,JUN,KDM5B,KLF16,KLF5,LCORL,MAFF,MAFK,MAX,MBD2,MCM2,MCM3,MEIS2,MIER1,MLLT1,MTA2,MXI1,MYB,MYBL2,MYC,NCOA6,NFATC1,NFE…
TF	Factor: CKROX; motif: SCCCTCCCC	TF:M01175	2.28689e-11	10.6408	7295	307	180	19728	AFF1,AGO1,AGO2,ARID2,ARNT,ASH1L,ATF2,BCL11A,BCL3,BCOR,BHLHE40,BMI1,BRCA1,CBFA2T3,CBX1,CBX2,CBX3,CEBPB,CHAMP1,CHD4,CREB3L1,CREM,CTBP1,DACH1,DPF2,E2F1,E2F7,E2F8,E4F1,EGR1,EHMT2,ELF1,ELF4,ESRRA,ETV4,ETV6,EZH2,FOS,FOSL2,FOXA1,FOXA2,FOXM1,FUS,GATA1,GATA2,GATA3,GATA4,GATAD2B,GMEB1,HCFC1,HDAC1,HDAC2,HDAC3,HES1,HMBOX1,HNF4A,HNF4G,HNRNPH1,HNRNPK,HNRNPL,IKZF1,IKZF2,IRF1,IRF4,JUN,JUNB,KAT8,KDM1A,KDM4A,KDM5A…
TF	Factor: MAZ; motif: GGGGGAGGGGGNGRGRRRGNRG	TF:M09984	2.61656e-11	10.5823	9547	307	215	19728	AFF1,AGO1,AGO2,ARID2,ARID3A,ARNT,ASH1L,ATF2,ATF4,ATM,BACH1,BCL11A,BCL3,BCOR,BHLHE40,BMI1,CBFA2T3,CBFB,CBX1,CBX2,CBX3,CDC5L,CEBPB,CHD1,CHD4,CHD7,CLOCK,CREB3L1,CREM,CTBP1,DACH1,E2F1,E2F4,E2F7,E2F8,EBF1,EGR1,EHMT2,ELF1,ELF4,ELK1,ESRRA,ETV4,ETV6,EZH2,FOS,FOSL1,FOSL2,FOXA1,FOXA2,FOXM1,GATA1,GATA2,GATA3,GATA4,GATAD2B,GMEB1,HCFC1,HDAC1,HDAC2,HDAC3,HDAC6,HES1,HMBOX1,HNF1A,HNF4A,HNF4G,HNRNPH1,HNRNPK,HNRNP…
TF	Factor: Sp1; motif: GGGGCGGGGC; match class: 1	TF:M00931_1	3.34029e-11	10.4762	5907	307	156	19728	AFF1,AGO1,AGO2,ARID3A,ARNT,ATF2,ATF4,ATM,BACH1,BCL11A,BCL3,BCOR,BHLHE40,BMI1,BRD9,CBX2,CDC5L,CEBPB,CHAMP1,CHD4,CREB1,CREB3L1,CREM,CTBP1,E2F1,E2F8,E4F1,EHMT2,ELF4,ELK1,EP300,EP400,ESRRA,ETV4,ETV6,EZH2,FIP1L1,FOSL2,FOXA1,FOXA2,FOXK2,FUS,GATA3,GATA4,GATAD2B,GMEB1,HCFC1,HDAC1,HES1,HNF4A,HNRNPH1,HNRNPK,HNRNPL,IKZF1,IRF1,IRF2,IRF3,IRF4,IRF5,JUND,KAT8,KDM5B,KLF16,KLF5,LCORL,MAFF,MAFK,MAX,MBD2,MEF2A,MLLT…
TF	Factor: KROX; motif: CCCGCCCCCRCCCC; match class: 1	TF:M00982_1	3.45325e-11	10.4618	3518	307	111	19728	AFF1,AGO1,AGO2,BACH1,BCL3,BCOR,BHLHE40,BMI1,CBFB,CBX2,CBX3,CDC5L,CEBPB,CHD4,CHD7,CREB1,CREB3L1,CREM,CTBP1,EGR1,EHMT2,ELF4,ELK1,EP300,EP400,ESR1,ETV6,FOSL1,FOSL2,FOXA2,FOXK2,GABPA,GATAD2B,GMEB1,HCFC1,HDAC1,HDAC2,HNRNPLL,JUN,JUND,KAT8,KDM5B,KLF16,KLF5,LCORL,MAFF,MAFK,MAX,MEF2A,MEIS2,MIER1,MLLT1,MTA1,MTA3,MYB,NFATC1,NFATC3,NFE2,NFE2L2,NFIB,NFIC,NFYA,NFYB,NR2C1,NR2F2,NR2F6,PBX3,PHF20,PHF21A,PKNOX1,RC…
TF	Factor: E2F-4; motif: NGGCGGGAARN	TF:M07084	4.32367e-11	10.3641	10836	307	233	19728	AFF1,AGO1,AGO2,ARID1B,ARID2,ARID3A,ASH1L,ASH2L,ATF2,ATF4,ATF7,ATM,BACH1,BCL3,BHLHE40,BMI1,BRCA1,BRD4,BRD9,CBFA2T3,CBFB,CBX1,CBX2,CBX3,CBX5,CC2D1A,CCAR2,CDC5L,CEBPB,CHAMP1,CHD7,CLOCK,CREB1,CREM,CTBP1,CUX1,E2F1,E2F4,E2F6,E2F7,E2F8,E4F1,EED,EGR1,EHMT2,ELF4,ELK1,EP300,EP400,ESRRA,ETS1,ETV4,ETV6,EZH2,FIP1L1,FOS,FOSL2,FOXA1,FOXA2,FOXK2,FUS,GABPA,GABPB1,GATA1,GATA2,GATA3,GATA4,GATAD2A,GMEB1,HCFC1,HDAC1,…
TF	Factor: MAZ; motif: GGGGAGGG	TF:M00649	5.32123e-11	10.274	9330	307	211	19728	AFF1,AGO1,AGO2,ARID2,ARNT,ASH1L,ATF2,ATF7,BCL11A,BCL3,BCOR,BHLHE40,BMI1,BRCA1,CBFA2T3,CBX1,CBX2,CBX3,CC2D1A,CEBPB,CHAMP1,CHD1,CHD4,CLOCK,CREB3L1,CREM,CTBP1,CUX1,DACH1,DPF2,E2F1,E2F7,E2F8,E4F1,EBF1,EED,EGR1,EHMT2,ELF1,ELF4,ESRRA,ETV4,ETV6,EZH2,FOS,FOSL1,FOSL2,FOXA1,FOXA2,FOXM1,FUS,GATA1,GATA2,GATA3,GATA4,GATAD2B,GMEB1,HCFC1,HDAC1,HDAC2,HDAC3,HES1,HMBOX1,HNF1A,HNF4A,HNF4G,HNRNPH1,HNRNPK,HNRNPL,HNRN…
TF	Factor: Sp1; motif: GGGGCGGGGC	TF:M07063	9.2472e-11	10.034	7698	307	185	19728	AFF1,AGO1,AGO2,ARNT,ASH1L,ATF2,ATM,BACH1,BCL11A,BCL3,BCOR,BHLHE40,BMI1,BRCA1,CBFB,CBX2,CBX5,CDC5L,CEBPB,CHAMP1,CHD4,CHD7,CREB1,CREB3L1,CREM,CTBP1,DACH1,DPF2,E2F1,E2F8,E4F1,EBF1,EED,EGR1,EHMT2,ELF4,ELK1,EP300,EP400,ESR1,ESRRA,ETV4,ETV6,EZH2,FIP1L1,FOSL1,FOSL2,FOXA1,FOXA2,FOXK2,FUS,GATA3,GATA4,GATAD2A,GATAD2B,GMEB1,HCFC1,HDAC1,HES1,HNF4G,HNRNPH1,HNRNPK,HNRNPL,HNRNPLL,IKZF1,IKZF2,IRF1,IRF2,IRF3,IRF4…
TF	Factor: Sp2; motif: GGGGCGGGG	TF:M10435	9.2472e-11	10.034	7698	307	185	19728	AFF1,AGO1,AGO2,ARNT,ASH1L,ATF2,ATM,BACH1,BCL11A,BCL3,BCOR,BHLHE40,BMI1,BRCA1,CBFB,CBX2,CBX5,CDC5L,CEBPB,CHAMP1,CHD4,CHD7,CREB1,CREB3L1,CREM,CTBP1,DACH1,DPF2,E2F1,E2F8,E4F1,EBF1,EED,EGR1,EHMT2,ELF4,ELK1,EP300,EP400,ESR1,ESRRA,ETV4,ETV6,EZH2,FIP1L1,FOSL1,FOSL2,FOXA1,FOXA2,FOXK2,FUS,GATA3,GATA4,GATAD2A,GATAD2B,GMEB1,HCFC1,HDAC1,HES1,HNF4G,HNRNPH1,HNRNPK,HNRNPL,HNRNPLL,IKZF1,IKZF2,IRF1,IRF2,IRF3,IRF4…
TF	Factor: E2F-6; motif: NGGGCGGGARRNN	TF:M09895	1.00634e-10	9.99726	7766	307	186	19728	AFF1,AGO1,AGO2,ARID2,ARID3A,ASH1L,ATF2,ATF4,ATF7,BCL3,BHLHE40,BRCA1,BRD4,BRD9,CBFA2T3,CBFB,CBX1,CBX2,CBX3,CCAR2,CDC5L,CEBPB,CHAMP1,CHD7,CLOCK,CREB1,CREM,CTBP1,E2F1,E2F6,E2F7,E2F8,E4F1,EED,EHMT2,ELF4,ELK1,EP300,EP400,ESRRA,ETV4,EZH2,FIP1L1,FOS,FOSL2,FOXA1,FOXA2,FOXK2,FUS,GABPA,GABPB1,GATA1,GATA3,GATAD2A,GMEB1,HCFC1,HDAC1,HDAC2,HDAC6,HES1,HMBOX1,HNF1A,HNRNPH1,HNRNPK,HNRNPL,HNRNPLL,IKZF1,IRF1,IRF2,I…
TF	Factor: MOVO-B; motif: GNGGGGG	TF:M01104	1.00655e-10	9.99717	10263	307	224	19728	AGO1,AGO2,ARID2,ARID3A,ARNT,ASH1L,ATF2,ATF7,BACH1,BCL11A,BCL3,BCOR,BHLHE40,BMI1,BRD9,CBFA2T3,CBFB,CBX2,CBX3,CBX5,CDC5L,CEBPB,CHAMP1,CHD1,CHD4,CHD7,CLOCK,CREB1,CREB3L1,CREM,CTBP1,CUX1,DPF2,E2F1,E2F8,EBF1,EGR1,EHMT2,ELF4,ELK1,EP300,EP400,ESR1,ESRRA,ETV4,ETV6,EZH2,FOS,FOSL1,FOSL2,FOXA1,FOXA2,FOXK2,FOXM1,GABPA,GABPB1,GATA2,GATA3,GATA4,GATAD2A,GATAD2B,GMEB1,HCFC1,HDAC1,HDAC2,HDAC3,HES1,HNF4A,HNF4G,HNR…
TF	Factor: E2F-1; motif: NGGGCGGGARV	TF:M07206	1.2631e-10	9.89856	14579	307	279	19728	AFF1,AGO1,AGO2,ARID1B,ARID2,ARID3A,ASH1L,ASH2L,ATF2,ATF4,ATF7,ATM,BACH1,BCL11A,BCL3,BCOR,BHLHE40,BMI1,BRCA1,BRD4,BRD9,CBFA2T3,CBFB,CBX1,CBX2,CBX3,CBX5,CC2D1A,CCAR2,CDC5L,CEBPB,CHAMP1,CHD4,CHD7,CLOCK,CREB1,CREB3L1,CREM,CTBP1,CUX1,DACH1,DPF2,E2F1,E2F4,E2F6,E2F7,E2F8,E4F1,EBF1,EED,EGR1,EHMT2,ELF4,ELK1,EP300,EP400,ESRRA,ETV4,ETV6,EZH2,FIP1L1,FOS,FOSL1,FOSL2,FOXA1,FOXA2,FOXK2,FOXM1,FUS,GABPA,GABPB1,GA…
TF	Factor: Sp3; motif: GGGGCGGGGSNN	TF:M07615	1.27032e-10	9.89609	6809	307	170	19728	AFF1,AGO1,AGO2,ARNT,ATF2,ATM,BACH1,BCL11A,BCL3,BCOR,BHLHE40,BMI1,BRCA1,CBFB,CBX2,CBX5,CDC5L,CEBPB,CHAMP1,CHD4,CHD7,CREB1,CREB3L1,CREM,CTBP1,DACH1,DPF2,E2F1,E2F8,E4F1,EBF1,EED,EGR1,EHMT2,ELF4,ELK1,EP300,EP400,ESR1,ESRRA,ETV4,ETV6,EZH2,FIP1L1,FOSL1,FOSL2,FOXA1,FOXA2,FOXK2,FUS,GATA3,GATA4,GATAD2A,GATAD2B,GMEB1,HCFC1,HDAC1,HES1,HNF4G,HNRNPH1,HNRNPL,HNRNPLL,IKZF1,IRF1,IRF2,IRF3,IRF4,IRF5,JUND,KAT8,KDM…
TF	Factor: CKROX; motif: SCCCTCCCC; match class: 1	TF:M01175_1	1.44752e-10	9.83937	2680	307	92	19728	AFF1,AGO2,ARNT,BCL11A,BCOR,BHLHE40,BMI1,CBFA2T3,CBX1,CBX2,CBX3,CHD4,CREM,DACH1,E2F8,E4F1,EGR1,EHMT2,ELF4,ESRRA,ETV4,ETV6,EZH2,FOS,FOXA1,FOXM1,GATA2,GATAD2B,HDAC1,HDAC3,HMBOX1,HNRNPK,IKZF1,JUN,KDM1A,KLF16,LEF1,MAFK,MAX,MBD2,MIER1,MLLT1,MTA3,MXI1,MYBL2,NBN,NCOA6,NFATC1,NFE2L2,NFIB,NFIC,NR2F6,PBX3,PCBP1,PHF21A,PKNOX1,POLR2A,PTBP1,RAD21,RCOR1,REST,RFX5,RNF2,SKIL,SMARCA4,SMARCB1,SMARCC2,SRSF7,TBL1XR1,…
TF	Factor: Sp1; motif: GGNDGGRGGCGGGG	TF:M04953	1.68206e-10	9.77416	8691	307	200	19728	AFF1,AGO1,AGO2,ARID2,ASH1L,BACH1,BCL3,BCOR,BHLHE40,BMI1,BRD4,CBFB,CBX1,CBX2,CBX3,CBX5,CC2D1A,CDC5L,CEBPB,CHAMP1,CHD4,CHD7,CLOCK,CREB1,CREM,CTBP1,DACH1,E2F1,E2F7,E2F8,E4F1,EBF1,EHMT2,ELF4,ELK1,EP300,EP400,ESR1,ESRRA,ETV4,ETV6,EZH2,FIP1L1,FOS,FOSL1,FOXA1,FOXA2,FOXM1,FUS,GABPA,GATA1,GATA2,GATA3,GATA4,GATAD2B,GMEB1,HCFC1,HDAC1,HDAC3,HES1,HMBOX1,HNF4A,HNF4G,HNRNPH1,HNRNPK,HNRNPL,IKZF1,IKZF2,IRF1,IRF2,…
TF	Factor: AP-2gamma; motif: GCCYNNGGS	TF:M00470	1.90656e-10	9.71975	9424	307	211	19728	AFF1,AGO2,ARID1B,ARID2,ARID3A,ASH2L,ATF4,ATF7,ATM,BACH1,BCL11A,BCL3,BCOR,BHLHE40,BMI1,BRD9,CBFA2T3,CBFB,CBX1,CBX2,CC2D1A,CCAR2,CDC5L,CEBPB,CHAMP1,CHD7,CLOCK,CREB1,CREB3L1,CREM,CTBP1,CUX1,DPF2,E2F1,E2F4,E2F8,E4F1,EGR1,EHMT2,ELF4,ELK1,EP300,EP400,ESR1,ESRRA,ETV4,ETV6,EZH2,FOS,FOSL1,FOSL2,FOXA1,FOXA2,FOXK2,FUS,GABPA,GABPB1,GATA1,GATA2,GATA3,GATA4,GATAD2A,GATAD2B,HCFC1,HDAC3,HDAC6,HES1,HNF4G,HNRNPH1,…
TF	Factor: BTEB2; motif: GNAGGGGGNGGGSSNN	TF:M03814	2.0053e-10	9.69782	5125	307	140	19728	AFF1,AGO1,AGO2,ARID2,ARID3A,ASH1L,ASH2L,ATF2,ATF7,BCL11A,BCOR,BMI1,BRCA1,CBFA2T3,CBX1,CBX2,CBX3,CBX5,CEBPB,CHD4,CLOCK,CREM,E2F1,E2F7,E2F8,E4F1,EGR1,EHMT2,EP300,ESR1,ESRRA,ETV6,FOXA1,FOXA2,FUS,GABPB1,GATA1,GATA2,GMEB1,HCFC1,HDAC1,HDAC3,HDAC6,HES1,HMBOX1,HNF4A,HNRNPK,IKZF1,IKZF2,IRF1,IRF5,JUN,JUNB,KAT8,KDM5A,KLF16,LCORL,MAFF,MAX,MBD2,MEIS2,MIER1,MTA2,MTA3,MXI1,MYBL2,NCOA1,NCOA6,NFATC1,NFATC3,NFIC,P…
TF	Factor: MOVO-B; motif: GNGGGGG; match class: 1	TF:M01104_1	2.06071e-10	9.68598	5626	307	149	19728	AGO1,AGO2,ARID2,ASH1L,ATF7,BACH1,BCL11A,BCL3,BCOR,BHLHE40,BMI1,CBFA2T3,CBX2,CBX3,CEBPB,CHAMP1,CHD4,CHD7,CLOCK,CREB1,CREB3L1,CTBP1,CUX1,E2F1,E2F8,EGR1,ELF4,ELK1,EP400,ESRRA,ETV4,ETV6,EZH2,FOS,FOSL2,FOXA1,FOXA2,GABPA,GABPB1,GATA2,GATA3,GATAD2A,GATAD2B,GMEB1,HCFC1,HDAC2,HES1,HNF4A,HNRNPK,HNRNPL,HNRNPLL,IKZF1,IRF1,IRF2,IRF5,JUN,JUNB,JUND,KDM1A,KDM5B,KLF16,LCORL,LEF1,MAFF,MAFK,MAX,MEF2A,MEIS2,MITF,MLL…
TF	Factor: E2F-4; motif: GCGGGAAANA; match class: 1	TF:M02090_1	2.34767e-10	9.62936	6379	307	162	19728	ARID2,ASH1L,ASH2L,ATF2,ATF4,ATF7,ATM,BACH1,BCOR,BHLHE40,BMI1,BRD9,CBFA2T3,CBX1,CBX2,CBX3,CBX5,CHD7,CLOCK,CREM,CTBP1,DACH1,E2F1,E2F6,E2F8,EED,ELF4,ELK1,EP300,EP400,ETV4,EZH2,FIP1L1,FOSL1,FOXA2,FOXM1,FUS,GABPA,GABPB1,GATA1,GATA4,GATAD2A,GMEB1,HCFC1,HDAC2,HDAC6,HNF4G,HNRNPH1,HNRNPK,HNRNPL,HNRNPLL,IKZF1,IKZF2,IRF1,IRF2,IRF3,IRF4,IRF5,JUN,KDM5A,KLF5,LCORL,LEF1,MAFF,MAFK,MBD2,MCM2,MCM3,MEIS2,MGA,MITF,M…
TF	Factor: DB1; motif: GGRRRRGRRGGAGGGGGNGRRR; match class: 1	TF:M10107_1	2.48177e-10	9.60524	2658	307	91	19728	AGO2,ARID2,ARID3A,ASH1L,BATF,BCL11A,BHLHE40,BMI1,CBX1,CBX3,CHD4,CLOCK,CREB1,DACH1,E2F7,EBF1,EGR1,EHMT2,ELF4,FOSL2,FOXA2,GATA1,GATA3,GATAD2B,GMEB1,HMBOX1,HNF4A,HNRNPK,HNRNPLL,IRF2,IRF3,JUND,KLF16,LEF1,MAFK,MAX,MBD2,MEF2C,MEIS2,MLLT1,MTA3,MYB,NCOA1,NCOA6,NEUROD1,NFATC1,NFIB,NFIC,NR2F1,NR2F2,NR2F6,PBX3,PHF21A,PKNOX1,PML,POLR2A,RAD21,RBFOX2,RCOR1,SETDB1,SKIL,SMAD5,SMARCC2,SP1,SRSF7,SUZ12,TAF1,TBX3,TC…
TF	Factor: E2F-4; motif: NTTTCSCGCC; match class: 1	TF:M07380_1	2.93172e-10	9.53288	7967	307	188	19728	AFF1,AGO1,AGO2,ARID2,ASH1L,ATF2,ATF4,ATF7,BACH1,BMI1,BRCA1,CBFA2T3,CBFB,CBX1,CBX3,CC2D1A,CCAR2,CEBPB,CHAMP1,CHD7,CLOCK,CREB1,CREM,CTBP1,E2F6,E2F7,E2F8,E4F1,EED,EHMT2,ELF4,ELK1,EP300,EP400,ESRRA,ETV4,EZH2,FIP1L1,FOS,FOSL2,FOXA1,FOXA2,FOXK2,FOXM1,FUS,GABPB1,GATA1,GATA2,GATA3,GATAD2A,GMEB1,HCFC1,HDAC2,HES1,HNF1A,HNRNPH1,HNRNPK,HNRNPL,HNRNPLL,IKZF1,IKZF2,IRF1,IRF2,IRF3,IRF4,IRF5,JUN,JUND,KDM5A,KLF16,…
TF	Factor: E2F-4; motif: NNTTCCCGCCNN; match class: 1	TF:M04823_1	3.27741e-10	9.48447	7850	307	186	19728	AGO1,AGO2,ARID2,ARID3A,ASH1L,ASH2L,ATF2,ATF4,ATF7,ATM,BMI1,BRCA1,BRD9,CBFA2T3,CBX1,CBX2,CBX3,CBX5,CC2D1A,CCAR2,CEBPB,CHAMP1,CHD7,CLOCK,CREM,CTBP1,CUX1,E2F4,E2F6,E2F7,E2F8,E4F1,EED,EHMT2,ELF4,ELK1,EP300,EP400,ESRRA,ETV4,ETV6,EZH2,FIP1L1,FOS,FOSL2,FOXA1,FOXA2,FOXK2,FUS,GABPA,GABPB1,GATA1,GATA2,GATA3,GATAD2A,GMEB1,HCFC1,HDAC2,HDAC3,HDAC6,HES1,HNRNPH1,HNRNPK,HNRNPL,HNRNPLL,IRF1,IRF2,IRF3,IRF4,IRF5,JU…
TF	Factor: E2F-1; motif: NGGGCGGGARV; match class: 1	TF:M07206_1	3.47956e-10	9.45848	10850	307	231	19728	AGO1,AGO2,ARID2,ASH1L,ASH2L,ATF2,ATF4,ATF7,ATM,BACH1,BCOR,BHLHE40,BMI1,BRCA1,BRD9,CBFA2T3,CBFB,CBX1,CBX2,CBX3,CBX5,CC2D1A,CCAR2,CDC5L,CEBPB,CHAMP1,CHD4,CHD7,CLOCK,CREB1,CREB3L1,CREM,CTBP1,E2F1,E2F4,E2F6,E2F7,E2F8,E4F1,EBF1,EED,EGR1,EHMT2,ELF4,ELK1,EP300,EP400,ESRRA,ETV4,ETV6,EZH2,FIP1L1,FOS,FOSL1,FOSL2,FOXA1,FOXA2,FOXK2,FOXM1,FUS,GABPA,GABPB1,GATA1,GATA2,GATA3,GATAD2A,GATAD2B,GMEB1,HCFC1,HDAC1,HD…
TF	Factor: E2F-1; motif: NNNNGGCGGGAARN	TF:M09892	3.67997e-10	9.43416	13531	307	266	19728	AFF1,AGO1,AGO2,ARID1B,ARID2,ARID3A,ASH1L,ASH2L,ATF2,ATF4,ATF7,ATM,BACH1,BCL11A,BCL3,BHLHE40,BMI1,BRCA1,BRD4,BRD9,CBFA2T3,CBFB,CBX1,CBX2,CBX3,CBX5,CC2D1A,CCAR2,CDC5L,CEBPB,CHAMP1,CHD4,CHD7,CLOCK,CREB1,CREB3L1,CREM,CTBP1,CUX1,DACH1,E2F1,E2F4,E2F6,E2F7,E2F8,E4F1,EBF1,EED,EGR1,EHMT2,ELF4,ELK1,EP300,EP400,ESR1,ESRRA,ETS1,ETV4,ETV6,EZH2,FIP1L1,FOS,FOSL1,FOSL2,FOXA1,FOXA2,FOXK2,FOXM1,FUS,GABPA,GABPB1,GA…
TF	Factor: EGR1; motif: NGNGKGGGYGGNGS	TF:M09761	3.90374e-10	9.40852	5166	307	140	19728	AFF1,AGO1,AGO2,ASH1L,ATF2,BACH1,BCL3,BHLHE40,BMI1,CBFB,CBX2,CBX3,CBX5,CDC5L,CEBPB,CHAMP1,CHD4,CHD7,CLOCK,CREB1,CTBP1,DPF2,E2F7,EBF1,EED,EGR1,EHMT2,ELK1,EP400,ESRRA,ETV4,FIP1L1,FOSL2,FOXA2,GABPA,GABPB1,GATA1,GATAD2A,GMEB1,HCFC1,HDAC1,HMBOX1,HNF4A,HNF4G,HNRNPK,HNRNPL,HNRNPLL,IKZF1,IRF1,IRF2,JUND,KAT8,KDM5B,KLF16,KLF5,MAFF,MAFK,MAX,MEF2A,MEIS2,MGA,MLLT1,MNT,MTA1,MTA2,MTA3,MXI1,NANOG,NCOA1,NCOA6,NFAT…
TF	Factor: IRX-1; motif: NACRYNNNNNNNNRYGNN; match class: 1	TF:M11018_1	4.0084e-10	9.39703	15923	307	292	19728	AFF1,AGO1,AGO2,ARID1B,ARID2,ARID3A,ARNT,ASH1L,ASH2L,ATF2,ATF4,ATF7,ATM,BACH1,BCL11A,BCL3,BCOR,BHLHE40,BMI1,BRCA1,BRD9,CBFA2T2,CBFA2T3,CBFB,CBX1,CBX2,CBX3,CBX5,CC2D1A,CCAR2,CDC5L,CEBPB,CHAMP1,CHD1,CHD4,CHD7,CLOCK,CREB1,CREB3L1,CREM,CTBP1,CTCF,CUX1,DACH1,DPF2,E2F1,E2F4,E2F6,E2F7,E2F8,E4F1,EBF1,EED,EGR1,EHMT2,ELF4,EP300,EP400,ESR1,ESRRA,ETV4,ETV6,EZH2,FIP1L1,FOS,FOSL1,FOSL2,FOXA1,FOXA2,FOXK2,FOXM1,F…
TF	Factor: E2F-4; motif: NNTTCCCGCCNN	TF:M04823	5.21156e-10	9.28303	12750	307	256	19728	AFF1,AGO1,AGO2,ARID1B,ARID2,ARID3A,ASH1L,ASH2L,ATF2,ATF4,ATF7,ATM,BACH1,BCL11A,BCL3,BHLHE40,BMI1,BRCA1,BRD4,BRD9,CBFA2T3,CBFB,CBX1,CBX2,CBX3,CBX5,CC2D1A,CCAR2,CDC5L,CEBPB,CHAMP1,CHD4,CHD7,CLOCK,CREB1,CREB3L1,CREM,CTBP1,CUX1,E2F1,E2F4,E2F6,E2F7,E2F8,E4F1,EBF1,EED,EGR1,EHMT2,ELF4,ELK1,EP300,EP400,ESR1,ESRRA,ETS1,ETV4,ETV6,EZH2,FIP1L1,FOS,FOSL1,FOSL2,FOXA1,FOXA2,FOXK2,FUS,GABPA,GABPB1,GATA1,GATA2,GA…
TF	Factor: AP-2; motif: MKCCCSCNGGCG; match class: 1	TF:M00189_1	6.00409e-10	9.22155	6094	307	156	19728	AGO2,ARID2,ARID3A,ATF4,BACH1,BCL11A,BCL3,BMI1,BRD9,CBFA2T3,CBFB,CBX1,CBX2,CBX3,CC2D1A,CDC5L,CEBPB,CHAMP1,CHD7,CLOCK,CREB1,CREB3L1,CREM,CTBP1,CUX1,E2F1,E2F4,E2F7,E2F8,E4F1,EHMT2,ELF4,ELK1,EP300,ESR1,ESRRA,ETV4,ETV6,EZH2,FIP1L1,FOS,FOSL2,FOXA2,FOXK2,GATA2,GATA3,GATA4,GATAD2B,HCFC1,HDAC2,HDAC3,HES1,HNRNPH1,HNRNPK,HNRNPL,HNRNPLL,IKZF1,IKZF2,IRF1,IRF2,JUN,JUNB,JUND,KAT8,KDM1A,KDM5A,KDM5B,KLF16,LCORL,M…
TF	Factor: E2F-3; motif: GGCGGGN	TF:M02089	7.48786e-10	9.12564	13176	307	261	19728	AFF1,AGO1,AGO2,ARID2,ARID3A,ARNT,ASH1L,ASH2L,ATF2,ATF4,ATF7,ATM,BACH1,BCL11A,BCL3,BCOR,BHLHE40,BMI1,BRCA1,BRD9,CBFA2T3,CBFB,CBX1,CBX2,CBX3,CBX5,CC2D1A,CCAR2,CDC5L,CEBPB,CHAMP1,CHD4,CHD7,CLOCK,CREB1,CREB3L1,CREM,CTBP1,CUX1,DACH1,DPF2,E2F1,E2F7,E2F8,E4F1,EBF1,EED,EGR1,EHMT2,ELF4,ELK1,EP300,EP400,ESR1,ESRRA,ETV4,ETV6,EZH2,FIP1L1,FOS,FOSL1,FOSL2,FOXA1,FOXA2,FOXK2,FOXM1,FUS,GABPA,GABPB1,GATA2,GATA3,GA…
TF	Factor: Sp1; motif: GGGGCGGGGC	TF:M00931	8.13949e-10	9.0894	10283	307	222	19728	AFF1,AGO1,AGO2,ARID2,ARID3A,ARNT,ASH1L,ATF2,ATF4,ATM,BACH1,BCL11A,BCL3,BCOR,BHLHE40,BMI1,BRCA1,BRD9,CBFB,CBX1,CBX2,CBX3,CBX5,CDC5L,CEBPB,CHAMP1,CHD4,CHD7,CLOCK,CREB1,CREB3L1,CREM,CTBP1,CUX1,DACH1,DPF2,E2F1,E2F7,E2F8,E4F1,EBF1,EED,EGR1,EHMT2,ELF4,ELK1,EP300,EP400,ESR1,ESRRA,ETV4,ETV6,EZH2,FIP1L1,FOSL1,FOSL2,FOXA1,FOXA2,FOXK2,FOXM1,FUS,GABPA,GATA2,GATA3,GATA4,GATAD2A,GATAD2B,GMEB1,HCFC1,HDAC1,HDAC6…
TF	Factor: ZF5; motif: NRNGNGCGCGCWN; match class: 1	TF:M00333_1	8.87577e-10	9.05179	12402	307	251	19728	AFF1,AGO1,AGO2,ARID1B,ARID2,ARID3A,ASH1L,ATF2,ATF4,ATF7,ATM,BACH1,BCL11A,BCL3,BCOR,BHLHE40,BMI1,BRCA1,BRD9,CBFA2T3,CBFB,CBX1,CBX2,CBX3,CBX5,CC2D1A,CCAR2,CDC5L,CEBPB,CHAMP1,CHD4,CHD7,CLOCK,CREB1,CREB3L1,CREM,CTBP1,CUX1,DACH1,DPF2,E2F1,E2F6,E2F8,E4F1,EBF1,EED,EGR1,EHMT2,ELF4,EP300,EP400,ESR1,ESRRA,ETV4,ETV6,EZH2,FIP1L1,FOS,FOSL1,FOSL2,FOXA1,FOXA2,FOXK2,FOXM1,FUS,GABPB1,GATA2,GATA3,GATA4,GATAD2A,GAT…
TF	Factor: Egr-2; motif: GNGRRNGWGKGGGNGGRG; match class: 1	TF:M09898_1	1.14933e-09	8.93956	2543	307	87	19728	AFF1,AGO1,AGO2,ARID2,ASH1L,BHLHE40,BMI1,CBFB,CBX2,CDC5L,CEBPB,CHD1,CHD4,CHD7,CLOCK,CTBP1,DACH1,E2F8,EGR1,EHMT2,ELK1,EP400,ESRRA,FOXA2,GMEB1,HNF4G,HNRNPK,HNRNPLL,IRF2,JUND,KAT8,KDM1A,LEF1,MAX,MEF2A,MEIS2,MIER1,MNT,MTA1,MTA3,MXI1,NCOA6,NFATC1,NFATC3,NFE2,NFIB,NFIC,NR2F1,NR2F6,PBX3,PHF21A,PKNOX1,RAD21,RBM25,RCOR1,RELB,REST,RFX1,SIX5,SKIL,SMARCA4,SMARCC2,SMC3,SRSF7,SUZ12,TAL1,TBX3,TCF7L2,TEAD4,TRIM24…
TF	Factor: KLF15; motif: RCCMCRCCCMCN	TF:M12160	1.15777e-09	8.93638	12733	307	255	19728	AFF1,AGO1,AGO2,ARID2,ARID3A,ARNT,ASH1L,ATF2,ATF4,BACH1,BCL11A,BCL3,BCOR,BHLHE40,BMI1,BRCA1,BRD9,CBFA2T3,CBFB,CBX1,CBX2,CBX3,CBX5,CC2D1A,CDC5L,CEBPB,CHAMP1,CHD1,CHD4,CHD7,CLOCK,CREB1,CREB3L1,CREM,CTBP1,DACH1,E2F1,E2F7,E2F8,E4F1,EED,EGR1,EHMT2,ELF4,ELK1,EP300,EP400,ESR1,ESRRA,ETS1,ETV4,ETV6,EZH2,FIP1L1,FOS,FOSL1,FOXA1,FOXA2,FOXK2,FOXM1,FUS,GATA1,GATA2,GATA3,GATA4,GATAD2A,GATAD2B,GMEB1,HCFC1,HDAC1,H…
TF	Factor: Egr-1; motif: GCGCATGCG	TF:M04869	1.18196e-09	8.9274	11232	307	235	19728	AFF1,AGO1,AGO2,ARID2,ARID3A,ARNT,ASH1L,ASH2L,ATF4,ATF7,ATM,BACH1,BCL11A,BCL3,BCOR,BHLHE40,BMI1,BRD9,CBFB,CBX1,CBX2,CBX3,CBX5,CC2D1A,CCAR2,CDC5L,CEBPB,CHAMP1,CHD4,CHD7,CLOCK,CREB1,CREM,CTBP1,CUX1,DACH1,DPF2,E2F1,E2F6,E2F7,E2F8,E4F1,EBF1,EED,EGR1,EHMT2,ELF4,EP300,EP400,ESRRA,ETV4,ETV6,EZH2,FIP1L1,FOS,FOSL1,FOXA1,FOXA2,FOXK2,FOXM1,FUS,GABPA,GABPB1,GATA2,GATA3,GATA4,GATAD2A,GATAD2B,GMEB1,HCFC1,HDAC1,…
TF	Factor: E2F-2; motif: GCGCGCGCGYW; match class: 1	TF:M11531_1	1.25196e-09	8.90241	12352	307	250	19728	AFF1,AGO1,AGO2,ARID2,ARID3A,ASH1L,ASH2L,ATF2,ATF4,ATF7,BACH1,BCL11A,BCL3,BCOR,BHLHE40,BMI1,BRCA1,BRD9,CBFA2T3,CBFB,CBX1,CBX2,CBX3,CBX5,CC2D1A,CCAR2,CDC5L,CEBPB,CHAMP1,CHD4,CHD7,CLOCK,CREB1,CREB3L1,CREM,CTBP1,CTCF,CUX1,DACH1,DPF2,E2F1,E2F4,E2F6,E2F7,E2F8,E4F1,EBF1,EED,EGR1,EHMT2,ELF4,EP300,EP400,ESRRA,ETV4,ETV6,EZH2,FIP1L1,FOS,FOSL1,FOSL2,FOXA1,FOXA2,FOXK2,FOXM1,FUS,GABPA,GABPB1,GATA2,GATA3,GATA4,…
TF	Factor: AP2; motif: GCCYGSGGSN	TF:M08867	1.53845e-09	8.81292	10057	307	218	19728	AFF1,AGO1,AGO2,ARID1B,ARID2,ARID3A,ASH2L,ATF4,BACH1,BATF,BCL11A,BCL3,BMI1,BRCA1,BRD9,CBFA2T3,CBFB,CBX1,CBX2,CC2D1A,CCAR2,CDC5L,CEBPB,CHAMP1,CHD4,CHD7,CLOCK,CREB1,CREB3L1,CREM,CTBP1,CUX1,DACH1,E2F1,E2F4,E2F7,E2F8,E4F1,EBF1,EED,EGR1,EHMT2,ELF4,ELK1,EP300,EP400,ESR1,ESRRA,ETS1,ETV4,ETV6,EZH2,FIP1L1,FOS,FOSL1,FOSL2,FOXA1,FOXK2,FOXM1,FUS,GABPA,GATA2,GATA3,GATA4,GATAD2A,GATAD2B,HCFC1,HDAC1,HDAC3,HDAC6,…
TF	Factor: Sp1; motif: NGGGGCGGGGN; match class: 1	TF:M07395_1	1.63731e-09	8.78587	6336	307	159	19728	AFF1,AGO1,AGO2,ARNT,ASH2L,ATF2,ATF4,ATM,BACH1,BCL11A,BCL3,BCOR,BHLHE40,BMI1,CBX2,CBX3,CDC5L,CEBPB,CHAMP1,CHD4,CHD7,CLOCK,CREB3L1,CREM,CTBP1,E2F1,E2F8,E4F1,EHMT2,ELF4,ELK1,EP300,EP400,ESRRA,ETV4,ETV6,EZH2,FIP1L1,FOSL1,FOSL2,FOXA1,FOXA2,FOXK2,FUS,GATA3,GATA4,GATAD2A,GATAD2B,GMEB1,HCFC1,HDAC1,HES1,HNF4A,HNRNPH1,HNRNPK,HNRNPL,HNRNPLL,IKZF1,IRF1,IRF2,IRF3,IRF4,IRF5,JUND,KAT8,KDM5B,KLF16,KLF5,LCORL,MAF…
TF	Factor: CTCF; motif: NCCRSTAGGGGGCGC; match class: 1	TF:M08911_1	1.97497e-09	8.70444	3934	307	115	19728	AFF1,AGO1,AGO2,ARID2,ATM,BACH1,BCOR,BMI1,BRD9,CBFB,CBX1,CBX2,CBX3,CEBPB,CHD4,CHD7,CLOCK,CREM,CTBP1,E2F1,E2F6,ELF4,ELK1,EP300,ESRRA,ETV6,FOSL2,FOXA1,FOXA2,FOXK2,FUS,GABPA,GATAD2A,GATAD2B,HCFC1,HDAC2,HNRNPH1,HNRNPL,HNRNPLL,IKZF1,IRF1,IRF5,JUN,JUND,KDM4B,KLF16,LCORL,MAFF,MAFK,MAX,MBD2,MLLT1,MNT,MTA1,MTA2,MXI1,NBN,NCOA1,NCOA6,NFATC1,NFE2L2,NFXL1,NR2C1,NR2F6,PBX3,PHF21A,POLR2A,POU2F2,PTBP1,RB1,RBM22,R…
TF	Factor: Sp1; motif: RGGGMGGRGSNGGGG	TF:M10529	2.42274e-09	8.61569	6895	307	168	19728	AFF1,AGO1,AGO2,ARID2,ARID3A,ARNT,ASH1L,ATF2,ATF3,BACH1,BCL11A,BCL3,BCOR,BHLHE40,BMI1,CBFA2T3,CBX2,CBX3,CC2D1A,CDC5L,CEBPB,CHD1,CHD4,CHD7,CLOCK,CTBP1,CUX1,DACH1,E2F1,EBF1,EGR1,EHMT2,ELF4,ELK1,EP300,ESRRA,ETV4,ETV6,EZH2,FIP1L1,FOSL1,FOXA1,FOXA2,FOXM1,FUS,GABPA,GABPB1,GATA4,GATAD2B,GMEB1,HDAC6,HES1,HMBOX1,HNF4A,HNF4G,HNRNPK,HNRNPLL,IKZF2,IRF1,IRF2,IRF4,JUN,JUNB,JUND,KAT8,KDM4A,KDM5A,KDM5B,KLF16,KLF5…
TF	Factor: E2F; motif: GGCGSG	TF:M00803	2.64055e-09	8.5783	13193	307	260	19728	AFF1,AGO1,AGO2,ARID2,ARID3A,ARNT,ASH1L,ASH2L,ATF2,ATF4,ATF7,ATM,BACH1,BCL3,BCOR,BHLHE40,BMI1,BRCA1,BRD9,CBFB,CBX1,CBX2,CBX3,CBX5,CC2D1A,CCAR2,CEBPB,CHAMP1,CHD4,CHD7,CLOCK,CREB1,CREB3L1,CREM,CTBP1,CTCF,CUX1,DACH1,DPF2,E2F1,E2F4,E2F6,E2F7,E2F8,E4F1,EBF1,EED,EGR1,EHMT2,ELF4,ELK1,EP300,EP400,ESRRA,ETV4,ETV6,EZH2,FIP1L1,FOS,FOSL1,FOSL2,FOXA1,FOXA2,FOXK2,FOXM1,FUS,GABPA,GABPB1,GATA2,GATA3,GATAD2A,GATAD…
TF	Factor: ctcf; motif: CCRSCAGGGGGCGCN; match class: 1	TF:M10426_1	2.67267e-09	8.57305	4368	307	123	19728	AFF1,AGO1,AGO2,ARID2,ATF4,ATM,BACH1,BCL3,BMI1,BRD9,CBFB,CBX1,CBX2,CBX3,CEBPB,CHD4,CHD7,CLOCK,CREB3L1,CREM,CTBP1,E2F1,ELF4,ELK1,EP300,EP400,ESRRA,ETV6,FOSL1,FOSL2,FOXA1,FOXA2,FOXK2,FUS,GATA2,GATAD2A,GATAD2B,HCFC1,HDAC2,HNRNPH1,HNRNPL,HNRNPLL,IKZF1,IRF1,IRF5,JUN,JUNB,JUND,KDM1A,KLF16,LCORL,MAFF,MAFK,MAX,MBD2,MEF2A,MNT,MTA1,MTA2,MXI1,NBN,NCOA1,NCOA6,NFATC1,NFE2L2,NFIC,NFYA,NR2F6,PBX3,PHF21A,PHF8,PKN…
TF	Factor: PATZ; motif: GGGGNGGGGGMKGGRRNGGNRN	TF:M10026	3.02427e-09	8.51938	8393	307	192	19728	AFF1,AGO1,AGO2,ARID2,ARID3A,ARNT,ASH1L,ATF2,ATF7,ATM,BACH1,BCL11A,BCL3,BHLHE40,BMI1,BRCA1,BRD9,CBFB,CBX1,CBX2,CBX3,CC2D1A,CDC5L,CEBPB,CHD4,CHD7,CLOCK,CREM,CTBP1,DACH1,DPF2,E2F1,E2F7,E2F8,EBF1,EED,EGR1,EHMT2,ELF4,ELK1,ESR1,ESRRA,ETV4,ETV6,EZH2,FOS,FOSL1,FOSL2,FOXA1,FOXA2,FOXK2,FOXM1,FUS,GABPB1,GATA3,GATA4,GATAD2B,GMEB1,HCFC1,HDAC1,HDAC2,HDAC3,HDAC6,HMBOX1,HNF1A,HNF4A,HNRNPH1,HNRNPK,HNRNPL,HNRNPLL,…
TF	Factor: RNF96; motif: BCCCGCRGCC; match class: 1	TF:M01199_1	3.04019e-09	8.5171	4323	307	122	19728	AGO2,ARID2,ASH1L,ASH2L,ATF4,BACH1,BCL11A,BHLHE40,BMI1,BRD9,CBFB,CBX1,CBX2,CBX3,CC2D1A,CEBPB,CHD7,CREB1,CREM,CTBP1,CUX1,E2F1,E2F7,EBF1,EGR1,EHMT2,ELF4,ESR1,ESRRA,ETV4,ETV6,EZH2,FOSL1,FOSL2,FOXK2,GABPB1,GATA2,GATA3,GATA4,HDAC2,HDAC3,HNRNPL,HNRNPLL,IKZF1,IKZF2,IRF5,JUND,KDM1A,KDM4A,KLF16,LCORL,MAFK,MBD2,MEF2A,MEIS2,MIER1,MLLT1,MNT,MTA1,MTA2,MYB,NCOA1,NCOA3,NCOA6,NFATC1,NFE2L2,NFIC,NFYA,NFYB,NR2F2,NR…
TF	Factor: WT1; motif: NNGGGNGGGSGN; match class: 1	TF:M07436_1	3.17598e-09	8.49812	2406	307	83	19728	AFF1,BCL3,BCOR,BHLHE40,BMI1,CBX2,CBX3,CBX5,CDC5L,CHD1,CHD4,CHD7,CLOCK,CTBP1,EHMT2,ELK1,EP300,ETV6,FOXA1,FOXA2,GABPA,GATAD2B,GMEB1,HES1,HNF4A,HNRNPK,IRF1,IRF2,JUND,KDM5A,LCORL,MAX,MEIS2,MIER1,MLLT1,MTA1,MTA3,MYB,NCOA6,NFATC1,NFATC3,NFE2L2,NFIB,NFIC,NR2F1,NR2F6,PBX3,PHF21A,PKNOX1,PRDM10,PTBP1,RAD21,RBFOX2,RCOR1,RFX1,RNF2,SKIL,SMAD1,SMARCA4,SP1,SRSF7,TCF7,TCF7L2,TEAD4,TFAP4,TRIM24,UBTF,USF2,WRNIP1,Z…
TF	Factor: ETF; motif: CCCCGCCCCYN	TF:M07039	3.2548e-09	8.48748	16388	307	295	19728	AFF1,AGO1,AGO2,ARID2,ARID3A,ARNT,ASH1L,ASH2L,ATF2,ATF3,ATF4,ATF7,ATM,BACH1,BATF,BCL11A,BCL3,BCOR,BHLHE40,BMI1,BRCA1,BRD4,BRD9,CBFA2T3,CBFB,CBX1,CBX2,CBX3,CBX5,CC2D1A,CCAR2,CDC5L,CEBPB,CHAMP1,CHD1,CHD4,CHD7,CLOCK,CREB1,CREB3L1,CREM,CTBP1,CUX1,DACH1,DPF2,E2F1,E2F4,E2F6,E2F7,E2F8,E4F1,EBF1,EED,EGR1,EHMT2,ELF1,ELF4,ELK1,EP300,EP400,ESR1,ESRRA,ETV4,ETV6,EZH2,FIP1L1,FOS,FOSL1,FOSL2,FOXA1,FOXA2,FOXK2,FO…
TF	Factor: SP2; motif: GNNGGGGGCGGGGSN	TF:M03807	4.13728e-09	8.38328	8417	307	192	19728	AFF1,AGO1,AGO2,ARNT,ATF2,ATF4,BACH1,BCL11A,BCL3,BCOR,BHLHE40,BMI1,BRCA1,CBFB,CBX1,CBX2,CBX5,CDC5L,CEBPB,CHAMP1,CHD4,CHD7,CREB1,CREM,CTBP1,DACH1,DPF2,E2F1,E2F8,E4F1,EBF1,EED,EHMT2,ELF4,ELK1,EP300,EP400,ESR1,ESRRA,ETV4,ETV6,EZH2,FIP1L1,FOSL1,FOSL2,FOXA1,FOXA2,FOXK2,FUS,GATA3,GATA4,GATAD2A,GATAD2B,GMEB1,HCFC1,HDAC1,HDAC2,HDAC3,HDAC6,HES1,HMBOX1,HNF4A,HNRNPH1,HNRNPK,HNRNPL,HNRNPLL,IKZF1,IKZF2,IRF1,IR…
TF	Factor: EGR1; motif: NACGCCCACGCANW; match class: 1	TF:M03896_1	4.31534e-09	8.36499	2106	307	76	19728	AGO1,AGO2,BACH1,BMI1,CBFB,CBX2,CC2D1A,CEBPB,CHD7,CTBP1,EGR1,ELF4,EP300,EP400,ETV6,EZH2,FOSL2,FOXK2,GATAD2A,GATAD2B,GMEB1,HCFC1,HDAC6,HNRNPLL,IRF1,JUND,KLF16,KLF5,LCORL,MAFF,MAFK,MEF2A,MLLT1,MNT,MTA1,MYB,NCOA6,NEUROD1,NFATC1,NFIC,NFXL1,NFYA,NR2F6,PBX3,PCBP1,PHF21A,PKNOX1,PRDM10,RCOR1,RELB,REST,SIN3B,SKI,SKIL,SMAD5,SP1,SREBF2,STAT1,TBL1XR1,TCF7,TEAD4,TRIM24,TRIM28,UBTF,USF2,YY1,ZBED1,ZBTB2,ZBTB7A,Z…
TF	Factor: BTEB2; motif: RGGGNGKGGN; match class: 1	TF:M07277_1	5.72335e-09	8.24235	4151	307	118	19728	AFF1,AGO1,AGO2,ARNT,ATF2,BACH1,BCL11A,BCL3,CBX1,CBX2,CBX3,CEBPB,CHAMP1,CHD4,CREB3L1,CREM,CTBP1,E2F1,E2F8,E4F1,EHMT2,ELF4,ELK1,EP300,EP400,ESRRA,ETV4,ETV6,EZH2,FIP1L1,FOXA2,FUS,GATA3,GATA4,GMEB1,HCFC1,HNRNPH1,HNRNPK,HNRNPL,IKZF1,IRF1,IRF4,IRF5,JUND,KAT8,KDM1A,KDM5B,KLF16,KLF5,MAFF,MAFK,MAX,MEF2A,MLLT1,MNT,MTA1,MTA2,MXI1,MYBL2,NCOA1,NCOA6,NFATC1,NFATC3,NFE2L2,NFIC,NFRKB,NFYA,NFYB,NR2F6,PHF20,PKNOX1…
TF	Factor: ZBP99; motif: NGGNGGGGGAGGGGN	TF:M10137	6.18339e-09	8.20877	615	307	37	19728	AGO2,ASH1L,BMI1,CBX1,CBX3,EHMT2,ETV4,FOS,FOXA1,HDAC1,HMBOX1,HNF4G,HNRNPK,IKZF1,KDM4A,KLF16,MEIS2,MLLT1,MTA3,MYBL2,NFIC,PBX3,PKNOX1,POLR2A,PTBP1,RBM25,SETDB1,SKIL,SMARCC2,SUZ12,TCF7L2,UBTF,ZBTB2,ZEB1,ZMYM3,ZNF24,ZNF444
TF	Factor: E2F-1:Elk-1; motif: SGCGCSNNAMCGGAAGT	TF:M08205	6.85444e-09	8.16403	14431	307	274	19728	AFF1,AGO1,AGO2,ARID2,ARNT,ASH1L,ASH2L,ATF2,ATF3,ATF7,ATM,BACH1,BATF,BCL11A,BCL3,BCOR,BHLHE40,BMI1,BRCA1,BRD9,CBFA2T3,CBFB,CBX1,CBX2,CBX3,CBX5,CC2D1A,CCAR2,CDC5L,CEBPB,CHAMP1,CHD4,CHD7,CLOCK,CREB1,CREB3L1,CREM,CTBP1,CTCF,CUX1,DACH1,DPF2,E2F1,E2F4,E2F6,E2F7,E2F8,E4F1,EED,EGR1,EHMT2,ELF4,ELK1,EP300,EP400,ESR1,ESRRA,ETV4,ETV6,EZH2,FIP1L1,FOS,FOSL1,FOSL2,FOXA1,FOXA2,FOXK2,FOXM1,FUS,GABPB1,GATA2,GATA3,…
TF	Factor: E2F-1:DP-1; motif: TTTCSCGC; match class: 1	TF:M00736_1	7.00825e-09	8.15439	4640	307	127	19728	AFF1,AGO2,ATF2,ATF7,BHLHE40,BRCA1,CBX1,CBX3,CCAR2,CEBPB,CHAMP1,CLOCK,CREB1,CTBP1,DACH1,E2F1,E2F6,E2F7,E2F8,E4F1,EED,EGR1,ELF4,EP300,EP400,EZH2,FIP1L1,FOS,FOXA2,FOXK2,FOXM1,FUS,GABPB1,GATA4,GMEB1,HCFC1,HDAC2,HDAC6,HNRNPH1,HNRNPK,HNRNPL,HNRNPLL,IKZF1,IRF1,IRF3,IRF4,IRF5,JUN,JUND,KDM5A,KLF16,KLF5,LCORL,LEF1,MAFK,MBD2,MCM2,MCM3,MCM5,MEF2A,MEIS2,MIER1,MTA2,MTA3,MYB,MYC,MYNN,NBN,NCOA1,NEUROD1,NFATC1,NF…
TF	Factor: Sp1; motif: NGGGGGCGGGGYN; match class: 1	TF:M00196_1	7.46635e-09	8.12689	5921	307	150	19728	AFF1,AGO1,AGO2,ARNT,ATF2,ATF4,ATM,BACH1,BCL11A,BCL3,BCOR,BHLHE40,BMI1,BRD9,CBX2,CBX3,CBX5,CDC5L,CEBPB,CHAMP1,CHD4,CREB1,CREM,CTBP1,E2F1,E2F8,E4F1,EHMT2,ELF4,ELK1,EP300,EP400,ESRRA,ETV4,ETV6,EZH2,FIP1L1,FOSL1,FOSL2,FOXA1,FOXA2,FOXK2,FUS,GABPA,GATA3,GATA4,GATAD2A,GATAD2B,GMEB1,HCFC1,HDAC1,HDAC6,HNF4A,HNRNPH1,HNRNPK,HNRNPL,IKZF1,IRF1,IRF2,IRF3,IRF4,IRF5,JUND,KAT8,KDM5B,KLF16,KLF5,LCORL,MAFF,MAFK,MAX…
TF	Factor: Egr-1; motif: GCGCATGCG; match class: 1	TF:M04869_1	7.66598e-09	8.11543	10253	307	219	19728	AFF1,AGO1,AGO2,ARID2,ARID3A,ASH1L,ASH2L,ATF4,ATM,BACH1,BCL11A,BCL3,BCOR,BHLHE40,BMI1,BRD9,CBFB,CBX1,CBX2,CBX3,CBX5,CC2D1A,CCAR2,CDC5L,CEBPB,CHAMP1,CHD4,CHD7,CLOCK,CREB1,CREM,CTBP1,CUX1,DACH1,DPF2,E2F1,E2F6,E2F7,E2F8,E4F1,EBF1,EED,EGR1,EHMT2,ELF4,EP300,EP400,ESRRA,ETV4,ETV6,EZH2,FIP1L1,FOS,FOXA1,FOXA2,FOXK2,FOXM1,FUS,GABPA,GABPB1,GATA2,GATA3,GATAD2A,GATAD2B,GMEB1,HCFC1,HDAC1,HDAC3,HDAC6,HES1,HNF4G…
TF	Factor: MAZ; motif: CCCTCCCYCYN	TF:M07297	8.01137e-09	8.09629	2965	307	94	19728	AFF1,AGO2,ARID2,ARNT,ATF2,ATF4,BCOR,BHLHE40,BMI1,BRD9,CBFA2T2,CBX3,CHD1,CHD4,EBF1,EGR1,EHMT2,ELF4,FOS,FOXA1,FOXA2,FUS,GATA1,GATA3,GATAD2B,HDAC1,HDAC3,HES1,HNRNPL,IRF2,IRF3,JUN,JUND,KLF16,KLF5,MAFF,MBD2,MCM3,MEF2A,MEF2B,MEF2C,MEIS2,MLLT1,MNT,MTA3,MYC,NBN,NCOA6,NEUROD1,NFATC1,NFE2,NFIB,NFIC,NFYB,NR2F1,NR2F2,NR2F6,PBX3,PCBP1,PHF20,PHF21A,PKNOX1,PML,POU2F2,RAD21,RBFOX2,SIX5,SKIL,SMAD5,SMARCA4,SMARCC2…
TF	Factor: BTEB2; motif: GNAGGGGGNGGGSSNN; match class: 1	TF:M03814_1	9.2673e-09	8.03305	1301	307	56	19728	BMI1,CBX1,CBX2,CBX3,CBX5,CEBPB,CHD4,CREM,EGR1,EHMT2,ESRRA,FUS,GMEB1,HDAC1,HDAC3,HDAC6,HMBOX1,JUNB,KAT8,KLF16,LCORL,MIER1,MTA3,MYBL2,NCOA1,NCOA6,NFATC1,NFATC3,NFIC,PBX3,PHF21A,PKNOX1,PTBP1,RCOR1,RELB,SIN3A,SKIL,TAL1,TBX3,TCF12,TCF7L2,TRIM24,U2AF2,UBTF,USF2,ZBTB2,ZBTB7A,ZFP91,ZHX2,ZMYM3,ZNF217,ZNF444,ZNF512B,ZNF592,ZNF687,ZZZ3
TF	Factor: TAFII250; motif: RARRWGGCGGMGGNGR	TF:M10086	1.02065e-08	7.99112	9266	307	204	19728	AFF1,AGO2,ARID2,ARID3A,ARNT,ASH1L,ASH2L,ATF4,ATF7,BACH1,BATF,BCL3,BCOR,BMI1,BRCA1,BRD9,CBFB,CBX2,CBX3,CBX5,CC2D1A,CCAR2,CEBPB,CHD4,CHD7,CREB1,CREM,DACH1,DPF2,E2F1,E2F4,E2F7,E2F8,EBF1,EED,EGR1,EHMT2,ELF4,ELK1,EP300,EP400,ESR1,ESRRA,ETV4,ETV6,EZH2,FIP1L1,FOS,FOSL1,FOSL2,FOXA1,FOXA2,FOXM1,GABPA,GABPB1,GATA2,GATA3,GATAD2A,GATAD2B,HCFC1,HDAC1,HDAC2,HDAC6,HES1,HMBOX1,HNF4A,HNF4G,HNRNPH1,HNRNPK,HNRNPL,H…
TF	Factor: GKLF; motif: NNNRGGNGNGGSN	TF:M07289	1.22567e-08	7.91163	14650	307	276	19728	AFF1,AGO1,AGO2,ARID1B,ARID2,ARID3A,ARNT,ASH1L,ASH2L,ATF2,ATF3,ATF4,BACH1,BCL11A,BCL3,BCOR,BHLHE40,BMI1,BRCA1,BRD4,BRD9,CBFA2T3,CBFB,CBX1,CBX2,CBX3,CBX5,CC2D1A,CCAR2,CDC5L,CEBPB,CHAMP1,CHD1,CHD4,CHD7,CLOCK,CREB1,CREB3L1,CREM,CTBP1,CUX1,DACH1,DPF2,E2F1,E2F4,E2F7,E2F8,E4F1,EBF1,EED,EGR1,EHMT2,ELF1,ELF4,ELK1,EP300,EP400,ESR1,ESRRA,ETS1,ETV4,ETV6,EZH2,FIP1L1,FOS,FOSL1,FOSL2,FOXA1,FOXA2,FOXK2,FOXM1,FUS…
TF	Factor: E2F-2; motif: GCGCGCGCNCS; match class: 1	TF:M11529_1	1.22943e-08	7.9103	14476	307	274	19728	AFF1,AGO1,AGO2,ARID1B,ARID2,ARID3A,ARNT,ASH1L,ASH2L,ATF2,ATF4,ATF7,BACH1,BCL11A,BCL3,BCOR,BHLHE40,BMI1,BRD9,CBFA2T3,CBFB,CBX1,CBX2,CBX3,CBX5,CC2D1A,CCAR2,CDC5L,CEBPB,CHAMP1,CHD4,CHD7,CLOCK,CREB1,CREB3L1,CREM,CTBP1,CUX1,DACH1,DPF2,E2F1,E2F4,E2F6,E2F7,E2F8,E4F1,EBF1,EED,EGR1,EHMT2,ELF4,ELK1,EP300,EP400,ESR1,ESRRA,ETV4,ETV6,EZH2,FIP1L1,FOS,FOSL1,FOSL2,FOXA1,FOXA2,FOXK2,FOXM1,FUS,GABPA,GABPB1,GATA1,G…
TF	Factor: E2F-1:TBR2; motif: NGGTGNNANGGCGCNNTNNCRNNN	TF:M08523	1.38395e-08	7.85888	12165	307	245	19728	AFF1,AGO1,AGO2,ARID2,ARID3A,ARNT,ASH1L,ASH2L,ATF4,ATM,BACH1,BCL11A,BCL3,BCOR,BMI1,BRCA1,BRD4,BRD9,CBFB,CBX1,CBX2,CBX3,CC2D1A,CCAR2,CDC5L,CEBPB,CHAMP1,CHD4,CHD7,CLOCK,CREB1,CREB3L1,CREM,CTBP1,CTCF,CUX1,DPF2,E2F1,E2F4,E2F6,E2F8,E4F1,EED,EGR1,EHMT2,ELF4,EP300,EP400,ESRRA,ETV4,ETV6,EZH2,FOS,FOSL1,FOSL2,FOXA1,FOXA2,FOXK2,FOXM1,FUS,GABPA,GABPB1,GATA2,GATA3,GATAD2A,GATAD2B,GMEB1,HCFC1,HDAC1,HDAC2,HDAC3,…
TF	Factor: CTCF; motif: NCCRSTAGGGGGCGC	TF:M08911	1.41487e-08	7.84928	9095	307	201	19728	AFF1,AGO1,AGO2,ARID2,ASH1L,ATF2,ATF4,ATM,BACH1,BATF,BCL3,BCOR,BHLHE40,BMI1,BRCA1,BRD4,BRD9,CBFB,CBX1,CBX2,CBX3,CBX5,CCAR2,CDC5L,CEBPB,CHD4,CHD7,CLOCK,CREB3L1,CREM,CTBP1,CUX1,E2F1,E2F6,E2F7,EGR1,ELF4,ELK1,EP300,ESRRA,ETV6,EZH2,FOSL2,FOXA1,FOXA2,FOXK2,FUS,GABPA,GABPB1,GATA2,GATA3,GATAD2A,GATAD2B,HCFC1,HDAC1,HDAC2,HDAC3,HDAC6,HES1,HMBOX1,HNF1A,HNF4A,HNF4G,HNRNPH1,HNRNPK,HNRNPL,HNRNPLL,IKZF1,IKZF2,IR…
TF	Factor: Sp4; motif: SCCCCKCCCCCSN	TF:M07617	1.65059e-08	7.78236	3596	307	106	19728	AFF1,AGO1,ARNT,BACH1,BCL11A,BCOR,CBX1,CBX2,CBX3,CBX5,CDC5L,CHAMP1,CHD4,CHD7,CREB1,CREB3L1,CREM,CTBP1,E2F8,E4F1,EHMT2,ELK1,EP300,EP400,ESRRA,ETV6,EZH2,FOS,FUS,HCFC1,HDAC1,HNRNPK,IRF1,JUND,KAT8,KDM1A,KDM5B,KLF16,KLF5,MAFF,MAFK,MAX,MEF2A,MLLT1,MNT,MTA1,MTA2,MXI1,MYBL2,NCOA6,NFATC1,NFATC3,NFE2,NFE2L2,NFIB,NFIC,NFYB,NR2C1,NR2F6,PCBP1,PHF20,PHF21A,PHF8,PKNOX1,POLR2G,PTBP1,RAD21,RBM14,RCOR1,RELB,RFX1,RN…
TF	Factor: ZBP99; motif: GCCCMTCCCCCR; match class: 1	TF:M12057_1	1.66975e-08	7.77735	1360	307	57	19728	AGO2,BMI1,CBX1,CBX2,CBX3,CHD4,E2F8,EHMT2,FOS,FOXA1,GATA2,GATA3,GATAD2B,HDAC1,HDAC2,HES1,HMBOX1,HNRNPK,HNRNPL,JUND,KDM1A,KLF16,MITF,MTA3,MXI1,MYBL2,NFIC,NR2F6,PBX3,PCBP1,PKNOX1,PTBP1,RAD21,RCOR1,REST,SKIL,SMAD5,SMARCA4,SMARCC2,SP1,SREBF1,SRSF7,TAL1,TBL1XR1,TFAP4,UBTF,USF2,YY1,ZBTB2,ZBTB7A,ZBTB7B,ZFX,ZMYM3,ZNF24,ZNF444,ZNF512B,ZNF592
TF	Factor: RNF96; motif: BCCCGCRGCC	TF:M01199	1.91903e-08	7.71692	8473	307	191	19728	AGO1,AGO2,ARID2,ASH1L,ASH2L,ATF4,ATM,BACH1,BCL11A,BHLHE40,BMI1,BRD9,CBFA2T3,CBFB,CBX1,CBX2,CBX3,CC2D1A,CEBPB,CHAMP1,CHD4,CHD7,CLOCK,CREB1,CREM,CTBP1,CUX1,DPF2,E2F1,E2F4,E2F7,EBF1,EED,EGR1,EHMT2,ELF4,ELK1,EP300,ESR1,ESRRA,ETV4,ETV6,EZH2,FOS,FOSL1,FOSL2,FOXA1,FOXA2,FOXK2,FOXM1,GABPA,GABPB1,GATA2,GATA3,GATA4,GATAD2A,GMEB1,HCFC1,HDAC1,HDAC2,HDAC3,HNF4A,HNF4G,HNRNPH1,HNRNPL,HNRNPLL,IKZF1,IKZF2,IRF1,IR…
TF	Factor: Sp2; motif: GGSNNGGGGGCGGGGCCNGNGS	TF:M09658	2.28825e-08	7.6405	5264	307	137	19728	AFF1,AGO2,ARID2,ARNT,ASH1L,ATF2,ATF7,BACH1,BCL11A,BCL3,BCOR,BMI1,CBFB,CBX2,CC2D1A,CDC5L,CEBPB,CHD4,CHD7,CREB1,CREM,CTBP1,E2F1,E2F8,E4F1,EBF1,EHMT2,ELF4,EP300,EP400,ESR1,ESRRA,ETV4,ETV6,EZH2,FOS,FOSL1,FOSL2,FOXK2,FUS,GATA1,GATA4,GATAD2A,GATAD2B,GMEB1,HCFC1,HDAC1,HNRNPH1,HNRNPK,IKZF1,IKZF2,IRF1,IRF4,JUND,KAT8,KDM1A,KDM5B,KLF16,KLF5,LCORL,LEF1,MAFF,MAFK,MAX,MEF2A,MEIS2,MLLT1,MNT,MXI1,MYBL2,NEUROD1,N…
TF	Factor: ZF5; motif: GGSGCGCGS; match class: 1	TF:M10438_1	2.36011e-08	7.62707	14877	307	278	19728	AFF1,AGO1,AGO2,ARID1B,ARID2,ARID3A,ARNT,ASH1L,ASH2L,ATF2,ATF4,ATF7,ATM,BACH1,BCL11A,BCL3,BCOR,BHLHE40,BMI1,BRCA1,BRD9,CBFA2T3,CBFB,CBX1,CBX2,CBX3,CBX5,CC2D1A,CCAR2,CDC5L,CEBPB,CHAMP1,CHD4,CHD7,CLOCK,CREB1,CREB3L1,CREM,CTBP1,CTCF,CUX1,DACH1,DPF2,E2F1,E2F4,E2F6,E2F7,E2F8,E4F1,EBF1,EED,EGR1,EHMT2,ELF4,ELK1,EP300,EP400,ESR1,ESRRA,ETV4,ETV6,EZH2,FIP1L1,FOS,FOSL1,FOSL2,FOXA1,FOXA2,FOXK2,FOXM1,FUS,GABPA…
TF	Factor: EGR; motif: CGCCCCCGCNN; match class: 1	TF:M08878_1	2.76109e-08	7.55892	3225	307	98	19728	AFF1,AGO1,AGO2,BMI1,CBX2,CBX3,CDC5L,CEBPB,CHD4,CHD7,CTBP1,EGR1,EHMT2,ELF4,ELK1,EP300,ESRRA,ETV6,FOSL1,FOXA2,GABPA,GATAD2B,GMEB1,HDAC1,HDAC2,HDAC6,HNRNPLL,IKZF1,IKZF2,JUN,JUND,KLF16,KLF5,LCORL,MAFF,MAFK,MAX,MEF2A,MIER1,MLLT1,MTA1,MYB,NCOA6,NFATC1,NFATC3,NFE2,NFIB,NFIC,NFYA,NR2F2,NR2F6,PBX3,PHF21A,PHF8,PKNOX1,PTBP1,RBM22,RCOR1,RELB,REST,SAFB,SAP30,SIN3A,SIX5,SKI,SKIL,SMARCA4,SMARCC2,SP1,SREBF2,SRSF…
TF	Factor: Sp2; motif: GYCCCGCCYCYNNNN	TF:M07129	3.48763e-08	7.45747	6262	307	154	19728	AFF1,AGO1,ASH1L,ATF2,BACH1,BCL11A,BCL3,BCOR,BHLHE40,CBFB,CBX2,CBX3,CBX5,CDC5L,CEBPB,CHAMP1,CHD4,CHD7,CREB1,CREM,CTBP1,E2F1,E2F8,E4F1,EBF1,EHMT2,ELF4,ELK1,EP300,EP400,ESR1,ESRRA,ETV4,ETV6,EZH2,FIP1L1,FOSL1,FOSL2,FUS,GATA1,GATA4,GATAD2A,GATAD2B,GMEB1,HCFC1,HDAC1,HES1,HNRNPH1,HNRNPK,IKZF1,IKZF2,IRF1,IRF3,IRF4,IRF5,JUN,JUND,KAT8,KDM1A,KDM4A,KDM5B,KLF16,KLF5,MAFF,MAFK,MAX,MBD2,MEF2A,MEIS2,MGA,MLLT1,MN…
TF	Factor: Sp2; motif: NYSGCCCCGCCCCCY	TF:M03567	3.8938e-08	7.40963	7712	307	178	19728	AFF1,AGO1,AGO2,ARNT,ATF2,ATF4,ATM,BACH1,BCL11A,BCL3,BCOR,BHLHE40,BMI1,CBFB,CBX1,CBX2,CBX3,CBX5,CDC5L,CEBPB,CHAMP1,CHD4,CHD7,CREB1,CREM,CTBP1,DACH1,E2F1,E2F8,E4F1,EBF1,EED,EHMT2,ELF4,ELK1,EP300,EP400,ESR1,ESRRA,ETV4,ETV6,EZH2,FIP1L1,FOSL1,FOSL2,FOXA1,FOXA2,FOXK2,FUS,GABPA,GATA3,GATA4,GATAD2A,GATAD2B,GMEB1,HCFC1,HDAC1,HDAC6,HES1,HNF4A,HNRNPH1,HNRNPK,HNRNPLL,IKZF1,IKZF2,IRF1,IRF3,IRF4,IRF5,JUND,KAT8…
TF	Factor: SP1; motif: GGGGYGGGGNS	TF:M01303	4.02714e-08	7.395	7901	307	181	19728	AFF1,AGO1,AGO2,ARID2,ARNT,BACH1,BCL11A,BCL3,BCOR,BHLHE40,BMI1,BRCA1,BRD4,CBFA2T3,CBFB,CBX2,CBX5,CC2D1A,CDC5L,CEBPB,CHAMP1,CHD4,CHD7,CREB1,CREM,CTBP1,DACH1,DPF2,E2F1,E2F8,E4F1,EBF1,EED,EGR1,EHMT2,ELF4,ELK1,EP300,EP400,ESR1,ESRRA,ETV4,ETV6,EZH2,FIP1L1,FOSL1,FOSL2,FOXA2,FOXK2,FUS,GATA3,GATA4,GATAD2A,GATAD2B,GMEB1,HCFC1,HDAC1,HDAC3,HDAC6,HES1,HNRNPH1,HNRNPLL,IKZF1,IKZF2,IRF1,IRF2,IRF3,IRF4,IRF5,JUND,…
TF	Factor: MAZ; motif: GGGMGGGGSSGGGGGGGGGGGG	TF:M09636	4.10238e-08	7.38696	16247	307	292	19728	AFF1,AGO1,AGO2,ARID2,ARID3A,ARNT,ASH1L,ASH2L,ATF2,ATF4,ATF7,ATM,BACH1,BCL11A,BCL3,BCOR,BHLHE40,BMI1,BRCA1,BRD4,BRD9,CBFA2T2,CBFA2T3,CBFB,CBX1,CBX2,CBX3,CBX5,CC2D1A,CCAR2,CDC5L,CEBPB,CHAMP1,CHD1,CHD4,CHD7,CLOCK,CREB1,CREB3L1,CREM,CTBP1,CUX1,DACH1,DPF2,E2F1,E2F4,E2F6,E2F7,E2F8,E4F1,EBF1,EED,EGR1,EHMT2,ELF4,ELK1,EP300,EP400,ESR1,ESRRA,ETV4,ETV6,EZH2,FIP1L1,FOS,FOSL1,FOSL2,FOXA1,FOXA2,FOXK2,FOXM1,FUS…
TF	Factor: Egr-1; motif: GCGGGGGCGG; match class: 1	TF:M01873_1	4.81076e-08	7.31779	2674	307	86	19728	AFF1,AGO2,BACH1,BMI1,CBFB,CBX2,CBX3,CDC5L,CEBPB,CHD4,CHD7,CTBP1,EGR1,EHMT2,ELK1,EP300,ETV6,EZH2,FOSL2,GABPA,GATAD2A,GATAD2B,GMEB1,HCFC1,HDAC1,HDAC6,HNRNPLL,IKZF1,JUND,KLF16,LCORL,MAFF,MAX,MEF2A,MIER1,MLLT1,MTA1,MYB,NCOA6,NFATC1,NFATC3,NFE2,NFIB,NFIC,NFXL1,NFYA,NR2F2,NR2F6,PBX3,PCBP1,PHF21A,PHF8,PKNOX1,RCOR1,RELB,SAFB,SIX5,SKI,SKIL,SMARCA4,SP1,SREBF2,STAT1,TAL1,TBL1XR1,TCF12,TCF7,TCF7L2,TRIM24,TRI…
TF	Factor: MAZ; motif: NKGGGAGGGGRGGR; match class: 1	TF:M02023_1	5.41289e-08	7.26657	3114	307	95	19728	AGO2,ASH1L,ATF2,BCL11A,BCL3,BCOR,BHLHE40,BMI1,CBFB,CBX2,CBX3,CDC5L,CHAMP1,CHD1,CHD4,CTBP1,DACH1,E2F8,ELK1,ESRRA,ETV4,ETV6,EZH2,FOXA2,GATA2,GATA3,GATAD2B,GMEB1,HNRNPH1,HNRNPK,IRF4,KAT8,KDM5A,KDM5B,KLF16,KLF5,LCORL,MAFK,MAX,MCM5,MEIS2,MLLT1,MTA1,MXI1,MYB,MYBL2,NCOA6,NFATC1,NFATC3,NFE2L2,NFIB,NFIC,NFYB,NR2F6,PCBP1,PHF21A,PKNOX1,POLR2A,PRDM10,PTBP1,RAD21,RBFOX2,RCOR1,RXRA,SAP30,SKIL,SMARCA4,SP1,SRSF7…
TF	Factor: E2F-4; motif: NGGCGGGAARN; match class: 1	TF:M07084_1	5.55988e-08	7.25493	5437	307	139	19728	AGO1,AGO2,ARID2,ASH2L,ATF7,BRCA1,BRD9,CBFA2T3,CBX1,CBX2,CBX3,CBX5,CCAR2,CHAMP1,CHD7,CLOCK,CREM,CTBP1,E2F6,E2F7,E2F8,EED,EHMT2,ELF4,ELK1,EP300,EP400,ESRRA,ETV4,EZH2,FOS,FOSL2,FOXA1,FOXA2,FOXK2,FUS,GABPA,GABPB1,GATA1,GATA3,GATAD2A,GMEB1,HCFC1,HDAC2,HDAC6,HES1,HNRNPH1,HNRNPK,HNRNPL,HNRNPLL,IRF1,IRF2,IRF3,IRF4,IRF5,JUN,KLF16,KLF5,LCORL,LEF1,MAFK,MBD2,MCM3,MEIS2,MIER1,MITF,MLLT1,MTA2,MTA3,MXI1,MYB,MYB…
TF	Factor: ZF5; motif: GSGCGCGR; match class: 1	TF:M00716_1	7.20861e-08	7.14215	14108	307	268	19728	AFF1,AGO1,AGO2,ARID1B,ARID2,ARNT,ASH1L,ASH2L,ATF2,ATF4,ATF7,ATM,BACH1,BCL11A,BCL3,BCOR,BHLHE40,BMI1,BRCA1,BRD4,BRD9,CBFB,CBX1,CBX2,CBX3,CBX5,CC2D1A,CCAR2,CDC5L,CEBPB,CHAMP1,CHD4,CHD7,CLOCK,CREB1,CREB3L1,CREM,CTBP1,CTCF,CUX1,DACH1,DPF2,E2F1,E2F4,E2F6,E2F7,E2F8,E4F1,EBF1,EED,EGR1,EHMT2,ELF4,ELK1,EP300,EP400,ESR1,ESRRA,ETV4,ETV6,EZH2,FIP1L1,FOS,FOSL1,FOSL2,FOXA1,FOXA2,FOXK2,FOXM1,FUS,GABPA,GABPB1,GA…
TF	Factor: E2F-1; motif: NNNSSCGCSAANN; match class: 1	TF:M07250_1	7.67106e-08	7.11514	5516	307	140	19728	AGO2,ARID2,ASH2L,ATF2,ATF4,ATF7,BACH1,BCOR,CBX2,CBX3,CBX5,CEBPB,CHAMP1,CHD7,CLOCK,CTBP1,DACH1,E2F1,E2F6,E2F7,E2F8,EBF1,ELF4,EP400,ETV4,EZH2,FIP1L1,FOSL2,FOXA1,FOXM1,FUS,GATA3,GATAD2B,GMEB1,HCFC1,HDAC2,HDAC6,HMBOX1,HNRNPH1,HNRNPK,HNRNPLL,IKZF1,IKZF2,IRF1,IRF2,IRF4,JUN,JUNB,JUND,KDM1A,KDM5A,KLF16,KLF5,LCORL,MAFK,MAX,MCM2,MCM3,MCM5,MEF2A,MEF2B,MEIS2,MGA,MLLT1,MNT,MTA2,MYB,MYBL2,MYNN,NCOA1,NCOA6,NEUR…
TF	Factor: Osx; motif: CCNCCCCCNNN; match class: 1	TF:M07329_1	7.80628e-08	7.10756	2510	307	82	19728	AGO2,BCL11A,BMI1,CBX2,CBX3,CC2D1A,CEBPB,CHD4,CHD7,CREB1,CREM,CTBP1,E2F4,E2F8,EHMT2,ELK1,EP300,FOXA1,GATA3,GMEB1,HCFC1,HDAC1,HDAC3,HNRNPK,HNRNPLL,IKZF1,IRF5,JUN,JUND,KAT8,KDM5A,KLF16,MAFF,MBD2,MEF2A,MEIS2,MIER1,MLLT1,MNT,MTA1,NCOA1,NCOA3,NFATC1,NFATC3,NFIB,NFIC,NR2F6,PBX3,PHF21A,PHF8,PKNOX1,PTBP1,RAD21,RCOR1,RELB,REST,RFX1,SAP30,SIN3A,SIN3B,SIX5,SKIL,SMC3,SP1,TCF7,TCF7L2,TEAD4,TRIM24,TRIM28,UBTF,U…
TF	Factor: BEN; motif: CAGCGRNV; match class: 1	TF:M01240_1	8.22409e-08	7.08491	13232	307	257	19728	AFF1,AGO1,AGO2,ARID1B,ARID2,ASH1L,ASH2L,ATF3,ATF4,ATF7,ATM,BACH1,BATF,BCL11A,BCL3,BCOR,BHLHE40,BMI1,BRCA1,BRD4,BRD9,CBFB,CBX1,CBX2,CBX3,CBX5,CC2D1A,CCAR2,CDC5L,CEBPB,CHAMP1,CHD4,CHD7,CLOCK,CREB1,CREB3L1,CREM,CTBP1,CUX1,DACH1,DPF2,E2F1,E2F6,E2F7,E2F8,E4F1,EBF1,EED,EGR1,EHMT2,ELF4,ELK1,EP300,EP400,ESR1,ESRRA,ETV4,ETV6,EZH2,FIP1L1,FOS,FOSL1,FOSL2,FOXA1,FOXA2,FOXK2,FUS,GABPA,GABPB1,GATA2,GATA3,GATA4,…
TF	Factor: GCMa:Erg; motif: ATGCGGGCGGAARKG; match class: 1	TF:M08487_1	9.03917e-08	7.04387	8791	307	194	19728	AFF1,AGO2,ARID2,ARID3A,ARNT,ASH1L,ASH2L,ATF2,ATF4,ATF7,BACH1,BCL11A,BCL3,BCOR,BHLHE40,BMI1,BRCA1,BRD9,CBFB,CBX2,CBX3,CBX5,CCAR2,CEBPB,CHAMP1,CHD4,CHD7,CREB1,CREM,CTBP1,CUX1,DACH1,E2F1,E2F7,E2F8,EBF1,EED,EGR1,ELF4,ELK1,EP300,EP400,ESRRA,ETV4,ETV6,EZH2,FOS,FOSL2,FOXA1,FOXA2,FOXK2,FUS,GABPA,GABPB1,GATA3,GATAD2B,GMEB1,HCFC1,HDAC1,HDAC2,HDAC3,HES1,HNF4G,HNRNPH1,HNRNPK,HNRNPL,HNRNPLL,IKZF1,IKZF2,IRF2,I…
TF	Factor: E2F-1:HES-7; motif: GGCRCGTGSYNNWNGGCGCSM; match class: 1	TF:M08525_1	1.21635e-07	6.91494	15273	307	281	19728	AFF1,AGO1,AGO2,ARID1B,ARID2,ARID3A,ARNT,ASH1L,ASH2L,ATF2,ATF4,ATF7,ATM,BACH1,BATF,BCL11A,BCL3,BCOR,BHLHE40,BMI1,BRCA1,BRD9,CBFA2T3,CBFB,CBX1,CBX2,CBX3,CBX5,CC2D1A,CCAR2,CDC5L,CEBPB,CHAMP1,CHD4,CHD7,CLOCK,CREB1,CREB3L1,CREM,CTBP1,CTCF,CUX1,DPF2,E2F1,E2F4,E2F6,E2F7,E2F8,E4F1,EBF1,EED,EGR1,EHMT2,ELF4,ELK1,EP300,EP400,ESR1,ESRRA,ETV4,ETV6,EZH2,FIP1L1,FOS,FOSL1,FOSL2,FOXA1,FOXA2,FOXK2,FOXM1,FUS,GABPA,…
TF	Factor: AP-2alpha; motif: NGCCYSNNGSN; match class: 1	TF:M01857_1	1.3361e-07	6.87416	4615	307	123	19728	AGO2,ARID2,BACH1,BCL11A,BCL3,BMI1,CBFA2T3,CBFB,CBX2,CEBPB,CHAMP1,CHD4,CHD7,CLOCK,CREB1,CREB3L1,CREM,CTBP1,CUX1,E2F1,E2F4,E2F7,E4F1,ELF4,EP300,EP400,ESRRA,ETV6,FOSL1,FOXA1,FOXK2,FUS,GABPA,GATA2,GATAD2B,GMEB1,HCFC1,HDAC1,HDAC3,HNF4G,HNRNPK,IKZF1,IKZF2,IRF4,IRF5,JUNB,JUND,KDM1A,KDM5B,KLF16,LCORL,MAFF,MAFK,MCM5,MLLT1,MNT,MTA1,MTA2,MTA3,MYB,MYBL2,NCOA1,NFATC1,NFIC,NFYA,NFYB,NR2F2,NR2F6,PBX3,PHF20,PHF2…
TF	Factor: E2F-2; motif: GCGCGCGCGYW	TF:M11531	1.34371e-07	6.87169	13273	307	257	19728	AFF1,AGO1,AGO2,ARID1B,ARID2,ARID3A,ASH1L,ASH2L,ATF2,ATF4,ATF7,BACH1,BCL11A,BCL3,BCOR,BHLHE40,BMI1,BRCA1,BRD9,CBFA2T3,CBFB,CBX1,CBX2,CBX3,CBX5,CC2D1A,CCAR2,CDC5L,CEBPB,CHAMP1,CHD4,CHD7,CLOCK,CREB1,CREB3L1,CREM,CTBP1,CTCF,CUX1,DACH1,DPF2,E2F1,E2F4,E2F6,E2F7,E2F8,E4F1,EBF1,EED,EGR1,EHMT2,ELF4,EP300,EP400,ESR1,ESRRA,ETV4,ETV6,EZH2,FIP1L1,FOS,FOSL1,FOSL2,FOXA1,FOXA2,FOXK2,FOXM1,FUS,GABPA,GABPB1,GATA2,…
TF	Factor: AP2; motif: GCCYGSGGSN; match class: 1	TF:M08867_1	1.87538e-07	6.72691	5187	307	133	19728	AGO1,AGO2,ARID2,ATF4,BACH1,BATF,BCL11A,BCL3,BMI1,CBFB,CBX1,CBX2,CEBPB,CHAMP1,CHD4,CHD7,CLOCK,CREB1,CTBP1,CUX1,E2F1,E2F8,E4F1,EED,EHMT2,ELF4,EP300,EP400,ESR1,ESRRA,ETV6,FOS,FOSL1,FOSL2,FOXA1,FOXK2,GATA2,GATAD2A,HCFC1,HDAC3,HNF4G,HNRNPH1,HNRNPK,HNRNPL,HNRNPLL,IKZF1,IRF1,IRF2,IRF4,JUNB,JUND,KLF16,KLF5,L3MBTL2,LCORL,MAFK,MBD2,MEF2A,MEF2B,MNT,MTA1,MTA3,MXI1,MYB,MYBL2,NCOA3,NFATC1,NFATC3,NFIB,NFYA,NFYB…
TF	Factor: BTEB3; motif: BNRNGGGAGGNGT; match class: 1	TF:M01865_1	2.18149e-07	6.66125	4219	307	115	19728	AFF1,AGO2,ARID2,ARNT,ASH1L,ATF2,ATM,BCL11A,BHLHE40,BMI1,BRD9,CBX1,CBX2,CBX3,CCAR2,CHD4,CHD7,CLOCK,CREB3L1,E2F8,EBF1,EED,EGR1,EHMT2,ETV4,ETV6,EZH2,FOS,FOSL1,FOSL2,FOXA1,FOXA2,GATA2,GATA3,GMEB1,HCFC1,HDAC1,HDAC2,HMBOX1,HNF1A,HNF4A,HNRNPK,HNRNPL,IRF2,IRF3,IRF5,JUNB,KDM4A,KLF16,LCORL,LEF1,MCM3,MEF2B,MEIS2,MGA,MIER1,MITF,MLLT1,MNT,MTA1,MTA2,MTA3,MXI1,MYBL2,NFE2L2,NFIC,NFXL1,NFYB,NR2F6,PBX3,PCBP1,PHF21…
TF	Factor: GKLF; motif: NNRRGRRNGNSNNN	TF:M07040	2.44555e-07	6.61162	12707	307	249	19728	AFF1,AGO1,AGO2,ARID2,ARID3A,ARNT,ASH1L,ATF2,ATF4,ATM,BACH1,BCL11A,BCL3,BCOR,BHLHE40,BMI1,BRCA1,BRD4,BRD9,CBFA2T2,CBFA2T3,CBFB,CBX1,CBX2,CBX3,CCAR2,CDC5L,CEBPB,CHAMP1,CHD1,CHD4,CHD7,CLOCK,CREB1,CREB3L1,CREM,CTBP1,DACH1,E2F6,E2F7,E2F8,E4F1,EBF1,EED,EGR1,EHMT2,ELF1,ELF4,ELK1,EP300,EP400,ESRRA,ETV4,ETV6,EZH2,FOS,FOSL1,FOSL2,FOXA1,FOXA2,FOXK2,FOXM1,FUS,GABPB1,GATA1,GATA2,GATA3,GATA4,GATAD2A,GATAD2B,GM…
TF	Factor: AP-2; motif: MKCCCSCNGGCG	TF:M00189	2.76342e-07	6.55855	10622	307	220	19728	AFF1,AGO2,ARID2,ARID3A,ASH1L,ATF2,ATF4,BACH1,BATF,BCL11A,BCL3,BCOR,BHLHE40,BMI1,BRD9,CBFA2T3,CBFB,CBX1,CBX2,CBX3,CC2D1A,CDC5L,CEBPB,CHAMP1,CHD7,CLOCK,CREB1,CREB3L1,CREM,CTBP1,CUX1,E2F1,E2F4,E2F6,E2F7,E2F8,E4F1,EBF1,EED,EGR1,EHMT2,ELF4,ELK1,EP300,ESR1,ESRRA,ETV4,ETV6,EZH2,FIP1L1,FOS,FOSL1,FOSL2,FOXA2,FOXK2,FOXM1,FUS,GABPA,GATA1,GATA2,GATA3,GATA4,GATAD2A,GATAD2B,GMEB1,HCFC1,HDAC2,HDAC3,HDAC6,HES1,H…
TF	Factor: E2F-4; motif: SNGGGCGGGAANN	TF:M09894	3.37872e-07	6.47125	16200	307	290	19728	AFF1,AGO1,AGO2,ARID1B,ARID2,ARID3A,ARNT,ASH1L,ASH2L,ATF2,ATF4,ATF7,ATM,BACH1,BCL11A,BCL3,BCOR,BHLHE40,BMI1,BRCA1,BRD4,BRD9,CBFA2T3,CBFB,CBX1,CBX2,CBX3,CBX5,CC2D1A,CCAR2,CDC5L,CEBPB,CHAMP1,CHD4,CHD7,CLOCK,CREB1,CREB3L1,CREM,CTBP1,CTCF,CUX1,DACH1,DPF2,E2F1,E2F4,E2F6,E2F7,E2F8,E4F1,EBF1,EED,EGR1,EHMT2,ELF4,ELK1,EP300,EP400,ESR1,ESRRA,ETS1,ETV4,ETV6,EZH2,FIP1L1,FOS,FOSL1,FOSL2,FOXA1,FOXA2,FOXK2,FOXM1…
TF	Factor: CPBP; motif: GNNRGGGHGGGGNNGGGRN	TF:M09973	3.70966e-07	6.43067	10856	307	223	19728	AFF1,AGO1,AGO2,ARID2,ARID3A,ARNT,ASH1L,ATF2,ATF4,ATM,BACH1,BCL11A,BCL3,BCOR,BHLHE40,BMI1,BRD9,CBFA2T3,CBFB,CBX1,CBX2,CBX3,CDC5L,CEBPB,CHAMP1,CHD1,CHD4,CHD7,CLOCK,CREM,CTBP1,DACH1,DPF2,E2F1,E2F7,E2F8,EBF1,EHMT2,ELF4,ELK1,EP300,EP400,ESRRA,ETV4,ETV6,EZH2,FIP1L1,FOSL1,FOSL2,FOXA1,FOXA2,FOXK2,FOXM1,FUS,GATA1,GATA2,GATA3,GATA4,GATAD2A,GATAD2B,GMEB1,HCFC1,HDAC1,HDAC3,HDAC6,HES1,HMBOX1,HNF1A,HNF4A,HNF4G…
TF	Factor: sp4; motif: NNNGCYCCGCCCCCY; match class: 1	TF:M10530_1	3.74952e-07	6.42602	3782	307	106	19728	AFF1,AGO1,ATF2,BACH1,CBX1,CBX2,CBX3,CDC5L,CEBPB,CHAMP1,CHD4,CREM,CTBP1,E2F1,E2F8,EBF1,EHMT2,ELK1,EP300,EP400,ESRRA,ETV4,ETV6,EZH2,FUS,GATA4,GMEB1,HCFC1,HDAC3,HDAC6,HNRNPH1,HNRNPK,HNRNPL,IKZF2,IRF1,IRF4,IRF5,JUND,KAT8,KDM1A,KDM5B,KLF16,KLF5,MAFF,MAFK,MAX,MEF2A,MLLT1,MNT,MTA2,MYBL2,NCOA1,NCOA6,NFATC1,NFATC3,NFE2,NFIB,NFRKB,NFYB,NR2F2,NR2F6,PBX3,PHF20,PKNOX1,POLR2A,POLR2G,PTBP1,PYGO2,RBM25,RCOR1,REL…
TF	Factor: ctcf; motif: CCRSCAGGGGGCGCN	TF:M10426	3.9436e-07	6.40411	9306	307	200	19728	AFF1,AGO1,AGO2,ARID2,ARID3A,ASH1L,ATF2,ATF4,ATM,BACH1,BCL3,BMI1,BRCA1,BRD4,BRD9,CBFB,CBX1,CBX2,CBX3,CBX5,CCAR2,CEBPB,CHD4,CHD7,CLOCK,CREB1,CREB3L1,CREM,CTBP1,CTCF,CUX1,E2F1,E2F4,E2F7,E4F1,EBF1,ELF4,ELK1,EP300,EP400,ESR1,ESRRA,ETV6,EZH2,FOSL1,FOSL2,FOXA1,FOXA2,FOXK2,FUS,GATA2,GATA3,GATAD2A,GATAD2B,GMEB1,HCFC1,HDAC2,HES1,HMBOX1,HNF1A,HNF4G,HNRNPH1,HNRNPK,HNRNPL,HNRNPLL,IKZF1,IKZF2,IRF1,IRF5,JUN,JUN…
TF	Factor: IRX-1; motif: NACRYNNNNNNNNRYGNN	TF:M11018	4.96927e-07	6.30371	16958	307	297	19728	AFF1,AGO1,AGO2,ARID1B,ARID2,ARID3A,ARNT,ASH1L,ASH2L,ATF2,ATF4,ATF7,ATM,BACH1,BATF,BCL11A,BCL3,BCOR,BHLHE40,BMI1,BRCA1,BRD9,CBFA2T2,CBFA2T3,CBFB,CBX1,CBX2,CBX3,CBX5,CC2D1A,CCAR2,CDC5L,CEBPB,CHAMP1,CHD1,CHD4,CHD7,CLOCK,CREB1,CREB3L1,CREM,CTBP1,CTCF,CUX1,DACH1,DPF2,E2F1,E2F4,E2F6,E2F7,E2F8,E4F1,EBF1,EED,EGR1,EHMT2,ELF4,ELK1,EP300,EP400,ESR1,ESRRA,ETV4,ETV6,EZH2,FIP1L1,FOS,FOSL1,FOSL2,FOXA1,FOXA2,FOX…
TF	Factor: E2F-1; motif: WWTGGCGCCAAA; match class: 1	TF:M04515_1	5.21325e-07	6.28289	12175	307	241	19728	AFF1,AGO1,AGO2,ARID2,ARID3A,ARNT,ASH1L,ATF2,ATM,BACH1,BCL11A,BCL3,BCOR,BMI1,BRCA1,BRD9,CBFB,CBX1,CBX2,CBX3,CBX5,CC2D1A,CCAR2,CEBPB,CHAMP1,CHD4,CHD7,CLOCK,CREB1,CREB3L1,CREM,CTBP1,CTCF,CUX1,DPF2,E2F1,E2F4,E2F6,E2F7,E2F8,E4F1,EBF1,EED,EGR1,EHMT2,ELF4,ELK1,EP300,EP400,ESR1,ESRRA,ETV6,EZH2,FOS,FOSL1,FOSL2,FOXA1,FOXA2,FOXK2,FOXM1,FUS,GABPB1,GATA1,GATA2,GATA3,GATAD2A,GMEB1,HCFC1,HDAC1,HDAC2,HDAC3,HDAC6…
TF	Factor: E2F-4; motif: GCGGGAAANA	TF:M02090	5.89695e-07	6.22937	11966	307	238	19728	AFF1,AGO2,ARID2,ARID3A,ASH1L,ASH2L,ATF2,ATF4,ATF7,ATM,BACH1,BCL11A,BCOR,BHLHE40,BMI1,BRCA1,BRD4,BRD9,CBFA2T3,CBFB,CBX1,CBX2,CBX3,CBX5,CC2D1A,CDC5L,CHD4,CHD7,CLOCK,CREB1,CREM,CTBP1,DACH1,E2F1,E2F4,E2F6,E2F7,E2F8,E4F1,EBF1,EED,EGR1,EHMT2,ELF4,ELK1,EP300,EP400,ESR1,ESRRA,ETV4,ETV6,EZH2,FIP1L1,FOSL1,FOSL2,FOXA1,FOXA2,FOXK2,FOXM1,FUS,GABPA,GABPB1,GATA1,GATA4,GATAD2A,GATAD2B,GMEB1,HCFC1,HDAC1,HDAC2,HDA…
TF	Factor: DP-1; motif: NRNNGGCGGGAANN	TF:M10098	6.08656e-07	6.21563	7016	307	163	19728	AFF1,AGO2,ATF2,ATF4,ATF7,ATM,BACH1,BHLHE40,BRCA1,BRD4,BRD9,CBFA2T3,CBFB,CBX1,CBX2,CBX3,CBX5,CC2D1A,CCAR2,CDC5L,CHD7,CLOCK,CREB1,CREB3L1,CREM,CTBP1,E2F6,E2F7,E2F8,E4F1,EED,EHMT2,ELF4,ELK1,EP300,EP400,ESR1,ESRRA,EZH2,FOS,FOSL1,FOSL2,FOXA1,FOXA2,FOXK2,FUS,GABPA,GABPB1,GATA1,GATA3,GATAD2A,GMEB1,HCFC1,HDAC1,HDAC2,HDAC6,HMBOX1,HNRNPK,HNRNPL,HNRNPLL,IRF1,IRF3,IRF4,IRF5,JUN,JUND,KLF16,KLF5,LCORL,LEF1,MAF…
TF	Factor: E2F-4; motif: NTTTCSCGCC	TF:M07380	6.86046e-07	6.16365	13025	307	252	19728	AFF1,AGO1,AGO2,ARID2,ARID3A,ASH1L,ASH2L,ATF2,ATF4,ATF7,ATM,BACH1,BATF,BCL11A,BCL3,BHLHE40,BMI1,BRCA1,BRD4,BRD9,CBFA2T3,CBFB,CBX1,CBX2,CBX3,CBX5,CC2D1A,CCAR2,CDC5L,CEBPB,CHAMP1,CHD4,CHD7,CLOCK,CREB1,CREB3L1,CREM,CTBP1,CTCF,DPF2,E2F4,E2F6,E2F7,E2F8,E4F1,EBF1,EED,EGR1,EHMT2,ELF4,ELK1,EP300,EP400,ESR1,ESRRA,ETV4,EZH2,FIP1L1,FOS,FOSL2,FOXA1,FOXA2,FOXK2,FOXM1,FUS,GABPA,GABPB1,GATA1,GATA2,GATA3,GATAD2A,…
TF	Factor: Zbtb37; motif: NYACCGCRNTCACCGCR	TF:M12345	6.96651e-07	6.15698	5507	307	137	19728	AFF1,AGO2,ARID2,ARNT,ASH1L,ASH2L,ATF2,BACH1,BCOR,BHLHE40,CBFB,CBX1,CBX3,CCAR2,CEBPB,CHD7,CREB1,CREB3L1,CREM,CUX1,DACH1,E2F7,E4F1,EGR1,EHMT2,ELK1,EP300,EP400,ESR1,ETV6,EZH2,FOSL2,FOXA1,FOXA2,FOXK2,FOXM1,FUS,GATAD2B,GMEB1,HCFC1,HDAC1,HDAC2,HNF4G,HNRNPK,HNRNPL,HNRNPLL,IKZF1,IKZF2,IRF1,IRF2,JUNB,KAT8,KDM1A,KDM4A,KLF16,LCORL,MAFK,MBD2,MCM5,MLLT1,MTA3,MXI1,MYB,MYC,NCOA1,NFATC1,NFATC3,NFE2L2,NR2F1,NR2F6…
TF	Factor: E2F-1; motif: WWTGGCGCCAAA	TF:M04515	7.0298e-07	6.15306	13336	307	256	19728	AFF1,AGO1,AGO2,ARID2,ARID3A,ARNT,ASH1L,ASH2L,ATF2,ATF4,ATM,BACH1,BATF,BCL11A,BCL3,BCOR,BHLHE40,BMI1,BRCA1,BRD9,CBFB,CBX1,CBX2,CBX3,CBX5,CC2D1A,CCAR2,CEBPB,CHAMP1,CHD4,CHD7,CLOCK,CREB1,CREB3L1,CREM,CTBP1,CTCF,CUX1,DPF2,E2F1,E2F4,E2F6,E2F7,E2F8,E4F1,EBF1,EED,EGR1,EHMT2,ELF4,ELK1,EP300,EP400,ESR1,ESRRA,ETV6,EZH2,FIP1L1,FOS,FOSL1,FOSL2,FOXA1,FOXA2,FOXK2,FOXM1,FUS,GABPB1,GATA1,GATA2,GATA3,GATAD2A,GATA…
TF	Factor: Egr-1; motif: CCGCCCMCG	TF:M04797	7.16415e-07	6.14484	5116	307	130	19728	AGO1,AGO2,ARID3A,BACH1,BCL3,BCOR,BMI1,CBFB,CBX2,CBX3,CEBPB,CHD7,CREB1,CREM,CTBP1,CUX1,E2F1,E2F4,E2F8,EBF1,EGR1,EHMT2,ELF4,ELK1,EP300,EP400,ESRRA,ETV6,EZH2,FOSL2,FOXA1,FOXA2,FOXK2,FOXM1,GABPA,GATA2,GATAD2A,GATAD2B,HCFC1,HDAC1,HNRNPLL,IKZF1,IKZF2,IRF1,IRF5,JUN,JUNB,JUND,KDM1A,KDM5B,KLF16,KLF5,LCORL,LEF1,MAFF,MBD2,MCM5,MEF2A,MITF,MLLT1,MNT,MTA1,MTA2,MYB,NFATC1,NFATC3,NFE2,NFE2L2,NFYA,NFYB,NR2C1,NR2F…
TF	Factor: Sp1; motif: RGGGMGGRGSNGGGG; match class: 1	TF:M10529_1	7.29395e-07	6.13704	2817	307	86	19728	AFF1,AGO1,AGO2,ARID2,ASH1L,BACH1,BCL11A,BCL3,BHLHE40,BMI1,CBX2,CBX3,CC2D1A,CHD4,CLOCK,DACH1,EHMT2,ELF4,ESRRA,EZH2,FOXA2,GABPA,GATAD2B,GMEB1,HMBOX1,HNF4A,HNF4G,HNRNPK,IRF2,JUND,KDM5A,KDM5B,KLF16,KLF5,MAFF,MAFK,MAX,MEIS2,MGA,MNT,MTA3,MYBL2,NFATC1,NFATC3,NFIB,NFIC,NR2F6,PBX3,PHF21A,PKNOX1,PTBP1,RAD21,RBFOX2,RFX1,SIN3B,SIX5,SKI,SKIL,SMARCC2,SMC3,TAL1,TBL1XR1,TCF7,TCF7L2,TFAP4,TRIM24,USF2,WRNIP1,ZBED1…
TF	Factor: Sp1; motif: NGGGGGCGGGGCCNGGGGGGGG; match class: 1	TF:M10071_1	7.59098e-07	6.1197	4625	307	121	19728	AFF1,AGO1,AGO2,ARID2,ARNT,ATF2,BACH1,BCL11A,BCL3,BCOR,BHLHE40,BRD9,CBFB,CBX2,CBX3,CDC5L,CEBPB,CHAMP1,CHD4,CREB1,CREM,CTBP1,E2F1,E2F7,E2F8,E4F1,EHMT2,ELF4,EP300,EP400,ESRRA,ETV4,ETV6,EZH2,FOXA2,FOXK2,GABPA,GATA4,GATAD2B,HCFC1,HDAC1,HDAC6,HNRNPH1,IKZF1,IKZF2,IRF1,IRF4,IRF5,JUND,KAT8,KDM1A,KLF16,KLF5,MAFF,MAFK,MAX,MBD2,MEF2A,MLLT1,MNT,MTA1,MTA2,MYBL2,NCOA1,NCOA6,NEUROD1,NFATC1,NFATC3,NFE2,NFE2L2,NFI…
TF	Factor: AP-2alpha; motif: NGCCYSNNGSN	TF:M01857	8.65088e-07	6.06294	9178	307	197	19728	AFF1,AGO1,AGO2,ARID2,ARNT,ASH2L,ATF4,BACH1,BCL11A,BCL3,BCOR,BMI1,CBFA2T3,CBFB,CBX2,CBX3,CCAR2,CDC5L,CEBPB,CHAMP1,CHD4,CHD7,CLOCK,CREB1,CREB3L1,CREM,CTBP1,CUX1,E2F1,E2F4,E2F7,E2F8,E4F1,EED,EGR1,EHMT2,ELF4,EP300,EP400,ESRRA,ETV6,EZH2,FIP1L1,FOS,FOSL1,FOSL2,FOXA1,FOXA2,FOXK2,FUS,GABPA,GATA2,GATAD2A,GATAD2B,GMEB1,HCFC1,HDAC1,HDAC3,HDAC6,HES1,HMBOX1,HNF4G,HNRNPK,HNRNPL,IKZF1,IKZF2,IRF1,IRF2,IRF4,IRF5,…
TF	Factor: Foxn2; motif: NNGCGTCNNNNNGACGCNN	TF:M11541	8.74265e-07	6.05836	5752	307	141	19728	AGO2,ASH1L,ATF4,ATM,BACH1,BATF,BCL11A,BCL3,BCOR,BHLHE40,BMI1,CBFB,CBX1,CC2D1A,CCAR2,CEBPB,CHAMP1,CHD4,CHD7,CREM,E2F1,E2F4,E2F7,EBF1,EED,EGR1,EP300,EP400,ESR1,ESRRA,ETV4,EZH2,FIP1L1,FOS,FOSL1,FOXA1,FOXK2,FOXM1,FUS,GABPB1,GATAD2A,GATAD2B,GMEB1,HDAC3,HDAC6,HMBOX1,HNRNPLL,IKZF1,IRF1,IRF2,IRF3,IRF4,JUNB,JUND,KLF16,L3MBTL2,LCORL,LEF1,MAFF,MAFK,MAX,MBD2,MCM5,MEF2A,MEF2B,MEIS2,MTA1,MTA2,MTA3,MXI1,MYB,NCO…
TF	Factor: AP-2; motif: GSCCSCRGGCNRNRNN	TF:M00800	9.8268e-07	6.00759	9124	307	196	19728	AGO2,ARID2,ARID3A,ASH1L,ASH2L,ATF4,BACH1,BCL11A,BCL3,BCOR,BHLHE40,BMI1,BRD4,BRD9,CBFA2T3,CBFB,CBX2,CBX3,CC2D1A,CDC5L,CEBPB,CHAMP1,CHD4,CHD7,CREB1,CREB3L1,CREM,CTBP1,CTCF,DACH1,E2F7,E2F8,E4F1,EBF1,EED,EGR1,EHMT2,ELF4,ELK1,EP300,EP400,ESR1,ESRRA,ETV4,EZH2,FOS,FOSL1,FOSL2,FOXA1,FOXK2,FOXM1,GABPA,GATA1,GATA2,GATA3,GATA4,GATAD2A,GATAD2B,GMEB1,HCFC1,HDAC1,HDAC2,HDAC3,HES1,HNF4G,HNRNPH1,HNRNPK,HNRNPL,HN…
TF	Factor: PLAG1; motif: CCCCCKWNNNGGSCCC	TF:M01973	1.04053e-06	5.98275	6170	307	148	19728	AGO1,AGO2,ARID1B,ARID2,ARID3A,ARNT,ASH1L,ASH2L,ATF4,BCL3,BHLHE40,BMI1,BRD9,CBX1,CBX2,CBX3,CEBPB,CHD7,CREB1,CUX1,E2F1,E2F8,E4F1,EHMT2,ELF4,ELK1,EP300,ESR1,ESRRA,ETV4,ETV6,EZH2,FIP1L1,FOS,FOSL1,FOXA1,FOXA2,FOXK2,FOXM1,FUS,GABPA,GABPB1,GATA1,GATAD2A,GMEB1,HDAC3,HDAC6,HNF1A,HNRNPK,IKZF1,IKZF2,IRF1,IRF2,IRF4,JUNB,JUND,KAT8,KDM4A,KDM5B,KLF16,MAFF,MAFK,MBD2,MCM5,MEF2C,MEIS2,MGA,MIER1,MLLT1,MTA1,MTA2,MTA…
TF	Factor: KLF14; motif: NRCCACRCCCMCN	TF:M12183	1.04785e-06	5.9797	6880	307	160	19728	AFF1,AGO1,ASH1L,ATF4,BACH1,BCL3,BCOR,BHLHE40,BMI1,CBFB,CBX1,CBX2,CBX5,CC2D1A,CDC5L,CEBPB,CHAMP1,CHD4,CHD7,CREB1,CREB3L1,CREM,CTBP1,E2F1,E4F1,EED,EHMT2,ELF4,ELK1,EP300,EP400,ESR1,ESRRA,ETS1,ETV4,ETV6,FIP1L1,FOXM1,FUS,GATA4,GMEB1,HCFC1,HDAC1,HDAC3,HES1,HNRNPK,IKZF1,IKZF2,IRF1,IRF3,IRF4,IRF5,JUN,JUNB,JUND,KAT8,KDM1A,KDM4B,KDM5B,KLF16,KLF5,MAFF,MAFK,MAX,MBD2,MEF2A,MGA,MITF,MLLT1,MNT,MTA1,MTA2,MYBL2,M…
TF	Factor: AP-2alpha; motif: GCCNNNRGS	TF:M00469	1.10999e-06	5.95468	5148	307	130	19728	AFF1,AGO2,ARID1B,ASH2L,ATF7,BCL11A,BCL3,BMI1,CBFB,CBX2,CC2D1A,CCAR2,CDC5L,CHD7,CREB1,CREB3L1,CREM,CTBP1,CUX1,E2F4,E4F1,EGR1,EHMT2,ELF4,EP300,EP400,ETV4,ETV6,FOSL1,FOSL2,FOXA1,FOXK2,FUS,GABPA,GABPB1,GATA2,GATAD2B,HCFC1,HDAC3,HDAC6,HNF4G,HNRNPK,HNRNPL,HNRNPLL,IKZF1,IKZF2,IRF1,JUNB,JUND,KDM5B,KLF16,LCORL,MAFF,MAFK,MBD2,MEF2A,MITF,MLLT1,MTA1,MTA2,MTA3,MYB,MYBL2,MYNN,NCOA1,NCOA3,NFATC1,NFATC3,NFE2,NFI…
TF	Factor: EGR1; motif: NACGCCCACGCANW	TF:M03896	1.31133e-06	5.88229	6130	307	147	19728	AGO1,AGO2,ARID3A,ATF4,BACH1,BCL11A,BCL3,BCOR,BMI1,BRD9,CBFB,CBX1,CBX2,CBX3,CC2D1A,CEBPB,CHAMP1,CHD7,CREB1,CTBP1,E2F1,E2F8,EBF1,EGR1,ELF4,ELK1,EP300,EP400,ESR1,ETV6,EZH2,FOSL1,FOSL2,FOXA1,FOXA2,FOXK2,FOXM1,FUS,GABPA,GATAD2A,GATAD2B,GMEB1,HCFC1,HDAC1,HDAC2,HDAC6,HNRNPK,HNRNPLL,IKZF1,IRF1,IRF5,JUNB,JUND,KLF16,KLF5,LCORL,LEF1,MAFF,MAFK,MEF2A,MEIS2,MGA,MITF,MLLT1,MNT,MTA1,MTA2,MYB,MYBL2,MYNN,NBN,NCOA6…
TF	Factor: SP1; motif: GGGGYGGGGNS; match class: 1	TF:M01303_1	1.51629e-06	5.81922	3509	307	99	19728	AFF1,AGO1,ARID2,ARNT,BACH1,BCL11A,BCL3,BCOR,BHLHE40,CBX2,CDC5L,CEBPB,CHD4,CREM,CTBP1,DACH1,E2F1,E2F8,EED,EHMT2,ELF4,EP300,EP400,ESRRA,ETV4,ETV6,EZH2,FOSL1,FOXA2,GATA4,GATAD2B,GMEB1,HCFC1,HDAC3,HNRNPH1,IKZF1,IRF1,IRF2,IRF4,IRF5,JUND,KAT8,KDM5B,KLF16,KLF5,MAFF,MAFK,MAX,MEF2A,MLLT1,MNT,MTA1,MTA3,MYBL2,NCOA1,NFATC1,NFATC3,NFE2,NFIB,NFIC,NFYA,NFYB,NR2F6,PHF21A,PKNOX1,POLR2A,PRDM10,RAD21,RCOR1,RELB,RFX…
TF	Factor: Churchill; motif: CGGGNN	TF:M00986	1.55569e-06	5.80808	14200	307	266	19728	AFF1,AGO1,AGO2,ARID2,ARID3A,ARNT,ASH1L,ATF2,ATF4,ATF7,BACH1,BCL11A,BCL3,BCOR,BHLHE40,BMI1,BRCA1,BRD9,CBFA2T3,CBFB,CBX1,CBX2,CBX3,CBX5,CC2D1A,CCAR2,CDC5L,CEBPB,CHAMP1,CHD1,CHD4,CHD7,CLOCK,CREB1,CREB3L1,CREM,CTBP1,CUX1,DACH1,DPF2,E2F1,E2F4,E2F7,E2F8,E4F1,EBF1,EED,EGR1,EHMT2,ELF4,ELK1,EP300,EP400,ESR1,ESRRA,ETV4,ETV6,EZH2,FIP1L1,FOS,FOSL1,FOSL2,FOXA1,FOXA2,FOXK2,FOXM1,GABPA,GABPB1,GATA2,GATA3,GATA4,…
TF	Factor: EGR1; motif: NCNCCGCCCCCGCN; match class: 1	TF:M07208_1	1.60434e-06	5.7947	2195	307	72	19728	AFF1,AGO2,BMI1,CBX2,CDC5L,CEBPB,CHAMP1,CHD4,CTBP1,EGR1,EHMT2,ELK1,ESRRA,ETV4,FOXA1,FOXA2,GABPB1,GMEB1,HCFC1,HDAC1,HMBOX1,HNRNPK,IKZF1,JUND,KAT8,KDM1A,KLF16,MAX,MEF2A,MIER1,MTA1,MTA3,NFATC1,NFATC3,NFIB,NFIC,NFYA,NR2F2,NR2F6,PBX3,PHF8,PKNOX1,PTBP1,RB1,RCOR1,RELB,RFX1,SKIL,SMARCC2,SMC3,SP1,SRSF7,SUZ12,TAL1,TCF12,TCF7,TCF7L2,TRIM24,USF2,WRNIP1,YY1,ZBTB2,ZBTB7A,ZEB1,ZEB2,ZMYM3,ZNF217,ZNF24,ZNF444,ZNF5…
TF	Factor: SP1; motif: NRGKGGGCGGGGCN	TF:M09765	1.80436e-06	5.74368	7471	307	169	19728	AFF1,AGO1,ARID2,ARNT,ASH1L,ATF2,ATF4,BACH1,BCL3,BCOR,BHLHE40,BMI1,CBFB,CBX1,CBX2,CBX3,CBX5,CDC5L,CEBPB,CHD4,CHD7,CREB1,CREM,CTBP1,E2F1,E2F8,E4F1,EBF1,EED,EHMT2,ELF4,ELK1,EP300,EP400,ESR1,ESRRA,ETV4,ETV6,EZH2,FIP1L1,FOSL1,FOSL2,FOXK2,FUS,GATA4,GATAD2A,GMEB1,HCFC1,HDAC1,HDAC6,HES1,HNRNPH1,HNRNPK,HNRNPL,IKZF1,IKZF2,IRF1,IRF3,IRF4,IRF5,JUNB,JUND,KAT8,KDM1A,KDM5B,KLF16,KLF5,MAFF,MAFK,MAX,MBD2,MEF2A,ML…
TF	Factor: ZF5; motif: NRNGNGCGCGCWN	TF:M00333	2.46947e-06	5.6074	15075	307	276	19728	AFF1,AGO1,AGO2,ARID1B,ARID2,ARID3A,ASH1L,ASH2L,ATF2,ATF4,ATF7,ATM,BACH1,BATF,BCL11A,BCL3,BCOR,BHLHE40,BMI1,BRCA1,BRD9,CBFA2T3,CBFB,CBX1,CBX2,CBX3,CBX5,CC2D1A,CCAR2,CDC5L,CEBPB,CHAMP1,CHD4,CHD7,CLOCK,CREB1,CREB3L1,CREM,CTBP1,CUX1,DACH1,DPF2,E2F1,E2F4,E2F6,E2F7,E2F8,E4F1,EBF1,EED,EGR1,EHMT2,ELF4,ELK1,EP300,EP400,ESR1,ESRRA,ETV4,ETV6,EZH2,FIP1L1,FOS,FOSL1,FOSL2,FOXA1,FOXA2,FOXK2,FOXM1,FUS,GABPA,GABP…
TF	Factor: E2F-2; motif: GCGCGCGCNCS	TF:M11529	2.95782e-06	5.52903	16268	307	289	19728	AFF1,AGO1,AGO2,ARID1B,ARID2,ARID3A,ARNT,ASH1L,ASH2L,ATF2,ATF4,ATF7,ATM,BACH1,BATF,BCL11A,BCL3,BCOR,BHLHE40,BMI1,BRD4,BRD9,CBFA2T3,CBFB,CBX1,CBX2,CBX3,CBX5,CC2D1A,CCAR2,CDC5L,CEBPB,CHAMP1,CHD4,CHD7,CLOCK,CREB1,CREB3L1,CREM,CTBP1,CUX1,DACH1,DPF2,E2F1,E2F4,E2F6,E2F7,E2F8,E4F1,EBF1,EED,EGR1,EHMT2,ELF4,ELK1,EP300,EP400,ESR1,ESRRA,ETV4,ETV6,EZH2,FIP1L1,FOS,FOSL1,FOSL2,FOXA1,FOXA2,FOXK2,FOXM1,FUS,GABPA,…
TF	Factor: E2F-1; motif: TTGGCGCGRAANNGNM	TF:M00938	3.18213e-06	5.49728	7336	307	166	19728	AGO1,AGO2,ARID2,ARID3A,ATF2,ATF4,ATM,BACH1,BCL3,BCOR,BHLHE40,BRCA1,CBX3,CC2D1A,CCAR2,CDC5L,CEBPB,CHAMP1,CHD7,CREB3L1,CREM,CTCF,DPF2,E2F1,E2F6,E4F1,EED,EGR1,ELF4,EP300,EP400,ESRRA,EZH2,FIP1L1,FOS,FOSL1,FOSL2,FOXA1,FOXA2,FOXK2,FOXM1,GABPA,GABPB1,GATA1,GATA3,GATA4,GATAD2B,GMEB1,HCFC1,HDAC2,HDAC3,HES1,HNF1A,HNF4G,HNRNPK,HNRNPL,IKZF1,IKZF2,IRF1,IRF3,IRF4,JUNB,JUND,KAT8,KDM4A,KLF16,KLF5,L3MBTL2,LCORL,M…
TF	Factor: KLF3; motif: NNNNNNGGGCGGGGCNNGN	TF:M09970	4.25848e-06	5.37075	7730	307	172	19728	AFF1,AGO1,AGO2,ARID3A,ARNT,ATF2,ATF4,BACH1,BCL11A,BCL3,BCOR,BHLHE40,BMI1,BRD9,CBFB,CBX1,CBX2,CBX3,CDC5L,CEBPB,CHAMP1,CHD4,CHD7,CREB1,CREM,CTBP1,DACH1,DPF2,E2F1,E2F7,E2F8,E4F1,EBF1,EED,EHMT2,ELF4,EP300,EP400,ESRRA,ETV4,ETV6,EZH2,FIP1L1,FOSL1,FOSL2,FOXA1,FOXA2,FOXK2,FUS,GATA3,GATA4,GATAD2A,GATAD2B,GMEB1,HCFC1,HDAC1,HDAC6,HNF4A,HNF4G,HNRNPH1,HNRNPK,HNRNPL,IKZF1,IRF1,IRF2,IRF3,IRF4,IRF5,JUND,KAT8,KDM…
TF	Factor: E2F-1; motif: NTTTCGCGCS	TF:M00940	4.82694e-06	5.31633	7803	307	173	19728	AFF1,AGO2,ARID2,ASH2L,ATF2,ATF4,BACH1,BHLHE40,BMI1,BRCA1,CBFA2T3,CBFB,CBX1,CBX3,CC2D1A,CCAR2,CDC5L,CEBPB,CHAMP1,CHD4,CHD7,CLOCK,CTBP1,DACH1,E2F1,E2F7,E2F8,E4F1,EED,EHMT2,ELF4,EP300,EP400,ESRRA,EZH2,FIP1L1,FOXA1,FOXA2,FOXM1,FUS,GATA1,GATAD2A,GMEB1,HCFC1,HDAC2,HNRNPK,HNRNPL,HNRNPLL,IKZF1,IKZF2,IRF3,IRF4,JUN,JUNB,KLF16,KLF5,LCORL,LEF1,MAX,MBD2,MCM2,MCM3,MCM5,MEF2A,MEF2B,MEIS2,MGA,MNT,MTA1,MTA2,MTA3,…
TF	Factor: KLF15; motif: NCCMCGCCCMCN	TF:M12158	4.99222e-06	5.30171	11091	307	223	19728	AFF1,AGO1,ARID2,ARID3A,ARNT,ASH1L,ATF2,ATF4,ATM,BACH1,BCL11A,BCL3,BCOR,BHLHE40,BMI1,BRCA1,BRD9,CBFA2T3,CBFB,CBX1,CBX2,CBX5,CC2D1A,CDC5L,CEBPB,CHAMP1,CHD1,CHD4,CHD7,CLOCK,CREB1,CREB3L1,CREM,CTBP1,DACH1,E2F1,E2F7,E2F8,E4F1,EED,EGR1,EHMT2,ELF4,ELK1,EP300,EP400,ESR1,ESRRA,ETS1,ETV4,ETV6,EZH2,FIP1L1,FOSL1,FOXA1,FOXA2,FOXK2,FOXM1,FUS,GATA1,GATA4,GATAD2A,GATAD2B,GMEB1,HCFC1,HDAC1,HDAC3,HES1,HMBOX1,HNF4A…
TF	Factor: KLF15; motif: NCCMCGCCCMCN; match class: 1	TF:M12158_1	5.0162e-06	5.29963	6005	307	143	19728	AFF1,AGO1,ARID2,ARNT,ASH1L,ATF4,BACH1,BCL3,BCOR,BHLHE40,BMI1,CBFA2T3,CBX1,CBX2,CDC5L,CEBPB,CHD1,CHD4,CHD7,CLOCK,CREB1,CREB3L1,CREM,DACH1,E2F1,E4F1,EHMT2,ELF4,ELK1,EP300,EP400,ESRRA,ETS1,ETV4,ETV6,EZH2,FIP1L1,FOSL1,FOXA1,FOXA2,FOXK2,GMEB1,HCFC1,HDAC3,HES1,HNF4A,IKZF2,IRF1,IRF2,IRF3,IRF4,JUN,JUND,KAT8,KDM4A,KDM5A,KDM5B,KLF16,KLF5,MAFF,MAFK,MAX,MBD2,MEF2A,MEIS2,MGA,MIER1,MLLT1,MNT,MTA1,MTA2,MTA3,NAN…
TF	Factor: Foxn2; motif: NNGCGTCNNNNNGACGCNN; match class: 1	TF:M11541_1	5.41525e-06	5.26638	5494	307	134	19728	AGO2,ASH1L,ATF4,ATM,BACH1,BATF,BCL11A,BCL3,BCOR,BHLHE40,BMI1,CBFB,CBX1,CC2D1A,CCAR2,CEBPB,CHAMP1,CHD4,CHD7,E2F1,E2F4,E2F7,EBF1,EGR1,EP300,EP400,ESR1,ESRRA,ETV4,EZH2,FIP1L1,FOS,FOSL1,FOXA1,FOXK2,FOXM1,FUS,GABPB1,GATAD2A,GATAD2B,GMEB1,HDAC3,HDAC6,HMBOX1,HNRNPLL,IKZF1,IRF1,IRF2,IRF3,IRF4,JUNB,JUND,KLF16,L3MBTL2,LCORL,LEF1,MAFF,MAFK,MAX,MBD2,MCM5,MEF2A,MEF2B,MEIS2,MTA1,MTA2,MTA3,MXI1,MYB,NCOA1,NCOA3,…
TF	Factor: FKLF; motif: BGGGNGGVMD; match class: 1	TF:M01837_1	5.79853e-06	5.23668	1413	307	53	19728	AGO2,ASH1L,ASH2L,BCL11A,BHLHE40,BMI1,CBFA2T3,CBFB,CDC5L,CEBPB,EP300,ESRRA,ETV4,EZH2,FOXA2,GATAD2B,GMEB1,HNF4A,IKZF2,IRF1,IRF4,JUND,KAT8,KLF16,LEF1,MAFF,MAFK,MAX,MTA1,NFIC,NR2F6,PCBP1,PHF21A,REST,RFX1,RNF2,SMARCA4,SMARCB1,SP1,TAL1,TBL1XR1,TCF7L2,TEAD4,UBTF,USF2,YY1,ZBED1,ZBTB7A,ZFX,ZMYM3,ZNF217,ZNF687,ZSCAN29
TF	Factor: Sp2; motif: GGGGCGGGG; match class: 1	TF:M10435_1	6.28957e-06	5.20138	3497	307	97	19728	AFF1,AGO1,AGO2,ARNT,BACH1,BCL11A,CBX2,CDC5L,CEBPB,CHD4,CREM,CTBP1,E2F1,E2F8,EHMT2,ELF4,ELK1,EP300,EP400,ESRRA,ETV4,ETV6,EZH2,FIP1L1,FOXA2,FUS,GATA3,GATA4,GMEB1,HCFC1,HNRNPH1,HNRNPK,IKZF1,IRF1,IRF3,IRF4,IRF5,JUND,KAT8,KDM5B,KLF16,KLF5,MAFF,MAFK,MAX,MEF2A,MLLT1,MNT,MTA1,MTA2,MYBL2,NCOA1,NCOA6,NFATC1,NFATC3,NFE2,NFIB,NFIC,NFYA,NFYB,NR2F6,PHF20,PKNOX1,POLR2A,POLR2G,RCOR1,RELB,RFX1,SIN3B,SIRT6,SIX5,SK…
TF	Factor: Sp1; motif: GGGGCGGGGC; match class: 1	TF:M07063_1	6.28957e-06	5.20138	3497	307	97	19728	AFF1,AGO1,AGO2,ARNT,BACH1,BCL11A,CBX2,CDC5L,CEBPB,CHD4,CREM,CTBP1,E2F1,E2F8,EHMT2,ELF4,ELK1,EP300,EP400,ESRRA,ETV4,ETV6,EZH2,FIP1L1,FOXA2,FUS,GATA3,GATA4,GMEB1,HCFC1,HNRNPH1,HNRNPK,IKZF1,IRF1,IRF3,IRF4,IRF5,JUND,KAT8,KDM5B,KLF16,KLF5,MAFF,MAFK,MAX,MEF2A,MLLT1,MNT,MTA1,MTA2,MYBL2,NCOA1,NCOA6,NFATC1,NFATC3,NFE2,NFIB,NFIC,NFYA,NFYB,NR2F6,PHF20,PKNOX1,POLR2A,POLR2G,RCOR1,RELB,RFX1,SIN3B,SIRT6,SIX5,SK…
TF	Factor: Zfp281; motif: TGGGGGAGGGG	TF:M01597	7.35751e-06	5.13327	1016	307	43	19728	AGO1,ASH1L,BHLHE40,CBX1,CBX3,CHD4,CREM,E2F8,ETV4,FOS,FOXA1,GATA2,GATA4,HDAC1,HDAC2,HNRNPH1,HNRNPK,HNRNPL,KDM4A,KLF16,MCM3,MGA,MLLT1,MYBL2,NFRKB,PKNOX1,POLR2A,RBM25,REST,RFX1,SKIL,SMARCC2,SMC3,SUZ12,TCF7L2,UBTF,USF1,ZBTB2,ZBTB7B,ZEB1,ZNF24,ZNF444,ZNF687
TF	Factor: BTEB3; motif: BNRNGGGAGGNGT	TF:M01865	7.51588e-06	5.12402	9902	307	205	19728	AFF1,AGO2,ARID1B,ARID2,ARNT,ASH1L,ATF2,ATF4,ATM,BACH1,BATF,BCL11A,BCOR,BHLHE40,BMI1,BRCA1,BRD9,CBX1,CBX2,CBX3,CBX5,CC2D1A,CCAR2,CDC5L,CEBPB,CHAMP1,CHD1,CHD4,CHD7,CLOCK,CREB3L1,CREM,CTBP1,CUX1,E2F1,E2F8,EBF1,EED,EGR1,EHMT2,ESRRA,ETV4,ETV6,EZH2,FOS,FOSL1,FOSL2,FOXA1,FOXA2,FOXK2,FUS,GATA2,GATA3,GATAD2A,GATAD2B,GMEB1,HCFC1,HDAC1,HDAC2,HDAC6,HES1,HMBOX1,HNF1A,HNF4A,HNF4G,HNRNPH1,HNRNPK,HNRNPL,IKZF1,IR…
TF	Factor: E2F-3:HES-7; motif: NNNSGCGCSNNNNNCRCGYGNN; match class: 1	TF:M08526_1	7.60532e-06	5.11888	15000	307	274	19728	AFF1,AGO1,AGO2,ARID2,ARID3A,ARNT,ASH1L,ASH2L,ATF2,ATF4,ATF7,ATM,BACH1,BCL11A,BCL3,BCOR,BHLHE40,BMI1,BRCA1,BRD4,BRD9,CBFA2T3,CBFB,CBX1,CBX2,CBX3,CBX5,CC2D1A,CCAR2,CDC5L,CEBPB,CHAMP1,CHD4,CHD7,CLOCK,CREB1,CREB3L1,CREM,CTBP1,CUX1,DACH1,DPF2,E2F1,E2F4,E2F6,E2F7,E2F8,E4F1,EBF1,EED,EGR1,EHMT2,ELF4,ELK1,EP300,EP400,ESR1,ESRRA,ETV4,ETV6,EZH2,FIP1L1,FOS,FOSL1,FOSL2,FOXA1,FOXA2,FOXK2,FOXM1,FUS,GABPA,GABPB1…
TF	Factor: CNOT3; motif: GGCCGCGSSS	TF:M01253	7.69454e-06	5.11382	3928	307	105	19728	AFF1,AGO2,ARID2,ATF4,BACH1,BCL11A,BMI1,BRD9,CBFA2T3,CBFB,CBX2,CBX3,CC2D1A,CEBPB,CHD7,CREB1,CREB3L1,CTBP1,CUX1,E2F1,E4F1,EHMT2,ELF4,ESRRA,ETV6,FOSL2,FOXA1,FOXK2,GATA2,GATA4,GATAD2A,GMEB1,HCFC1,HDAC6,HNF4G,HNRNPH1,HNRNPLL,IKZF1,IRF2,JUND,KDM1A,KLF16,KLF5,MAFF,MAFK,MCM5,MEF2A,MGA,MIER1,MLLT1,MTA1,MYBL2,NCOA1,NCOA3,NCOA6,NEUROD1,NFATC3,NFE2L2,NFYB,NR2F2,NR2F6,NUFIP1,PAX5,PBX3,PCBP1,PHB2,PHF21A,PKNOX1…
TF	Factor: Kaiso; motif: GNTCTCGCGAGRNNNNGGN	TF:M09632	7.7516e-06	5.11061	3003	307	87	19728	AFF1,AGO1,AGO2,ARNT,ASH1L,ASH2L,ATF2,ATF4,ATF7,BCL11A,BHLHE40,CBFB,CDC5L,CHD7,CTBP1,DACH1,DPF2,E2F6,E4F1,EGR1,EP400,ESRRA,EZH2,FOSL1,FOXA2,FOXK2,FUS,GATA3,GATAD2A,HCFC1,HDAC2,HDAC6,HNRNPK,HNRNPL,IRF1,IRF3,JUN,KDM4A,MAFF,MAFK,MEF2A,MEF2B,MEIS2,MGA,MNT,MTA2,MTA3,NCOA1,NCOA6,NFATC1,NFE2L2,NFIC,NR2F6,PHF8,PTBP1,PYGO2,RAD51,RBM39,REST,RFX1,SKI,SKIL,SMAD1,SMARCA4,SMARCA5,SP1,SREBF1,SREBF2,SRF,SRSF4,TAF…
TF	Factor: Sp2; motif: TGGGCGCGCCCA	TF:M06948	8.56809e-06	5.06712	8866	307	189	19728	AGO1,AGO2,ARID3A,ATF4,ATF7,BCL11A,BCL3,BCOR,BHLHE40,BMI1,BRD9,CBFA2T3,CBFB,CBX1,CBX2,CBX3,CC2D1A,CEBPB,CHAMP1,CHD4,CHD7,CREB3L1,CREM,CTBP1,CUX1,DACH1,DPF2,E2F1,E2F6,E2F7,E4F1,EBF1,EED,EGR1,EHMT2,ELF4,EP300,EP400,ESRRA,ETV4,ETV6,EZH2,FOS,FOSL1,FOSL2,FOXA2,FOXK2,FOXM1,FUS,GABPB1,GATA2,GATA3,GATAD2A,GATAD2B,GMEB1,HCFC1,HDAC2,HDAC6,HNF1A,HNF4A,HNF4G,HNRNPH1,HNRNPL,HNRNPLL,IKZF1,IKZF2,IRF1,IRF3,IRF4,I…
TF	Factor: Zbtb37; motif: NYACCGCRNTCACCGCR; match class: 1	TF:M12345_1	8.72136e-06	5.05942	1689	307	59	19728	ARID2,BCOR,BHLHE40,CBFB,CBX1,CBX3,CHD7,CREM,DACH1,E2F7,E4F1,ELK1,EP300,FOSL2,FOXA1,GMEB1,HDAC2,HNRNPL,IKZF1,IKZF2,IRF2,KAT8,LCORL,MBD2,MTA3,MYB,NCOA1,NFE2L2,PBX3,PHF8,PKNOX1,PTBP1,RB1,RFX1,SAP30,SIN3B,SIX5,SKI,SKIL,SMARCA4,SMARCC2,SMARCE1,SNRNP70,SREBF2,SRF,SUZ12,TBL1XR1,TEAD4,UBTF,USF2,YY1,ZBED1,ZBTB2,ZBTB7A,ZHX2,ZNF274,ZNF316,ZNF318,ZNF592
TF	Factor: MAZ; motif: CCCTCCCYCYN; match class: 1	TF:M07297_1	8.8745e-06	5.05186	687	307	34	19728	ARID2,ATF2,BMI1,CBX3,EGR1,EHMT2,ELF4,GATA1,GATA3,JUND,MEF2A,MLLT1,MNT,MTA3,NCOA6,NFATC1,NFYB,NR2F1,NR2F6,PBX3,PCBP1,PHF21A,POU2F2,SRSF7,STAT3,TBX3,USF2,YY1,ZBTB2,ZBTB7A,ZFX,ZNF217,ZNF384,ZNF512B
TF	Factor: Sp1; motif: GGGGCGGGGT	TF:M00008	9.42128e-06	5.02589	10057	307	207	19728	AFF1,AGO1,AGO2,ARID1B,ARID2,ARID3A,ARNT,ASH1L,ATF2,ATF4,ATM,BACH1,BCL3,BHLHE40,BMI1,BRCA1,BRD4,BRD9,CBFA2T3,CBFB,CBX2,CBX3,CBX5,CC2D1A,CDC5L,CEBPB,CHAMP1,CHD4,CLOCK,CREB1,CREM,CTBP1,DACH1,DPF2,E2F1,E2F7,E2F8,E4F1,EBF1,EED,EHMT2,ELF4,ELK1,EP300,EP400,ESR1,ESRRA,ETV4,ETV6,EZH2,FIP1L1,FOSL1,FOSL2,FOXA1,FOXA2,FOXK2,FOXM1,FUS,GABPB1,GATA2,GATA3,GATA4,GATAD2A,GATAD2B,GMEB1,HCFC1,HDAC1,HDAC2,HDAC3,HDAC6…
TF	Factor: E2F; motif: TTTSGCGS; match class: 1	TF:M00426_1	9.90753e-06	5.00403	5829	307	139	19728	AGO2,ARID3A,ATF2,ATF3,ATF4,ATF7,BACH1,BCOR,CBFA2T3,CBX3,CBX5,CCAR2,CDC5L,CEBPB,CHD7,CLOCK,DACH1,E2F1,E2F6,E2F7,E2F8,ELF4,ETV4,ETV6,EZH2,FIP1L1,FOS,FOSL2,FOXM1,FUS,GABPA,GATA1,HCFC1,HDAC2,HNF1A,HNF4A,HNRNPH1,HNRNPK,HNRNPLL,IKZF1,IKZF2,IRF3,IRF4,JUN,JUND,KDM5A,KDM5B,KLF16,KLF5,LCORL,LEF1,MAX,MBD2,MCM2,MCM3,MCM5,MEF2A,MEF2B,MEIS2,MGA,MNT,MTA1,MTA2,MYB,MYBL2,MYC,MYNN,NBN,NCOA1,NCOA6,NEUROD1,NFIB,NFXL…
TF	Factor: ZBTB7C; motif: GKCCCGGGCKG	TF:M03806	1.26409e-05	4.89822	3033	307	87	19728	AFF1,AGO2,ARID2,ATF2,BACH1,BCL11A,BCOR,BHLHE40,CBFB,CBX2,CCAR2,CEBPB,CHAMP1,CLOCK,CREB1,DPF2,E2F1,EBF1,EGR1,EHMT2,ELF4,EZH2,FIP1L1,FOSL1,FOXA1,FOXM1,HCFC1,HDAC3,HDAC6,HMBOX1,HNF4G,HNRNPK,HNRNPL,JUND,LEF1,MAFK,MAX,MCM2,MEF2A,MEIS2,MITF,MLLT1,MYB,MYBL2,NCOA1,NCOA6,NFATC1,NFATC3,NFYA,NFYB,NR2F2,NR2F6,PBX3,PKNOX1,PML,POU2F2,PRDM10,RCOR1,RELB,REST,SIN3B,SIRT6,SKI,SKIL,SMC3,SOX13,SP1,SREBF2,SUZ12,TAL1,…
TF	Factor: Sp2; motif: NYSGCCCCGCCCCCY; match class: 1	TF:M03567_1	1.72817e-05	4.76241	3616	307	98	19728	AFF1,AGO1,ARNT,ATM,BACH1,BCL3,CBX2,CDC5L,CEBPB,CHD4,CREM,CTBP1,E2F1,E2F8,E4F1,EHMT2,ELF4,ELK1,EP300,EP400,ESRRA,ETV4,ETV6,EZH2,FOXA1,FOXA2,GABPA,GATA3,GATA4,GMEB1,HCFC1,HDAC1,HNRNPH1,IRF1,IRF4,IRF5,JUND,KAT8,KDM5B,KLF16,KLF5,MAFF,MAFK,MAX,MBD2,MEF2A,MLLT1,MNT,MTA1,MTA2,MYBL2,NCOA1,NCOA6,NEUROD1,NFATC1,NFATC3,NFIB,NFIC,NFYB,NR2F6,PHF20,PKNOX1,POLR2A,POLR2G,PYGO2,RCOR1,RELB,RFX1,SIN3B,SKI,SKIL,SMAR…
TF	Factor: E2F-1:TBR2; motif: NGGTGNNANGGCGCNNTNNCRNNN; match class: 1	TF:M08523_1	1.77211e-05	4.75151	7426	307	165	19728	AFF1,AGO1,AGO2,ARID2,ARID3A,ARNT,ASH1L,ATF4,BACH1,BCOR,BMI1,BRCA1,BRD4,BRD9,CBFB,CBX2,CBX3,CC2D1A,CCAR2,CEBPB,CHAMP1,CHD7,CLOCK,CREM,CTBP1,CTCF,CUX1,DPF2,E2F4,E2F8,E4F1,EED,ELF4,EP300,EP400,ESRRA,ETV4,ETV6,EZH2,FOSL1,FOSL2,FOXA2,FOXK2,FUS,GATA3,GATAD2A,GATAD2B,GMEB1,HCFC1,HDAC1,HDAC3,HDAC6,HNF1A,HNRNPH1,HNRNPK,HNRNPL,IKZF1,IKZF2,IRF1,IRF2,IRF4,IRF5,JUN,JUND,KAT8,KDM1A,KDM4A,KDM5B,KLF16,L3MBTL2,LC…
TF	Factor: E2F-3:FOXI1; motif: NGACACCGCGCCCAC; match class: 1	TF:M08208_1	1.88727e-05	4.72417	7127	307	160	19728	AGO1,AGO2,ARID2,ARNT,ATF2,BACH1,BCL3,BHLHE40,BMI1,BRD9,CBFB,CBX2,CBX3,CC2D1A,CDC5L,CEBPB,CHAMP1,CHD7,CLOCK,CREB1,CREB3L1,CREM,CTCF,DPF2,E2F1,E2F6,E4F1,EED,EGR1,ELF4,ELK1,EP400,ESRRA,ETV4,EZH2,FOS,FOSL1,FOXA1,FOXA2,FOXK2,FOXM1,FUS,GATAD2B,GMEB1,HCFC1,HDAC1,HDAC2,HMBOX1,HNRNPL,IKZF1,IRF1,IRF2,IRF4,IRF5,JUN,JUNB,JUND,KAT8,KDM4A,KDM4B,KLF16,KLF5,LCORL,MAFF,MAFK,MAX,MCM5,MEF2A,MGA,MIER1,MNT,MTA1,MTA2,…
TF	Factor: E2F1; motif: NNNNNGCGSSAAAN; match class: 1	TF:M08874_1	1.91939e-05	4.71684	2136	307	68	19728	ARID2,BACH1,BHLHE40,CBX1,CHD7,E2F1,E2F6,E2F7,E2F8,ELF4,EP300,ESRRA,EZH2,FIP1L1,FOXM1,FUS,HCFC1,HDAC2,HNRNPK,HNRNPLL,IRF3,IRF4,KLF5,LEF1,MCM2,MCM3,MCM5,MEF2A,MEIS2,MGA,MTA2,MYBL2,NCOA6,NEUROD1,NFATC1,NFIB,NFIC,NFXL1,NR2C1,POLR2A,POLR2G,PYGO2,RBM14,RBM39,RFX1,SETDB1,SMAD1,SMARCB1,SMC3,SNRNP70,SRSF4,SRSF7,SUZ12,TAF7,TCF12,TEAD4,THAP1,U2AF2,ZBTB2,ZMYM3,ZNF217,ZNF274,ZNF384,ZNF444,ZNF592,ZNF687,ZNF8,Z…
TF	Factor: E2F-6; motif: NGGGCGGGARRNN; match class: 1	TF:M09895_1	1.9535e-05	4.70919	2712	307	80	19728	AGO2,ATF4,ATF7,CBFA2T3,CBX3,CHD7,CLOCK,CREM,CTBP1,E2F6,E2F7,E2F8,EED,ELF4,EP400,ESRRA,EZH2,FOSL2,FOXA1,FOXA2,FUS,GABPB1,GATA1,GATAD2A,GMEB1,HCFC1,HDAC2,HNRNPK,HNRNPLL,IRF1,IRF4,IRF5,JUN,KLF16,KLF5,MAFK,MBD2,MCM3,MEIS2,MIER1,MLLT1,MTA2,MTA3,MXI1,MYBL2,MYC,NFATC1,NFE2L2,NFIC,NFXL1,NFYB,PBX3,PCBP1,PKNOX1,PRDM10,PTBP1,PYGO2,RB1,RBM14,RBM22,SAFB,SAP30,SIRT6,SKIL,SMARCC2,SMC3,SP1,SRSF7,STAT2,TAL1,TCF7,…
TF	Factor: ZF5; motif: GGSGCGCGS	TF:M10438	2.0301e-05	4.69248	16232	307	287	19728	AFF1,AGO1,AGO2,ARID1B,ARID2,ARID3A,ARNT,ASH1L,ASH2L,ATF2,ATF4,ATF7,ATM,BACH1,BCL11A,BCL3,BCOR,BHLHE40,BMI1,BRCA1,BRD4,BRD9,CBFA2T3,CBFB,CBX1,CBX2,CBX3,CBX5,CC2D1A,CCAR2,CDC5L,CEBPB,CHAMP1,CHD4,CHD7,CLOCK,CREB1,CREB3L1,CREM,CTBP1,CTCF,CUX1,DACH1,DPF2,E2F1,E2F4,E2F6,E2F7,E2F8,E4F1,EBF1,EED,EGR1,EHMT2,ELF4,ELK1,EP300,EP400,ESR1,ESRRA,ETS1,ETV4,ETV6,EZH2,FIP1L1,FOS,FOSL1,FOSL2,FOXA1,FOXA2,FOXK2,FOXM1…
TF	Factor: Sp2; motif: GYCCCGCCYCYNNNN; match class: 1	TF:M07129_1	2.0671e-05	4.68464	2424	307	74	19728	AFF1,BACH1,BCOR,CBX2,CDC5L,CEBPB,CHD4,CHD7,CREM,CTBP1,E2F1,EHMT2,ELK1,EP300,EP400,ESRRA,ETV4,ETV6,FIP1L1,FOSL1,FOSL2,GATA4,GATAD2A,GMEB1,HCFC1,HDAC1,HNRNPH1,IRF1,IRF4,JUND,KAT8,KDM5B,KLF16,MAFF,MAFK,MAX,MEF2A,MLLT1,MTA2,MYBL2,NCOA1,NCOA6,NFATC1,NFATC3,NFE2,NFIB,NFYB,NR2F6,PHF20,PKNOX1,POLR2G,PTBP1,RCOR1,RELB,RFX1,SIN3B,SKI,SKIL,SMARCB1,SMARCC2,SP1,TAF9B,TCF7,TEAD4,TRIM24,TRIM28,USF2,ZBTB7A,ZEB2,Z…
TF	Factor: RREB-1; motif: GGGWCSA	TF:M05439	2.30277e-05	4.63775	8638	307	184	19728	AFF1,AGO1,AGO2,ARID1B,ARID2,ARID3A,ASH2L,ATF2,ATF3,BACH1,BCL3,BCOR,BMI1,BRD9,CBFB,CBX3,CC2D1A,CCAR2,CDC5L,CEBPB,CHD4,CHD7,CREB1,CREB3L1,CREM,CTBP1,CUX1,DACH1,E2F8,E4F1,EED,EGR1,EHMT2,ELF4,ELK1,EP300,EP400,ESRRA,ETV4,ETV6,EZH2,FOS,FOSL1,FOSL2,FOXA1,FOXA2,FUS,GABPA,GATA2,GATA3,GATAD2A,GATAD2B,GMEB1,HCFC1,HDAC2,HDAC3,HDAC6,HES1,HNF4G,HNRNPK,HNRNPL,HNRNPLL,IKZF1,IKZF2,IRF1,IRF3,IRF4,IRF5,JUN,KDM1A,KD…
TF	Factor: WT1; motif: NGCGGGGGGGTSMMCYN	TF:M05327	2.71507e-05	4.56622	5510	307	132	19728	AGO1,ARID2,ARNT,ASH2L,ATF4,ATM,BACH1,BCL11A,BCL3,BCOR,BHLHE40,BMI1,BRD9,CBFB,CBX2,CHD4,CREB1,CREB3L1,CTBP1,CUX1,DACH1,E2F1,E2F8,E4F1,EGR1,ELF4,EP400,ESRRA,ETV6,EZH2,FOSL1,FOSL2,FOXA1,FOXM1,GABPB1,GATA2,GATAD2A,GATAD2B,GMEB1,HDAC1,HDAC3,HES1,HNF4G,HNRNPL,HNRNPLL,IKZF2,IRF5,JUN,JUNB,JUND,KDM4A,KDM5A,KDM5B,KLF16,LCORL,LEF1,MAFF,MAFK,MLLT1,MNT,MTA2,MXI1,MYBL2,NCOA1,NCOA3,NCOA6,NEUROD1,NFATC1,NFATC3,N…
TF	Factor: TCF-1; motif: ACATCGRGRCGCTGW; match class: 1	TF:M11601_1	3.03375e-05	4.51802	11055	307	220	19728	AGO1,AGO2,ARID3A,ASH1L,ATF2,ATF4,ATM,BACH1,BCL11A,BCL3,BCOR,BHLHE40,BMI1,BRCA1,BRD9,CBFB,CBX1,CBX2,CBX3,CC2D1A,CCAR2,CDC5L,CEBPB,CHD4,CHD7,CLOCK,CREB1,CREM,CTBP1,CUX1,DPF2,E2F1,E2F6,E2F8,E4F1,EBF1,EED,EGR1,ELF4,ELK1,EP300,EP400,ESR1,ESRRA,ETV4,ETV6,EZH2,FIP1L1,FOS,FOSL1,FOSL2,FOXA1,FOXA2,FOXK2,FOXM1,FUS,GABPA,GATA2,GATA3,GATAD2A,GATAD2B,GMEB1,HCFC1,HDAC2,HDAC3,HDAC6,HES1,HNF1A,HNF4G,HNRNPH1,HNRNP…
TF	Factor: AP-2beta; motif: GCNNNGGSCNGVGGGN; match class: 1	TF:M01858_1	3.18388e-05	4.49704	3142	307	88	19728	AGO1,AGO2,ARID2,ARID3A,BACH1,BCL11A,BCL3,BCOR,BHLHE40,BMI1,BRD9,CBFB,CBX2,CBX3,CC2D1A,CDC5L,CHD7,CREB1,CREB3L1,CREM,CTBP1,E2F7,E2F8,ELF4,EP300,ETV6,EZH2,FOS,FOXK2,FOXM1,GATA2,GATA3,GMEB1,HNRNPLL,IKZF2,JUN,JUND,KAT8,KDM5A,KLF16,KLF5,MAFK,MBD2,MEF2A,MIER1,MLLT1,MTA1,MYB,MYBL2,NCOA1,NFATC1,NFE2,NFIC,NFYB,NR2F6,PBX3,PHF21A,PKNOX1,PRDM10,PTBP1,RCOR1,REST,RFX1,RLF,RNF2,SIX5,SKI,SKIL,SMARCA4,SMARCB1,SP1…
TF	Factor: ZIC4; motif: NNCCNCCCRYNGYGN	TF:M12227	3.25836e-05	4.487	11062	307	220	19728	AFF1,AGO1,AGO2,ARID3A,ARNT,ASH1L,ASH2L,ATF2,ATF4,ATM,BACH1,BCL11A,BCL3,BCOR,BHLHE40,BMI1,BRD4,BRD9,CBFA2T3,CBFB,CBX2,CBX3,CCAR2,CEBPB,CHAMP1,CHD4,CHD7,CLOCK,CREB1,CREM,CTBP1,CUX1,DPF2,E2F1,E2F4,E2F6,E2F8,E4F1,ELF4,EP300,EP400,ESRRA,ETV4,ETV6,EZH2,FIP1L1,FOS,FOSL1,FOXA1,FOXA2,FOXK2,FUS,GABPA,GATA1,GATA3,GATA4,GATAD2A,GATAD2B,GMEB1,HCFC1,HDAC1,HDAC2,HDAC3,HES1,HMBOX1,HNF4G,HNRNPH1,HNRNPK,HNRNPL,HNR…
TF	Factor: E2F-3:TBR2; motif: ANGTGYKANGGCGCSTTNNCRNNT; match class: 1	TF:M08207_1	3.38895e-05	4.46993	15471	307	278	19728	AFF1,AGO1,AGO2,ARID2,ARID3A,ARNT,ASH1L,ASH2L,ATF4,ATF7,ATM,BACH1,BCL11A,BCOR,BHLHE40,BMI1,BRCA1,BRD4,BRD9,CBFA2T2,CBFB,CBX1,CBX2,CBX3,CBX5,CC2D1A,CCAR2,CDC5L,CEBPB,CHAMP1,CHD4,CHD7,CLOCK,CREB1,CREB3L1,CREM,CTBP1,CTCF,CUX1,DPF2,E2F1,E2F4,E2F6,E2F7,E2F8,E4F1,EBF1,EED,EGR1,EHMT2,ELF4,ELK1,EP300,EP400,ESR1,ESRRA,ETV4,ETV6,EZH2,FIP1L1,FOS,FOSL1,FOSL2,FOXA1,FOXA2,FOXK2,FOXM1,FUS,GABPA,GABPB1,GATA2,GATA…
TF	Factor: E2F-1:DP-1; motif: TTTCSCGC	TF:M00736	3.71158e-05	4.43044	10391	307	210	19728	AFF1,AGO1,AGO2,ARID1B,ARID2,ATF2,ATF4,ATF7,ATM,BACH1,BHLHE40,BMI1,BRCA1,CBFA2T3,CBFB,CBX1,CBX2,CBX3,CC2D1A,CCAR2,CDC5L,CEBPB,CHAMP1,CHD4,CHD7,CLOCK,CREB1,CREM,CTBP1,CUX1,DACH1,DPF2,E2F1,E2F4,E2F6,E2F7,E2F8,E4F1,EED,EGR1,EHMT2,ELF4,ELK1,EP300,EP400,ETS1,EZH2,FIP1L1,FOS,FOSL2,FOXA1,FOXA2,FOXK2,FOXM1,FUS,GABPA,GABPB1,GATA1,GATA4,GATAD2A,GMEB1,HCFC1,HDAC2,HDAC6,HES1,HMBOX1,HNF4A,HNRNPH1,HNRNPK,HNRNPL…
TF	Factor: pax-6; motif: NYACGCNYSANYGMNCN; match class: 1	TF:M11882_1	3.75001e-05	4.42597	11424	307	225	19728	AGO1,AGO2,ARID2,ARNT,ASH1L,ATF2,ATF4,ATF7,ATM,BACH1,BATF,BCL11A,BCL3,BCOR,BHLHE40,BMI1,BRCA1,BRD9,CBFA2T3,CBFB,CBX1,CBX2,CBX3,CC2D1A,CCAR2,CDC5L,CEBPB,CHAMP1,CHD4,CHD7,CLOCK,CREB3L1,CREM,CTBP1,CTCF,CUX1,DPF2,E2F1,E2F6,E2F8,E4F1,EBF1,EED,EGR1,EHMT2,ELF4,EP300,EP400,ESRRA,ETV4,ETV6,EZH2,FIP1L1,FOS,FOSL1,FOSL2,FOXA1,FOXA2,FOXK2,FOXM1,FUS,GABPA,GABPB1,GATA3,GATAD2A,GATAD2B,GMEB1,HCFC1,HDAC2,HDAC3,HDA…
TF	Factor: Sp2; motif: GGSNNGGGGGCGGGGCCNGNGS; match class: 1	TF:M09658_1	3.93357e-05	4.40521	2034	307	65	19728	AFF1,AGO2,BCL3,BCOR,CBX2,CDC5L,CEBPB,CHD7,CREM,CTBP1,EHMT2,EP300,ESRRA,ETV4,ETV6,FOSL1,FOXK2,GATA4,GATAD2B,GMEB1,HCFC1,HDAC1,HNRNPH1,JUND,KAT8,KDM5B,KLF16,KLF5,MAFF,MAFK,MAX,MEIS2,MLLT1,MXI1,MYBL2,NFATC1,NFATC3,NFE2,NFIB,NFYB,NR2F6,PHF20,PHF21A,PKNOX1,RCOR1,RELB,RFX1,SKI,SKIL,SMARCC2,SP1,TBL1XR1,TCF7,TEAD4,TRIM24,TRIM28,UBTF,USF2,YY1,ZBTB7A,ZEB2,ZNF217,ZNF316,ZNF512B,ZNF592
TF	Factor: YY1; motif: GCCGCCATTTTG; match class: 1	TF:M02044_1	4.07257e-05	4.39013	1199	307	46	19728	ARNT,ASH1L,ATF4,BCL11A,BMI1,CBX5,DPF2,EP300,FIP1L1,FUS,HCFC1,HNRNPK,HNRNPL,L3MBTL2,MCM5,MLLT1,NANOG,NCOA6,NFYA,NFYB,NR2C1,PCBP1,PHB2,PHF8,PRDM10,PTBP1,RAD21,RBM39,SAFB,SMARCC2,SOX13,SRSF7,TAF9B,TAL1,U2AF2,USF1,USF2,YY1,ZFX,ZHX1,ZNF143,ZNF184,ZNF207,ZNF274,ZNF8,ZZZ3
TF	Factor: GCMa:Erg; motif: ATGCGGGCGGAARKG	TF:M08487	4.41214e-05	4.35535	13944	307	259	19728	AFF1,AGO1,AGO2,ARID1B,ARID2,ARID3A,ARNT,ASH1L,ASH2L,ATF2,ATF4,ATF7,BACH1,BCL11A,BCL3,BCOR,BHLHE40,BMI1,BRCA1,BRD4,BRD9,CBFA2T2,CBFA2T3,CBFB,CBX1,CBX2,CBX3,CBX5,CC2D1A,CCAR2,CEBPB,CHAMP1,CHD1,CHD4,CHD7,CLOCK,CREB1,CREM,CTBP1,CTCF,CUX1,DACH1,DPF2,E2F1,E2F4,E2F6,E2F7,E2F8,E4F1,EBF1,EED,EGR1,EHMT2,ELF4,ELK1,EP300,EP400,ESRRA,ETV4,ETV6,EZH2,FIP1L1,FOS,FOSL2,FOXA1,FOXA2,FOXK2,FOXM1,FUS,GABPA,GABPB1,GAT…
TF	Factor: E2F-4:DP-1; motif: TTTSGCGC; match class: 1	TF:M00738_1	4.47423e-05	4.34928	4000	307	104	19728	AGO2,ARID2,ASH2L,ATF2,ATF4,BACH1,BCOR,BMI1,CBX1,CBX3,CBX5,CCAR2,CHD7,CLOCK,CREB1,E2F1,E2F7,E2F8,ELF4,EP300,FIP1L1,FOXA2,FOXK2,FOXM1,FUS,GABPB1,GATA1,HCFC1,HNRNPK,HNRNPLL,IKZF1,IRF3,IRF4,JUNB,JUND,KDM5A,KLF5,LCORL,LEF1,MAX,MCM2,MCM3,MCM5,MEF2A,MEF2B,MEIS2,MGA,MYB,MYBL2,MYNN,NCOA1,NCOA6,NEUROD1,NFATC3,NFE2L2,NFIB,NFIC,NFYA,NR2C1,PCBP1,PHB2,POLR2A,PYGO2,RAD51,RB1,RBBP5,RBM14,RFX1,SETDB1,SIN3A,SIX5,S…
TF	Factor: E2F-1; motif: TTTSGCGCGMNR	TF:M00516	4.58784e-05	4.33839	6905	307	155	19728	AGO2,ARID2,ASH2L,ATF2,ATF4,ATF7,BACH1,BCOR,CBX1,CBX2,CBX3,CBX5,CCAR2,CEBPB,CHAMP1,CHD7,CLOCK,CREB3L1,E2F1,E2F7,E2F8,ELF4,ESRRA,ETV4,EZH2,FIP1L1,FOS,FOSL2,FOXK2,FOXM1,FUS,GABPA,GABPB1,GATA1,GATA2,GATA3,GATAD2A,GATAD2B,GMEB1,HCFC1,HMBOX1,HNF1A,HNF4A,HNRNPH1,HNRNPK,HNRNPL,HNRNPLL,IKZF1,IKZF2,IRF4,JUNB,JUND,KDM1A,KDM5A,KLF16,KLF5,LCORL,LEF1,MAX,MCM2,MCM3,MCM5,MEF2A,MEF2B,MEIS2,MGA,MLLT1,MNT,MTA2,MYB,…
TF	Factor: ZNF692; motif: SYNGGSCCCASCCNC; match class: 1	TF:M09734_1	4.83291e-05	4.31579	6255	307	144	19728	AFF1,AGO1,AGO2,ARID2,ARID3A,ATF2,BACH1,BCL11A,BCL3,BCOR,BHLHE40,BMI1,BRD4,CBFA2T3,CBX1,CBX2,CBX3,CC2D1A,CEBPB,CHD4,CLOCK,CTBP1,CTCF,DACH1,E2F1,E2F7,EGR1,EHMT2,ELF4,ELK1,EP300,ESRRA,ETV6,EZH2,FIP1L1,FOSL1,FOSL2,FOXA2,FOXM1,FUS,GATAD2B,GMEB1,HDAC1,HDAC2,HDAC3,HES1,HNF1A,HNF4A,HNF4G,HNRNPH1,HNRNPK,HNRNPL,HNRNPLL,IRF1,IRF3,KAT8,KDM1A,KDM5B,KLF16,KLF5,MAFK,MAX,MEF2A,MGA,MIER1,MNT,MTA1,MTA2,MTA3,MYB,MY…
TF	Factor: TFAP2A; motif: YGCCCNNRGGCN; match class: 1	TF:M04146_1	5.33723e-05	4.27268	3800	307	100	19728	AGO1,AGO2,BACH1,BCL11A,BCL3,BMI1,BRD9,CBFA2T3,CBFB,CBX2,CDC5L,CHD7,CTBP1,CUX1,E2F4,E4F1,ELF4,EP400,ESR1,FOS,FOXK2,GATA1,GATA2,GATA4,GATAD2B,HCFC1,HDAC6,HES1,HNF4G,HNRNPH1,HNRNPK,HNRNPLL,IKZF1,IKZF2,IRF1,IRF5,JUNB,JUND,KDM1A,KLF16,KLF5,MAFF,MAFK,MCM3,MEF2A,MITF,MLLT1,MNT,MTA1,MTA2,MXI1,NFATC3,NFE2,NFE2L2,NFIC,NR2F6,PHB2,PHF20,POU2F2,PRDM10,PTBP1,PYGO2,RBM14,RBM39,RCOR1,REST,RFX5,RLF,RNF2,RUNX1,RUN…
TF	Factor: ER71:Pax-5; motif: ACCGGAACYACGCWTSANTG; match class: 1	TF:M08266_1	5.66441e-05	4.24685	8981	307	188	19728	AGO1,AGO2,ARID2,ASH1L,ASH2L,ATF2,ATF4,ATM,BACH1,BCOR,BHLHE40,BMI1,BRCA1,BRD9,CBFB,CBX1,CBX2,CBX3,CC2D1A,CCAR2,CHAMP1,CHD4,CHD7,CLOCK,CREB1,CREB3L1,CTBP1,CUX1,DPF2,E2F1,E2F6,E2F8,E4F1,EED,EGR1,ELF4,EP300,EP400,ESRRA,ETV4,ETV6,EZH2,FIP1L1,FOS,FOSL1,FOXA2,FOXK2,FOXM1,FUS,GABPA,GABPB1,GATA2,GATA3,GATAD2A,GATAD2B,GMEB1,HCFC1,HDAC1,HDAC3,HNRNPK,HNRNPLL,IKZF1,IRF1,IRF2,IRF3,IRF5,JUN,JUNB,KAT8,KDM1A,KDM5…
TF	Factor: ZNF692; motif: SYNGGSCCCASCCNC	TF:M09734	5.96698e-05	4.22425	11681	307	228	19728	AFF1,AGO1,AGO2,ARID2,ARID3A,ATF2,ATF7,BACH1,BCL11A,BCL3,BCOR,BHLHE40,BMI1,BRD4,BRD9,CBFA2T3,CBFB,CBX1,CBX2,CBX3,CC2D1A,CEBPB,CHAMP1,CHD4,CHD7,CLOCK,CREB1,CREB3L1,CREM,CTBP1,CTCF,DACH1,DPF2,E2F1,E2F4,E2F6,E2F7,E2F8,E4F1,EBF1,EED,EGR1,EHMT2,ELF4,ELK1,EP300,ESRRA,ETV4,ETV6,EZH2,FIP1L1,FOSL1,FOSL2,FOXA1,FOXA2,FOXM1,FUS,GABPB1,GATA1,GATA2,GATA4,GATAD2B,GMEB1,HCFC1,HDAC1,HDAC2,HDAC3,HDAC6,HES1,HMBOX1,H…
TF	Factor: p300; motif: ACNTCCG; match class: 1	TF:M04826_1	6.00068e-05	4.2218	15266	307	275	19728	AFF1,AGO1,AGO2,ARID1B,ARID2,ARID3A,ARNT,ASH1L,ASH2L,ATF2,ATF4,ATF7,ATM,BACH1,BCL11A,BCL3,BCOR,BHLHE40,BMI1,BRCA1,BRD9,CBFA2T3,CBFB,CBX1,CBX2,CBX3,CBX5,CC2D1A,CCAR2,CDC5L,CEBPB,CHAMP1,CHD4,CHD7,CLOCK,CREB1,CREB3L1,CREM,CTBP1,CTCF,CUX1,DACH1,DPF2,E2F1,E2F4,E2F6,E2F7,E2F8,E4F1,EBF1,EED,EGR1,EHMT2,ELK1,EP300,EP400,ESR1,ESRRA,ETS1,ETV4,ETV6,EZH2,FIP1L1,FOS,FOSL1,FOSL2,FOXA1,FOXA2,FOXK2,FOXM1,FUS,GABPA…
TF	Factor: E2F-2; motif: NWTTTGGCGCCAWWNN; match class: 1	TF:M11530_1	7.06563e-05	4.15085	13451	307	252	19728	AFF1,AGO1,AGO2,ARID2,ARID3A,ARNT,ASH1L,ATF2,ATF4,ATM,BACH1,BCL11A,BCOR,BHLHE40,BMI1,BRCA1,BRD9,CBFB,CBX1,CBX2,CBX3,CBX5,CC2D1A,CCAR2,CEBPB,CHAMP1,CHD4,CHD7,CLOCK,CREB1,CREB3L1,CREM,CTBP1,CTCF,CUX1,DPF2,E2F1,E2F4,E2F6,E2F7,E2F8,E4F1,EBF1,EED,EGR1,ELF4,ELK1,EP300,EP400,ESR1,ESRRA,ETV6,EZH2,FIP1L1,FOS,FOSL1,FOSL2,FOXA1,FOXA2,FOXK2,FOXM1,FUS,GABPB1,GATA1,GATA2,GATA3,GATAD2A,GATAD2B,GMEB1,HCFC1,HDAC1,…
TF	Factor: FPM315; motif: SRGGGAGGAGGN	TF:M01587	7.29744e-05	4.13683	3248	307	89	19728	ARID2,ATF2,ATF4,ATM,BCL11A,BHLHE40,BMI1,CBX2,CCAR2,CHD1,CHD4,CLOCK,CUX1,E2F6,EGR1,ELF4,FOS,FOSL2,FOXA1,FOXA2,GATA1,GATA3,HCFC1,HDAC1,HNF1A,HNF4A,HNRNPLL,IRF2,IRF3,JUNB,KLF5,LCORL,LEF1,MEF2A,MEIS2,MIER1,MITF,MLLT1,MTA2,MTA3,MYB,NCOA1,NCOA6,NEUROD1,NFATC1,NFIB,NFIC,NFYB,NR2F1,NUFIP1,PHF21A,PHF8,PML,POLR2A,RB1,RBBP5,RBFOX2,RBM14,RFX5,SETDB1,SIX5,SMARCA5,SMC3,SP1,SRF,STAT3,STAT5A,SUZ12,TAF1,TAF9B,TBX…
TF	Factor: SP2; motif: GNNGGGGGCGGGGSN; match class: 1	TF:M03807_1	7.60013e-05	4.11918	4201	307	107	19728	AFF1,AGO1,AGO2,ARNT,BACH1,BCL11A,BCL3,CBX2,CDC5L,CEBPB,CHD4,CREM,CTBP1,E2F1,E2F8,E4F1,EHMT2,ELF4,ELK1,EP300,EP400,ESRRA,ETV4,ETV6,EZH2,FIP1L1,FOSL2,FOXA1,GATA3,GATA4,GMEB1,HCFC1,HDAC1,HDAC3,HDAC6,HNRNPH1,IRF1,IRF2,IRF3,IRF4,IRF5,JUND,KAT8,KDM5B,KLF16,KLF5,MAFF,MAFK,MAX,MBD2,MEF2A,MLLT1,MNT,MTA1,MTA2,MYBL2,NCOA1,NCOA6,NFATC1,NFATC3,NFE2,NFIB,NFIC,NFYB,NR2F6,PHF20,PKNOX1,POLR2A,POLR2G,PYGO2,RCOR1,R…
TF	Factor: DP-1; motif: NRNNGGCGGGAANN; match class: 1	TF:M10098_1	8.59144e-05	4.06593	2170	307	67	19728	ATF2,ATF7,CBFA2T3,CBX3,CHD7,CLOCK,CREM,CTBP1,E2F6,E2F7,E4F1,EED,ELF4,ELK1,EP400,ESRRA,EZH2,FOXA1,FOXA2,FOXK2,FUS,GABPB1,GATAD2A,HCFC1,HDAC2,HNRNPLL,IRF1,IRF5,KLF5,LCORL,MAFK,MCM3,MEIS2,MLLT1,MTA2,MXI1,MYC,NFATC1,NFE2L2,NFIC,NFYB,NR2F6,PBX3,PCBP1,PHB2,PKNOX1,PTBP1,RBM22,RFX1,SAP30,SIRT6,SMARCA5,SMARCC2,SP1,SRSF7,TAL1,TCF7,TEAD4,TFAP4,TRIM24,U2AF1,UBTF,XRCC5,YY1,ZFX,ZMYM3,ZNF592
TF	Factor: KLF3; motif: NNNNNNGGGCGGGGCNNGN; match class: 1	TF:M09970_1	9.00762e-05	4.04539	3785	307	99	19728	AGO1,ARNT,ATF2,BACH1,BCOR,BHLHE40,CBFB,CBX2,CDC5L,CEBPB,CHD4,CREB1,CREM,CTBP1,DACH1,E2F1,E2F8,E4F1,EHMT2,ELF4,EP300,EP400,ESRRA,ETV4,ETV6,FOSL2,FOXA2,GATA4,HCFC1,HDAC1,HNRNPH1,HNRNPL,IRF1,IRF4,IRF5,JUND,KAT8,KDM5B,KLF16,KLF5,MAFF,MAFK,MAX,MEF2A,MLLT1,MNT,MTA1,MTA2,MYB,MYBL2,NCOA1,NCOA6,NEUROD1,NFATC1,NFATC3,NFE2L2,NFIB,NFIC,NFYB,NR2F6,PHF20,PKNOX1,POLR2A,POLR2G,RAD21,RCOR1,RELB,RFX1,RFX5,SIN3B,SI…
TF	Factor: TCF-1; motif: ACATCGRGRCGCTGW; match class: 1	TF:M11603_1	0.000103196	3.98634	13187	307	248	19728	AGO1,AGO2,ARID3A,ARNT,ASH1L,ASH2L,ATF2,ATF4,ATM,BACH1,BCL11A,BCL3,BCOR,BHLHE40,BMI1,BRD9,CBFB,CBX1,CBX2,CBX3,CC2D1A,CCAR2,CDC5L,CEBPB,CHAMP1,CHD4,CHD7,CLOCK,CREB1,CREM,CTBP1,CUX1,DPF2,E2F1,E2F4,E2F6,E2F7,E2F8,E4F1,EBF1,EED,EGR1,EHMT2,ELF4,ELK1,EP300,EP400,ESR1,ESRRA,ETV4,ETV6,EZH2,FIP1L1,FOS,FOSL1,FOSL2,FOXA1,FOXA2,FOXK2,FOXM1,FUS,GABPA,GABPB1,GATA2,GATA3,GATA4,GATAD2A,GATAD2B,GMEB1,HCFC1,HDAC1,H…
TF	Factor: AP-2gamma:Elk-1; motif: NGCCKNRGGSGRCGGAAGTG; match class: 1	TF:M08441_1	0.000130103	3.88571	12766	307	242	19728	AFF1,AGO1,AGO2,ARID2,ARID3A,ARNT,ASH1L,ASH2L,ATF2,ATF3,ATF4,BACH1,BCL11A,BCL3,BHLHE40,BMI1,BRCA1,BRD9,CBFA2T3,CBX1,CBX2,CBX3,CC2D1A,CCAR2,CDC5L,CEBPB,CHAMP1,CHD4,CHD7,CLOCK,CREB1,CREB3L1,CREM,CTBP1,CUX1,DACH1,E2F4,E2F6,E2F7,E2F8,E4F1,EBF1,EGR1,EHMT2,ELF4,EP300,EP400,ESR1,ESRRA,ETV4,EZH2,FOS,FOSL1,FOSL2,FOXA1,FOXA2,FOXK2,FOXM1,FUS,GABPA,GABPB1,GATA1,GATA2,GATA3,GATA4,GATAD2A,GATAD2B,GMEB1,HCFC1,HD…
TF	Factor: Sp3; motif: GGGGCGGGGSNN; match class: 1	TF:M07615_1	0.000143582	3.8429	2886	307	81	19728	AGO1,ARNT,BACH1,BCL11A,CBX2,CDC5L,CEBPB,CHD4,CREM,CTBP1,E2F1,E2F8,EHMT2,ELF4,ELK1,EP300,EP400,ESRRA,ETV4,ETV6,EZH2,FOXA2,GATA3,GATA4,GMEB1,HCFC1,HNRNPH1,IRF1,IRF4,IRF5,JUND,KAT8,KDM5B,KLF16,KLF5,MAFF,MAFK,MEF2A,MLLT1,MNT,MTA1,MTA2,MYBL2,NCOA1,NCOA6,NFATC1,NFATC3,NFIB,NFIC,NFYB,NR2F6,PHF20,PKNOX1,POLR2A,POLR2G,RCOR1,RELB,RFX1,SIN3B,SKI,SKIL,SMARCB1,SP1,TBL1XR1,TCF7L2,TEAD4,TRIM24,TRIM28,UBTF,USF2,…
TF	Factor: Egr-1; motif: CCGCCCMCG; match class: 1	TF:M04797_1	0.000185846	3.73085	1566	307	53	19728	AGO1,AGO2,BACH1,CBFB,CBX2,CEBPB,CHD7,CREB1,CTBP1,E2F4,EGR1,ELF4,EP300,EP400,EZH2,FOXK2,HNRNPLL,IRF1,JUND,KLF16,LEF1,MAFF,MEF2A,MLLT1,MTA1,NFATC1,NFE2L2,NFYA,NFYB,NR2C1,NR2F6,PBX3,PHF21A,PRPF4,RCOR1,RELB,RFX1,RNF2,SAFB,SAP30,SIX5,SKIL,SP1,SREBF2,TAL1,TCF7,TRIM24,UBTF,USF2,YY1,ZNF316,ZNF512B,ZNF592
TF	Factor: ELK1; motif: NACTTCCGSCGGAAGYN; match class: 1	TF:M03971_1	0.000188622	3.72441	7158	307	157	19728	AFF1,AGO1,AGO2,ARID2,ARID3A,ASH1L,ATF4,ATM,BACH1,BATF,BCL3,BMI1,BRD9,CBX2,CBX3,CCAR2,CHAMP1,CHD1,CHD7,CLOCK,CREB1,CREM,CTBP1,CUX1,DACH1,E2F4,E2F6,E4F1,EBF1,EGR1,ELF4,ELK1,EP300,ETV6,EZH2,FOS,FOSL1,FOSL2,FOXA1,FUS,GABPA,GABPB1,GATA2,GATA3,GATA4,GATAD2A,GMEB1,HCFC1,HDAC3,HES1,HMBOX1,HNRNPH1,HNRNPL,IKZF2,IRF1,IRF2,IRF3,IRF4,JUN,JUNB,KDM1A,KDM4A,KLF16,KLF5,LCORL,LEF1,MAX,MBD2,MCM5,MEF2A,MEIS2,MIER1,M…
TF	Factor: Pet-1; motif: GCNGGAAGYG; match class: 1	TF:M09918_1	0.000194605	3.71085	7161	307	157	19728	AFF1,AGO1,ARID1B,ARID2,ASH1L,ASH2L,ATF3,ATF4,ATF7,ATM,BACH1,BHLHE40,BRCA1,BRD9,CBFA2T3,CBFB,CBX1,CBX2,CBX5,CC2D1A,CCAR2,CHAMP1,CHD7,CREB3L1,CTBP1,E2F4,E2F7,E2F8,EBF1,EED,EGR1,ELF4,EP300,EP400,ESRRA,ETV6,EZH2,FIP1L1,FOXA1,FOXA2,FOXK2,FUS,GABPA,GATA4,GATAD2A,GMEB1,HCFC1,HDAC1,HDAC2,HDAC6,HMBOX1,HNRNPLL,IRF1,IRF4,JUND,KAT8,KDM4A,KDM5A,KLF16,L3MBTL2,LEF1,MAFF,MAFK,MBD2,MCM2,MCM3,MCM5,MEIS2,MGA,MIER1,…
TF	Factor: ZNF614; motif: NCYCWGCCYYNNN	TF:M09862	0.000197388	3.70468	9365	307	192	19728	AFF1,AGO1,AGO2,ARID2,ARID3A,ARNT,ASH1L,ATF2,ATF7,BACH1,BCL11A,BCL3,BCOR,BHLHE40,BMI1,BRD4,BRD9,CBFA2T3,CBX2,CBX3,CBX5,CCAR2,CDC5L,CHD4,CHD7,CLOCK,CREB1,CREM,CTBP1,DACH1,E2F1,E2F4,E2F8,E4F1,EHMT2,ELF4,ELK1,EP300,EP400,ESR1,ESRRA,ETV4,ETV6,EZH2,FIP1L1,FOS,FOSL1,FOSL2,FOXM1,GABPA,GATA1,GATA2,GATA3,GATA4,GATAD2B,GMEB1,HCFC1,HDAC1,HDAC2,HDAC3,HDAC6,HES1,HMBOX1,HNF1A,HNF4G,HNRNPK,HNRNPLL,IKZF1,IRF1,IRF…
TF	Factor: E2F-1; motif: TTTGGCGCCAAA; match class: 1	TF:M04516_1	0.000208922	3.68002	10229	307	205	19728	AFF1,AGO1,AGO2,ARID2,ARID3A,ARNT,ASH1L,ATF2,ATM,BACH1,BCL11A,BCOR,BMI1,BRD9,CBFB,CBX1,CBX2,CBX3,CBX5,CC2D1A,CEBPB,CHAMP1,CHD4,CHD7,CLOCK,CREB1,CREB3L1,CREM,CTBP1,CTCF,CUX1,DPF2,E2F1,E2F7,E2F8,E4F1,EBF1,EGR1,ELF4,ELK1,EP300,EP400,ETV6,EZH2,FOS,FOSL1,FOSL2,FOXA1,FOXA2,FOXK2,FOXM1,FUS,GABPB1,GATA1,GATA2,GATA3,GATAD2A,GMEB1,HCFC1,HDAC1,HDAC2,HDAC3,HMBOX1,HNF4A,HNRNPH1,HNRNPK,HNRNPL,HNRNPLL,IKZF1,IKZF…
TF	Factor: Egr-1; motif: WTGCGTGGGCGK	TF:M00243	0.000252484	3.59777	5357	307	126	19728	AGO1,ARID3A,BCOR,BMI1,CBFA2T3,CBFB,CBX2,CBX3,CBX5,CC2D1A,CEBPB,CHD4,CHD7,CUX1,E2F1,E2F6,EBF1,EED,EGR1,ELK1,EP300,EP400,ESR1,ETV4,ETV6,FOSL1,FOXA2,FOXK2,FOXM1,FUS,GABPA,GATAD2A,HCFC1,HDAC1,HDAC3,HDAC6,HNF1A,HNF4G,HNRNPH1,HNRNPK,HNRNPL,HNRNPLL,IKZF2,IRF1,IRF5,JUN,JUND,KDM1A,KDM5B,KLF16,KLF5,LCORL,LEF1,MAFK,MBD2,MGA,MNT,MTA1,MTA2,MTA3,MYB,NEUROD1,NFATC1,NFATC3,NFE2L2,NFIC,NFYA,NFYB,NR2C1,PBX3,PCBP1,…
TF	Factor: E2F-1; motif: NTTTTGGCGCCAWWWN; match class: 1	TF:M11533_1	0.000324692	3.48853	8707	307	181	19728	AFF1,AGO1,AGO2,ARID3A,ARNT,ASH2L,ATF2,ATM,BACH1,BCL11A,BHLHE40,BMI1,BRCA1,CBFB,CBX1,CBX2,CBX3,CC2D1A,CCAR2,CEBPB,CHD7,CLOCK,CREB3L1,CREM,CTCF,CUX1,E2F1,E2F7,E2F8,EGR1,ELF4,EP400,ETV6,EZH2,FOS,FOSL1,FOSL2,FOXA1,FOXA2,FOXK2,FOXM1,FUS,GABPA,GABPB1,GATA1,GATA2,GATA3,GATAD2A,GATAD2B,GMEB1,HCFC1,HDAC1,HDAC2,HDAC3,HES1,HMBOX1,HNF1A,HNF4A,HNRNPH1,HNRNPL,IKZF1,IKZF2,IRF1,IRF2,IRF4,JUND,KDM5B,KLF16,L3MBTL2…
TF	Factor: E2F-1; motif: NTTSGCGG	TF:M00430	0.000339087	3.46969	8017	307	170	19728	AFF1,AGO2,ARID1B,ASH1L,ASH2L,ATF2,ATF4,ATF7,ATM,BACH1,BCL11A,BCOR,BRCA1,CBFA2T3,CBFB,CBX2,CBX3,CBX5,CCAR2,CDC5L,CEBPB,CHAMP1,CHD7,CLOCK,CREM,CTBP1,DACH1,DPF2,E2F1,E2F4,E2F6,E2F7,E2F8,EED,EGR1,ELF1,ELF4,ELK1,ESR1,ETS1,ETV4,EZH2,FOSL1,FOSL2,FOXA1,FUS,GATA1,GATAD2B,GMEB1,HDAC1,HDAC2,HDAC6,HMBOX1,HNRNPH1,HNRNPK,HNRNPLL,IKZF1,IRF1,IRF2,IRF4,IRF5,JUND,KDM1A,KDM5A,KDM5B,KLF16,KLF5,LCORL,LEF1,MAX,MBD2,MC…
TF	Factor: SP1; motif: NRGKGGGCGGGGCN; match class: 1	TF:M09765_1	0.0004208	3.37592	3319	307	88	19728	AFF1,AGO1,ATF2,ATF4,BACH1,BCL3,CBX1,CBX2,CBX3,CDC5L,CEBPB,CHD4,CREM,CTBP1,E2F1,E2F8,E4F1,EHMT2,ELK1,EP300,EP400,ESRRA,ETV4,ETV6,FIP1L1,FUS,GATA4,GMEB1,HCFC1,HNRNPH1,HNRNPL,IRF1,IRF4,IRF5,JUND,KAT8,KDM5B,KLF16,KLF5,MAFF,MAFK,MAX,MBD2,MEF2A,MLLT1,MNT,MTA1,MTA2,MYBL2,NCOA1,NCOA6,NFATC1,NFATC3,NFE2,NFIB,NFYB,NR2F6,PHF20,PKNOX1,POLR2A,POLR2G,PTBP1,RCOR1,RELB,RFX1,SIN3A,SIN3B,SKI,SKIL,SMARCB1,SP1,TCF7L…
TF	Factor: ctcf; motif: CCNCNAGRKGGCRSTN; match class: 1	TF:M07249_1	0.000443243	3.35336	2073	307	63	19728	AFF1,AGO2,ASH1L,ATF4,BACH1,BCL3,BMI1,CBFB,CBX2,CBX3,CEBPB,CHD7,EP300,EP400,ESRRA,ETV6,FOSL1,FOSL2,FOXA1,FOXK2,FUS,GABPB1,GATA2,GATAD2B,IKZF1,JUN,JUND,KLF16,LCORL,MAFF,MAFK,MBD2,MCM3,NBN,NR2F2,NR2F6,PBX3,PRDM10,PTBP1,PYGO2,REST,SKI,SKIL,SMARCC2,SRF,STAT3,TAF15,TFAP4,TRIM24,TRIM28,U2AF1,USF2,ZBTB11,ZBTB2,ZBTB40,ZBTB7A,ZFP91,ZFX,ZMYM3,ZNF316,ZNF512B,ZNF592,ZNF687
TF	Factor: LRF; motif: GGGGKYNNB; match class: 1	TF:M01100_1	0.000470946	3.32703	2763	307	77	19728	AGO2,ATF7,BCL11A,BCL3,BCOR,BMI1,CBX2,CBX3,CCAR2,CEBPB,CHD4,CREB3L1,CTBP1,CUX1,EHMT2,EP300,EP400,ESRRA,EZH2,FOXK2,GATA2,GATA4,GMEB1,HDAC2,HDAC3,HNF1A,HNRNPH1,HNRNPL,HNRNPLL,JUNB,JUND,KLF16,MAFK,MEF2A,MIER1,MLLT1,MNT,MTA1,MYBL2,NBN,NCOA3,NFATC3,NFIC,NFYB,NR2F6,PHF21A,PTBP1,RCOR1,RNF2,RXRA,SKI,SKIL,SMAD1,SRF,STAT3,STAT5A,TBL1XR1,TBX21,TCF12,TFAP4,TRIM28,U2AF1,U2AF2,USF2,ZBTB2,ZBTB7A,ZEB2,ZFX,ZHX2,ZK…
TF	Factor: E2F-3:TBR2; motif: ANGTGYKANGGCGCSTTNNCRNNT	TF:M08207	0.000472235	3.32584	17061	307	293	19728	AFF1,AGO1,AGO2,ARID1B,ARID2,ARID3A,ARNT,ASH1L,ASH2L,ATF2,ATF4,ATF7,ATM,BACH1,BATF,BCL11A,BCL3,BCOR,BHLHE40,BMI1,BRCA1,BRD4,BRD9,CBFA2T2,CBFB,CBX1,CBX2,CBX3,CBX5,CC2D1A,CCAR2,CDC5L,CEBPB,CHAMP1,CHD4,CHD7,CLOCK,CREB1,CREB3L1,CREM,CTBP1,CTCF,CUX1,DPF2,E2F1,E2F4,E2F6,E2F7,E2F8,E4F1,EBF1,EED,EGR1,EHMT2,ELF4,ELK1,EP300,EP400,ESR1,ESRRA,ETS1,ETV4,ETV6,EZH2,FIP1L1,FOS,FOSL1,FOSL2,FOXA1,FOXA2,FOXK2,FOXM1,…
TF	Factor: EGR1; motif: NGNGKGGGYGGNGS; match class: 1	TF:M09761_1	0.000492477	3.30761	1569	307	52	19728	AFF1,BHLHE40,BMI1,CBX2,CEBPB,CHD4,EGR1,EHMT2,ELK1,EP400,ETV4,FOXA2,GMEB1,HDAC1,HNRNPK,IKZF1,JUND,KLF16,MAX,MEF2A,MEIS2,MTA1,MTA3,NFATC1,NFATC3,NFIB,NFIC,NFYA,NR2F6,PBX3,PHF21A,PHF8,PKNOX1,RCOR1,RELB,RFX1,SIN3A,SKIL,SMARCA4,STAT1,TAL1,TCF12,TCF7L2,TRIM24,USF2,WRNIP1,YY1,ZBTB2,ZBTB7A,ZEB1,ZNF217,ZNF512B
TF	Factor: E2F-1; motif: TTTSGCGS	TF:M00431	0.000518664	3.28511	7257	307	157	19728	AGO2,ARID2,ASH2L,ATF2,BACH1,BCOR,CBFA2T3,CBX1,CBX2,CBX3,CBX5,CC2D1A,CCAR2,CDC5L,CEBPB,CHAMP1,CHD7,CLOCK,CTBP1,DPF2,E2F1,E2F7,E2F8,EED,EHMT2,ELF4,EP300,ETV4,EZH2,FIP1L1,FOS,FOSL1,FOSL2,FOXK2,FOXM1,FUS,GABPB1,GATA1,GATA2,GATAD2B,HCFC1,HMBOX1,HNF4A,HNRNPH1,HNRNPK,HNRNPLL,IKZF1,IKZF2,IRF3,IRF4,IRF5,JUND,KDM1A,KDM5A,KDM5B,KLF16,KLF5,LCORL,LEF1,MAX,MBD2,MCM2,MCM3,MCM5,MEF2A,MEIS2,MGA,MITF,MNT,MTA2,MYB,…
TF	Factor: Egr-1; motif: NNNNNGYGKGGGNGGGNN	TF:M09603	0.000519343	3.28455	4630	307	112	19728	AFF1,AGO1,AGO2,BHLHE40,BMI1,CBFB,CBX2,CBX5,CDC5L,CEBPB,CHAMP1,CHD4,CHD7,CLOCK,CREB1,CTBP1,DACH1,E2F1,EBF1,EGR1,EHMT2,ELK1,EP400,ESRRA,ETV4,EZH2,FIP1L1,FOSL2,FOXA1,FOXA2,GABPB1,GATA2,GATAD2A,GMEB1,HCFC1,HDAC1,HMBOX1,HNF4G,HNRNPK,HNRNPLL,IRF1,JUND,KAT8,KDM1A,KDM5B,KLF16,LEF1,MAFF,MAX,MEF2A,MEIS2,MIER1,MLLT1,MTA1,MTA2,MTA3,NCOA6,NFATC1,NFE2,NFIB,NFIC,NFYA,NFYB,NR2F6,PBX3,PHF21A,PHF8,RAD21,RB1,RBFOX2…
TF	Factor: BTEB2; motif: WGGGTGKGGCNGGN	TF:M09972	0.000589084	3.22982	9219	307	188	19728	AFF1,AGO1,AGO2,ARID2,ARID3A,ARNT,ATF2,ATF7,BACH1,BCL11A,BCL3,BCOR,BRD9,CBFA2T3,CBFB,CBX1,CBX2,CBX3,CC2D1A,CDC5L,CEBPB,CHAMP1,CHD4,CLOCK,CREM,CTBP1,CTCF,DACH1,E2F1,E2F8,E4F1,EHMT2,ELF4,EP300,EP400,ESRRA,ETV4,ETV6,EZH2,FIP1L1,FOSL1,FOSL2,FOXA2,FOXK2,FOXM1,GABPB1,GATA1,GATA2,GATA4,GATAD2B,GMEB1,HCFC1,HDAC1,HDAC3,HDAC6,HES1,HMBOX1,HNF1A,HNF4A,HNF4G,HNRNPH1,HNRNPK,HNRNPL,HNRNPLL,IRF1,IRF3,IRF4,IRF5,KA…
TF	Factor: ZIC4; motif: NNCCNCCCRYNGYGN; match class: 1	TF:M12227_1	0.000595846	3.22487	5897	307	134	19728	AGO1,AGO2,ARID3A,ARNT,ATF4,BACH1,BCL11A,BCL3,BCOR,BMI1,CBX2,CBX3,CEBPB,CHD4,CHD7,CREB1,CTBP1,CUX1,E2F1,E2F8,E4F1,ELF4,EP300,EP400,ESRRA,ETV4,ETV6,EZH2,FOSL1,FOXA1,FOXK2,GATA3,GMEB1,HCFC1,HDAC1,HDAC2,HDAC3,HES1,HNF4G,HNRNPH1,HNRNPK,HNRNPL,HNRNPLL,IKZF1,IRF2,IRF3,IRF5,JUNB,JUND,KDM5B,KLF16,L3MBTL2,LCORL,MAFK,MAX,MBD2,MCM3,MGA,MITF,MNT,MTA1,MTA3,MXI1,MYB,MYC,NBN,NCOA1,NCOA3,NCOA6,NFATC3,NFE2L2,NFIC,…
TF	Factor: AP-2; motif: SNNNCCNCAGGCN	TF:M00915	0.000619052	3.20827	9615	307	194	19728	AFF1,AGO1,AGO2,ARID1B,ARID2,ARID3A,ATF2,ATF4,BACH1,BCL11A,BCL3,BHLHE40,BMI1,BRCA1,BRD9,CBFA2T3,CBFB,CBX2,CBX3,CC2D1A,CDC5L,CEBPB,CHAMP1,CHD4,CHD7,CLOCK,CREB1,CTBP1,CUX1,E2F1,E2F4,E2F7,E2F8,E4F1,EBF1,EED,EGR1,EHMT2,ELF4,ELK1,EP300,EP400,ESR1,ESRRA,ETV4,EZH2,FIP1L1,FOS,FOSL1,FOSL2,FOXA1,FOXA2,FOXK2,FOXM1,GABPA,GATA2,GATA3,GATA4,GATAD2A,GATAD2B,HCFC1,HDAC1,HDAC3,HES1,HNF4G,HNRNPH1,HNRNPK,HNRNPL,HNRN…
TF	Factor: E2F; motif: NNTTTCGCGCN; match class: 1	TF:M08875_1	0.000640455	3.19351	1719	307	55	19728	BACH1,BHLHE40,CHD7,E2F1,E2F8,ELF4,FIP1L1,FOXM1,FUS,HCFC1,HNRNPK,HNRNPL,HNRNPLL,IKZF1,IRF3,IRF4,KLF5,LCORL,LEF1,MBD2,MCM2,MCM3,MCM5,MEF2A,MEIS2,MGA,MYBL2,MYNN,NCOA1,NCOA6,NEUROD1,NR2C1,PHB2,POLR2G,RBM14,SIX5,SKI,SMAD1,SMARCB1,SMC3,SNRNP70,SREBF2,SRSF4,SUZ12,TCF7,TEAD4,TFAP4,YY1,ZBTB2,ZMYM3,ZNF217,ZNF274,ZNF384,ZNF444,ZNF592
TF	Factor: ELK1; motif: NACTTCCGSCGGAAGYN	TF:M03971	0.000649607	3.18735	11300	307	219	19728	AFF1,AGO1,AGO2,ARID2,ARID3A,ARNT,ASH1L,ATF4,ATF7,ATM,BACH1,BATF,BCL3,BHLHE40,BMI1,BRCA1,BRD9,CBX2,CBX3,CCAR2,CEBPB,CHAMP1,CHD1,CHD4,CHD7,CLOCK,CREB1,CREM,CTBP1,CUX1,DACH1,DPF2,E2F4,E2F6,E2F7,E4F1,EBF1,EED,EGR1,EHMT2,ELF4,ELK1,EP300,EP400,ETS1,ETV6,EZH2,FOS,FOSL1,FOSL2,FOXA1,FOXA2,FOXK2,FUS,GABPA,GABPB1,GATA2,GATA3,GATA4,GATAD2A,GMEB1,HCFC1,HDAC1,HDAC3,HES1,HMBOX1,HNRNPH1,HNRNPK,HNRNPL,HNRNPLL,IKZ…
TF	Factor: E2F; motif: NNTTTCGCGCN	TF:M08875	0.000679565	3.16777	6203	307	139	19728	AGO2,ARID2,ASH2L,ATF2,BACH1,BHLHE40,BMI1,CBX1,CBX3,CC2D1A,CCAR2,CDC5L,CEBPB,CHAMP1,CHD7,CLOCK,DACH1,E2F1,E2F6,E2F7,E2F8,EED,EHMT2,ELF4,EP300,ESRRA,EZH2,FIP1L1,FOXA1,FOXA2,FOXM1,FUS,GATA1,GATA4,GMEB1,HCFC1,HNRNPK,HNRNPL,HNRNPLL,IKZF1,IRF3,IRF4,KLF16,KLF5,LCORL,LEF1,MAX,MBD2,MCM2,MCM3,MCM5,MEF2A,MEF2B,MEIS2,MGA,MNT,MTA2,MYB,MYBL2,MYC,MYNN,NBN,NCOA1,NCOA6,NEUROD1,NFATC1,NFATC3,NFE2L2,NFIB,NFIC,NFXL1…
TF	Factor: Fli-1; motif: NACCGGAWWTCCGGTY; match class: 1	TF:M11399_1	0.000688996	3.16178	11514	307	222	19728	AFF1,AGO1,AGO2,ARID1B,ARID3A,ARNT,ASH1L,ASH2L,ATF3,ATM,BACH1,BCL11A,BCL3,BCOR,BHLHE40,BRCA1,BRD4,BRD9,CBFB,CBX1,CBX2,CBX3,CC2D1A,CCAR2,CEBPB,CHAMP1,CHD4,CHD7,CLOCK,CREB1,CREB3L1,CREM,CTBP1,CTCF,CUX1,DACH1,DPF2,E2F1,E2F4,E2F6,E2F8,E4F1,EBF1,EED,EGR1,EHMT2,ELF4,EP300,EP400,ESRRA,ETV4,ETV6,EZH2,FOSL1,FOSL2,FOXA2,FOXM1,FUS,GABPB1,GATA2,GATA3,GATAD2A,GATAD2B,GMEB1,HCFC1,HDAC1,HDAC3,HES1,HNF1A,HNF4G,HN…
TF	Factor: AP-2; motif: GSCCSCRGGCNRNRNN; match class: 1	TF:M00800_1	0.000705065	3.15177	4269	307	105	19728	AGO2,ARID2,ARID3A,ATF4,BACH1,BMI1,BRD9,CBFA2T3,CBFB,CBX2,CEBPB,CHAMP1,CHD4,CHD7,CREB1,CTBP1,EBF1,ELF4,EP300,ESR1,ESRRA,EZH2,FOSL1,FOXA1,FOXK2,GATA2,GATA3,HDAC3,HNF4G,HNRNPH1,HNRNPK,HNRNPL,HNRNPLL,IKZF1,IKZF2,IRF1,JUNB,KDM1A,KDM4B,KDM5B,KLF16,KLF5,LCORL,MAFF,MAFK,MBD2,MEF2A,MITF,MLLT1,MNT,MTA1,MTA3,MYB,MYBL2,NCOA1,NCOA3,NCOA6,NFE2L2,NFIB,NFYA,NFYB,NR2F2,NR2F6,PBX3,PHF20,PHF21A,PKNOX1,POU2F2,PTBP1,…
TF	Factor: Sp4; motif: SCCCCKCCCCCSN; match class: 1	TF:M07617_1	0.000711556	3.14779	902	307	36	19728	CBX2,CHD4,CREM,EHMT2,ELK1,EP300,ETV6,HCFC1,IRF1,JUND,KLF16,MAFF,MNT,MYBL2,NFATC1,NFATC3,NFYB,NR2F6,PHF20,PKNOX1,PTBP1,RCOR1,RELB,SKIL,SP1,TBL1XR1,TEAD4,TRIM24,TRIM28,USF2,WRNIP1,YY1,ZBTB7A,ZNF217,ZNF444,ZNF512B
TF	Factor: E2F-3; motif: NNGGCGGGAAA; match class: 1	TF:M09893_1	0.000728958	3.1373	1322	307	46	19728	BRCA1,CBX1,CHAMP1,CREB1,CREM,CTBP1,E2F6,EED,ELF4,EZH2,FUS,GABPB1,GMEB1,HDAC2,HDAC6,HNRNPK,HNRNPL,HNRNPLL,IRF3,IRF4,LEF1,MAFK,MBD2,MCM3,MTA2,MYBL2,NFATC1,NFE2L2,NFYA,PCBP1,PKNOX1,PML,PTBP1,RBM14,SIRT6,SMC3,SNRNP70,SREBF1,SREBF2,SRSF4,TAF15,TCF7,TEAD4,U2AF1,UBTF,XRCC5
TF	Factor: Hey1; motif: NGCRCGYGYN	TF:M11058	0.000746179	3.12716	13166	307	245	19728	AFF1,AGO2,ARID1B,ARID2,ARID3A,ASH1L,ASH2L,ATF2,ATF4,ATF7,ATM,BACH1,BCL11A,BCL3,BCOR,BHLHE40,BMI1,BRD9,CBFA2T2,CBFB,CBX1,CBX2,CBX3,CBX5,CC2D1A,CCAR2,CDC5L,CHAMP1,CHD4,CHD7,CLOCK,CREB3L1,CREM,CTBP1,CUX1,DACH1,DPF2,E2F1,E2F6,E2F7,E2F8,EED,EGR1,EHMT2,ELF4,ELK1,EP400,ESR1,ESRRA,ETV4,ETV6,EZH2,FIP1L1,FOS,FOSL1,FOSL2,FOXA1,FOXA2,FOXK2,FOXM1,FUS,GABPA,GATA2,GATA3,GATA4,GATAD2A,GATAD2B,GMEB1,HCFC1,HDAC1,H…
TF	Factor: E2F; motif: TTTCGCGC	TF:M00425	0.00077273	3.11197	11044	307	215	19728	AFF1,AGO2,ARID1B,ARID2,ASH2L,ATF2,ATF4,ATF7,ATM,BACH1,BCL11A,BCOR,BRCA1,CBFA2T2,CBFA2T3,CBX1,CBX2,CBX3,CBX5,CC2D1A,CCAR2,CDC5L,CEBPB,CHAMP1,CHD7,CLOCK,CREB3L1,CREM,CTBP1,DACH1,DPF2,E2F1,E2F4,E2F6,E2F7,E2F8,ELF1,ELF4,ELK1,ESR1,ETV4,ETV6,EZH2,FIP1L1,FOS,FOSL1,FOSL2,FOXA1,FOXK2,FOXM1,FUS,GABPA,GABPB1,GATA1,GATA2,GATAD2B,GMEB1,HCFC1,HDAC2,HES1,HMBOX1,HNF4A,HNRNPH1,HNRNPK,HNRNPL,HNRNPLL,IKZF1,IKZF2,IR…
TF	Factor: TFII-I; motif: RGAGGKAGG; match class: 1	TF:M00706_1	0.00077592	3.11018	1592	307	52	19728	ARID2,ASH1L,ATF2,EGR1,EHMT2,ELF4,FOXA1,FOXA2,GATA1,GATA2,HMBOX1,IRF2,IRF3,JUND,LEF1,MEF2A,MEF2B,MEIS2,MLLT1,MNT,MTA3,NCOA6,NFATC1,NFYA,NFYB,PHF21A,POU2F2,RBFOX2,SIX5,SKIL,SMAD5,SMARCC2,STAT3,STAT5A,SUZ12,TBX3,TCF7L2,TEAD4,TFAP4,USF2,YY1,ZBTB2,ZEB2,ZFX,ZNF217,ZNF280A,ZNF316,ZNF384,ZNF444,ZNF512B,ZNF579,ZNF687
TF	Factor: CTCF; motif: WGCGCCMYCTAGYGGYN	TF:M03895	0.000826023	3.08301	9255	307	188	19728	AFF1,AGO1,AGO2,ARID2,ATF4,ATM,BACH1,BCL11A,BMI1,BRCA1,BRD4,BRD9,CBFB,CBX1,CC2D1A,CEBPB,CHD4,CHD7,CLOCK,CREB1,CREB3L1,CREM,CTBP1,CUX1,DPF2,E2F1,E2F6,E2F8,EGR1,ELF4,ELK1,EP300,EP400,ESR1,ESRRA,ETV6,EZH2,FOSL1,FOSL2,FOXA1,FOXA2,FOXK2,FUS,GATA2,GATA3,GATAD2A,HCFC1,HDAC1,HDAC2,HDAC3,HES1,HMBOX1,HNRNPH1,HNRNPK,HNRNPL,HNRNPLL,IKZF1,IRF1,IRF2,IRF4,JUN,JUNB,JUND,KDM1A,KDM4A,KDM4B,KDM5A,KLF16,KLF5,L3MBTL2,…
TF	Factor: TF3C-beta; motif: CCNGGAGGGCTTCCTGGAGGAG	TF:M04863	0.000836626	3.07747	13624	307	251	19728	AFF1,AGO1,AGO2,ARID1B,ARID2,ARID3A,ASH1L,ATF3,ATF4,ATF7,BACH1,BCL11A,BCL3,BCOR,BHLHE40,BMI1,BRCA1,BRD9,CBFA2T3,CBFB,CBX1,CBX2,CBX3,CC2D1A,CCAR2,CDC5L,CEBPB,CHAMP1,CHD4,CHD7,CLOCK,CREB1,CREB3L1,CREM,CTBP1,CTCF,CUX1,DPF2,E2F1,E2F6,E2F7,E2F8,E4F1,EBF1,EED,EGR1,EHMT2,ELF4,ELK1,EP300,EP400,ESRRA,ETV4,ETV6,EZH2,FIP1L1,FOS,FOSL1,FOSL2,FOXA1,FOXA2,FOXK2,FOXM1,FUS,GABPA,GABPB1,GATA1,GATA2,GATA3,GATA4,GATA…
TF	Factor: E2F-3:FOXO6; motif: NAATGACACGCGCCCMC; match class: 1	TF:M08209_1	0.000852958	3.06907	7800	307	165	19728	AGO1,AGO2,ARID1B,ARID2,ARID3A,ATF2,ATF4,ATM,BACH1,BCL3,BCOR,BHLHE40,BMI1,BRD4,BRD9,CBFB,CBX2,CBX3,CHAMP1,CHD4,CHD7,CREB1,CREB3L1,CREM,CTBP1,CTCF,CUX1,E2F7,E2F8,EBF1,EGR1,EHMT2,ELF4,ELK1,EP400,ETV6,EZH2,FOS,FOSL1,FOSL2,FOXA1,FOXA2,FOXK2,FUS,GATA2,GATA4,GATAD2A,GATAD2B,GMEB1,HCFC1,HDAC1,HDAC2,HES1,HMBOX1,HNF1A,HNRNPH1,HNRNPL,HNRNPLL,IKZF1,IKZF2,IRF2,IRF3,JUN,JUNB,JUND,KDM4A,KDM4B,KLF16,KLF5,L3MBTL2…
TF	Factor: AP-2alpha; motif: NSCCNCRGGSN	TF:M07348	0.000859605	3.0657	8050	307	169	19728	AFF1,AGO2,ARID1B,ASH2L,ATF2,ATF4,BACH1,BATF,BCL11A,BCL3,BMI1,BRCA1,BRD9,CBFA2T3,CBFB,CBX2,CC2D1A,CCAR2,CEBPB,CHAMP1,CHD4,CHD7,CLOCK,CREB1,CREB3L1,CTBP1,CUX1,DPF2,E2F4,E2F7,E2F8,E4F1,EBF1,EED,EGR1,EP300,EP400,ESR1,ESRRA,ETV6,FOSL1,FOSL2,FOXA1,FOXA2,FOXM1,FUS,GABPA,GATA2,GATA4,GATAD2A,HCFC1,HDAC1,HDAC3,HMBOX1,HNF4G,HNRNPH1,HNRNPK,HNRNPL,HNRNPLL,IKZF1,IKZF2,IRF1,IRF2,IRF4,IRF5,JUN,JUNB,JUND,KDM1A,KD…
TF	Factor: ZIC1; motif: NACCCCCCGCTGYGC	TF:M12219	0.000921209	3.03564	832	307	34	19728	BRD9,CBFB,CBX3,CEBPB,CHD4,CUX1,ETV4,FOXA1,FOXK2,GMEB1,HNRNPL,IRF5,MNT,MTA1,MXI1,NCOA1,NCOA6,NFATC3,NFIC,NFYB,NR2F1,PHF21A,PHF8,RXRA,SKIL,TBL1XR1,THAP1,TRIM24,TRIP13,U2AF1,YY1,ZBTB7A,ZHX1,ZNF512B
TF	Factor: DPF2; motif: NYCACYTCCYCNYYCY	TF:M09760	0.000933978	3.02966	8184	307	171	19728	AFF1,AGO2,ARID2,ARID3A,ASH1L,ATF3,ATF4,ATF7,BATF,BCL11A,BCL3,BHLHE40,BMI1,BRD9,CBFB,CBX2,CBX3,CBX5,CC2D1A,CCAR2,CDC5L,CEBPB,CHD7,CLOCK,CREB1,CREB3L1,CREM,CTBP1,DACH1,E2F1,E2F4,E2F7,E2F8,EBF1,EED,ELF4,EP300,EP400,ESRRA,ETV6,FOS,FOSL2,FOXA1,FOXA2,GABPA,GATA1,GATA3,GATAD2A,GATAD2B,GMEB1,HCFC1,HDAC1,HDAC2,HMBOX1,HNF4A,HNF4G,HNRNPH1,HNRNPK,HNRNPL,HNRNPLL,IKZF1,IKZF2,IRF2,IRF3,IRF4,IRF5,JUN,JUNB,KDM4B,…
TF	Factor: ER71:SREBP-2; motif: NTSACGTGACGGAARY; match class: 1	TF:M08457_1	0.000950321	3.02213	5592	307	128	19728	AFF1,ARNT,ATF2,ATF4,ATM,BHLHE40,BRCA1,BRD9,CBX1,CC2D1A,CHAMP1,CHD7,CREB1,CREB3L1,CUX1,E2F1,E2F4,E2F7,E2F8,E4F1,EGR1,ELF4,ELK1,EP400,ESR1,ESRRA,EZH2,FOSL1,FOXK2,FUS,GATA2,GATA3,GATAD2B,GMEB1,HDAC1,HDAC2,HMBOX1,HNF4A,HNRNPK,IRF1,JUN,JUND,KAT8,KDM1A,KDM5A,KDM5B,KLF16,LCORL,MAFF,MAX,MCM2,MCM3,MEIS2,MTA3,MXI1,MYC,MYNN,NCOA1,NCOA3,NFE2L2,NFIC,NR2F1,NR2F2,PAX5,PBX3,PCBP1,PHB2,PHF20,PHF21A,PKNOX1,POU2F2,…
TF	Factor: Egr-1; motif: ACCGCCC; match class: 1	TF:M04918_1	0.00106577	2.97234	1296	307	45	19728	AFF1,ARID2,ATF4,CBFB,CBX2,CBX3,CBX5,CC2D1A,CEBPB,CHD4,E2F1,E2F6,ELK1,GATAD2B,HDAC6,HNRNPH1,IRF1,JUN,JUND,KDM4A,KLF5,MAFK,MEF2A,NCOA1,PBX3,PKNOX1,PRPF4,PYGO2,RAD51,RBM39,REST,RFX1,SAFB,SAP30,SIX5,SKIL,SMARCA4,SP1,SREBF2,UBTF,ZBED1,ZBTB7A,ZNF217,ZNF444,ZNF8
TF	Factor: CPBP; motif: NGGGCGG	TF:M05444	0.00109818	2.95933	8580	307	177	19728	AFF1,AGO2,ARID1B,ARNT,ATF2,ATF4,ATF7,ATM,BACH1,BHLHE40,BMI1,BRCA1,BRD9,CBFA2T3,CBFB,CBX1,CBX2,CBX3,CBX5,CC2D1A,CEBPB,CHAMP1,CHD4,CHD7,CLOCK,CREB3L1,CTBP1,CUX1,DPF2,E2F1,E2F4,E2F6,E2F7,E2F8,E4F1,EED,ELF4,EP400,ESRRA,ETV4,ETV6,EZH2,FOSL2,FOXA2,FUS,GATA2,GATA3,GATA4,GATAD2A,GATAD2B,GMEB1,HCFC1,HDAC1,HDAC3,HDAC6,HES1,HNF4A,HNRNPL,HNRNPLL,IKZF2,IRF1,IRF2,IRF3,IRF4,IRF5,JUN,JUNB,KAT8,KDM1A,KDM4A,KLF16,…
TF	Factor: Sp6; motif: WGGGCGG	TF:M05361	0.00109818	2.95933	8580	307	177	19728	AFF1,AGO2,ARID1B,ARNT,ATF2,ATF4,ATF7,ATM,BACH1,BHLHE40,BMI1,BRCA1,BRD9,CBFA2T3,CBFB,CBX1,CBX2,CBX3,CBX5,CC2D1A,CEBPB,CHAMP1,CHD4,CHD7,CLOCK,CREB3L1,CTBP1,CUX1,DPF2,E2F1,E2F4,E2F6,E2F7,E2F8,E4F1,EED,ELF4,EP400,ESRRA,ETV4,ETV6,EZH2,FOSL2,FOXA2,FUS,GATA2,GATA3,GATA4,GATAD2A,GATAD2B,GMEB1,HCFC1,HDAC1,HDAC3,HDAC6,HES1,HNF4A,HNRNPL,HNRNPLL,IKZF2,IRF1,IRF2,IRF3,IRF4,IRF5,JUN,JUNB,KAT8,KDM1A,KDM4A,KLF16,…
TF	Factor: Sp2; motif: WGGGCGG	TF:M05332	0.00109818	2.95933	8580	307	177	19728	AFF1,AGO2,ARID1B,ARNT,ATF2,ATF4,ATF7,ATM,BACH1,BHLHE40,BMI1,BRCA1,BRD9,CBFA2T3,CBFB,CBX1,CBX2,CBX3,CBX5,CC2D1A,CEBPB,CHAMP1,CHD4,CHD7,CLOCK,CREB3L1,CTBP1,CUX1,DPF2,E2F1,E2F4,E2F6,E2F7,E2F8,E4F1,EED,ELF4,EP400,ESRRA,ETV4,ETV6,EZH2,FOSL2,FOXA2,FUS,GATA2,GATA3,GATA4,GATAD2A,GATAD2B,GMEB1,HCFC1,HDAC1,HDAC3,HDAC6,HES1,HNF4A,HNRNPL,HNRNPLL,IKZF2,IRF1,IRF2,IRF3,IRF4,IRF5,JUN,JUNB,KAT8,KDM1A,KDM4A,KLF16,…
TF	Factor: DPF2; motif: NYCACYTCCYCNYYCY; match class: 1	TF:M09760_1	0.00115946	2.93574	2978	307	80	19728	AGO2,ARID2,ARID3A,ASH1L,BATF,BCL11A,BCL3,BHLHE40,BMI1,CBX2,CBX3,CLOCK,CREB1,CREM,E2F1,EBF1,EED,EP300,ESRRA,FOSL2,FOXA2,GATA1,GATA3,GATAD2B,HCFC1,HDAC2,HNF4A,HNRNPK,HNRNPLL,IRF2,IRF3,JUNB,KLF16,LCORL,LEF1,MAX,MEF2A,MEIS2,MGA,MIER1,MTA3,MYB,NCOA1,NFATC3,NFIB,NFIC,NR2F1,NR2F2,PHF21A,PML,POU2F2,RBM14,RBM39,SIX5,SKIL,SMAD5,SMARCC2,SUZ12,TAF1,TBX3,TCF12,TCF7L2,TEAD4,TRIM28,U2AF2,UBTF,USF2,WRNIP1,XRCC5,…
TF	Factor: E2F-3:FOXI1; motif: NGACACCGCGCCCAC	TF:M08208	0.00122955	2.91025	12565	307	236	19728	AFF1,AGO1,AGO2,ARID2,ARID3A,ARNT,ASH1L,ATF2,ATM,BACH1,BCL3,BHLHE40,BMI1,BRCA1,BRD4,BRD9,CBFB,CBX1,CBX2,CBX3,CC2D1A,CCAR2,CDC5L,CEBPB,CHAMP1,CHD4,CHD7,CLOCK,CREB1,CREB3L1,CREM,CTBP1,CTCF,CUX1,DACH1,DPF2,E2F1,E2F4,E2F6,E2F8,E4F1,EBF1,EED,EGR1,EHMT2,ELF4,ELK1,EP300,EP400,ESR1,ESRRA,ETV4,EZH2,FOS,FOSL1,FOSL2,FOXA1,FOXA2,FOXK2,FOXM1,FUS,GABPA,GATA2,GATAD2B,GMEB1,HCFC1,HDAC1,HDAC2,HDAC6,HES1,HMBOX1,HNR…
TF	Factor: Kaiso; motif: GCMGGGRGCRGS; match class: 1	TF:M03876_1	0.00127556	2.8943	9108	307	185	19728	AFF1,AGO1,AGO2,ARID2,ARID3A,ASH2L,ATF2,ATF4,BACH1,BCL3,BCOR,BHLHE40,BMI1,BRCA1,CBFB,CBX1,CBX2,CBX3,CC2D1A,CDC5L,CEBPB,CHAMP1,CHD4,CHD7,CLOCK,CREB1,CREM,CTBP1,CUX1,E2F1,E2F8,E4F1,EGR1,EHMT2,ELF4,EP300,EP400,ESR1,ESRRA,ETV6,FOS,FOSL1,FOSL2,FOXA1,FOXA2,FOXK2,FOXM1,FUS,GABPA,GATA1,GATA2,GATA3,GATA4,GATAD2B,GMEB1,HCFC1,HDAC1,HDAC3,HES1,HNRNPK,HNRNPL,HNRNPLL,IKZF1,IKZF2,IRF1,IRF2,IRF4,IRF5,JUN,JUNB,JUN…
TF	Factor: ZNF501; motif: NNNCSACGCGAACAC	TF:M12085	0.00128485	2.89115	8470	307	175	19728	AGO2,ARID1B,ARID2,ARID3A,ARNT,ASH1L,ATF2,ATF4,ATF7,BACH1,BCL11A,BCL3,BCOR,BHLHE40,BMI1,BRD4,BRD9,CBFA2T3,CBFB,CBX2,CBX3,CBX5,CC2D1A,CCAR2,CEBPB,CHAMP1,CHD4,CHD7,CREB3L1,CTBP1,DPF2,E2F4,E2F7,E2F8,EBF1,EED,EHMT2,ELF4,EP400,ESR1,ESRRA,ETV6,EZH2,FIP1L1,FOS,FOSL1,FOSL2,FOXA1,FOXK2,FOXM1,GABPB1,GATA2,GATA3,GATAD2A,GATAD2B,HCFC1,HDAC1,HDAC2,HDAC3,HDAC6,HES1,HNF1A,HNF4A,HNRNPH1,HNRNPK,HNRNPLL,IKZF2,IRF1,…
TF	Factor: E2F-1; motif: TWSGCGCGAAAAYKR; match class: 1	TF:M00024_1	0.00129229	2.88864	2680	307	74	19728	ARID2,ASH2L,ATF3,ATF4,BATF,BCL11A,BHLHE40,BRCA1,CBX2,CBX5,CHD7,CUX1,E2F1,E2F4,E2F6,E2F7,EED,EP300,FIP1L1,FOXM1,HCFC1,HDAC1,HDAC2,HNRNPH1,HNRNPK,IRF1,IRF3,IRF4,KDM1A,KDM5A,KLF5,LEF1,MCM2,MCM3,MCM5,MEIS2,MYB,MYBL2,MYC,MYNN,NBN,NCOA3,NFATC3,NFYB,NR2F6,PCBP2,POLR2A,PTBP1,PYGO2,RB1,RBBP5,RBM14,RBM25,RNF2,RUNX1,SIX5,SMARCC2,SNRNP70,SP1,STAT1,STAT5A,TAF7,TAL1,TCF12,TEAD4,THAP1,YY1,ZEB1,ZFP91,ZNF143,ZNF1…
TF	Factor: ZNF37A; motif: CCYYGGCTCCNTSCCMN; match class: 1	TF:M12354_1	0.00133475	2.8746	5624	307	128	19728	AGO2,ARID2,ASH1L,ASH2L,ATF4,BACH1,BATF,BCL3,BHLHE40,BMI1,CBFA2T2,CBX1,CBX2,CBX3,CEBPB,CHD4,CHD7,CLOCK,CREB1,CREB3L1,CREM,CTBP1,CUX1,E2F1,E2F7,E2F8,EHMT2,ELF4,EP300,ESRRA,ETV6,FOS,FOSL1,FOSL2,FOXA2,FOXK2,FOXM1,GABPB1,GATA2,GATA4,HDAC1,HDAC6,HNRNPK,HNRNPLL,IRF1,IRF2,IRF4,JUND,KDM5B,KLF16,LEF1,MAFF,MAFK,MAX,MBD2,MCM2,MIER1,MITF,MLLT1,MNT,MTA1,MTA2,MYB,MYBL2,MYNN,NFATC1,NFATC3,NFE2L2,NFIC,NFYA,NFYB,N…
TF	Factor: E2F-2; motif: NWTTTGGCGCCAWWNN	TF:M11530	0.00139365	2.85585	14595	307	263	19728	AFF1,AGO1,AGO2,ARID2,ARID3A,ARNT,ASH1L,ATF2,ATF4,ATM,BACH1,BCL11A,BCL3,BCOR,BHLHE40,BMI1,BRCA1,BRD9,CBFB,CBX1,CBX2,CBX3,CBX5,CC2D1A,CCAR2,CEBPB,CHAMP1,CHD4,CHD7,CLOCK,CREB1,CREB3L1,CREM,CTBP1,CTCF,CUX1,DACH1,DPF2,E2F1,E2F4,E2F6,E2F7,E2F8,E4F1,EBF1,EED,EGR1,EHMT2,ELF4,ELK1,EP300,EP400,ESR1,ESRRA,ETV4,ETV6,EZH2,FIP1L1,FOS,FOSL1,FOSL2,FOXA1,FOXA2,FOXK2,FOXM1,FUS,GABPB1,GATA1,GATA2,GATA3,GATAD2A,GATA…
TF	Factor: BEN; motif: CAGCGRNV	TF:M01240	0.00141344	2.84972	16503	307	286	19728	AFF1,AGO1,AGO2,ARID1B,ARID2,ARNT,ASH1L,ASH2L,ATF2,ATF3,ATF4,ATF7,ATM,BACH1,BATF,BCL11A,BCL3,BCOR,BHLHE40,BMI1,BRCA1,BRD4,BRD9,CBFA2T3,CBFB,CBX1,CBX2,CBX3,CBX5,CC2D1A,CCAR2,CDC5L,CEBPB,CHAMP1,CHD4,CHD7,CLOCK,CREB1,CREB3L1,CREM,CTBP1,CUX1,DACH1,DPF2,E2F1,E2F4,E2F6,E2F7,E2F8,E4F1,EBF1,EED,EGR1,EHMT2,ELF1,ELF4,ELK1,EP300,EP400,ESR1,ESRRA,ETV4,ETV6,EZH2,FIP1L1,FOS,FOSL1,FOSL2,FOXA1,FOXA2,FOXK2,FOXM1,F…
TF	Factor: E2F-1; motif: TTTGGCGCCAAA	TF:M04516	0.00141672	2.84872	11385	307	219	19728	AFF1,AGO1,AGO2,ARID2,ARID3A,ARNT,ASH1L,ATF2,ATM,BACH1,BCL11A,BCOR,BMI1,BRCA1,BRD9,CBFB,CBX1,CBX2,CBX3,CBX5,CC2D1A,CEBPB,CHAMP1,CHD4,CHD7,CLOCK,CREB1,CREB3L1,CREM,CTBP1,CTCF,CUX1,DPF2,E2F1,E2F7,E2F8,E4F1,EBF1,EGR1,ELF4,ELK1,EP300,EP400,ETV6,EZH2,FOS,FOSL1,FOSL2,FOXA1,FOXA2,FOXK2,FOXM1,FUS,GABPB1,GATA1,GATA2,GATA3,GATAD2A,GMEB1,HCFC1,HDAC1,HDAC2,HDAC3,HMBOX1,HNF1A,HNF4A,HNRNPH1,HNRNPK,HNRNPL,HNRNPL…
TF	Factor: Fli-1; motif: NACCGGATATCCGGTN; match class: 1	TF:M11401_1	0.00142294	2.84681	11802	307	225	19728	AFF1,AGO1,AGO2,ARID1B,ARID2,ARID3A,ARNT,ASH1L,ASH2L,ATF3,ATM,BACH1,BCL11A,BCL3,BCOR,BHLHE40,BRCA1,BRD4,BRD9,CBFB,CBX1,CBX2,CBX3,CC2D1A,CCAR2,CEBPB,CHD4,CHD7,CLOCK,CREB1,CREB3L1,CREM,CTBP1,CTCF,CUX1,DACH1,DPF2,E2F1,E2F4,E2F6,E2F8,E4F1,EBF1,EGR1,EHMT2,ELF4,EP300,EP400,ESRRA,ETV4,ETV6,EZH2,FOS,FOSL1,FOSL2,FOXA2,FOXK2,FOXM1,GABPB1,GATA2,GATA3,GATAD2A,GATAD2B,GMEB1,HCFC1,HDAC1,HDAC3,HES1,HNF1A,HNF4G,H…
TF	Factor: E2F-1; motif: NTTTCGCGCS; match class: 1	TF:M00940_1	0.00154948	2.80981	2642	307	73	19728	ASH2L,ATF2,BACH1,E2F1,E2F8,EED,ELF4,EZH2,FIP1L1,FOXM1,FUS,GATA1,GMEB1,HCFC1,HNRNPK,HNRNPLL,IKZF1,IRF3,IRF4,JUN,KLF5,LCORL,LEF1,MAX,MCM2,MCM3,MCM5,MEF2A,MEIS2,MGA,MYNN,NCOA1,NEUROD1,NFIB,NR2C1,PCBP1,PHB2,PKNOX1,POLR2G,PTBP1,RBBP5,RCOR1,RELB,RFX1,SIN3A,SIRT6,SKI,SKIL,SMAD1,SMARCA4,SMARCB1,SMC3,SNRNP70,SREBF2,SRSF4,SUZ12,TAF7,TCF7,TFAP4,THAP1,WRNIP1,YY1,ZBTB2,ZFP91,ZFX,ZMYM3,ZNF217,ZNF274,ZNF318,ZNF…
TF	Factor: E2F; motif: TTTCGCGC; match class: 1	TF:M00425_1	0.00164194	2.78464	5355	307	123	19728	AGO2,ARID2,ASH2L,ATF2,ATF4,ATF7,BACH1,BCOR,CBX3,CBX5,CCAR2,CEBPB,CHD7,CLOCK,CREM,DACH1,E2F1,E2F6,E2F7,E2F8,ELF4,ELK1,ESR1,ETV4,EZH2,FIP1L1,FOSL2,FOXM1,FUS,GATA1,HDAC2,HMBOX1,HNRNPH1,HNRNPK,HNRNPL,HNRNPLL,IKZF2,IRF4,IRF5,JUND,KDM1A,KDM5A,KLF16,KLF5,LCORL,LEF1,MAFK,MAX,MCM2,MCM3,MCM5,MEF2A,MEF2B,MEIS2,MGA,MNT,MTA2,MYBL2,MYNN,NCOA1,NCOA6,NEUROD1,NFATC3,NFIB,NFXL1,NFYA,NFYB,NR2C1,NR2F2,PCBP1,PHB2,POL…
TF	Factor: Elk-1:Pax-5; motif: ACCGGAACYACGCWTSANYG; match class: 1	TF:M08225_1	0.00166732	2.77798	7995	307	167	19728	AGO1,ARID1B,ARID2,ARID3A,ASH2L,ATF2,ATF4,BACH1,BCL3,BCOR,BHLHE40,BMI1,BRCA1,BRD4,BRD9,CBFB,CBX1,CBX2,CBX3,CC2D1A,CCAR2,CHAMP1,CHD4,CHD7,CLOCK,CREB3L1,CTBP1,CUX1,DPF2,E2F1,E2F8,E4F1,EED,EGR1,EHMT2,EP300,EP400,ESRRA,ETV6,EZH2,FIP1L1,FOS,FOSL1,FOXA1,FOXA2,FOXK2,FOXM1,GABPA,GATA4,GATAD2A,GATAD2B,GMEB1,HDAC2,HDAC3,HMBOX1,HNRNPK,HNRNPL,IKZF1,IRF2,IRF3,IRF5,JUNB,KAT8,KDM1A,KDM5A,KDM5B,KLF16,LCORL,LEF1,M…
TF	Factor: E2F1; motif: NNNNNGCGSSAAAN	TF:M08874	0.00182067	2.73977	7202	307	154	19728	ARID2,ASH2L,ATF2,BACH1,BHLHE40,BMI1,BRD9,CBX1,CBX3,CC2D1A,CCAR2,CDC5L,CEBPB,CHAMP1,CHD7,CLOCK,CUX1,DACH1,E2F1,E2F6,E2F7,E2F8,EBF1,EED,EHMT2,ELF4,EP300,ESRRA,EZH2,FIP1L1,FOXA1,FOXA2,FOXM1,FUS,GABPA,GABPB1,GATA1,GATA4,GMEB1,HCFC1,HDAC2,HNRNPK,HNRNPL,HNRNPLL,IKZF1,IRF2,IRF3,IRF4,KDM5A,KLF16,KLF5,LCORL,LEF1,MAFF,MAFK,MAX,MBD2,MCM2,MCM3,MCM5,MEF2A,MEIS2,MGA,MTA1,MTA2,MYB,MYBL2,MYC,MYNN,NANOG,NBN,NCOA1…
TF	Factor: Egr-1; motif: NGCGTGCGY	TF:M04950	0.00185758	2.73105	10936	307	212	19728	AFF1,AGO1,AGO2,ARID1B,ARID2,ARID3A,ASH1L,ASH2L,ATF4,BACH1,BATF,BCL11A,BCL3,BCOR,BHLHE40,BMI1,BRCA1,BRD4,CBFB,CBX1,CBX2,CBX3,CBX5,CC2D1A,CDC5L,CEBPB,CHAMP1,CHD7,CLOCK,CREB1,CREB3L1,CREM,CTBP1,CUX1,DACH1,E2F4,E2F7,E2F8,E4F1,EBF1,EED,EGR1,EHMT2,ELF4,ELK1,EP300,EP400,ESR1,ESRRA,ETV4,EZH2,FIP1L1,FOS,FOSL1,FOSL2,FOXA1,FOXA2,FOXK2,FOXM1,FUS,GABPA,GATA2,GATA3,GATA4,GATAD2A,HCFC1,HDAC2,HDAC3,HDAC6,HMBOX1,…
TF	Factor: E2F-1; motif: TTTSGCGCGMNR; match class: 1	TF:M00516_1	0.00208064	2.6818	2069	307	61	19728	AGO2,ARID2,ASH2L,ATF2,BACH1,BCOR,CBX2,CBX3,CBX5,CLOCK,E2F1,E2F7,E2F8,ELF4,EZH2,FOXM1,FUS,HNRNPH1,HNRNPK,HNRNPLL,IKZF2,IRF4,JUNB,KDM5A,KLF5,LCORL,MAX,MCM2,MCM3,MCM5,MEF2A,MEIS2,MGA,MYNN,NCOA1,NEUROD1,NFATC3,NR2C1,PCBP1,PHB2,POLR2A,RAD51,RBM14,RCOR1,SIN3A,SIX5,SKI,SMAD5,SMARCB1,SREBF2,SUZ12,TAF7,TAF9B,TRIM28,U2AF2,ZFP91,ZNF184,ZNF217,ZNF384,ZNF444,ZNF592
TF	Factor: CNOT3; motif: GGCCGCGSSS; match class: 1	TF:M01253_1	0.00211191	2.67532	1027	307	38	19728	AGO2,BACH1,BMI1,BRD9,CBFB,CBX3,CEBPB,CHD7,CTBP1,CUX1,FOSL2,GATA4,GMEB1,HNRNPH1,IKZF1,JUND,KLF16,MTA1,NCOA1,NFATC3,NFE2L2,NR2F6,PBX3,PRDM10,PTBP1,SIX5,SKI,SMAD1,SREBF2,SRF,TCF7,TRIP13,UBTF,USF2,YY1,ZBTB7A,ZNF282,ZNF512B
TF	Factor: AP-2alpha; motif: GCCNNNRGS; match class: 1	TF:M00469_1	0.00213642	2.67031	3336	307	86	19728	AFF1,AGO2,ARID1B,BCL11A,CBFB,CBX2,CCAR2,CDC5L,CHD7,CREB3L1,CTBP1,CUX1,EGR1,EHMT2,ELF4,EP300,FOSL1,FOSL2,FOXA1,FOXK2,FUS,GABPA,GATA2,HDAC3,HNF4G,HNRNPK,HNRNPL,HNRNPLL,IKZF1,IKZF2,IRF1,JUND,KLF16,LCORL,MAFK,MBD2,MEF2A,MTA1,MTA2,MTA3,MYB,MYBL2,NCOA1,NFATC1,NFIB,NFIC,NFYA,NFYB,NR2F2,NR2F6,PBX3,PHB2,PHF20,PHF21A,PKNOX1,PTBP1,RAD21,RCOR1,RELB,REST,SAP30,SKI,SKIL,SMAD1,SMAD5,SMARCB1,SP1,SREBF2,SRF,SRSF7…
TF	Factor: E2F-4; motif: TTTTGGCGCCAWWN	TF:M11535	0.00217869	2.66181	10886	307	211	19728	AFF1,AGO1,AGO2,ARID2,ARID3A,ARNT,ASH1L,ATF2,ATM,BACH1,BCOR,BMI1,BRCA1,BRD9,CBFB,CBX1,CBX2,CBX3,CBX5,CEBPB,CHAMP1,CHD7,CLOCK,CREB1,CREB3L1,CREM,CTCF,DPF2,E2F1,E2F4,E2F6,E2F7,E2F8,E4F1,EBF1,EED,ELF4,ELK1,EP300,EP400,ETV6,EZH2,FIP1L1,FOS,FOSL2,FOXA1,FOXA2,FOXK2,FOXM1,FUS,GABPB1,GATA1,GATA2,GATA3,GATAD2A,GATAD2B,GMEB1,HCFC1,HDAC1,HDAC2,HDAC3,HMBOX1,HNF1A,HNF4A,HNRNPH1,HNRNPL,HNRNPLL,IKZF1,IKZF2,IRF1,…
TF	Factor: ZF5; motif: GSGCGCGR	TF:M00716	0.00220629	2.65634	16107	307	281	19728	AFF1,AGO1,AGO2,ARID1B,ARID2,ARID3A,ARNT,ASH1L,ASH2L,ATF2,ATF4,ATF7,ATM,BACH1,BCL11A,BCL3,BCOR,BHLHE40,BMI1,BRCA1,BRD4,BRD9,CBFA2T3,CBFB,CBX1,CBX2,CBX3,CBX5,CC2D1A,CCAR2,CDC5L,CEBPB,CHAMP1,CHD4,CHD7,CLOCK,CREB1,CREB3L1,CREM,CTBP1,CTCF,CUX1,DACH1,DPF2,E2F1,E2F4,E2F6,E2F7,E2F8,E4F1,EBF1,EED,EGR1,EHMT2,ELF4,ELK1,EP300,EP400,ESR1,ESRRA,ETV4,ETV6,EZH2,FIP1L1,FOS,FOSL1,FOSL2,FOXA1,FOXA2,FOXK2,FOXM1,FUS,…
TF	Factor: Erg; motif: NACCGGATATCCGGTN	TF:M11393	0.00230224	2.63785	14108	307	256	19728	AFF1,AGO1,AGO2,ARID1B,ARID2,ARID3A,ARNT,ASH1L,ASH2L,ATF3,ATF4,ATM,BACH1,BCL11A,BCL3,BCOR,BHLHE40,BMI1,BRCA1,BRD4,BRD9,CBFA2T2,CBFA2T3,CBFB,CBX1,CBX2,CBX3,CC2D1A,CCAR2,CDC5L,CEBPB,CHAMP1,CHD4,CHD7,CLOCK,CREB1,CREB3L1,CREM,CTBP1,CTCF,CUX1,DACH1,DPF2,E2F1,E2F4,E2F6,E2F7,E4F1,EBF1,EGR1,EHMT2,ELF4,EP300,EP400,ESR1,ESRRA,ETS1,ETV4,ETV6,EZH2,FOS,FOSL1,FOSL2,FOXA2,FOXK2,FOXM1,FUS,GABPB1,GATA1,GATA2,GATA3…
TF	Factor: REX-1; motif: GGCMGCCATTTT	TF:M10119	0.00247703	2.60607	1888	307	57	19728	ARNT,ASH1L,ATF4,BMI1,CBX5,CHD4,DPF2,EP300,FUS,HCFC1,HNRNPL,KDM1A,KDM5B,L3MBTL2,MBD2,MEF2C,MTA1,NCOA1,NCOA3,NCOA6,NFYA,NFYB,PHB2,PHF8,PKNOX1,PRDM10,PTBP1,RAD21,RBM22,RBM25,RBM39,RFX1,SAFB,SIX5,SMC3,SOX6,SREBF2,SRSF7,TAF15,TAF9B,TAL1,USF1,YY1,ZBTB11,ZBTB2,ZBTB40,ZFP91,ZFX,ZHX2,ZNF143,ZNF207,ZNF274,ZNF318,ZNF512B,ZNF574,ZNF830,ZZZ3
TF	Factor: Erg; motif: NACCGGATATCCGGTN; match class: 1	TF:M11393_1	0.00255991	2.59178	13668	307	250	19728	AGO1,AGO2,ARID1B,ARID2,ARID3A,ARNT,ASH1L,ASH2L,ATF3,ATF4,ATM,BACH1,BCL11A,BCL3,BCOR,BHLHE40,BMI1,BRCA1,BRD4,BRD9,CBFA2T2,CBFA2T3,CBFB,CBX1,CBX2,CBX3,CC2D1A,CCAR2,CDC5L,CEBPB,CHAMP1,CHD4,CHD7,CLOCK,CREB1,CREB3L1,CREM,CTBP1,CTCF,CUX1,DACH1,DPF2,E2F1,E2F4,E2F6,E4F1,EBF1,EGR1,EHMT2,ELF4,EP300,EP400,ESR1,ESRRA,ETV4,ETV6,EZH2,FOS,FOSL1,FOSL2,FOXA2,FOXK2,FOXM1,FUS,GABPB1,GATA1,GATA2,GATA3,GATAD2A,GATAD2…
TF	Factor: Fli-1; motif: NACCGGATATCCGGTN	TF:M11401	0.0029693	2.52735	11954	307	226	19728	AFF1,AGO1,AGO2,ARID1B,ARID2,ARID3A,ARNT,ASH1L,ASH2L,ATF3,ATM,BACH1,BCL11A,BCL3,BCOR,BHLHE40,BRCA1,BRD4,BRD9,CBFB,CBX1,CBX2,CBX3,CC2D1A,CCAR2,CEBPB,CHD4,CHD7,CLOCK,CREB1,CREB3L1,CREM,CTBP1,CTCF,CUX1,DACH1,DPF2,E2F1,E2F4,E2F6,E2F8,E4F1,EBF1,EGR1,EHMT2,ELF4,EP300,EP400,ESRRA,ETV4,ETV6,EZH2,FOS,FOSL1,FOSL2,FOXA2,FOXK2,FOXM1,GABPB1,GATA2,GATA3,GATAD2A,GATAD2B,GMEB1,HCFC1,HDAC1,HDAC3,HES1,HNF1A,HNF4G,H…
TF	Factor: A-Myb:Elf-1; motif: NMCCGGAACCGTTA; match class: 1	TF:M08390_1	0.00297007	2.52723	4784	307	112	19728	AFF1,ARNT,ASH2L,ATF2,ATM,BCL11A,BCL3,BCOR,BRD9,CBFB,CBX2,CBX5,CCAR2,CHAMP1,CHD4,CLOCK,CREB1,CREB3L1,CREM,E2F6,EGR1,EHMT2,ETV6,FOSL2,FOXM1,GABPB1,GATA2,GATA3,GATA4,GATAD2B,HES1,HNF4G,HNRNPH1,HNRNPK,HNRNPLL,IKZF2,IRF1,IRF5,JUN,KDM1A,KDM4A,KDM5A,KDM5B,KLF5,L3MBTL2,LCORL,MCM3,MEIS2,MGA,MTA2,MYC,NFATC1,NFATC3,NFIB,NFYA,NR2C1,NR2F1,NR2F2,PCBP1,PKNOX1,POLR2A,POU2F2,PTBP1,PYGO2,RBM14,RBM25,RBM39,RELB,RES…
TF	Factor: WT1; motif: NGCGGGGGGGTSMMCYN; match class: 1	TF:M05327_1	0.0029749	2.52653	1757	307	54	19728	ARNT,BACH1,BCL3,BCOR,BMI1,BRD9,CBX2,CHD4,CREB1,CTBP1,CUX1,EGR1,ETV6,FOSL1,FOXM1,GMEB1,HNRNPLL,JUN,JUND,KDM5A,KDM5B,KLF16,LCORL,MAFK,MLLT1,MNT,NCOA3,NFATC1,NFATC3,NFIC,NFYA,NR2F6,PCBP1,PHF21A,POLR2A,RELB,SKIL,SMAD1,SREBF2,TBX21,TEAD4,TFAP4,TRIP13,U2AF1,USF2,YY1,ZBED1,ZBTB2,ZBTB7A,ZFP91,ZHX2,ZNF217,ZNF384,ZNF687
TF	Factor: GCMa:PEA3; motif: ATRCGGGCGGAAGTR; match class: 1	TF:M08313_1	0.00300644	2.52195	9723	307	193	19728	AFF1,AGO2,ARID2,ASH1L,ASH2L,ATF2,ATF4,ATM,BACH1,BATF,BCL11A,BHLHE40,BMI1,BRCA1,CBFB,CBX1,CBX5,CC2D1A,CCAR2,CDC5L,CEBPB,CHD1,CHD4,CHD7,CLOCK,CREB1,CREM,CTBP1,CUX1,DACH1,DPF2,E2F8,E4F1,EBF1,EGR1,ELF4,EP300,ESRRA,ETV4,ETV6,EZH2,FOSL1,FOSL2,FOXA2,FUS,GABPA,GABPB1,GATA2,GATAD2B,GMEB1,HCFC1,HDAC3,HDAC6,HES1,HNRNPH1,HNRNPL,HNRNPLL,IKZF1,IKZF2,IRF2,IRF3,IRF4,JUN,KAT8,KDM1A,KDM4B,KDM5A,KDM5B,KLF16,KLF5,LC…
TF	Factor: E2F-1; motif: NTTTTGGCGCCAWWWN	TF:M11533	0.00333003	2.47755	13108	307	242	19728	AFF1,AGO1,AGO2,ARID2,ARID3A,ARNT,ASH1L,ASH2L,ATF2,ATF4,ATM,BACH1,BATF,BCL11A,BCOR,BHLHE40,BMI1,BRCA1,CBFA2T2,CBFB,CBX1,CBX2,CBX3,CBX5,CC2D1A,CCAR2,CDC5L,CEBPB,CHAMP1,CHD4,CHD7,CLOCK,CREB1,CREB3L1,CREM,CTBP1,CTCF,CUX1,DPF2,E2F1,E2F6,E2F7,E2F8,E4F1,EED,EGR1,ELF4,ELK1,EP400,ESR1,ETS1,ETV6,EZH2,FIP1L1,FOS,FOSL1,FOSL2,FOXA1,FOXA2,FOXK2,FOXM1,FUS,GABPA,GABPB1,GATA1,GATA2,GATA3,GATAD2A,GATAD2B,GMEB1,HCF…
TF	Factor: TFII-I; motif: RGAGGKAGG	TF:M00706	0.00348157	2.45822	5717	307	128	19728	AFF1,AGO2,ARID2,ARNT,ASH1L,ASH2L,ATF2,ATF4,ATM,BHLHE40,BRD9,CBFA2T2,CBFA2T3,CBX2,CBX3,CBX5,CCAR2,CHD1,CHD4,EED,EGR1,EHMT2,ELF4,ESRRA,ETV4,FOS,FOSL1,FOSL2,FOXA1,FOXA2,FUS,GATA1,GATA2,GATA3,GATAD2A,HMBOX1,HNF4A,HNRNPL,IRF2,IRF3,IRF5,JUND,KDM4B,KDM5B,KLF16,KLF5,LCORL,LEF1,MAFF,MAX,MCM3,MEF2A,MEF2B,MEIS2,MGA,MLLT1,MNT,MTA1,MTA3,MXI1,MYC,NBN,NCOA6,NFATC1,NFIB,NFIC,NFRKB,NFXL1,NFYA,NFYB,NR2F1,NR2F2,NR2…
TF	Factor: TFAP2A; motif: YGCCCNNRGGCN	TF:M04146	0.00378376	2.42208	6553	307	142	19728	AFF1,AGO1,AGO2,ARID3A,ATF4,BACH1,BCL11A,BCL3,BMI1,BRD9,CBFA2T3,CBFB,CBX2,CBX5,CDC5L,CEBPB,CHD7,CREB3L1,CTBP1,CUX1,E2F1,E2F4,E4F1,ELF4,EP400,ESR1,FIP1L1,FOS,FOSL1,FOXA1,FOXA2,FOXK2,FOXM1,GATA1,GATA2,GATA4,GATAD2B,HCFC1,HDAC6,HES1,HNF4G,HNRNPH1,HNRNPK,HNRNPL,HNRNPLL,IKZF1,IKZF2,IRF1,IRF4,IRF5,JUNB,JUND,KDM1A,KDM4B,KLF16,KLF5,MAFF,MAFK,MAX,MBD2,MCM3,MEF2A,MITF,MLLT1,MNT,MTA1,MTA2,MXI1,NBN,NCOA6,NFAT…
TF	Factor: ZNF614; motif: NCYCWGCCYYNNN; match class: 1	TF:M09862_1	0.00384914	2.41464	4194	307	101	19728	AFF1,AGO1,AGO2,ARNT,ATF7,BACH1,BCL3,BCOR,BHLHE40,BMI1,BRD9,CBFA2T3,CBX2,CCAR2,CDC5L,CHD4,CHD7,CREM,CTBP1,E2F1,EHMT2,ELF4,ELK1,EP300,EP400,ESRRA,ETV4,ETV6,FOSL1,GABPA,GATA2,GATA4,GMEB1,HDAC1,HDAC2,HDAC3,HDAC6,HMBOX1,HNF1A,IRF1,JUND,KAT8,KLF5,LCORL,MAFK,MAX,MLLT1,MTA1,MTA2,MTA3,MYC,NCOA1,NEUROD1,NFATC1,NFATC3,NFE2,NFE2L2,NFIB,NFIC,NR2F6,PBX3,PHF20,PKNOX1,PML,PRDM10,PTBP1,RAD21,RCOR1,RELB,REST,RFX1,…
TF	Factor: EZI; motif: GGGGAGGGGRRGGRGRRGGRRR; match class: 1	TF:M10151_1	0.00396744	2.40149	575	307	26	19728	ARID2,BCL11A,BMI1,CBX3,CREM,LEF1,MAX,MEIS2,MTA3,MXI1,NCOA6,NFIC,PBX3,PHF21A,RAD21,RBFOX2,RFX5,SKIL,TAF1,TCF7L2,USF2,ZBTB2,ZBTB7B,ZNF217,ZNF444,ZNF512B
TF	Factor: Kaiso; motif: SARNYCTCGCGAGAN	TF:M09966	0.00412381	2.3847	2358	307	66	19728	ARNT,ASH2L,ATF2,ATF7,BCL11A,CDC5L,CHD7,DACH1,DPF2,E2F6,E4F1,EGR1,ELF4,EP400,ESRRA,FIP1L1,FOSL1,FOXA1,FOXA2,FUS,GATA4,HCFC1,HDAC2,HDAC6,HNRNPK,KLF5,LCORL,MAFF,MEIS2,MNT,NCOA6,NFATC3,NFE2L2,NFIC,NR2F2,NR2F6,PCBP1,POLR2G,PRPF4,PYGO2,RBM14,RBM39,RCOR1,REST,RUNX3,SAFB,SKIL,SMAD1,SMARCA5,SNRNP70,SUZ12,TAF7,TBX21,TFAP4,THAP1,WRNIP1,YY1,ZBTB2,ZFP91,ZFX,ZHX1,ZMYM3,ZNF316,ZNF384,ZNF512B,ZZZ3
TF	Factor: Sp2; motif: TGGGCGCGCCCA; match class: 1	TF:M06948_1	0.00414624	2.38235	6205	307	136	19728	AGO1,AGO2,ARID3A,ATF4,ATF7,BCL11A,BCL3,BMI1,CBFB,CBX1,CBX2,CBX3,CC2D1A,CEBPB,CHAMP1,CREB3L1,CTBP1,CUX1,DACH1,DPF2,E2F1,E4F1,EED,EGR1,ELF4,EP300,ESRRA,ETV4,ETV6,EZH2,FOSL1,FOSL2,FOXA2,FOXK2,FOXM1,GATA2,GATAD2A,GATAD2B,HCFC1,HDAC2,HDAC6,HNF1A,HNF4G,HNRNPH1,HNRNPL,HNRNPLL,IKZF1,IRF1,IRF3,IRF4,IRF5,JUN,JUND,KDM5B,KLF16,LCORL,MAFF,MAFK,MAX,MBD2,MEF2A,MGA,MIER1,MLLT1,MNT,MXI1,MYC,NCOA3,NFATC1,NFATC3,NF…
TF	Factor: RUNX3; motif: NRACCGCANWAACCRCAN; match class: 1	TF:M04110_1	0.00417128	2.37973	3764	307	93	19728	ARID2,ARID3A,ARNT,ASH1L,ATF4,BCOR,BHLHE40,BRD9,CBFB,CBX2,CBX3,CEBPB,CTCF,DACH1,E4F1,EHMT2,ELF4,ELK1,EP300,EP400,ETV6,EZH2,FOSL1,FOXK2,GMEB1,HCFC1,HDAC2,HNF1A,HNRNPL,HNRNPLL,IKZF1,IKZF2,JUNB,KAT8,KDM1A,KDM4A,KDM5B,LCORL,MAFK,MBD2,MCM5,MTA1,MTA3,MXI1,NCOA1,NCOA3,NFIB,NR2F2,NR2F6,PBX3,PCBP1,PTBP1,RB1,RBBP5,RCOR1,REST,RFX1,RLF,RNF2,RUNX3,SAP30,SETDB1,SIN3A,SIN3B,SIX5,SKI,SKIL,SMAD1,SMAD5,SMARCA4,SMAR…
TF	Factor: Sp1; motif: GGGGCGGGGT; match class: 1	TF:M00008_1	0.00464542	2.33297	4939	307	114	19728	AFF1,AGO2,ARNT,ASH1L,ATF2,ATF4,ATM,BACH1,BCL3,BHLHE40,BMI1,BRD9,CBX2,CBX5,CEBPB,CHAMP1,CHD4,CLOCK,CREB1,CREM,CTBP1,E2F1,E2F8,EBF1,EED,EHMT2,ELF4,EP300,EP400,ESRRA,ETV4,ETV6,EZH2,FIP1L1,FOXK2,FOXM1,FUS,GATA3,GATA4,GATAD2B,HCFC1,HNRNPH1,HNRNPK,HNRNPL,IKZF1,IRF3,IRF4,IRF5,JUND,KAT8,KDM5B,KLF16,KLF5,L3MBTL2,LCORL,MAFF,MAFK,MBD2,MCM3,MEF2A,MLLT1,MNT,MYBL2,NCOA1,NCOA6,NFATC1,NFATC3,NFE2,NFIB,NFYA,NFYB,…
TF	Factor: TEL1; motif: CNCGGAANNN	TF:M02070	0.00480721	2.31811	10841	307	209	19728	AFF1,AGO1,AGO2,ARID1B,ARID3A,ARNT,ASH1L,ASH2L,ATF4,ATM,BACH1,BATF,BCL11A,BCL3,BCOR,BHLHE40,BMI1,BRCA1,BRD9,CBFB,CBX2,CBX3,CC2D1A,CCAR2,CDC5L,CHAMP1,CHD4,CLOCK,CREB1,CREM,CTBP1,E2F4,E2F6,E2F7,E2F8,EED,EGR1,EHMT2,ELF4,ELK1,EP300,EP400,ESRRA,ETV4,ETV6,EZH2,FIP1L1,FOSL1,FOXA1,FOXA2,FOXK2,FOXM1,FUS,GABPA,GABPB1,GATA3,GATA4,GATAD2A,GMEB1,HCFC1,HDAC1,HDAC2,HDAC6,HMBOX1,HNF4G,HNRNPH1,HNRNPL,HNRNPLL,IKZF1…
TF	Factor: E2F; motif: TTTSGCGS; match class: 1	TF:M00427_1	0.00485042	2.31422	3831	307	94	19728	AGO2,ATF4,BACH1,BCOR,CBX3,CBX5,CCAR2,CDC5L,CEBPB,CHD7,CLOCK,E2F1,E2F7,E2F8,ELF4,EZH2,FIP1L1,FOXM1,FUS,GATA1,HDAC2,HNRNPH1,HNRNPK,HNRNPLL,IRF3,IRF4,JUND,KDM5A,KLF16,KLF5,LCORL,LEF1,MAX,MBD2,MCM2,MCM3,MCM5,MEF2A,MEF2B,MEIS2,MGA,MNT,MYB,MYBL2,MYC,MYNN,NCOA1,NEUROD1,NFIB,NFXL1,NFYA,NR2C1,PCBP1,PHB2,POLR2A,PYGO2,RB1,RCOR1,RFX1,SIN3A,SIX5,SKI,SMAD1,SMARCA4,SMARCB1,SMARCE1,SMC3,SNRNP70,SREBF2,SRSF4,SRSF…
TF	Factor: FPM315; motif: GGAGGAGGRRGRGGRGGRRGR	TF:M07141	0.00531035	2.27488	2177	307	62	19728	AGO2,ARID2,ARID3A,ASH1L,ATM,BATF,BMI1,CEBPB,CREB3L1,E2F7,EED,EGR1,EHMT2,ELF4,ESRRA,FOSL2,FOXA2,GABPA,GATA1,GATAD2B,HMBOX1,HNF4A,HNRNPLL,IRF2,KLF16,MEIS2,MLLT1,MTA3,MYB,NCOA1,NCOA3,NFIB,NFIC,NR2F1,NR2F2,PBX3,PHF21A,PHF8,PML,POLR2A,RBFOX2,REST,SETDB1,SIX5,SMARCC2,SREBF1,SUZ12,TBX3,TCF7L2,THAP1,WRNIP1,YY1,ZBTB2,ZBTB7B,ZEB1,ZHX2,ZNF217,ZNF280A,ZNF316,ZNF444,ZNF830,ZSCAN29
TF	Factor: Hey1; motif: NGCRCGYGYN; match class: 1	TF:M11058_1	0.00582789	2.23449	10931	307	210	19728	AFF1,AGO2,ARID1B,ARID2,ASH1L,ASH2L,ATF2,ATF4,ATF7,BACH1,BCL11A,BCL3,BCOR,BHLHE40,BMI1,BRD9,CBFA2T2,CBFB,CBX2,CBX3,CBX5,CC2D1A,CDC5L,CHAMP1,CHD4,CHD7,CLOCK,CREM,CTBP1,CUX1,DPF2,E2F1,E2F6,E2F8,EED,EHMT2,ELF4,ELK1,EP400,ESR1,ESRRA,ETV4,ETV6,EZH2,FIP1L1,FOS,FOSL1,FOSL2,FOXA2,FOXK2,FOXM1,FUS,GABPA,GATA2,GATA3,GATA4,GATAD2A,GATAD2B,GMEB1,HDAC2,HDAC3,HES1,HMBOX1,HNF1A,HNF4G,HNRNPH1,HNRNPK,HNRNPL,HNRNPLL…
TF	Factor: KLF14; motif: NRCCACRCCCMCN; match class: 1	TF:M12183_1	0.00617749	2.20919	2486	307	68	19728	AFF1,AGO1,CBX2,CDC5L,CEBPB,CHD4,CREB1,CREB3L1,CREM,CTBP1,E2F1,E4F1,EHMT2,ELK1,EP300,EP400,ETV6,FIP1L1,GMEB1,HCFC1,HES1,IKZF1,IRF1,JUND,KAT8,KDM5B,KLF16,MAFF,MAFK,MAX,MBD2,MEF2A,MLLT1,MTA1,MTA2,NFATC1,NFATC3,NFE2,NFE2L2,NFIB,NFIC,NFYA,NFYB,NR2F2,NR2F6,PBX3,PHF20,PKNOX1,RBM14,RCOR1,RELB,RNF2,SKIL,SMARCB1,TBL1XR1,TCF7L2,TEAD4,TFAP4,TRIM24,TRIM28,USF2,YY1,ZBTB2,ZBTB7A,ZEB2,ZNF217,ZNF512B,ZNF687
TF	Factor: AP-2gamma; motif: GCCYNNGGS; match class: 1	TF:M00470_1	0.00626581	2.20302	5601	307	125	19728	AFF1,AGO2,ARID1B,BACH1,BCL11A,BCL3,BMI1,BRD9,CBFA2T3,CBFB,CBX2,CC2D1A,CCAR2,CDC5L,CHAMP1,CHD7,CREB3L1,CTBP1,CUX1,EGR1,EHMT2,ELF4,EP300,EP400,ESRRA,ETV4,ETV6,FOS,FOSL1,FOSL2,FOXA1,FOXK2,FUS,GABPA,GATA1,GATA2,HCFC1,HDAC3,HES1,HNF4G,HNRNPH1,HNRNPK,HNRNPL,HNRNPLL,IKZF1,IKZF2,IRF1,IRF5,JUND,KDM1A,KDM5B,KLF16,LCORL,MAFF,MAFK,MBD2,MEF2A,MTA1,MTA2,MTA3,MYB,MYBL2,NCOA1,NFATC1,NFIB,NFIC,NFYA,NFYB,NR2F2,NR2…
TF	Factor: TCF-1; motif: ACATCGRGRCGCTGW	TF:M11601	0.00627899	2.20211	14830	307	264	19728	AFF1,AGO1,AGO2,ARID1B,ARID2,ARID3A,ARNT,ASH1L,ASH2L,ATF2,ATF4,ATF7,ATM,BACH1,BCL11A,BCL3,BCOR,BHLHE40,BMI1,BRCA1,BRD9,CBFB,CBX1,CBX2,CBX3,CBX5,CC2D1A,CCAR2,CDC5L,CEBPB,CHD4,CHD7,CLOCK,CREB1,CREB3L1,CREM,CTBP1,CUX1,DACH1,DPF2,E2F1,E2F4,E2F6,E2F7,E2F8,E4F1,EBF1,EED,EGR1,EHMT2,ELF4,ELK1,EP300,EP400,ESR1,ESRRA,ETV4,ETV6,EZH2,FIP1L1,FOS,FOSL1,FOSL2,FOXA1,FOXA2,FOXK2,FOXM1,FUS,GABPA,GABPB1,GATA2,GATA3,…
TF	Factor: E2F; motif: TTTSGCGS	TF:M00427	0.00648929	2.1878	9485	307	188	19728	AFF1,AGO2,ARID2,ASH2L,ATF2,ATF4,ATF7,BACH1,BCL11A,BCOR,CBFA2T2,CBFA2T3,CBX1,CBX2,CBX3,CBX5,CC2D1A,CCAR2,CDC5L,CEBPB,CHAMP1,CHD7,CLOCK,CTBP1,DACH1,DPF2,E2F1,E2F4,E2F7,E2F8,EED,EHMT2,ELF4,EP300,ESR1,ETV4,EZH2,FIP1L1,FOS,FOSL1,FOSL2,FOXA1,FOXK2,FOXM1,FUS,GABPA,GABPB1,GATA1,GATA2,GATAD2B,GMEB1,HCFC1,HDAC2,HMBOX1,HNF4A,HNRNPH1,HNRNPK,HNRNPLL,IKZF1,IKZF2,IRF3,IRF4,IRF5,JUNB,JUND,KDM1A,KDM5A,KDM5B,KLF16…
TF	Factor: Kaiso; motif: GCMGGGRGCRGS	TF:M03876	0.00665217	2.17704	13625	307	248	19728	AFF1,AGO1,AGO2,ARID2,ARID3A,ARNT,ASH1L,ASH2L,ATF2,ATF4,ATM,BACH1,BCL11A,BCL3,BCOR,BHLHE40,BMI1,BRCA1,BRD9,CBFA2T3,CBFB,CBX1,CBX2,CBX3,CBX5,CC2D1A,CDC5L,CEBPB,CHAMP1,CHD4,CHD7,CLOCK,CREB1,CREB3L1,CREM,CTBP1,CUX1,DACH1,DPF2,E2F1,E2F4,E2F6,E2F7,E2F8,E4F1,EED,EGR1,EHMT2,ELF4,EP300,EP400,ESR1,ESRRA,ETV4,ETV6,EZH2,FOS,FOSL1,FOSL2,FOXA1,FOXA2,FOXK2,FOXM1,FUS,GABPA,GATA1,GATA2,GATA3,GATA4,GATAD2B,GMEB1,H…
TF	Factor: E2F-4:DP-1; motif: TTTSGCGC	TF:M00738	0.00669075	2.17453	9815	307	193	19728	AGO2,ARID2,ASH2L,ATF2,ATF4,ATF7,BACH1,BCOR,BHLHE40,BMI1,BRCA1,CBFA2T2,CBX1,CBX3,CBX5,CC2D1A,CCAR2,CDC5L,CEBPB,CHAMP1,CHD7,CLOCK,CREB1,CUX1,DACH1,E2F1,E2F6,E2F7,E2F8,EED,EHMT2,ELF4,EP300,ESR1,ESRRA,ETV4,EZH2,FIP1L1,FOS,FOSL2,FOXA1,FOXA2,FOXK2,FOXM1,FUS,GABPA,GABPB1,GATA1,GATA2,GATA4,GATAD2B,GMEB1,HCFC1,HDAC2,HMBOX1,HNF4A,HNRNPH1,HNRNPK,HNRNPL,HNRNPLL,IKZF1,IKZF2,IRF2,IRF3,IRF4,JUN,JUNB,JUND,KDM1A,…
TF	Factor: Rb:E2F-1:DP-1; motif: TTTSGCGC; match class: 1	TF:M00740_1	0.00720931	2.14211	4585	307	107	19728	AGO2,ARID2,ATF2,ATF4,ATF7,BACH1,BCOR,BMI1,CBX1,CBX3,CBX5,CC2D1A,CCAR2,CLOCK,CREB1,E2F1,E2F7,E2F8,ELF4,EP300,FIP1L1,FOXK2,FOXM1,FUS,GABPB1,GATA1,HDAC2,HNRNPK,HNRNPL,HNRNPLL,IKZF1,IKZF2,IRF3,IRF4,JUNB,JUND,KDM5A,KLF5,LCORL,LEF1,MAX,MCM2,MCM3,MCM5,MEF2A,MEF2B,MEIS2,MGA,MTA2,MYB,MYBL2,MYNN,NCOA1,NEUROD1,NFATC3,NFE2L2,NFIB,NFYA,NR2C1,PCBP1,PHB2,POLR2A,PYGO2,RAD51,RB1,RBM14,RCOR1,RFX1,SETDB1,SIN3A,SIRT…
TF	Factor: FKLF; motif: BGGGNGGVMD	TF:M01837	0.00735913	2.13317	5443	307	122	19728	AFF1,AGO2,ARID2,ARID3A,ASH1L,ASH2L,ATF2,BACH1,BCL11A,BCL3,BHLHE40,BMI1,CBFA2T3,CBFB,CBX2,CBX3,CCAR2,CDC5L,CEBPB,CHD1,CHD4,CREB1,DPF2,E2F6,E4F1,EED,EGR1,ELF4,EP300,EP400,ESRRA,ETV4,EZH2,FOXA2,FOXK2,FOXM1,FUS,GABPB1,GATA2,GATAD2B,GMEB1,HDAC2,HMBOX1,HNF4A,HNRNPH1,HNRNPK,HNRNPLL,IKZF2,IRF1,IRF4,JUND,KAT8,KDM1A,KLF16,LEF1,MAFF,MAFK,MAX,MCM5,MITF,MTA1,MYB,NFATC1,NFATC3,NFE2,NFIB,NFIC,NFYA,NR2F1,NR2F2,N…
TF	Factor: PLAG1; motif: CCCCCKWNNNGGSCCC; match class: 1	TF:M01973_1	0.00749867	2.12502	2399	307	66	19728	AGO2,BCL3,BHLHE40,CBX2,CEBPB,E2F8,EHMT2,ELF4,ELK1,EP300,ESR1,ESRRA,ETV4,ETV6,EZH2,FOS,FOXA1,FOXA2,FOXM1,HNF1A,HNRNPK,IRF1,JUNB,JUND,KLF16,MBD2,MEF2C,MEIS2,MLLT1,MTA2,MTA3,NFATC1,NFATC3,NFE2L2,NFIC,NFYB,NR2F6,NUFIP1,PHF20,PHF21A,PKNOX1,PRDM10,SIX5,SKI,SKIL,SREBF1,TAL1,TBL1XR1,TCF12,TCF7,TCF7L2,TEAD4,TRIM28,U2AF1,USF2,WRNIP1,ZBTB2,ZBTB7A,ZEB2,ZFP91,ZFX,ZMYM3,ZNF384,ZNF444,ZNF512B,ZSCAN29
TF	Factor: ZNF37A; motif: CCYYGGCTCCNTSCCMN	TF:M12354	0.00752458	2.12352	10961	307	210	19728	AFF1,AGO1,AGO2,ARID2,ASH1L,ASH2L,ATF4,BACH1,BATF,BCL11A,BCL3,BCOR,BHLHE40,BMI1,BRD4,CBFA2T2,CBFA2T3,CBX1,CBX2,CBX3,CC2D1A,CDC5L,CEBPB,CHD4,CHD7,CLOCK,CREB1,CREB3L1,CREM,CTBP1,CTCF,CUX1,DACH1,DPF2,E2F1,E2F7,E2F8,E4F1,EED,EGR1,EHMT2,ELF4,EP300,ESR1,ESRRA,ETS1,ETV4,ETV6,EZH2,FIP1L1,FOS,FOSL1,FOSL2,FOXA2,FOXK2,FOXM1,GABPA,GABPB1,GATA2,GATA3,GATA4,GATAD2A,HCFC1,HDAC1,HDAC6,HMBOX1,HNF1A,HNF4G,HNRNPH1,H…
TF	Factor: GKLF; motif: NNCCMCRCCCN	TF:M12173	0.00758581	2.12	10027	307	196	19728	AFF1,AGO1,ARID3A,ARNT,ATF2,ATF4,ATF7,BACH1,BCL11A,BCL3,BHLHE40,BMI1,BRCA1,BRD9,CBFA2T3,CBFB,CBX1,CBX2,CBX3,CDC5L,CEBPB,CHAMP1,CHD4,CREB1,CREB3L1,CREM,CTBP1,CTCF,CUX1,DPF2,E2F1,E2F4,E2F8,E4F1,EBF1,EED,EGR1,EHMT2,ELF4,EP300,EP400,ESRRA,ETV4,ETV6,EZH2,FIP1L1,FOSL1,FOSL2,FOXA2,FOXK2,FOXM1,FUS,GATA2,GATA3,GATA4,GATAD2A,GATAD2B,GMEB1,HCFC1,HDAC1,HDAC3,HDAC6,HES1,HNF4A,HNRNPH1,HNRNPK,HNRNPL,IRF1,IRF2,IR…
TF	Factor: Pax-5; motif: RRMSWGANWYCTNRAGCGKRACSRYNSM	TF:M00144	0.00800751	2.0965	13207	307	242	19728	AGO1,AGO2,ARID1B,ARID2,ARID3A,ARNT,ASH1L,ASH2L,ATF2,ATF3,ATF4,BACH1,BATF,BCL3,BHLHE40,BMI1,BRCA1,BRD9,CBFA2T3,CBFB,CBX1,CBX2,CBX3,CBX5,CC2D1A,CCAR2,CDC5L,CEBPB,CHAMP1,CHD7,CREB1,CREM,CTBP1,CUX1,DACH1,DPF2,E2F1,E2F4,E2F7,E2F8,E4F1,EBF1,EED,EGR1,EHMT2,ELF1,ELF4,ELK1,EP300,EP400,ESRRA,ETV4,ETV6,EZH2,FIP1L1,FOS,FOSL1,FOXA1,FOXA2,FOXK2,FOXM1,FUS,GABPB1,GATA1,GATA2,GATA3,GATAD2A,GMEB1,HCFC1,HDAC1,HDAC2…
TF	Factor: pax-6; motif: NYACGCNYSANYGMNCN	TF:M11882	0.00852499	2.06931	15495	307	272	19728	AGO1,AGO2,ARID2,ARNT,ASH1L,ATF2,ATF3,ATF4,ATF7,ATM,BACH1,BATF,BCL11A,BCL3,BCOR,BHLHE40,BMI1,BRCA1,BRD4,BRD9,CBFA2T3,CBFB,CBX1,CBX2,CBX3,CBX5,CC2D1A,CCAR2,CDC5L,CEBPB,CHAMP1,CHD4,CHD7,CLOCK,CREB3L1,CREM,CTBP1,CTCF,CUX1,DPF2,E2F1,E2F6,E2F7,E2F8,E4F1,EBF1,EED,EGR1,EHMT2,ELF4,ELK1,EP300,EP400,ESRRA,ETV4,ETV6,EZH2,FIP1L1,FOS,FOSL1,FOSL2,FOXA1,FOXA2,FOXK2,FOXM1,FUS,GABPA,GABPB1,GATA2,GATA3,GATA4,GATAD2…
TF	Factor: Erg; motif: NACCGGATATCCGGTN; match class: 1	TF:M11397_1	0.00889148	2.05103	11733	307	221	19728	AFF1,AGO1,AGO2,ARID1B,ARID3A,ARNT,ASH1L,ASH2L,ATF3,ATM,BACH1,BCL11A,BCL3,BCOR,BHLHE40,BRCA1,BRD4,BRD9,CBFB,CBX1,CBX2,CBX3,CC2D1A,CCAR2,CEBPB,CHD4,CHD7,CLOCK,CREB1,CREB3L1,CREM,CTBP1,CTCF,CUX1,DACH1,DPF2,E2F1,E2F4,E2F6,E2F8,E4F1,EBF1,EGR1,EHMT2,ELF4,EP300,EP400,ESR1,ESRRA,ETV4,ETV6,EZH2,FOS,FOSL1,FOSL2,FOXA2,FOXK2,FOXM1,FUS,GABPB1,GATA2,GATA3,GATAD2A,GATAD2B,GMEB1,HCFC1,HDAC1,HDAC3,HES1,HNF1A,HNF4…
TF	Factor: MZF-1; motif: KNGNKAGGGGNAA; match class: 1	TF:M00084_1	0.00963036	2.01636	1684	307	51	19728	ARID2,BCL11A,CBX3,CLOCK,DACH1,EGR1,EHMT2,ESRRA,FOXM1,GABPB1,GATAD2B,GMEB1,KDM5A,KLF16,LCORL,LEF1,MEIS2,MTA3,NFIC,NR2F1,NR2F2,PBX3,PHF21A,PYGO2,RAD21,RBFOX2,RFX5,SKIL,SMAD1,SMAD5,SP1,STAT5A,TAF1,TBL1XR1,TBX3,TCF12,TCF7L2,TFAP4,TRIM22,U2AF2,ZBTB2,ZBTB40,ZBTB7A,ZBTB7B,ZEB2,ZHX2,ZMYM3,ZNF274,ZNF318,ZNF444,ZSCAN29
TF	Factor: E2F-4; motif: TTTTGGCGCCAWWN; match class: 1	TF:M11535_1	0.00968029	2.01411	6533	307	140	19728	AFF1,AGO1,AGO2,ARID2,ARNT,ATF2,ATM,BACH1,BMI1,BRCA1,CBFB,CBX1,CBX2,CBX3,CEBPB,CHAMP1,CHD7,CLOCK,CREM,CTCF,DPF2,E2F1,E2F7,E2F8,E4F1,ELF4,ELK1,EP400,ETV6,EZH2,FIP1L1,FOS,FOSL2,FOXA1,FOXA2,FOXK2,FUS,GABPB1,GATA1,GATA2,GATA3,GATAD2A,GMEB1,HCFC1,HDAC1,HDAC2,HMBOX1,HNF1A,HNF4A,HNRNPH1,IRF1,JUNB,JUND,KDM4A,KDM5B,KLF16,L3MBTL2,LCORL,MCM2,MCM5,MEF2A,MEF2B,MEIS2,MGA,MIER1,MLLT1,MTA1,MXI1,MYB,NANOG,NBN,NCOA…
TF	Factor: E2F; motif: TTTSGCGS	TF:M00426	0.0102149	1.99077	11888	307	223	19728	AFF1,AGO2,ARID2,ARID3A,ASH2L,ATF2,ATF3,ATF4,ATF7,ATM,BACH1,BATF,BCL11A,BCOR,BRCA1,BRD9,CBFA2T2,CBFA2T3,CBFB,CBX1,CBX3,CBX5,CC2D1A,CCAR2,CDC5L,CEBPB,CHAMP1,CHD1,CHD4,CHD7,CLOCK,CTBP1,DACH1,DPF2,E2F1,E2F4,E2F6,E2F7,E2F8,EED,EHMT2,ELF1,ELF4,EP300,ESR1,ETV4,ETV6,EZH2,FIP1L1,FOS,FOSL2,FOXA1,FOXK2,FOXM1,FUS,GABPA,GABPB1,GATA1,GATA2,GATAD2A,GATAD2B,GMEB1,HCFC1,HDAC2,HDAC3,HES1,HMBOX1,HNF1A,HNF4A,HNRNPH1…
TF	Factor: E2F-3; motif: NNGGCGGGAAA	TF:M09893	0.0105776	1.97561	6066	307	132	19728	AFF1,ARID2,ATF2,BRCA1,BRD9,CBFB,CBX1,CBX2,CBX3,CC2D1A,CDC5L,CHAMP1,CREB1,CREM,CTBP1,E2F6,E2F7,E2F8,E4F1,EBF1,EED,EHMT2,ELF4,ELK1,EP300,EP400,EZH2,FOS,FOXA2,FUS,GABPB1,GATA1,GATAD2A,GMEB1,HCFC1,HDAC2,HDAC6,HNRNPH1,HNRNPK,HNRNPL,HNRNPLL,IRF1,IRF3,IRF4,IRF5,JUN,JUNB,JUND,KAT8,KLF5,LCORL,LEF1,MAFF,MAFK,MBD2,MCM3,MCM5,MEF2C,MEIS2,MIER1,MTA1,MTA2,MTA3,MYB,MYBL2,MYC,MYNN,NANOG,NEUROD1,NFATC1,NFE2L2,NFYA…
TF	Factor: IRX2a; motif: ACRYGNNNNACRYGT; match class: 1	TF:M11022_1	0.010682	1.97135	6245	307	135	19728	AFF1,AGO2,ARID2,ARID3A,ASH2L,ATF4,ATM,BACH1,BCL11A,BHLHE40,BMI1,CBX1,CBX3,CCAR2,CEBPB,CHD7,CREB3L1,CREM,CTBP1,CUX1,E2F1,E4F1,EBF1,EGR1,EHMT2,EP400,ESR1,ESRRA,ETV4,EZH2,FIP1L1,FOSL2,FOXA1,FOXA2,FOXK2,FOXM1,FUS,GABPB1,GATAD2A,GMEB1,HDAC6,HES1,HMBOX1,HNF1A,HNRNPH1,HNRNPL,HNRNPLL,IKZF1,IRF1,IRF4,IRF5,JUND,KDM1A,KLF16,KLF5,LCORL,LEF1,MAFF,MAFK,MBD2,MCM2,MCM5,MEIS2,MGA,MNT,MTA1,MTA2,MXI1,MYB,MYBL2,MYC,…
TF	Factor: ZNF511; motif: GGRRGRGGCWGNG	TF:M09738	0.0107173	1.96991	10868	307	208	19728	AFF1,AGO1,AGO2,ARID2,ARID3A,ARNT,ASH1L,ASH2L,ATF2,ATF4,ATF7,ATM,BACH1,BATF,BCL11A,BCL3,BCOR,BHLHE40,BMI1,BRD4,BRD9,CBFA2T3,CBX1,CBX3,CBX5,CC2D1A,CCAR2,CDC5L,CEBPB,CHAMP1,CHD4,CHD7,CREB1,CREM,CUX1,DACH1,DPF2,E2F1,E2F4,E2F6,E2F8,E4F1,EBF1,EED,EGR1,ELF4,EP300,EP400,ESRRA,ETV4,EZH2,FOS,FOSL1,FOSL2,FOXA1,FOXA2,FOXK2,GABPA,GATA1,GATA2,GATA3,GATAD2A,GATAD2B,HCFC1,HDAC1,HDAC2,HMBOX1,HNF1A,HNF4A,HNRNPH1,H…
TF	Factor: ZNF511; motif: GGRRGRGGCWGNG; match class: 1	TF:M09738_1	0.0111018	1.95461	4739	307	109	19728	AGO1,AGO2,ARID2,ARID3A,ASH2L,BACH1,BATF,BCOR,BHLHE40,BMI1,BRD9,CBX5,CC2D1A,CCAR2,CEBPB,CHAMP1,CHD4,CHD7,CREB1,CREM,E2F4,EBF1,EED,ELF4,EP300,EP400,ESRRA,ETV4,FOS,FOXA1,FOXA2,GABPA,GATA1,GATA2,GATA3,GATAD2B,HCFC1,HDAC1,HDAC2,HNF4A,HNRNPL,IRF4,JUND,KDM4B,KLF16,LCORL,MAX,MBD2,MEF2A,MEIS2,MLLT1,MTA1,MTA2,MTA3,MXI1,MYC,NFATC3,NFE2,NFE2L2,NFIB,NFIC,NR2F6,PBX3,PHF21A,PHF8,POU2F2,PRDM10,RCOR1,RELB,RXRA,SA…
TF	Factor: E2F-3:HES-7; motif: NNNSGCGCSNNNNNCRCGYGNN	TF:M08526	0.0112766	1.94782	16871	307	288	19728	AFF1,AGO1,AGO2,ARID2,ARID3A,ARNT,ASH1L,ASH2L,ATF2,ATF4,ATF7,ATM,BACH1,BATF,BCL11A,BCL3,BCOR,BHLHE40,BMI1,BRCA1,BRD4,BRD9,CBFA2T2,CBFA2T3,CBFB,CBX1,CBX2,CBX3,CBX5,CC2D1A,CCAR2,CDC5L,CEBPB,CHAMP1,CHD4,CHD7,CLOCK,CREB1,CREB3L1,CREM,CTBP1,CTCF,CUX1,DACH1,DPF2,E2F1,E2F4,E2F6,E2F7,E2F8,E4F1,EBF1,EED,EGR1,EHMT2,ELF4,ELK1,EP300,EP400,ESR1,ESRRA,ETV4,ETV6,EZH2,FIP1L1,FOS,FOSL1,FOSL2,FOXA1,FOXA2,FOXK2,FOXM…
TF	Factor: AP-2gamma:Elk-1; motif: NGCCKNRGGSGRCGGAAGTG	TF:M08441	0.0113917	1.94341	16350	307	282	19728	AFF1,AGO1,AGO2,ARID2,ARID3A,ARNT,ASH1L,ASH2L,ATF2,ATF3,ATF4,ATF7,ATM,BACH1,BCL11A,BCL3,BCOR,BHLHE40,BMI1,BRCA1,BRD4,BRD9,CBFA2T3,CBFB,CBX1,CBX2,CBX3,CC2D1A,CCAR2,CDC5L,CEBPB,CHAMP1,CHD4,CHD7,CLOCK,CREB1,CREB3L1,CREM,CTBP1,CTCF,CUX1,DACH1,DPF2,E2F1,E2F4,E2F6,E2F7,E2F8,E4F1,EBF1,EED,EGR1,EHMT2,ELF4,ELK1,EP300,EP400,ESR1,ESRRA,ETV4,ETV6,EZH2,FIP1L1,FOS,FOSL1,FOSL2,FOXA1,FOXA2,FOXK2,FOXM1,FUS,GABPA,G…
TF	Factor: AP-2alpha; motif: NSCCNCRGGSN; match class: 1	TF:M07348_1	0.0121156	1.91666	2947	307	76	19728	AGO2,ATF2,ATF4,BACH1,BCL11A,BCL3,BMI1,CBFB,CBX2,CC2D1A,CEBPB,CHAMP1,CHD7,CTBP1,E4F1,EED,EP300,EP400,ESRRA,FOSL2,GATA2,GATAD2A,HCFC1,HDAC3,HNF4G,HNRNPH1,HNRNPK,HNRNPL,IKZF1,IRF2,IRF4,JUNB,JUND,KLF16,L3MBTL2,MAFK,MCM2,MEF2A,MTA1,MXI1,MYBL2,NFIB,NFYA,NFYB,NR2F2,NR2F6,PBX3,PHF21A,PKNOX1,POU2F2,PTBP1,RCOR1,RELB,REST,SAP30,SIRT6,SKI,SKIL,SMAD1,SMC3,SP1,SRF,TAF1,TAF15,TFAP4,UBTF,USF2,YY1,ZFP91,ZFX,ZNF21…
TF	Factor: ATF-2; motif: NNTGACGTMANN	TF:M11307	0.0124945	1.90328	2086	307	59	19728	AGO1,ARNT,BRCA1,CBX5,CDC5L,CHD1,CHD7,CREM,EBF1,EGR1,ELF1,ETV6,FOSL2,FOXA1,GATA2,HCFC1,HNF4A,JUND,KDM5A,KDM5B,L3MBTL2,MAFF,MCM3,NANOG,NFRKB,NUFIP1,PCBP2,PHF20,PHF8,POLR2A,PRPF4,PYGO2,RBM14,RBM25,RBM39,RELB,RFX1,RUNX3,SIN3A,SKIL,SP1,SPI1,SREBF1,SREBF2,STAT3,TAF1,TRIM28,YY1,ZBTB11,ZBTB5,ZFX,ZHX2,ZNF143,ZNF184,ZNF24,ZNF574,ZNF639,ZNF687,ZNF830
TF	Factor: KLF15; motif: RGGGMGGRGNNGGGGGNGG	TF:M09968	0.0125416	1.90165	3160	307	80	19728	AGO1,ARID2,ASH1L,BCL11A,BCOR,BMI1,CBX2,CBX3,CEBPB,CHD4,DACH1,EHMT2,ELF4,ESRRA,GABPA,GATAD2B,HES1,HMBOX1,HNRNPH1,HNRNPK,HNRNPLL,IRF2,IRF4,JUND,KLF16,KLF5,LEF1,MAX,MCM3,MEF2A,MEF2C,MEIS2,MIER1,MLLT1,MTA1,MTA3,MYBL2,NCOA1,NCOA6,NEUROD1,NFATC1,NFIB,NFIC,NFYB,PBX3,PHF8,PKNOX1,POLR2A,PYGO2,RAD21,RBFOX2,RBM25,RCOR1,SKIL,SMAD1,SRSF7,SUZ12,TAF1,TBX21,TCF7L2,TEAD4,TRIM24,U2AF2,USF2,WRNIP1,XRCC5,ZBTB2,ZBTB5…
TF	Factor: ER71:Pax-5; motif: ACCGGAACYACGCWTSANTG	TF:M08266	0.0138847	1.85746	14380	307	257	19728	AFF1,AGO1,AGO2,ARID1B,ARID2,ARID3A,ASH1L,ASH2L,ATF2,ATF4,ATM,BACH1,BCL11A,BCL3,BCOR,BHLHE40,BMI1,BRCA1,BRD4,BRD9,CBFA2T3,CBFB,CBX1,CBX2,CBX3,CC2D1A,CCAR2,CDC5L,CEBPB,CHAMP1,CHD4,CHD7,CLOCK,CREB1,CREB3L1,CREM,CTBP1,CUX1,DACH1,DPF2,E2F1,E2F6,E2F7,E2F8,E4F1,EBF1,EED,EGR1,EHMT2,ELF1,ELF4,EP300,EP400,ESR1,ESRRA,ETV4,ETV6,EZH2,FIP1L1,FOS,FOSL1,FOSL2,FOXA1,FOXA2,FOXK2,FOXM1,FUS,GABPA,GABPB1,GATA2,GATA3,…
TF	Factor: NRF-1; motif: SYGCGCMTGCGCRNNGSN	TF:M09641	0.0139946	1.85404	3222	307	81	19728	AGO1,ASH1L,ATM,CBFB,CBX1,CBX2,CBX5,CC2D1A,CDC5L,CHAMP1,CHD7,CLOCK,CREM,CTBP1,DPF2,E2F6,EED,EP300,ESRRA,EZH2,FIP1L1,FUS,GABPB1,GATAD2A,GMEB1,HCFC1,HDAC2,HNRNPH1,HNRNPL,IRF2,IRF3,KLF5,MAX,MCM2,MEF2A,MGA,MLLT1,MYB,MYNN,NFATC1,NFE2L2,NFXL1,NFYA,NR2C1,NR2F6,PCBP1,POLR2A,PTBP1,RAD21,RBM14,RFX1,SAFB,SAP30,SIN3B,SIRT6,SIX5,SMAD5,SMARCA4,SMARCA5,SMARCB1,SNRNP70,SREBF1,SREBF2,SRSF4,TAF7,TAL1,TBX21,TRIM28,U…
TF	Factor: Sp2; motif: NTWAGTCCCGCCCMCTT	TF:M12155	0.0140037	1.85376	4592	307	106	19728	AFF1,ATF2,ATF7,BRD4,CBFA2T3,CBX2,CBX3,CBX5,CEBPB,CHD4,CREM,CTBP1,E2F1,E4F1,EHMT2,ELK1,EP300,EP400,ESRRA,FOS,FOXA1,FOXA2,GABPB1,GATA1,GATA2,GATA3,GATAD2A,GATAD2B,HCFC1,HDAC1,HDAC2,HDAC3,HES1,HNF4A,HNRNPL,IRF1,IRF4,JUN,JUNB,KAT8,KDM4A,KLF16,MAFF,MAFK,MAX,MLLT1,MTA1,MTA2,MYB,MYBL2,MYC,NCOA6,NFATC3,NFE2L2,NFIC,NR2F1,PBX3,PHB2,PHF20,PHF8,PKNOX1,POLR2G,PTBP1,RBM25,RELB,RFX1,RUNX1,SAP30,SETDB1,SIX5,SKI,…
TF	Factor: E2F-1:HES-7; motif: GGCRCGTGSYNNWNGGCGCSM	TF:M08525	0.0140121	1.8535	17071	307	290	19728	AFF1,AGO1,AGO2,ARID1B,ARID2,ARID3A,ARNT,ASH1L,ASH2L,ATF2,ATF4,ATF7,ATM,BACH1,BATF,BCL11A,BCL3,BCOR,BHLHE40,BMI1,BRCA1,BRD4,BRD9,CBFA2T3,CBFB,CBX1,CBX2,CBX3,CBX5,CC2D1A,CCAR2,CDC5L,CEBPB,CHAMP1,CHD4,CHD7,CLOCK,CREB1,CREB3L1,CREM,CTBP1,CTCF,CUX1,DPF2,E2F1,E2F4,E2F6,E2F7,E2F8,E4F1,EBF1,EED,EGR1,EHMT2,ELF4,ELK1,EP300,EP400,ESR1,ESRRA,ETV4,ETV6,EZH2,FIP1L1,FOS,FOSL1,FOSL2,FOXA1,FOXA2,FOXK2,FOXM1,FUS,G…
TF	Factor: ZF5; motif: NGAGCGCGC	TF:M10111	0.014113	1.85038	2648	307	70	19728	AGO1,AGO2,ATF4,BACH1,BCL11A,BHLHE40,BMI1,CBX1,CC2D1A,CEBPB,CHAMP1,CLOCK,CTBP1,CUX1,ELF4,ETV6,FOSL2,GATA2,GATA3,GATAD2A,HCFC1,HNRNPH1,HNRNPK,IKZF1,IKZF2,IRF4,KDM1A,KLF16,LCORL,LEF1,MAFF,MBD2,MEIS2,MIER1,MXI1,NBN,NCOA6,NFIB,NFIC,PBX3,PKNOX1,PRDM10,PYGO2,RBM14,SIN3A,SKI,SMAD1,SMAD5,SMARCA4,SMARCA5,SMARCB1,SRSF4,SRSF7,STAT1,SUZ12,TBX3,TCF12,TEAD4,TFAP4,TRIM24,U2AF2,USF2,ZBTB33,ZBTB5,ZFP91,ZFX,ZNF217,…
TF	Factor: Pax-5; motif: RRMSWGANWYCTNRAGCGKRACSRYNSM; match class: 1	TF:M00144_1	0.0152478	1.81679	7128	307	149	19728	AGO1,AGO2,ARID2,ARID3A,ASH1L,ASH2L,ATF2,BACH1,BHLHE40,BMI1,BRCA1,CBFB,CBX2,CBX3,CDC5L,CEBPB,CHAMP1,CREM,CTBP1,E2F1,E2F4,E4F1,EED,EGR1,EHMT2,ELF1,EP300,EP400,ESRRA,ETV4,ETV6,EZH2,FOS,FOSL1,FOXA1,FOXA2,FOXK2,FOXM1,FUS,GABPB1,GATA1,GATA2,GATA3,HCFC1,HDAC1,HDAC2,HDAC3,HDAC6,HNF1A,HNF4G,HNRNPH1,HNRNPL,IKZF1,IKZF2,IRF1,IRF4,IRF5,JUNB,JUND,KAT8,KDM1A,KLF5,L3MBTL2,LCORL,MAFF,MAFK,MCM2,MCM3,MCM5,MEF2A,MEI…
TF	Factor: Erg; motif: NACCGGATATCCGGTN	TF:M11397	0.0153218	1.81469	12006	307	224	19728	AFF1,AGO1,AGO2,ARID1B,ARID2,ARID3A,ARNT,ASH1L,ASH2L,ATF3,ATM,BACH1,BCL11A,BCL3,BCOR,BHLHE40,BRCA1,BRD4,BRD9,CBFB,CBX1,CBX2,CBX3,CC2D1A,CCAR2,CEBPB,CHD4,CHD7,CLOCK,CREB1,CREB3L1,CREM,CTBP1,CTCF,CUX1,DACH1,DPF2,E2F1,E2F4,E2F6,E2F8,E4F1,EBF1,EGR1,EHMT2,ELF4,EP300,EP400,ESR1,ESRRA,ETV4,ETV6,EZH2,FOS,FOSL1,FOSL2,FOXA2,FOXK2,FOXM1,FUS,GABPB1,GATA2,GATA3,GATAD2A,GATAD2B,GMEB1,HCFC1,HDAC1,HDAC3,HES1,HNF1…
TF	Factor: MAZR; motif: NSGGGGGGGGMCN	TF:M00491	0.016068	1.79404	1207	307	40	19728	ARNT,BCL3,BMI1,CDC5L,CHD1,CHD4,CHD7,EHMT2,ELK1,FOXA2,GATA2,HNRNPLL,IKZF2,KAT8,KDM5A,KLF5,MAX,NFATC1,NFATC3,NFIC,NR2F1,NR2F6,PHF20,PHF21A,POLR2A,SMAD1,TAL1,TCF7L2,USF2,WRNIP1,ZBED1,ZBTB2,ZBTB33,ZBTB7A,ZFX,ZHX2,ZKSCAN1,ZNF217,ZNF318,ZNF592
TF	Factor: Hey2; motif: NNCACGYGNN; match class: 1	TF:M11052_1	0.0162571	1.78896	9529	307	187	19728	AGO2,ARID1B,ARID2,ASH1L,ATF4,ATF7,BACH1,BCL11A,BCL3,BCOR,BHLHE40,BMI1,BRD9,CBFA2T2,CBFB,CBX2,CBX3,CBX5,CC2D1A,CDC5L,CHAMP1,CHD4,CREM,CTBP1,CUX1,E2F1,E2F6,E2F7,E2F8,EHMT2,ELF4,ELK1,EP400,ESRRA,ETV4,ETV6,EZH2,FIP1L1,FOS,FOSL1,FOXA2,FOXK2,FOXM1,FUS,GABPA,GATA2,GATA4,GATAD2A,HDAC1,HDAC2,HES1,HMBOX1,HNF1A,HNF4G,HNRNPH1,HNRNPK,HNRNPL,IKZF1,IKZF2,IRF1,IRF2,IRF3,JUN,JUNB,JUND,KDM1A,KDM4A,KDM4B,KLF16,KLF5…
TF	Factor: NRF-1; motif: SYGCGCMTGCGCRNNGSN; match class: 1	TF:M09641_1	0.0169555	1.77069	991	307	35	19728	AGO1,ASH1L,CBFB,CBX1,CBX5,CDC5L,CLOCK,CTBP1,DPF2,EZH2,FIP1L1,FUS,HCFC1,HNRNPH1,HNRNPL,MGA,NFXL1,NFYA,POLR2A,PTBP1,RAD21,SAFB,SIN3B,SIRT6,SMAD5,SMARCA4,SMARCA5,SNRNP70,SREBF1,TRIM28,USF2,XRCC5,ZFP91,ZNF217,ZNF316
TF	Factor: TF3C-beta; motif: CCNGGAGGGCTTCCTGGAGGAG; match class: 1	TF:M04863_1	0.0174838	1.75736	8575	307	172	19728	AFF1,AGO1,AGO2,ARID2,ARID3A,ASH1L,ATF4,BACH1,BCL11A,BCOR,BMI1,BRD9,CBFA2T3,CBFB,CBX1,CBX3,CCAR2,CDC5L,CEBPB,CHAMP1,CHD4,CLOCK,CREB1,CREB3L1,CREM,CTBP1,CUX1,DPF2,E2F1,E4F1,EBF1,EED,EGR1,EHMT2,ELF4,EP300,EP400,ESRRA,ETV4,ETV6,EZH2,FOS,FOSL1,FOSL2,FOXA1,FOXM1,GATA2,GATA4,GATAD2A,GMEB1,HCFC1,HDAC2,HMBOX1,HNF4G,HNRNPH1,HNRNPL,HNRNPLL,IKZF1,IRF2,IRF4,IRF5,JUN,JUNB,JUND,KDM1A,KDM5A,KLF16,LCORL,LEF1,MAFF…
TF	Factor: CTCF; motif: WGCGCCMYCTAGYGGYN; match class: 1	TF:M03895_1	0.0184019	1.73514	3513	307	86	19728	AFF1,ARID2,BACH1,CBFB,CBX1,CEBPB,CREB1,CREM,CTBP1,E2F1,E2F8,ELK1,EP300,ESR1,ESRRA,ETV6,FOSL2,FOXA1,FOXA2,FUS,GATA2,GATA3,HCFC1,HDAC2,HNRNPH1,HNRNPK,HNRNPLL,IRF4,JUN,JUNB,JUND,KDM1A,KDM4A,KLF16,KLF5,MAFK,MAX,MBD2,MEIS2,MITF,MLLT1,MNT,MXI1,NBN,NCOA1,NFATC1,NFE2L2,NR2C2,PBX3,PKNOX1,PTBP1,RB1,RBM14,RBM22,RCOR1,RNF2,SAFB,SAP30,SIN3B,SMAD1,SMARCA5,SMARCC2,SOX13,SP1,SRF,SRSF4,STAT1,TAF15,TBX3,TCF12,TCF7…
TF	Factor: NGFI-C; motif: WTGCGTGGGYGG; match class: 1	TF:M00244_1	0.0190483	1.72014	1773	307	52	19728	BMI1,CBX2,CC2D1A,CCAR2,CHD7,CTBP1,E2F6,EGR1,ELK1,ESR1,FOSL1,GATAD2A,HDAC6,IRF1,IRF5,JUNB,JUND,KLF16,LEF1,MEF2A,MNT,NEUROD1,NFATC1,NFATC3,NFE2L2,NFIC,NFXL1,NFYA,PHF21A,RCOR1,RELB,REST,RFX1,SIN3B,SKI,SKIL,SMARCA5,SMC3,SREBF2,SRSF4,TAF1,TAL1,TBL1XR1,TRIM24,U2AF1,USF2,ZBTB7A,ZEB2,ZHX2,ZNF207,ZNF217,ZNF512B
TF	Factor: Elk-1:Pax-5; motif: ACCGGAACYACGCWTSANYG	TF:M08225	0.0193434	1.71347	14043	307	252	19728	AFF1,AGO1,AGO2,ARID1B,ARID2,ARID3A,ARNT,ASH1L,ASH2L,ATF2,ATF4,ATM,BACH1,BCL11A,BCL3,BCOR,BHLHE40,BMI1,BRCA1,BRD4,BRD9,CBFB,CBX1,CBX2,CBX3,CC2D1A,CCAR2,CEBPB,CHAMP1,CHD4,CHD7,CLOCK,CREB1,CREB3L1,CREM,CTBP1,CTCF,CUX1,DACH1,DPF2,E2F1,E2F6,E2F7,E2F8,E4F1,EBF1,EED,EGR1,EHMT2,ELF1,ELF4,EP300,EP400,ESRRA,ETV6,EZH2,FIP1L1,FOS,FOSL1,FOSL2,FOXA1,FOXA2,FOXK2,FOXM1,FUS,GABPA,GABPB1,GATA1,GATA3,GATA4,GATAD2A,…
TF	Factor: TFAP2A; motif: NGCCCYNNGGGCN; match class: 1	TF:M04148_1	0.0194733	1.71056	9616	307	188	19728	AGO1,AGO2,ARID3A,ARNT,ASH1L,ATF2,ATF7,BACH1,BCL11A,BCL3,BCOR,BMI1,CBFA2T3,CBX2,CC2D1A,CCAR2,CEBPB,CHD7,CLOCK,CREB1,CREB3L1,CREM,CTBP1,CUX1,DPF2,E2F1,E2F7,E4F1,EED,EGR1,ELF4,ELK1,EP300,EP400,ESRRA,ETV4,ETV6,EZH2,FIP1L1,FOS,FOSL2,FOXA1,FOXK2,FUS,GATA2,GATA3,GATA4,GATAD2A,GATAD2B,GMEB1,HCFC1,HDAC1,HDAC3,HDAC6,HES1,HMBOX1,HNF1A,HNF4G,HNRNPK,HNRNPL,IKZF1,IKZF2,IRF1,IRF2,IRF3,IRF4,IRF5,JUNB,JUND,KAT8,K…
TF	Factor: c-Ets-2; motif: NACCGGAAGYRCTTCCGGTN; match class: 1	TF:M11417_1	0.0196807	1.70596	14045	307	252	19728	AFF1,AGO1,AGO2,ARID1B,ARID2,ASH1L,ASH2L,ATF2,ATF4,ATF7,BACH1,BCL11A,BCOR,BHLHE40,BMI1,BRCA1,BRD9,CBFA2T3,CBFB,CBX1,CBX2,CBX3,CCAR2,CDC5L,CEBPB,CHAMP1,CHD4,CHD7,CLOCK,CREB1,CREB3L1,CREM,CTBP1,CTCF,DPF2,E2F1,E2F4,E2F6,E2F7,E4F1,EBF1,EGR1,EHMT2,ELF4,ELK1,EP300,EP400,ESR1,ESRRA,ETV4,ETV6,EZH2,FIP1L1,FOS,FOSL1,FOSL2,FOXA1,FOXA2,FOXK2,FOXM1,FUS,GABPA,GABPB1,GATA2,GATA4,GATAD2A,GMEB1,HCFC1,HDAC1,HDAC2,H…
[truncated: 443 more rows]
